# Supplementary material for: Region-Resolved Quantitative Proteome Profiling Reveals Molecular Dynamics Associated With Chronic Pain in the PNS and Spinal Cord
Source: Front Mol Neurosci. 2018 Aug 14;11:259. doi: 10.3389/fnmol.2018.00259 (PMC6103001; doi:10.3389/fnmol.2018.00259)
Supplement: Supplementary Table 1 — The pan-mouse library. [file Table_1.XLSX]

## Sheet: panmouse library_reviewed entry
Reviewed Entry (Uniprot): pan-mouse Library	Protein names	Gene names	Organism
A1A5B6	TBC1 domain family member 25	Tbc1d25	Mus musculus (Mouse)
A2A432	Cullin-4B (CUL-4B)	Cul4b mKIAA0695	Mus musculus (Mouse)
A2A591	Keratin-associated protein 3-1 (High-sulfur keratin protein)	Krtap3-1	Mus musculus (Mouse)
A2A5R2	Brefeldin A-inhibited guanine nucleotide-exchange protein 2 (Brefeldin A-inhibited GEP 2) (ADP-ribosylation factor guanine nucleotide-exchange factor 2)	Arfgef2 Arfgep2 Big2	Mus musculus (Mouse)
A2A690	Protein TANC2 (Tetratricopeptide repeat, ankyrin repeat and coiled-coil domain-containing protein 2)	Tanc2 Kiaa1148	Mus musculus (Mouse)
A2A699	Protein FAM171A2	Fam171a2	Mus musculus (Mouse)
A2A6T1	Cerebellar degeneration-related protein 2-like	Cdr2l Gm21	Mus musculus (Mouse)
A2A791	Zinc finger MYM-type protein 4 (Zinc finger protein 262)	Zmym4 Kiaa0425 Zfp262 Znf262	Mus musculus (Mouse)
A2A863	Integrin beta-4 (CD antigen CD104)	Itgb4	Mus musculus (Mouse)
A2A8L1	Chromodomain-helicase-DNA-binding protein 5 (CHD-5) (EC 3.6.4.12) (ATP-dependent helicase CHD5)	Chd5 Kiaa0444	Mus musculus (Mouse)
A2A8L5	Receptor-type tyrosine-protein phosphatase F (EC 3.1.3.48) (Leukocyte common antigen related) (LAR)	Ptprf Lar	Mus musculus (Mouse)
A2A8U2	Transmembrane protein 201 (Spindle-associated membrane protein 1)	Tmem201 D4Ertd429e Net5 Samp1	Mus musculus (Mouse)
A2A8Z1	Oxysterol-binding protein-related protein 9 (ORP-9) (OSBP-related protein 9)	Osbpl9 Orp9	Mus musculus (Mouse)
A2AAE1	Uncharacterized protein KIAA1109 (Fragile site-associated protein homolog)	Kiaa1109 Fsa Kiaa1371	Mus musculus (Mouse)
A2AAJ9	Obscurin (EC 2.7.11.1) (Obscurin-RhoGEF) (Obscurin-myosin light chain kinase) (Obscurin-MLCK)	Obscn Gm878	Mus musculus (Mouse)
A2AAY5	SH3 and PX domain-containing protein 2B (Factor for adipocyte differentiation 49) (Tyrosine kinase substrate with four SH3 domains)	Sh3pxd2b Fad49 Tks4	Mus musculus (Mouse)
A2ABU4	Myomesin-3 (Myomesin family member 3)	Myom3	Mus musculus (Mouse)
A2ACJ2	Fanconi anemia core complex-associated protein 100 (Fanconi anemia-associated protein of 100 kDa)	Faap100	Mus musculus (Mouse)
A2ADY9	Protein DDI1 homolog 2 (EC 3.4.23.-)	Ddi2	Mus musculus (Mouse)
A2AF47	Dedicator of cytokinesis protein 11 (Activated Cdc42-associated guanine nucleotide exchange factor) (ACG) (Zizimin-2)	Dock11 Ziz2	Mus musculus (Mouse)
A2AFR3	FERM and PDZ domain-containing protein 4 (PDZ domain-containing protein 10) (PSD-95-interacting regulator of spine morphogenesis) (Preso)	Frmpd4 Gm196 Kiaa0316 Pdzd10 Pdzk10	Mus musculus (Mouse)
A2AG50	MAP7 domain-containing protein 2	Map7d2 Mtap7d2	Mus musculus (Mouse)
A2AGT5	Cytoskeleton-associated protein 5	Ckap5	Mus musculus (Mouse)
A2AHC3	Calmodulin-regulated spectrin-associated protein 1	Camsap1	Mus musculus (Mouse)
A2AHG0	Leucine zipper putative tumor suppressor 3 (ProSAP-interacting protein 1) (ProSAPiP1)	Lzts3 Prosapip1	Mus musculus (Mouse)
A2AHL1	Anoctamin-3 (Transmembrane protein 16C)	Ano3 Tmem16c	Mus musculus (Mouse)
A2AIL4	NADH dehydrogenase (ubiquinone) complex I, assembly factor 6	Ndufaf6	Mus musculus (Mouse)
A2AIV2	Protein virilizer homolog	Virma Kiaa1429	Mus musculus (Mouse)
A2AJ15	Endoplasmic reticulum mannosyl-oligosaccharide 1,2-alpha-mannosidase (EC 3.2.1.113) (ER alpha-1,2-mannosidase) (ER mannosidase 1) (ERMan1) (Man9GlcNAc2-specific-processing alpha-mannosidase) (Mannosidase alpha class 1B member 1)	Man1b1	Mus musculus (Mouse)
A2AJA9	Apical junction component 1 homolog	Ajm1 Gm996	Mus musculus (Mouse)
A2AJI0	MAP7 domain-containing protein 1	Map7d1 Kiaa1187 Mtap7d1	Mus musculus (Mouse)
A2AJT4	Arginine/serine-rich protein PNISR (Serine/arginine-rich-splicing regulatory protein 130) (SRrp130) (Splicing factor, arginine/serine-rich 130) (Splicing factor, arginine/serine-rich 18)	Pnisr Sfrs18 Srrp130	Mus musculus (Mouse)
A2ALS5	Rap1 GTPase-activating protein 1 (Rap1GAP) (Rap1GAP1) (ARPP-90)	Rap1gap Kiaa0474 Rap1ga1	Mus musculus (Mouse)
A2ALU4	Protein Shroom2 (Protein Apxl)	Shroom2 Apxl	Mus musculus (Mouse)
A2AN08	E3 ubiquitin-protein ligase UBR4 (EC 2.3.2.27) (N-recognin-4) (RING-type E3 ubiquitin transferase UBR4) (Zinc finger UBR1-type protein 1) (p600)	Ubr4 Kiaa0462 Zubr1	Mus musculus (Mouse)
A2ANU3	Synapse differentiation-inducing gene protein 1 (SynDIG1) (Dispanin subfamily C member 2) (DSPC2) (Transmembrane protein 90B)	Syndig1 Tmem90b	Mus musculus (Mouse)
A2APV2	Formin-like protein 2 (Protein Man)	Fmnl2 Kiaa1902 Man	Mus musculus (Mouse)
A2APY7	Arginine-hydroxylase NDUFAF5, mitochondrial (EC 1.-.-.-) (NADH dehydrogenase [ubiquinone] 1 alpha subcomplex assembly factor 5) (Putative methyltransferase NDUFAF5) (EC 2.1.1.-)	Ndufaf5	Mus musculus (Mouse)
A2AQ07	Tubulin beta-1 chain	Tubb1	Mus musculus (Mouse)
A2AQ19	RNA polymerase-associated protein RTF1 homolog	Rtf1	Mus musculus (Mouse)
A2AQ25	Sickle tail protein (Enhancer trap locus 4)	Skt Etl4 Kiaa1217	Mus musculus (Mouse)
Q61554	Fibrillin-1 [Cleaved into: Asprosin]	Fbn1 Fbn-1	Mus musculus (Mouse)
A2AQP0	Myosin-7B (Myosin cardiac muscle beta chain) (Myosin heavy chain 7B, cardiac muscle beta isoform)	Myh7b	Mus musculus (Mouse)
A2AR02	Peptidyl-prolyl cis-trans isomerase G (PPIase G) (Peptidyl-prolyl isomerase G) (EC 5.2.1.8) (Cyclophilin G) (Rotamase G)	Ppig	Mus musculus (Mouse)
A2AR50	Ras-specific guanine nucleotide-releasing factor RalGPS1 (Ral GEF with PH domain and SH3-binding motif 1) (Ral guanine nucleotide exchange factor 2) (RalGEF 2) (RalA exchange factor RalGPS1)	Ralgps1 Kiaa0351 Ralgef2 Ralgps1a	Mus musculus (Mouse)
A2ARP1	Inositol hexakisphosphate and diphosphoinositol-pentakisphosphate kinase 1 (EC 2.7.4.21) (EC 2.7.4.24) (Diphosphoinositol pentakisphosphate kinase 1) (Histidine acid phosphatase domain-containing protein 2A) (InsP6 and PP-IP5 kinase 1) (VIP1 homolog)	Ppip5k1 Hisppd2a Kiaa0377 Vip1	Mus musculus (Mouse)
A2ARS0	Ankyrin repeat domain-containing protein 63	Ankrd63 Gm1337	Mus musculus (Mouse)
A2ASS6	Titin (EC 2.7.11.1) (Connectin)	Ttn	Mus musculus (Mouse)
A2ASZ8	Calcium-binding mitochondrial carrier protein SCaMC-2 (Small calcium-binding mitochondrial carrier protein 2) (Solute carrier family 25 member 25)	Slc25a25 Kiaa1896 Scamc2	Mus musculus (Mouse)
A2AUC9	Kelch-like protein 41 (Kelch repeat and BTB domain-containing protein 10)	Klhl41 Kbtbd10	Mus musculus (Mouse)
A2AVZ9	Solute carrier family 43 member 3 (Embryonic epithelia gene 1 protein)	Slc43a3 Eeg1	Mus musculus (Mouse)
A2AWA9	Rab GTPase-activating protein 1 (GAP and centrosome-associated protein) (Rab6 GTPase-activating protein GAPCenA)	Rabgap1 Kiaa4104	Mus musculus (Mouse)
A2AWL7	MAX gene-associated protein	Mga Kiaa4252	Mus musculus (Mouse)
A2AWP8	Rho guanine nucleotide exchange factor 10-like protein (GrinchGEF)	Arhgef10l Kiaa1626	Mus musculus (Mouse)
A2BDX3	Adenylyltransferase and sulfurtransferase MOCS3 (Molybdenum cofactor synthesis protein 3) [Includes: Molybdopterin-synthase adenylyltransferase (EC 2.7.7.80) (Adenylyltransferase MOCS3) (Sulfur carrier protein MOCS2A adenylyltransferase); Molybdopterin-synthase sulfurtransferase (EC 2.8.1.11) (Sulfur carrier protein MOCS2A sulfurtransferase) (Sulfurtransferase MOCS3)]	Mocs3 Uba4	Mus musculus (Mouse)
A2BE28	Ribosomal biogenesis protein LAS1L (Protein LAS1 homolog)	Las1l	Mus musculus (Mouse)
A2BIM8	Major urinary protein 18	Mup18 Mup16	Mus musculus (Mouse)
A2CG49	Kalirin (EC 2.7.11.1) (Protein Duo) (Serine/threonine-protein kinase with Dbl- and pleckstrin homology domain)	Kalrn	Mus musculus (Mouse)
A2RSJ4	UHRF1-binding protein 1-like (Syntaxin-6 Habc-interacting protein of 164 kDa)	Uhrf1bp1l Kiaa0701 Ship164	Mus musculus (Mouse)
A2RSQ0	DENN domain-containing protein 5B (Rab6IP1-like protein)	Dennd5b	Mus musculus (Mouse)
A2RT62	F-box/LRR-repeat protein 16 (F-box and leucine-rich repeat protein 16)	Fbxl16	Mus musculus (Mouse)
A2RTL5	Arginine/serine-rich coiled-coil protein 2	Rsrc2	Mus musculus (Mouse)
A2TJV2	Paralemmin-3	Palm3	Mus musculus (Mouse)
A3KFX0	Cytosolic 5'-nucleotidase 1A (cN1A) (EC 3.1.3.5) (Cytosolic 5'-nucleotidase IA) (cN-IA)	Nt5c1a	Mus musculus (Mouse)
A3KMP2	Tetratricopeptide repeat protein 38 (TPR repeat protein 38)	Ttc38	Mus musculus (Mouse)
A6H584	Collagen alpha-5(VI) chain (Collagen alpha-1(XXIX) chain)	Col6a5 Col29a1 Gm7455	Mus musculus (Mouse)
A6H5Z3	Exocyst complex component 6B (Exocyst complex component Sec15B) (SEC15-like protein 2)	Exoc6b Sec15b Sec15l2	Mus musculus (Mouse)
A6H611	Mitochondrial intermediate peptidase (MIP) (EC 3.4.24.59)	Mipep	Mus musculus (Mouse)
A6H630	Protein-glutamate O-methyltransferase (EC 2.1.1.-) (Acidic residue methyltransferase 1)	Armt1	Mus musculus (Mouse)
A6H6A9	Rab GTPase-activating protein 1-like	Rabgap1l Hhl Kiaa0471	Mus musculus (Mouse)
A6H6E9	Tetratricopeptide repeat protein 23-like	Ttc23l	Mus musculus (Mouse)
A6X8Z5	Rho GTPase-activating protein 31 (Cdc42 GTPase-activating protein)	Arhgap31 Cdgap Kiaa1204	Mus musculus (Mouse)
A6X919	Probable C-mannosyltransferase DPY19L1 (EC 2.4.1.-) (Dpy-19-like protein 1) (Protein dpy-19 homolog 1)	Dpy19l1	Mus musculus (Mouse)
A6X935	Inter alpha-trypsin inhibitor, heavy chain 4 (ITI heavy chain H4) (ITI-HC4) (Inter-alpha-inhibitor heavy chain 4)	Itih4	Mus musculus (Mouse)
B0F2B4	Neuroligin 4-like (Neuroligin-4) (NL-4)	Nlgn4l Nl4* Nlgn4 Nlgn4x	Mus musculus (Mouse)
B0V2N1	Receptor-type tyrosine-protein phosphatase S (R-PTP-S) (EC 3.1.3.48) (PTPNU-3) (Receptor-type tyrosine-protein phosphatase sigma) (R-PTP-sigma)	Ptprs	Mus musculus (Mouse)
B1AR13	CDGSH iron-sulfur domain-containing protein 3, mitochondrial (Melanoma nuclear protein 13)	Cisd3 Mel-13 Mel13	Mus musculus (Mouse)
B1AS29	Glutamate receptor ionotropic, kainate 3 (GluK3) (Glutamate receptor 7) (GluR-7) (GluR7)	Grik3 Glur7	Mus musculus (Mouse)
B1AVZ0	Uracil phosphoribosyltransferase homolog	Uprt	Mus musculus (Mouse)
B1AXP6	Mitochondrial import receptor subunit TOM5 homolog	Tomm5 Tom5	Mus musculus (Mouse)
B1AXV0	DOMON domain-containing protein FRRS1L (Ferric-chelate reductase 1-like protein)	Frrs1l	Mus musculus (Mouse)
B1AY13	Ubiquitin carboxyl-terminal hydrolase 24 (EC 3.4.19.12) (Deubiquitinating enzyme 24) (Ubiquitin thioesterase 24) (Ubiquitin-specific-processing protease 24)	Usp24	Mus musculus (Mouse)
B1AZA5	Transmembrane protein 245	Tmem245	Mus musculus (Mouse)
B1AZI6	THO complex subunit 2 (Tho2)	Thoc2	Mus musculus (Mouse)
B1AZP2	Disks large-associated protein 4 (DAP-4) (PSD-95/SAP90-binding protein 4) (SAP90/PSD-95-associated protein 4) (SAPAP-4)	Dlgap4 Kiaa0964 Sapap4	Mus musculus (Mouse)
B2RPU2	Pleckstrin homology domain-containing family D member 1 (PH domain-containing family D member 1)	Plekhd1	Mus musculus (Mouse)
B2RQC6	CAD protein [Includes: Glutamine-dependent carbamoyl-phosphate synthase (EC 6.3.5.5); Aspartate carbamoyltransferase (EC 2.1.3.2); Dihydroorotase (EC 3.5.2.3)]	Cad	Mus musculus (Mouse)
B2RR83	Probable ATP-dependent RNA helicase YTHDC2 (EC 3.6.4.13)	Ythdc2	Mus musculus (Mouse)
B2RRE7	OTU domain-containing protein 4 (EC 3.4.19.12)	Otud4 Kiaa1046	Mus musculus (Mouse)
B2RSH2	Guanine nucleotide-binding protein G(i) subunit alpha-1 (Adenylate cyclase-inhibiting G alpha protein)	Gnai1 Gnai-1	Mus musculus (Mouse)
B2RUJ5	Amyloid-beta A4 precursor protein-binding family A member 1 (Adapter protein X11alpha) (Neuron-specific X11 protein) (Neuronal Munc18-1-interacting protein 1) (Mint-1)	Apba1 Mint1 X11	Mus musculus (Mouse)
B2RUR8	OTU domain-containing protein 7B (EC 3.4.19.12) (Cellular zinc finger anti-NF-kappa-B protein) (Zinc finger A20 domain-containing protein 1) (Zinc finger protein Cezanne)	Otud7b	Mus musculus (Mouse)
B2RXC1	Trafficking protein particle complex subunit 11	Trappc11	Mus musculus (Mouse)
B2RXS4	Plexin-B2	Plxnb2	Mus musculus (Mouse)
B2RY04	Dedicator of cytokinesis protein 5 (Lens rupture protein 2) (Rupture of lens cataract protein)	Dock5 Lr2 Rlc	Mus musculus (Mouse)
B2RY56	RNA-binding protein 25 (RNA-binding motif protein 25)	Rbm25	Mus musculus (Mouse)
B5TVM2	Immunoglobulin-like domain-containing receptor 2 (Lisch-like isoform 1)	Ildr2 D1Ertd471e Ll	Mus musculus (Mouse)
B7ZMP1	Xaa-Pro aminopeptidase 3 (X-Pro aminopeptidase 3) (EC 3.4.11.9) (Aminopeptidase P3) (APP3)	Xpnpep3	Mus musculus (Mouse)
B9EHT4	CAP-Gly domain-containing linker protein 3 (Cytoplasmic linker protein 170-related 59 kDa protein) (CLIP-170-related 59 kDa protein) (CLIPR-59)	Clip3 Clipr59	Mus musculus (Mouse)
B9EJA2	Cortactin-binding protein 2 (CortBP2)	Cttnbp2 Kiaa1758	Mus musculus (Mouse)
B9EKI3	TATA element modulatory factor (TMF) (Androgen receptor coactivator 160 kDa protein) (Androgen receptor-associated protein of 160 kDa)	Tmf1 Ara160 Gm153	Mus musculus (Mouse)
B9EKR1	Receptor-type tyrosine-protein phosphatase zeta (R-PTP-zeta) (EC 3.1.3.48)	Ptprz1	Mus musculus (Mouse)
D3YVF0	A-kinase anchor protein 5 (AKAP-5) (A-kinase anchor protein 150 kDa) (AKAP 150) (P150) (cAMP-dependent protein kinase regulatory subunit II high affinity-binding protein)	Akap5 Akap150	Mus musculus (Mouse)
D3YXK2	Scaffold attachment factor B1 (SAF-B1)	Safb Safb1	Mus musculus (Mouse)
D3YZP9	Coiled-coil domain-containing protein 6	Ccdc6	Mus musculus (Mouse)
D3YZU1	SH3 and multiple ankyrin repeat domains protein 1 (Shank1)	Shank1	Mus musculus (Mouse)
D3Z4S3	Putative peptidyl-tRNA hydrolase PTRHD1 (EC 3.1.1.29) (Peptidyl-tRNA hydrolase domain-containing protein 1)	Ptrhd1	Mus musculus (Mouse)
D3Z7P3	Glutaminase kidney isoform, mitochondrial (GLS) (EC 3.5.1.2)	Gls Gls1 Kiaa0838	Mus musculus (Mouse)
E1U8D0	Protein SOGA1 (SOGA family member 1) (Suppressor of glucose by autophagy) (Suppressor of glucose, autophagy-associated protein 1) [Cleaved into: N-terminal form; C-terminal 80 kDa form (80-kDa SOGA fragment)]	Soga1 Soga	Mus musculus (Mouse)
E9PUL5	Proline-rich transmembrane protein 2 (Dispanin subfamily B member 3) (DSPB3)	Prrt2	Mus musculus (Mouse)
E9PV24	Fibrinogen alpha chain [Cleaved into: Fibrinopeptide A; Fibrinogen alpha chain]	Fga	Mus musculus (Mouse)
E9PZJ8	Activating signal cointegrator 1 complex subunit 3 (EC 3.6.4.12)	Ascc3	Mus musculus (Mouse)
E9PZQ0	Ryanodine receptor 1 (RYR-1) (RyR1) (Skeletal muscle calcium release channel) (Skeletal muscle ryanodine receptor) (Skeletal muscle-type ryanodine receptor) (Type 1 ryanodine receptor)	Ryr1	Mus musculus (Mouse)
E9Q1P8	Interferon regulatory factor 2-binding protein 2 (IRF-2-binding protein 2) (IRF-2BP2)	Irf2bp2	Mus musculus (Mouse)
E9Q401	Ryanodine receptor 2 (RYR-2) (RyR2) (Cardiac muscle ryanodine receptor) (Cardiac muscle ryanodine receptor-calcium release channel) (Type 2 ryanodine receptor)	Ryr2	Mus musculus (Mouse)
E9Q4S1	High affinity cAMP-specific and IBMX-insensitive 3',5'-cyclic phosphodiesterase 8B (PDE8B) (EC 3.1.4.53) (Cell proliferation-inducing gene 22 protein)	Pde8b	Mus musculus (Mouse)
E9Q4Z2	Acetyl-CoA carboxylase 2 (EC 6.4.1.2) (ACC-beta) [Includes: Biotin carboxylase (EC 6.3.4.14)]	Acacb Acc2 Accb	Mus musculus (Mouse)
E9Q557	Desmoplakin (DP)	Dsp	Mus musculus (Mouse)
E9Q5K9	YTH domain-containing protein 1	Ythdc1 Kiaa1966	Mus musculus (Mouse)
E9Q612	Receptor-type tyrosine-protein phosphatase O (R-PTP-O) (EC 3.1.3.48) (Glomerular epithelial protein 1) (Protein tyrosine phosphatase U2) (PTP-U2) (PTPase U2)	Ptpro GLEPP1 Ptpn15 PTPU2	Mus musculus (Mouse)
E9Q634	Unconventional myosin-Ie (Unconventional myosin 1E)	Myo1e Myr3	Mus musculus (Mouse)
E9Q6B2	Coiled-coil domain-containing protein 85C	Ccdc85c	Mus musculus (Mouse)
E9Q6C8	XK-related protein 6	Xkr6	Mus musculus (Mouse)
E9Q735	Ubiquitin conjugation factor E4 A (EC 2.3.2.-)	Ube4a Ufd2b	Mus musculus (Mouse)
E9Q8I9	Protein furry homolog	Fry Kiaa4143	Mus musculus (Mouse)
E9Q9D5	Rab-like protein 2A	Rabl2 Rabl2a	Mus musculus (Mouse)
E9Q9K5	Triadin	Trdn	Mus musculus (Mouse)
F6SEU4	Ras/Rap GTPase-activating protein SynGAP (Neuronal RasGAP) (Synaptic Ras GTPase-activating protein 1) (Synaptic Ras-GAP 1)	Syngap1	Mus musculus (Mouse)
F6W8I0	YjeF N-terminal domain-containing protein 3 (YjeF_N3) (hYjeF_N3)	Yjefn3	Mus musculus (Mouse)
F6ZDS4	Nucleoprotein TPR (NPC-associated intranuclear protein) (Translocated promoter region and nuclear basket protein)	Tpr	Mus musculus (Mouse)
F7BWT7	Tetraspanin-15 (Tspan-15) (Transmembrane 4 superfamily member 15)	Tspan15	Mus musculus (Mouse)
F8VPU2	FERM, ARHGEF and pleckstrin domain-containing protein 1 (FERM, RhoGEF and pleckstrin domain-containing protein 1)	Farp1	Mus musculus (Mouse)
G3X9K3	Brefeldin A-inhibited guanine nucleotide-exchange protein 1 (BIG1) (Brefeldin A-inhibited GEP 1) (ADP-ribosylation factor guanine nucleotide-exchange factor 1)	Arfgef1	Mus musculus (Mouse)
G3XA57	Rab11 family-interacting protein 2 (Rab11-FIP2)	Rab11fip2	Mus musculus (Mouse)
G5E829	Plasma membrane calcium-transporting ATPase 1 (PMCA1) (EC 3.6.3.8) (Plasma membrane calcium ATPase isoform 1) (Plasma membrane calcium pump isoform 1)	Atp2b1	Mus musculus (Mouse)
G5E870	E3 ubiquitin-protein ligase TRIP12 (EC 2.3.2.26) (HECT-type E3 ubiquitin transferase TRIP12) (Thyroid receptor-interacting protein 12) (TR-interacting protein 12) (TRIP-12)	Trip12	Mus musculus (Mouse)
G5E8K5	Ankyrin-3 (ANK-3) (Ankyrin-G)	Ank3	Mus musculus (Mouse)
O08528	Hexokinase-2 (EC 2.7.1.1) (Hexokinase type II) (HK II)	Hk2	Mus musculus (Mouse)
O08529	Calpain-2 catalytic subunit (EC 3.4.22.53) (80 kDa M-calpain subunit) (CALP80) (Calcium-activated neutral proteinase 2) (CANP 2) (Calpain M-type) (Calpain-2 large subunit) (Millimolar-calpain) (M-calpain)	Capn2	Mus musculus (Mouse)
O08530	Sphingosine 1-phosphate receptor 1 (S1P receptor 1) (S1P1) (Endothelial differentiation G-protein coupled receptor 1) (Lysophospholipid receptor B1) (Sphingosine 1-phosphate receptor Edg-1) (S1P receptor Edg-1) (CD antigen CD363)	S1pr1 Edg1 Lpb1	Mus musculus (Mouse)
O08532	Voltage-dependent calcium channel subunit alpha-2/delta-1 (Voltage-gated calcium channel subunit alpha-2/delta-1) [Cleaved into: Voltage-dependent calcium channel subunit alpha-2-1; Voltage-dependent calcium channel subunit delta-1]	Cacna2d1 Cacna2	Mus musculus (Mouse)
O08539	Myc box-dependent-interacting protein 1 (Amphiphysin II) (Amphiphysin-like protein) (Bridging integrator 1) (SH3 domain-containing protein 9)	Bin1 Amphl Sh3p9	Mus musculus (Mouse)
O08543	Ephrin-A5 (AL-1) (EPH-related receptor tyrosine kinase ligand 7) (LERK-7)	Efna5 Epl7 Eplg7 Lerk7	Mus musculus (Mouse)
O08547	Vesicle-trafficking protein SEC22b (ER-Golgi SNARE of 24 kDa) (ERS-24) (ERS24) (SEC22 vesicle-trafficking protein homolog B) (SEC22 vesicle-trafficking protein-like 1) (mSec22b)	Sec22b Sec22l1	Mus musculus (Mouse)
O08553	Dihydropyrimidinase-related protein 2 (DRP-2) (Unc-33-like phosphoprotein 2) (ULIP-2)	Dpysl2 Crmp2 Ulip2	Mus musculus (Mouse)
O08573	Galectin-9 (Gal-9)	Lgals9	Mus musculus (Mouse)
O08576	RUN domain-containing protein 3A (Rap2-interacting protein 8) (RPIP-8)	Rundc3a Rap2ip Rpip8	Mus musculus (Mouse)
O08579	Emerin	Emd Sta	Mus musculus (Mouse)
O08581	Potassium channel subfamily K member 1 (Inward rectifying potassium channel protein TWIK-1)	Kcnk1	Mus musculus (Mouse)
O08582	GTP-binding protein 1 (G-protein 1) (GP-1) (GP1)	Gtpbp1 Gtpbp	Mus musculus (Mouse)
O08583	THO complex subunit 4 (Tho4) (Ally of AML-1 and LEF-1) (Aly/REF export factor) (REF1-I) (RNA and export factor-binding protein 1) (Transcriptional coactivator Aly/REF)	Alyref Aly Ref1 Refbp1 THOC4	Mus musculus (Mouse)
O08585	Clathrin light chain A (Lca)	Clta	Mus musculus (Mouse)
O08586	Phosphatidylinositol 3,4,5-trisphosphate 3-phosphatase and dual-specificity protein phosphatase PTEN (EC 3.1.3.16) (EC 3.1.3.48) (EC 3.1.3.67) (Mutated in multiple advanced cancers 1) (Phosphatase and tensin homolog)	Pten Mmac1	Mus musculus (Mouse)
O08599	Syntaxin-binding protein 1 (Protein unc-18 homolog 1) (Unc18-1) (Protein unc-18 homolog A) (Unc-18A)	Stxbp1	Mus musculus (Mouse)
O08600	Endonuclease G, mitochondrial (Endo G) (EC 3.1.30.-)	Endog	Mus musculus (Mouse)
O08638	Myosin-11 (Myosin heavy chain 11) (Myosin heavy chain, smooth muscle isoform) (SMMHC)	Myh11	Mus musculus (Mouse)
O08644	Ephrin type-B receptor 6 (MEP) (Tyrosine-protein kinase-defective receptor EPH-6)	Ephb6 Cekl	Mus musculus (Mouse)
O08648	Mitogen-activated protein kinase kinase kinase 4 (EC 2.7.11.25) (MAPK/ERK kinase kinase 4) (MEK kinase 4) (MEKK 4)	Map3k4 Mekk4	Mus musculus (Mouse)
O08663	Methionine aminopeptidase 2 (MAP 2) (MetAP 2) (EC 3.4.11.18) (Initiation factor 2-associated 67 kDa glycoprotein) (p67) (p67eIF2) (Peptidase M)	Metap2 Mnpep P67eif2	Mus musculus (Mouse)
O08672	Kinesin-like protein KIFC2	Kifc2	Mus musculus (Mouse)
O08677	Kininogen-1 [Cleaved into: Kininogen-1 heavy chain; Bradykinin; Kininogen-1 light chain]	Kng1 Kng	Mus musculus (Mouse)
O08688	Calpain-5 (EC 3.4.22.-) (New calpain 3) (nCL-3)	Capn5 Ncl3	Mus musculus (Mouse)
O08709	Peroxiredoxin-6 (EC 1.11.1.15) (1-Cys peroxiredoxin) (1-Cys PRX) (Acidic calcium-independent phospholipase A2) (aiPLA2) (EC 3.1.1.4) (Antioxidant protein 2) (Non-selenium glutathione peroxidase) (NSGPx)	Prdx6 Aop2 Ltw4 Prdx5	Mus musculus (Mouse)
O08715	A-kinase anchor protein 1, mitochondrial (Dual specificity A-kinase-anchoring protein 1) (D-AKAP-1) (Protein kinase A-anchoring protein 1) (PRKA1) (Spermatid A-kinase anchor protein) (S-AKAP)	Akap1 Akap	Mus musculus (Mouse)
O08739	AMP deaminase 3 (EC 3.5.4.6) (AMP deaminase H-type) (AMP deaminase isoform E) (Heart-type AMPD)	Ampd3	Mus musculus (Mouse)
O08746	Matrilin-2	Matn2	Mus musculus (Mouse)
O08749	Dihydrolipoyl dehydrogenase, mitochondrial (EC 1.8.1.4) (Dihydrolipoamide dehydrogenase)	Dld	Mus musculus (Mouse)
O08756	3-hydroxyacyl-CoA dehydrogenase type-2 (EC 1.1.1.35) (17-beta-hydroxysteroid dehydrogenase 10) (17-beta-HSD 10) (EC 1.1.1.51) (3-hydroxy-2-methylbutyryl-CoA dehydrogenase) (EC 1.1.1.178) (3-hydroxyacyl-CoA dehydrogenase type II) (Endoplasmic reticulum-associated amyloid beta-peptide-binding protein) (Mitochondrial ribonuclease P protein 2) (Mitochondrial RNase P protein 2) (Type II HADH)	Hsd17b10 Erab Hadh2	Mus musculus (Mouse)
O08759	Ubiquitin-protein ligase E3A (EC 2.3.2.26) (HECT-type ubiquitin transferase E3A) (Oncogenic protein-associated protein E6-AP)	Ube3a	Mus musculus (Mouse)
O08784	Treacle protein (Treacher Collins syndrome protein homolog)	Tcof1	Mus musculus (Mouse)
O08788	Dynactin subunit 1 (150 kDa dynein-associated polypeptide) (DAP-150) (DP-150) (p150-glued)	Dctn1	Mus musculus (Mouse)
O08795	Glucosidase 2 subunit beta (80K-H protein) (Glucosidase II subunit beta) (Protein kinase C substrate 60.1 kDa protein heavy chain) (PKCSH)	Prkcsh	Mus musculus (Mouse)
O08800	Serpin B8	Serpinb8	Mus musculus (Mouse)
O08807	Peroxiredoxin-4 (EC 1.11.1.15) (Antioxidant enzyme AOE372) (Peroxiredoxin IV) (Prx-IV) (Thioredoxin peroxidase AO372) (Thioredoxin-dependent peroxide reductase A0372)	Prdx4	Mus musculus (Mouse)
O08808	Protein diaphanous homolog 1 (Diaphanous-related formin-1) (DRF1) (p140mDIA) (mDIA1)	Diaph1 Diap1	Mus musculus (Mouse)
O08810	116 kDa U5 small nuclear ribonucleoprotein component (Elongation factor Tu GTP-binding domain-containing protein 2) (U5 snRNP-specific protein, 116 kDa) (U5-116 kDa)	Eftud2 Snrp116	Mus musculus (Mouse)
O08842	GDNF family receptor alpha-2 (GDNF receptor alpha-2) (GDNFR-alpha-2) (GFR-alpha-2) (GDNF receptor beta) (GDNFR-beta) (Neurturin receptor alpha) (NRTNR-alpha) (NTNR-alpha) (TGF-beta-related neurotrophic factor receptor 2)	Gfra2 Gdnfrb Trnr2	Mus musculus (Mouse)
O08848	60 kDa SS-A/Ro ribonucleoprotein (60 kDa Ro protein) (60 kDa ribonucleoprotein Ro) (RoRNP) (TROVE domain family member 2)	Trove2 Ssa2	Mus musculus (Mouse)
O08908	Phosphatidylinositol 3-kinase regulatory subunit beta (PI3-kinase regulatory subunit beta) (PI3K regulatory subunit beta) (PtdIns-3-kinase regulatory subunit beta) (Phosphatidylinositol 3-kinase 85 kDa regulatory subunit beta) (PI3-kinase subunit p85-beta) (PtdIns-3-kinase regulatory subunit p85-beta)	Pik3r2	Mus musculus (Mouse)
O08912	Polypeptide N-acetylgalactosaminyltransferase 1 (EC 2.4.1.41) (Polypeptide GalNAc transferase 1) (GalNAc-T1) (pp-GaNTase 1) (Protein-UDP acetylgalactosaminyltransferase 1) (UDP-GalNAc:polypeptide N-acetylgalactosaminyltransferase 1) [Cleaved into: Polypeptide N-acetylgalactosaminyltransferase 1 soluble form]	Galnt1	Mus musculus (Mouse)
O08914	Fatty-acid amide hydrolase 1 (EC 3.5.1.99) (Anandamide amidohydrolase 1) (Oleamide hydrolase 1)	Faah Faah1	Mus musculus (Mouse)
O08915	AH receptor-interacting protein (AIP) (Aryl-hydrocarbon receptor-interacting protein)	Aip	Mus musculus (Mouse)
O08917	Flotillin-1	Flot1	Mus musculus (Mouse)
O08919	Numb-like protein	Numbl Nbl	Mus musculus (Mouse)
O08967	Cytohesin-3 (ARF nucleotide-binding site opener 3) (Protein ARNO3) (General receptor of phosphoinositides 1) (Grp1) (PH, SEC7 and coiled-coil domain-containing protein 3) (CLM3) (SEC7 homolog C) (mSec7-3)	Cyth3 Grp1 Pscd3	Mus musculus (Mouse)
O08989	Ras-related protein M-Ras (Muscle and microspikes Ras) (Ras-related protein R-Ras3) (X-Ras)	Mras Xras	Mus musculus (Mouse)
O08992	Syntenin-1 (Scaffold protein Pbp1) (Syndecan-binding protein 1)	Sdcbp	Mus musculus (Mouse)
O08997	Copper transport protein ATOX1 (Metal transport protein ATX1)	Atox1	Mus musculus (Mouse)
O09005	Sphingolipid delta(4)-desaturase DES1 (EC 1.14.19.17) (Degenerative spermatocyte homolog 1)	Degs1 Degs Des1 Mdes	Mus musculus (Mouse)
O09012	Peroxisomal targeting signal 1 receptor (PTS1 receptor) (PTS1R) (PTS1-BP) (PXR1P) (Peroxin-5) (Peroxisomal C-terminal targeting signal import receptor) (Peroxisome receptor 1)	Pex5 Pxr1	Mus musculus (Mouse)
O09044	Synaptosomal-associated protein 23 (SNAP-23) (Syndet) (Vesicle-membrane fusion protein SNAP-23)	Snap23 Sndt	Mus musculus (Mouse)
O09061	Proteasome subunit beta type-1 (EC 3.4.25.1) (Macropain subunit C5) (Multicatalytic endopeptidase complex subunit C5) (Proteasome component C5) (Proteasome gamma chain)	Psmb1	Mus musculus (Mouse)
O09106	Histone deacetylase 1 (HD1) (EC 3.5.1.98)	Hdac1	Mus musculus (Mouse)
O09111	NADH dehydrogenase [ubiquinone] 1 beta subcomplex subunit 11, mitochondrial (Complex I-ESSS) (CI-ESSS) (NADH-ubiquinone oxidoreductase ESSS subunit) (Neuronal protein 15.6) (Np15.6) (p15.6)	Ndufb11 Np15	Mus musculus (Mouse)
O09114	Prostaglandin-H2 D-isomerase (EC 5.3.99.2) (Glutathione-independent PGD synthase) (Lipocalin-type prostaglandin-D synthase) (Prostaglandin-D2 synthase) (L-PGDS) (PGD2 synthase) (PGDS2)	Ptgds	Mus musculus (Mouse)
O09126	Semaphorin-4D (M-Sema G) (Semaphorin-C-like 2) (Semaphorin-J) (Sema J) (CD antigen CD100)	Sema4d Semacl2 Semaj	Mus musculus (Mouse)
O09131	Glutathione S-transferase omega-1 (GSTO-1) (EC 2.5.1.18) (Glutathione S-transferase omega 1-1) (GSTO 1-1) (Glutathione-dependent dehydroascorbate reductase) (EC 1.8.5.1) (Monomethylarsonic acid reductase) (MMA(V) reductase) (EC 1.20.4.2) (S-(Phenacyl)glutathione reductase) (SPG-R) (p28)	Gsto1 Gstx Gtsttl	Mus musculus (Mouse)
O09159	Lysosomal alpha-mannosidase (Laman) (EC 3.2.1.24) (Lysosomal acid alpha-mannosidase) (Mannosidase alpha class 2B member 1) (Mannosidase alpha-B)	Man2b1 Laman Man2b Manb	Mus musculus (Mouse)
O09161	Calsequestrin-2 (Calsequestrin, cardiac muscle isoform)	Casq2	Mus musculus (Mouse)
O09164	Extracellular superoxide dismutase [Cu-Zn] (EC-SOD) (EC 1.15.1.1)	Sod3	Mus musculus (Mouse)
O09165	Calsequestrin-1 (Calmitine) (Calsequestrin, skeletal muscle isoform)	Casq1	Mus musculus (Mouse)
O09167	60S ribosomal protein L21	Rpl21	Mus musculus (Mouse)
O09172	Glutamate--cysteine ligase regulatory subunit (GCS light chain) (Gamma-ECS regulatory subunit) (Gamma-glutamylcysteine synthetase regulatory subunit) (Glutamate--cysteine ligase modifier subunit)	Gclm Glclr	Mus musculus (Mouse)
O09174	Alpha-methylacyl-CoA racemase (EC 5.1.99.4) (2-methylacyl-CoA racemase)	Amacr Macr1	Mus musculus (Mouse)
O35075	Down syndrome critical region protein 3 homolog (Down syndrome critical region protein A homolog)	Dscr3 Dcra Dscra	Mus musculus (Mouse)
O35083	1-acyl-sn-glycerol-3-phosphate acyltransferase alpha (EC 2.3.1.51) (1-acylglycerol-3-phosphate O-acyltransferase 1) (1-AGP acyltransferase 1) (1-AGPAT 1) (Lysophosphatidic acid acyltransferase alpha) (LPAAT-alpha)	Agpat1	Mus musculus (Mouse)
O35098	Dihydropyrimidinase-related protein 4 (DRP-4) (Collapsin response mediator protein 3) (CRMP-3) (UNC33-like phosphoprotein 4) (ULIP-4)	Dpysl4 Crmp3 Ulip4	Mus musculus (Mouse)
O35099	Mitogen-activated protein kinase kinase kinase 5 (EC 2.7.11.25) (Apoptosis signal-regulating kinase 1) (ASK-1) (MAPK/ERK kinase kinase 5) (MEK kinase 5) (MEKK 5)	Map3k5 Ask1 Mekk5	Mus musculus (Mouse)
O35114	Lysosome membrane protein 2 (85 kDa lysosomal membrane sialoglycoprotein) (LGP85) (Lysosome membrane protein II) (LIMP II) (Scavenger receptor class B member 2)	Scarb2	Mus musculus (Mouse)
O35126	Atrophin-1 (Dentatorubral-pallidoluysian atrophy protein homolog)	Atn1 Drpla	Mus musculus (Mouse)
O35127	Protein C10	Grcc10 C10	Mus musculus (Mouse)
O35129	Prohibitin-2 (B-cell receptor-associated protein BAP37) (Repressor of estrogen receptor activity)	Phb2 Bap Bcap37 Rea	Mus musculus (Mouse)
O35136	Neural cell adhesion molecule 2 (N-CAM-2) (NCAM-2) (Neural cell adhesion molecule RB-8) (R4B12)	Ncam2 Ocam Rncam	Mus musculus (Mouse)
O35143	ATPase inhibitor, mitochondrial (Inhibitor of F(1)F(o)-ATPase) (IF(1)) (IF1)	Atpif1 Atpi If1	Mus musculus (Mouse)
O35144	Telomeric repeat-binding factor 2 (TTAGGG repeat-binding factor 2) (Telomeric DNA-binding protein)	Terf2 Trf2	Mus musculus (Mouse)
O35153	BET1-like protein (Golgi SNARE with a size of 15 kDa) (GOS-15) (GS15) (Vesicle transport protein GOS15)	Bet1l Gs15	Mus musculus (Mouse)
O35166	Golgi SNAP receptor complex member 2 (27 kDa Golgi SNARE protein) (Membrin)	Gosr2 Gs27	Mus musculus (Mouse)
O35188	Fractalkine (C-X3-C motif chemokine 1) (CX3C membrane-anchored chemokine) (Neurotactin) (Small-inducible cytokine D1) [Cleaved into: Processed fractalkine]	Cx3cl1 Cx3c Fkn Scyd1	Mus musculus (Mouse)
O35206	Collagen alpha-1(XV) chain [Cleaved into: Restin (Endostatin-XV)]	Col15a1	Mus musculus (Mouse)
O35207	Cyclin-dependent kinase 2-associated protein 1 (CDK2-associated protein 1) (Deleted in oral cancer 1) (DOC-1) (Putative oral cancer suppressor)	Cdk2ap1 Cdkap1 Doc1	Mus musculus (Mouse)
O35215	D-dopachrome decarboxylase (EC 4.1.1.84) (D-dopachrome tautomerase)	Ddt	Mus musculus (Mouse)
O35218	Cleavage and polyadenylation specificity factor subunit 2 (Cleavage and polyadenylation specificity factor 100 kDa subunit) (CPSF 100 kDa subunit)	Cpsf2 Cpsf100 Mcpsf	Mus musculus (Mouse)
O35226	26S proteasome non-ATPase regulatory subunit 4 (26S proteasome regulatory subunit RPN10) (26S proteasome regulatory subunit S5A) (Multiubiquitin chain-binding protein)	Psmd4 Mcb1	Mus musculus (Mouse)
O35239	Tyrosine-protein phosphatase non-receptor type 9 (EC 3.1.3.48) (Protein-tyrosine phosphatase MEG2) (PTPase MEG2)	Ptpn9	Mus musculus (Mouse)
O35250	Exocyst complex component 7 (Exocyst complex component Exo70)	Exoc7 Exo70	Mus musculus (Mouse)
O35286	Pre-mRNA-splicing factor ATP-dependent RNA helicase DHX15 (EC 3.6.4.13) (DEAH box protein 15)	Dhx15 Ddx15 Deah9	Mus musculus (Mouse)
O35295	Transcriptional activator protein Pur-beta (Purine-rich element-binding protein B) (Vascular actin single-stranded DNA-binding factor 2 p44 component)	Purb	Mus musculus (Mouse)
O35304	Vesicular acetylcholine transporter (VAChT) (Solute carrier family 18 member 3)	Slc18a3 Vacht	Mus musculus (Mouse)
O35316	Sodium- and chloride-dependent taurine transporter (Solute carrier family 6 member 6)	Slc6a6 Taut	Mus musculus (Mouse)
O35326	Serine/arginine-rich splicing factor 5 (Delayed-early protein HRS) (Pre-mRNA-splicing factor SRP40) (Splicing factor, arginine/serine-rich 5)	Srsf5 Hrs Sfrs5	Mus musculus (Mouse)
O35343	Importin subunit alpha-3 (Importin alpha Q1) (Qip1) (Karyopherin subunit alpha-4)	Kpna4 Qip1	Mus musculus (Mouse)
O35344	Importin subunit alpha-4 (Importin alpha Q2) (Qip2) (Karyopherin subunit alpha-3)	Kpna3 Qip2	Mus musculus (Mouse)
O35345	Importin subunit alpha-7 (Importin alpha-S2) (Karyopherin subunit alpha-6)	Kpna6 Kpna5	Mus musculus (Mouse)
O35350	Calpain-1 catalytic subunit (EC 3.4.22.52) (Calcium-activated neutral proteinase 1) (CANP 1) (Calpain mu-type) (Calpain-1 large subunit) (Micromolar-calpain) (muCANP)	Capn1 Canp1 Capa1	Mus musculus (Mouse)
O35367	Keratocan (KTN) (Keratan sulfate proteoglycan keratocan)	Kera Ktcn	Mus musculus (Mouse)
O35372	Protein cornichon homolog 1 (CNIH-1) (Cornichon family AMPA receptor auxiliary protein 1) (Protein cornichon homolog)	Cnih1 Cnih	Mus musculus (Mouse)
O35381	Acidic leucine-rich nuclear phosphoprotein 32 family member A (Acidic nuclear phosphoprotein pp32) (Leucine-rich acidic nuclear protein) (LANP) (Potent heat-stable protein phosphatase 2A inhibitor I1PP2A)	Anp32a Anp32 Lanp	Mus musculus (Mouse)
O35382	Exocyst complex component 4 (Exocyst complex component Sec8)	Exoc4 Sec8 Sec8l1	Mus musculus (Mouse)
O35387	HCLS1-associated protein X-1 (HS1-associating protein X-1) (HAX-1) (HS1-binding protein 1) (HSP1BP-1)	Hax1 Hs1bp1	Mus musculus (Mouse)
O35393	Ephrin-B3	Efnb3	Mus musculus (Mouse)
O35405	Phospholipase D3 (PLD 3) (EC 3.1.4.4) (Choline phosphatase 3) (Phosphatidylcholine-hydrolyzing phospholipase D3) (Schwannoma-associated protein 9) (SAM-9)	Pld3 Sam9	Mus musculus (Mouse)
O35409	Glutamate carboxypeptidase 2 (EC 3.4.17.21) (Folate hydrolase 1) (Folylpoly-gamma-glutamate carboxypeptidase) (FGCP) (Glutamate carboxypeptidase II) (GCPII) (Membrane glutamate carboxypeptidase) (mGCP) (N-acetylated-alpha-linked acidic dipeptidase I) (NAALADase I) (Prostate-specific membrane antigen homolog) (Pteroylpoly-gamma-glutamate carboxypeptidase)	Folh1 Mopsm Naalad1	Mus musculus (Mouse)
O35435	Dihydroorotate dehydrogenase (quinone), mitochondrial (DHOdehase) (EC 1.3.5.2) (Dihydroorotate oxidase)	Dhodh	Mus musculus (Mouse)
O35449	Proline-rich transmembrane protein 1 (Dispanin subfamily D member 1) (DSPD1) (Synapse differentiation-induced protein 4)	Prrt1 Ng5 SynDIG4	Mus musculus (Mouse)
O35451	Cyclic AMP-dependent transcription factor ATF-6 beta (cAMP-dependent transcription factor ATF-6 beta) (Activating transcription factor 6 beta) (ATF6-beta) (cAMP response element-binding protein-related protein) (Creb-rp) (cAMP-responsive element-binding protein-like 1) [Cleaved into: Processed cyclic AMP-dependent transcription factor ATF-6 beta]	Atf6b Crebl1	Mus musculus (Mouse)
O35454	Chloride transport protein 6 (Chloride channel protein 6) (ClC-6)	Clcn6 Clc6	Mus musculus (Mouse)
O35459	Delta(3,5)-Delta(2,4)-dienoyl-CoA isomerase, mitochondrial (EC 5.3.3.-)	Ech1	Mus musculus (Mouse)
O35465	Peptidyl-prolyl cis-trans isomerase FKBP8 (PPIase FKBP8) (EC 5.2.1.8) (38 kDa FK506-binding protein) (38 kDa FKBP) (FKBP-38) (mFKBP38) (FK506-binding protein 8) (FKBP-8) (FKBPR38) (Rotamase)	Fkbp8 Fkbp38 Sam11	Mus musculus (Mouse)
O35474	EGF-like repeat and discoidin I-like domain-containing protein 3 (Developmentally-regulated endothelial cell locus 1 protein) (Integrin-binding protein DEL1)	Edil3 Del1	Mus musculus (Mouse)
O35495	Cyclin-dependent kinase 14 (EC 2.7.11.22) (Cell division protein kinase 14) (Serine/threonine-protein kinase PFTAIRE-1)	Cdk14 Kiaa0834 Pftk1	Mus musculus (Mouse)
O35526	Syntaxin-1A (Neuron-specific antigen HPC-1)	Stx1a	Mus musculus (Mouse)
O35544	Excitatory amino acid transporter 4 (High-affinity neuronal glutamate transporter) (Sodium-dependent glutamate/aspartate transporter) (Solute carrier family 1 member 6)	Slc1a6 Eaat4	Mus musculus (Mouse)
O35551	Rab GTPase-binding effector protein 1 (Rabaptin-5) (Rabaptin-5alpha)	Rabep1 Rab5ep Rabpt5 Rabpt5a	Mus musculus (Mouse)
O35566	CD151 antigen (GP27) (Membrane glycoprotein SFA-1) (Platelet-endothelial tetraspan antigen 3) (PETA-3) (CD antigen CD151)	Cd151 Peta3	Mus musculus (Mouse)
O35593	26S proteasome non-ATPase regulatory subunit 14 (EC 3.4.19.-) (26S proteasome regulatory subunit RPN11) (MAD1)	Psmd14 Pad1	Mus musculus (Mouse)
O35598	Disintegrin and metalloproteinase domain-containing protein 10 (ADAM 10) (EC 3.4.24.81) (Kuzbanian protein homolog) (Mammalian disintegrin-metalloprotease) (CD antigen CD156c)	Adam10 Kuz Madm	Mus musculus (Mouse)
O35604	NPC intracellular cholesterol transporter 1 (Niemann-Pick C1 protein)	Npc1	Mus musculus (Mouse)
O35607	Bone morphogenetic protein receptor type-2 (BMP type-2 receptor) (BMPR-2) (EC 2.7.11.30) (BRK-3) (Bone morphogenetic protein receptor type II) (BMP type II receptor) (BMPR-II)	Bmpr2	Mus musculus (Mouse)
O35609	Secretory carrier-associated membrane protein 3 (Secretory carrier membrane protein 3)	Scamp3	Mus musculus (Mouse)
O35618	Protein Mdm4 (Double minute 4 protein) (Mdm2-like p53-binding protein) (Protein Mdmx) (p53-binding protein Mdm4)	Mdm4 Mdmx	Mus musculus (Mouse)
O35621	Phosphomannomutase 1 (PMM 1) (EC 5.4.2.8)	Pmm1	Mus musculus (Mouse)
O35623	BET1 homolog (mBET1) (Golgi vesicular membrane-trafficking protein p18)	Bet1	Mus musculus (Mouse)
O35633	Vesicular inhibitory amino acid transporter (GABA and glycine transporter) (Solute carrier family 32 member 1) (Vesicular GABA transporter) (mVGAT) (mVIAAT)	Slc32a1 Vgat Viaat	Mus musculus (Mouse)
O35638	Cohesin subunit SA-2 (SCC3 homolog 2) (Stromal antigen 2)	Stag2 Sa2 Sap2	Mus musculus (Mouse)
O35639	Annexin A3 (35-alpha calcimedin) (Annexin III) (Annexin-3) (Lipocortin III) (Placental anticoagulant protein III) (PAP-III)	Anxa3 Anx3	Mus musculus (Mouse)
O35643	AP-1 complex subunit beta-1 (Adaptor protein complex AP-1 subunit beta-1) (Adaptor-related protein complex 1 subunit beta-1) (Beta-1-adaptin) (Beta-adaptin 1) (Clathrin assembly protein complex 1 beta large chain) (Golgi adaptor HA1/AP1 adaptin beta subunit)	Ap1b1 Adtb1	Mus musculus (Mouse)
O35658	Complement component 1 Q subcomponent-binding protein, mitochondrial (GC1q-R protein) (Glycoprotein gC1qBP) (C1qBP)	C1qbp Gc1qbp	Mus musculus (Mouse)
O35668	Huntingtin-associated protein 1 (HAP-1)	Hap1	Mus musculus (Mouse)
O35678	Monoglyceride lipase (MGL) (EC 3.1.1.23) (Monoacylglycerol lipase) (MAGL)	Mgll	Mus musculus (Mouse)
O35681	Synaptotagmin-3 (Synaptotagmin III) (SytIII)	Syt3	Mus musculus (Mouse)
O35682	Myeloid-associated differentiation marker (Myeloid up-regulated protein)	Myadm Mug	Mus musculus (Mouse)
O35683	NADH dehydrogenase [ubiquinone] 1 alpha subcomplex subunit 1 (Complex I-MWFE) (CI-MWFE) (NADH-ubiquinone oxidoreductase MWFE subunit)	Ndufa1	Mus musculus (Mouse)
O35684	Neuroserpin (Peptidase inhibitor 12) (PI-12) (Serine protease inhibitor 17) (Serpin I1)	Serpini1 Pi12 Spi17	Mus musculus (Mouse)
O35685	Nuclear migration protein nudC (Nuclear distribution protein C homolog) (Silica-induced gene 92 protein) (SIG-92)	Nudc	Mus musculus (Mouse)
O35691	Pinin	Pnn	Mus musculus (Mouse)
O35710	Nocturnin (EC 3.1.13.4) (Carbon catabolite repression 4-like protein) (Circadian deadenylase NOC)	Noct Ccr4 Ccrn4l Noc	Mus musculus (Mouse)
O35737	Heterogeneous nuclear ribonucleoprotein H (hnRNP H) [Cleaved into: Heterogeneous nuclear ribonucleoprotein H, N-terminally processed]	Hnrnph1 Hnrph Hnrph1	Mus musculus (Mouse)
O35744	Chitinase-like protein 3 (EC 3.2.1.52) (Beta-N-acetylhexosaminidase Ym1) (Chitinase-3-like protein 3) (ECF-L) (Eosinophil chemotactic cytokine) (Secreted protein Ym1)	Chil3 Chi3l3 Ym1	Mus musculus (Mouse)
O35841	Apoptosis inhibitor 5 (API-5) (AAC-11)	Api5	Mus musculus (Mouse)
O35855	Branched-chain-amino-acid aminotransferase, mitochondrial (BCAT(m)) (EC 2.6.1.42)	Bcat2 Bcatm Eca40	Mus musculus (Mouse)
O35857	Mitochondrial import inner membrane translocase subunit TIM44	Timm44 Mimt44 Tim44	Mus musculus (Mouse)
O35864	COP9 signalosome complex subunit 5 (SGN5) (Signalosome subunit 5) (EC 3.4.-.-) (Jun activation domain-binding protein 1) (Kip1 C-terminus-interacting protein 2)	Cops5 Csn5 Jab1 Kic2	Mus musculus (Mouse)
O35874	Neutral amino acid transporter A (Alanine/serine/cysteine/threonine transporter 1) (ASCT-1) (SATT) (Solute carrier family 1 member 4)	Slc1a4 Asct1	Mus musculus (Mouse)
O35887	Calumenin (Crocalbin)	Calu	Mus musculus (Mouse)
O35900	U6 snRNA-associated Sm-like protein LSm2 (Protein G7b) (snRNP core Sm-like protein Sm-x5)	Lsm2 G7b	Mus musculus (Mouse)
O35926	Cyclin-dependent kinase 5 activator 2 (CDK5 activator 2) (Cyclin-dependent kinase 5 regulatory subunit 2) (p39) (p39I)	Cdk5r2 Nck5ai	Mus musculus (Mouse)
O35927	Catenin delta-2 (Neural plakophilin-related ARM-repeat protein) (NPRAP) (Neurojungin)	Ctnnd2 Catnd2 Nprap	Mus musculus (Mouse)
O35943	Frataxin, mitochondrial (Fxn) (EC 1.16.3.1) [Cleaved into: Frataxin intermediate form; Frataxin mature form]	Fxn Frda	Mus musculus (Mouse)
O35945	Aldehyde dehydrogenase, cytosolic 1 (EC 1.2.1.3) (ALDH class 1) (ALDH-E1) (ALHDII) (Aldehyde dehydrogenase family 1 member A7) (Aldehyde dehydrogenase phenobarbital-inducible)	Aldh1a7 Aldh-pb	Mus musculus (Mouse)
O35954	Membrane-associated phosphatidylinositol transfer protein 1 (Drosophila retinal degeneration B homolog 1) (RdgB1) (Mpt-1) (Phosphatidylinositol transfer protein, membrane-associated 1) (PITPnm 1) (Pyk2 N-terminal domain-interacting receptor 2) (NIR-2)	Pitpnm1 Dres9 Mpt1 Nir2 Pitpnm	Mus musculus (Mouse)
O35963	Ras-related protein Rab-33B	Rab33b	Mus musculus (Mouse)
O35969	Guanidinoacetate N-methyltransferase (EC 2.1.1.2)	Gamt	Mus musculus (Mouse)
O35972	39S ribosomal protein L23, mitochondrial (L23mt) (MRP-L23) (L23 mitochondrial-related protein)	Mrpl23 L23mrp	Mus musculus (Mouse)
O35988	Syndecan-4 (SYND4) (Ryudocan core protein)	Sdc4	Mus musculus (Mouse)
O54692	Centromere/kinetochore protein zw10 homolog	Zw10	Mus musculus (Mouse)
O54724	Caveolae-associated protein 1 (Cav-p60) (Cavin-1) (Polymerase I and transcript release factor)	Cavin1 Ptrf	Mus musculus (Mouse)
O54734	Dolichyl-diphosphooligosaccharide--protein glycosyltransferase 48 kDa subunit (DDOST 48 kDa subunit) (Oligosaccharyl transferase 48 kDa subunit)	Ddost	Mus musculus (Mouse)
O54750	Cytochrome P450 2J6 (EC 1.14.14.1) (Arachidonic acid epoxygenase) (CYPIIJ6)	Cyp2j6	Mus musculus (Mouse)
O54754	Aldehyde oxidase 1 (EC 1.2.3.1) (Azaheterocycle hydroxylase 1) (EC 1.17.3.-) (Retinal oxidase)	Aox1 Ao Ro	Mus musculus (Mouse)
O54774	AP-3 complex subunit delta-1 (AP-3 complex subunit delta) (Adaptor-related protein complex 3 subunit delta-1) (Delta-adaptin) (mBLVR1)	Ap3d1 Ap3d	Mus musculus (Mouse)
O54781	SRSF protein kinase 2 (EC 2.7.11.1) (SFRS protein kinase 2) (Serine/arginine-rich protein-specific kinase 2) (SR-protein-specific kinase 2) [Cleaved into: SRSF protein kinase 2 N-terminal; SRSF protein kinase 2 C-terminal]	Srpk2	Mus musculus (Mouse)
O54784	Death-associated protein kinase 3 (DAP kinase 3) (EC 2.7.11.1) (DAP-like kinase) (Dlk) (MYPT1 kinase) (ZIP-kinase)	Dapk3 Zipk	Mus musculus (Mouse)
O54786	DNA fragmentation factor subunit alpha (DNA fragmentation factor 45 kDa subunit) (DFF-45) (Inhibitor of CAD) (ICAD)	Dffa Icad	Mus musculus (Mouse)
O54804	Choline kinase alpha (CK) (EC 2.7.1.32) (CHETK-alpha) (Ethanolamine kinase) (EK) (EC 2.7.1.82)	Chka Chk	Mus musculus (Mouse)
O54818	Tumor protein D53 (mD53) (Tumor protein D52-like 1)	Tpd52l1	Mus musculus (Mouse)
O54828	Regulator of G-protein signaling 9 (RGS9)	Rgs9	Mus musculus (Mouse)
O54829	Regulator of G-protein signaling 7 (RGS7)	Rgs7	Mus musculus (Mouse)
O54833	Casein kinase II subunit alpha' (CK II alpha') (EC 2.7.11.1)	Csnk2a2	Mus musculus (Mouse)
O54865	Guanylate cyclase soluble subunit beta-1 (GCS-beta-1) (EC 4.6.1.2) (Guanylate cyclase soluble subunit beta-3) (GCS-beta-3) (Soluble guanylate cyclase small subunit)	Gucy1b1 Gucy1b3	Mus musculus (Mouse)
O54879	High mobility group protein B3 (High mobility group protein 2a) (HMG-2a) (High mobility group protein 4) (HMG-4)	Hmgb3 Hmg2a Hmg4	Mus musculus (Mouse)
O54890	Integrin beta-3 (Platelet membrane glycoprotein IIIa) (GPIIIa) (CD antigen CD61)	Itgb3	Mus musculus (Mouse)
O54901	OX-2 membrane glycoprotein (MRC OX-2 antigen) (CD antigen CD200)	Cd200 Mox2	Mus musculus (Mouse)
O54916	RalBP1-associated Eps domain-containing protein 1 (RalBP1-interacting protein 1)	Reps1	Mus musculus (Mouse)
O54929	WD repeat and SOCS box-containing protein 2 (WSB-2) (SOCS box-containing WD protein SWiP-2)	Wsb2 Swip2	Mus musculus (Mouse)
O54940	BCL2/adenovirus E1B 19 kDa protein-interacting protein 2	Bnip2 Nip2l	Mus musculus (Mouse)
O54941	SWI/SNF-related matrix-associated actin-dependent regulator of chromatin subfamily E member 1 (BRG1-associated factor 57) (BAF57)	Smarce1 Baf57	Mus musculus (Mouse)
O54946	DnaJ homolog subfamily B member 6 (Heat shock protein J2) (HSJ-2) (MRJ) (mDj4)	Dnajb6 Hsj2 Mrj	Mus musculus (Mouse)
O54950	5'-AMP-activated protein kinase subunit gamma-1 (AMPK gamma1) (AMPK subunit gamma-1) (AMPKg)	Prkag1 Prkaac	Mus musculus (Mouse)
O54962	Barrier-to-autointegration factor (Breakpoint cluster region protein 1) (LAP2-binding protein 1) [Cleaved into: Barrier-to-autointegration factor, N-terminally processed]	Banf1 Baf Bcrp1 L2bp1	Mus musculus (Mouse)
O54983	Ketimine reductase mu-crystallin (EC 1.5.1.25) (NADP-regulated thyroid-hormone-binding protein)	Crym	Mus musculus (Mouse)
O54984	ATPase Asna1 (EC 3.6.-.-) (Arsenical pump-driving ATPase) (Arsenite-stimulated ATPase)	Asna1 Arsa	Mus musculus (Mouse)
O54988	STE20-like serine/threonine-protein kinase (STE20-like kinase) (mSLK) (EC 2.7.11.1) (Etk4) (STE20-related kinase SMAK) (STE20-related serine/threonine-protein kinase) (STE20-related kinase) (Serine/threonine-protein kinase 2)	Slk Kiaa0204 Stk2	Mus musculus (Mouse)
O54990	Prominin-1 (Antigen AC133 homolog) (Prominin-like protein 1) (CD antigen CD133)	Prom1 Prom Proml1	Mus musculus (Mouse)
O54991	Contactin-associated protein 1 (Caspr) (Caspr1) (MHDNIV) (NCP1) (Neurexin IV) (Neurexin-4) (Paranodin)	Cntnap1 Nrxn4	Mus musculus (Mouse)
O55003	BCL2/adenovirus E1B 19 kDa protein-interacting protein 3	Bnip3 Nip3	Mus musculus (Mouse)
O55013	Trafficking protein particle complex subunit 3 (BET3 homolog)	Trappc3 Bet3	Mus musculus (Mouse)
O55017	Voltage-dependent N-type calcium channel subunit alpha-1B (Brain calcium channel III) (BIII) (Calcium channel, L type, alpha-1 polypeptide isoform 5) (Voltage-gated calcium channel subunit alpha Cav2.2)	Cacna1b Cach5 Cacnl1a5 Cchn1a	Mus musculus (Mouse)
O55022	Membrane-associated progesterone receptor component 1 (mPR)	Pgrmc1 Pgrmc	Mus musculus (Mouse)
O55023	Inositol monophosphatase 1 (IMP 1) (IMPase 1) (EC 3.1.3.25) (D-galactose 1-phosphate phosphatase) (EC 3.1.3.94) (Inositol-1(or 4)-monophosphatase 1) (Lithium-sensitive myo-inositol monophosphatase A1)	Impa1	Mus musculus (Mouse)
O55026	Ectonucleoside triphosphate diphosphohydrolase 2 (NTPDase 2) (EC 3.6.1.-) (CD39 antigen-like 1) (Ecto-ATP diphosphohydrolase 2) (Ecto-ATPDase 2) (Ecto-ATPase 2)	Entpd2 Cd39l1	Mus musculus (Mouse)
O55028	[3-methyl-2-oxobutanoate dehydrogenase [lipoamide]] kinase, mitochondrial (EC 2.7.11.4) (Branched-chain alpha-ketoacid dehydrogenase kinase) (BCKD-kinase) (BCKDHKIN)	Bckdk	Mus musculus (Mouse)
O55029	Coatomer subunit beta' (Beta'-coat protein) (Beta'-COP) (p102)	Copb2	Mus musculus (Mouse)
O55033	Cytoplasmic protein NCK2 (Growth factor receptor-bound protein 4) (NCK adaptor protein 2) (Nck-2) (SH2/SH3 adaptor protein NCK-beta)	Nck2 Grb4	Mus musculus (Mouse)
O55042	Alpha-synuclein (Non-A beta component of AD amyloid) (Non-A4 component of amyloid precursor) (NACP)	Snca Syn	Mus musculus (Mouse)
O55047	Serine/threonine-protein kinase tousled-like 2 (EC 2.7.11.1) (PKU-alpha) (Tousled-like kinase 2)	Tlk2 Tlk	Mus musculus (Mouse)
O55057	Retinal rod rhodopsin-sensitive cGMP 3',5'-cyclic phosphodiesterase subunit delta (GMP-PDE delta)	Pde6d	Mus musculus (Mouse)
O55060	Thiopurine S-methyltransferase (EC 2.1.1.67) (Thiopurine methyltransferase)	Tpmt	Mus musculus (Mouse)
O55074	A-kinase anchor protein 7 isoform alpha (AKAP-7 isoform alpha) (A-kinase anchor protein 18) (AKAP-18) (A-kinase anchor protein 9 kDa) (AKAP 9) (Protein kinase A-anchoring protein 7 isoform alpha) (PRKA7 isoform alpha)	Akap7 Akap18	Mus musculus (Mouse)
O55091	Protein IMPACT (Imprinted and ancient gene protein)	Impact	Mus musculus (Mouse)
O55100	Synaptogyrin-1	Syngr1	Mus musculus (Mouse)
O55102	Biogenesis of lysosome-related organelles complex 1 subunit 1 (BLOC-1 subunit 1) (GCN5-like protein 1)	Bloc1s1 Gcn5l1	Mus musculus (Mouse)
O55103	Periaxin	Prx	Mus musculus (Mouse)
O55106	Striatin	Strn	Mus musculus (Mouse)
O55125	Protein NipSnap homolog 1 (NipSnap1)	Nipsnap1	Mus musculus (Mouse)
O55126	Protein NipSnap homolog 2 (NipSnap2) (Glioblastoma-amplified sequence)	Nipsnap2 Gbas	Mus musculus (Mouse)
O55128	Histone deacetylase complex subunit SAP18 (18 kDa Sin3-associated polypeptide) (Sin3-associated polypeptide p18)	Sap18	Mus musculus (Mouse)
O55131	Septin-7 (CDC10 protein homolog)	Sept7 Cdc10	Mus musculus (Mouse)
O55135	Eukaryotic translation initiation factor 6 (eIF-6) (B4 integrin interactor) (CAB) (p27(BBP))	Eif6 Itgb4bp	Mus musculus (Mouse)
O55137	Acyl-coenzyme A thioesterase 1 (Acyl-CoA thioesterase 1) (EC 3.1.2.2) (CTE-I) (Inducible cytosolic acyl-coenzyme A thioester hydrolase) (Long chain acyl-CoA thioester hydrolase) (Long chain acyl-CoA hydrolase)	Acot1 Cte1	Mus musculus (Mouse)
O55142	60S ribosomal protein L35a	Rpl35a	Mus musculus (Mouse)
O55143	Sarcoplasmic/endoplasmic reticulum calcium ATPase 2 (SERCA2) (SR Ca(2+)-ATPase 2) (EC 3.6.3.8) (Calcium pump 2) (Calcium-transporting ATPase sarcoplasmic reticulum type, slow twitch skeletal muscle isoform) (Endoplasmic reticulum class 1/2 Ca(2+) ATPase)	Atp2a2	Mus musculus (Mouse)
O55176	E3 ubiquitin-protein ligase Praja-1 (Praja1) (EC 2.3.2.27) (RING-type E3 ubiquitin transferase Praja-1)	Pja1	Mus musculus (Mouse)
O55186	CD59A glycoprotein (MAC-inhibitory protein) (MAC-IP) (Membrane attack complex inhibition factor) (MACIF) (Protectin) (CD antigen CD59)	Cd59a Cd59	Mus musculus (Mouse)
O55201	Transcription elongation factor SPT5 (DRB sensitivity-inducing factor large subunit) (DSIF large subunit)	Supt5h Supt5	Mus musculus (Mouse)
O55222	Integrin-linked protein kinase (EC 2.7.11.1)	Ilk	Mus musculus (Mouse)
O55229	Choline/ethanolamine kinase (Choline kinase beta) (CK) (CKB) (EC 2.7.1.32) (Ethanolamine kinase) (EK) (EC 2.7.1.82) (choline/ethanolamine kinase beta) (CKEKB)	Chkb Chetk Chkl	Mus musculus (Mouse)
O55234	Proteasome subunit beta type-5 (EC 3.4.25.1) (Macropain epsilon chain) (Multicatalytic endopeptidase complex epsilon chain) (Proteasome chain 6) (Proteasome epsilon chain) (Proteasome subunit X)	Psmb5	Mus musculus (Mouse)
O55242	Sigma non-opioid intracellular receptor 1 (Sigma 1-type opioid receptor) (Sigma1-receptor) (Sigma1R)	Sigmar1 Oprs1	Mus musculus (Mouse)
O70131	Ninjurin-1 (Nerve injury-induced protein 1)	Ninj1	Mus musculus (Mouse)
O70133	ATP-dependent RNA helicase A (EC 3.6.4.13) (DEAH box protein 9) (mHEL-5) (Nuclear DNA helicase II) (NDH II) (RNA helicase A) (RHA)	Dhx9 Ddx9	Mus musculus (Mouse)
O70152	Dolichol-phosphate mannosyltransferase subunit 1 (EC 2.4.1.83) (Dolichol-phosphate mannose synthase subunit 1) (DPM synthase subunit 1) (Dolichyl-phosphate beta-D-mannosyltransferase subunit 1) (Mannose-P-dolichol synthase subunit 1) (MPD synthase)	Dpm1	Mus musculus (Mouse)
O70166	Stathmin-3 (Hippocampus abundant transcript 3) (SCG10-like protein) (SCG10-related protein HiAT3)	Stmn3 Sclip	Mus musculus (Mouse)
O70172	Phosphatidylinositol 5-phosphate 4-kinase type-2 alpha (EC 2.7.1.149) (1-phosphatidylinositol 5-phosphate 4-kinase 2-alpha) (Diphosphoinositide kinase 2-alpha) (Phosphatidylinositol 5-phosphate 4-kinase type II alpha) (PI(5)P 4-kinase type II alpha) (PIP4KII-alpha) (PtdIns(5)P-4-kinase isoform 2-alpha)	Pip4k2a Pip5k2a	Mus musculus (Mouse)
O70194	Eukaryotic translation initiation factor 3 subunit D (eIF3d) (Eukaryotic translation initiation factor 3 subunit 7) (eIF-3-zeta) (eIF3 p66)	Eif3d Eif3s7	Mus musculus (Mouse)
O70209	PDZ and LIM domain protein 3 (Actinin-associated LIM protein) (Alpha-actinin-2-associated LIM protein)	Pdlim3	Mus musculus (Mouse)
O70228	Probable phospholipid-transporting ATPase IIA (EC 3.6.3.1) (ATPase class II type 9A)	Atp9a	Mus musculus (Mouse)
O70250	Phosphoglycerate mutase 2 (EC 5.4.2.11) (EC 5.4.2.4) (BPG-dependent PGAM 2) (Muscle-specific phosphoglycerate mutase) (Phosphoglycerate mutase isozyme M) (PGAM-M)	Pgam2	Mus musculus (Mouse)
O70251	Elongation factor 1-beta (EF-1-beta)	Eef1b Eef1b2	Mus musculus (Mouse)
O70252	Heme oxygenase 2 (HO-2) (EC 1.14.14.18)	Hmox2	Mus musculus (Mouse)
O70258	Epsilon-sarcoglycan (Epsilon-SG)	Sgce	Mus musculus (Mouse)
O70274	Protein tyrosine phosphatase type IVA 2 (EC 3.1.3.48) (Protein-tyrosine phosphatase 4a2) (Protein-tyrosine phosphatase of regenerating liver 2) (PRL-2)	Ptp4a2 Prl2	Mus musculus (Mouse)
O70293	G protein-coupled receptor kinase 6 (EC 2.7.11.16) (G protein-coupled receptor kinase GRK6)	Grk6 Gprk6	Mus musculus (Mouse)
O70305	Ataxin-2 (Spinocerebellar ataxia type 2 protein homolog)	Atxn2 Atx2 Sca2	Mus musculus (Mouse)
O70309	Integrin beta-5	Itgb5	Mus musculus (Mouse)
O70310	Glycylpeptide N-tetradecanoyltransferase 1 (EC 2.3.1.97) (Myristoyl-CoA:protein N-myristoyltransferase 1) (NMT 1) (Type I N-myristoyltransferase) (Peptide N-myristoyltransferase 1)	Nmt1	Mus musculus (Mouse)
O70311	Glycylpeptide N-tetradecanoyltransferase 2 (EC 2.3.1.97) (Myristoyl-CoA:protein N-myristoyltransferase 2) (NMT 2) (Peptide N-myristoyltransferase 2) (Type II N-myristoyltransferase)	Nmt2	Mus musculus (Mouse)
O70318	Band 4.1-like protein 2 (Generally expressed protein 4.1) (4.1G)	Epb41l2 Epb4.1l2	Mus musculus (Mouse)
O70325	Phospholipid hydroperoxide glutathione peroxidase (PHGPx) (EC 1.11.1.12) (Glutathione peroxidase 4) (GPx-4) (GSHPx-4)	Gpx4	Mus musculus (Mouse)
O70340	Neuronal pentraxin-2 (NP2) (Neuronal pentraxin II) (NP-II)	Nptx2	Mus musculus (Mouse)
O70362	Phosphatidylinositol-glycan-specific phospholipase D (PI-G PLD) (EC 3.1.4.50) (Glycoprotein phospholipase D) (Glycosyl-phosphatidylinositol-specific phospholipase D) (GPI-PLD) (GPI-specific phospholipase D)	Gpld1	Mus musculus (Mouse)
O70378	ER membrane protein complex subunit 8 (Neighbor of COX4)	Emc8 Cox4al Cox4nb Noc4	Mus musculus (Mouse)
O70400	PDZ and LIM domain protein 1 (C-terminal LIM domain protein 1) (Elfin) (LIM domain protein CLP-36)	Pdlim1 Clim1	Mus musculus (Mouse)
O70401	Tetraspanin-6 (Tspan-6) (Transmembrane 4 superfamily member 6)	Tspan6 Tm4sf6	Mus musculus (Mouse)
O70423	Membrane primary amine oxidase (EC 1.4.3.21) (Copper amine oxidase) (Semicarbazide-sensitive amine oxidase) (SSAO) (Vascular adhesion protein 1) (VAP-1)	Aoc3 Vap1	Mus musculus (Mouse)
O70433	Four and a half LIM domains protein 2 (FHL-2) (Skeletal muscle LIM-protein 3) (SLIM-3)	Fhl2	Mus musculus (Mouse)
O70435	Proteasome subunit alpha type-3 (EC 3.4.25.1) (Macropain subunit C8) (Multicatalytic endopeptidase complex subunit C8) (Proteasome component C8) (Proteasome subunit K)	Psma3	Mus musculus (Mouse)
O70439	Syntaxin-7	Stx7 Syn7	Mus musculus (Mouse)
O70443	Guanine nucleotide-binding protein G(z) subunit alpha (G(x) alpha chain) (Gz-alpha)	Gnaz	Mus musculus (Mouse)
O70451	Monocarboxylate transporter 2 (MCT 2) (Solute carrier family 16 member 7)	Slc16a7 Mct2	Mus musculus (Mouse)
O70456	14-3-3 protein sigma (Stratifin)	Sfn Mkrn3	Mus musculus (Mouse)
O70475	UDP-glucose 6-dehydrogenase (UDP-Glc dehydrogenase) (UDP-GlcDH) (UDPGDH) (EC 1.1.1.22)	Ugdh	Mus musculus (Mouse)
O70480	Vesicle-associated membrane protein 4 (VAMP-4)	Vamp4	Mus musculus (Mouse)
O70481	E3 ubiquitin-protein ligase UBR1 (EC 2.3.2.27) (N-recognin-1) (RING-type E3 ubiquitin transferase UBR1) (Ubiquitin-protein ligase E3-alpha-1) (Ubiquitin-protein ligase E3-alpha-I)	Ubr1	Mus musculus (Mouse)
O70491	Receptor for retinol uptake STRA6 (Retinoic acid-responsive protein) (Retinol-binding protein receptor STRA6) (Stimulated by retinoic acid gene 6 protein)	Stra6	Mus musculus (Mouse)
O70492	Sorting nexin-3 (SDP3 protein)	Snx3	Mus musculus (Mouse)
O70493	Sorting nexin-12 (SDP8 protein)	Snx12	Mus musculus (Mouse)
O70496	H(+)/Cl(-) exchange transporter 7 (Chloride channel 7 alpha subunit) (Chloride channel protein 7) (ClC-7)	Clcn7 Clc7	Mus musculus (Mouse)
O70503	Very-long-chain 3-oxoacyl-CoA reductase (EC 1.1.1.330) (17-beta-hydroxysteroid dehydrogenase 12) (17-beta-HSD 12) (3-ketoacyl-CoA reductase) (KAR) (Estradiol 17-beta-dehydrogenase 12) (EC 1.1.1.62) (KIK-I)	Hsd17b12 Kik1	Mus musculus (Mouse)
O70551	SRSF protein kinase 1 (EC 2.7.11.1) (SFRS protein kinase 1) (Serine/arginine-rich protein-specific kinase 1) (SR-protein-specific kinase 1)	Srpk1	Mus musculus (Mouse)
O70566	Protein diaphanous homolog 2 (Diaphanous-related formin-2) (DRF2) (mDia3)	Diaph2 Diap2	Mus musculus (Mouse)
O70579	Peroxisomal membrane protein PMP34 (34 kDa peroxisomal membrane protein) (Solute carrier family 25 member 17)	Slc25a17 Pmp34 Pmp35	Mus musculus (Mouse)
O70585	Dystrobrevin beta (DTN-B) (mDTN-B) (Beta-dystrobrevin)	Dtnb	Mus musculus (Mouse)
O70589	Peripheral plasma membrane protein CASK (EC 2.7.11.1) (Calcium/calmodulin-dependent serine protein kinase)	Cask	Mus musculus (Mouse)
O70591	Prefoldin subunit 2	Pfdn2 Pfd2	Mus musculus (Mouse)
O70622	Reticulon-2 (Neuroendocrine-specific protein-like 1) (NSP-like protein 1) (Neuroendocrine-specific protein-like I) (NSP-like protein I) (NSPLI)	Rtn2 Nspl1	Mus musculus (Mouse)
O88196	E3 ubiquitin-protein ligase TTC3 (EC 2.3.2.27) (RING-type E3 ubiquitin transferase TTC3) (TPR repeat protein D) (Mtprd)	Ttc3 Kiaa4119	Mus musculus (Mouse)
O88207	Collagen alpha-1(V) chain	Col5a1	Mus musculus (Mouse)
O88271	Craniofacial development protein 1 (27 kDa craniofacial protein) (Bucentaur) (Protein Cp27)	Cfdp1 Bcnt Cfdp Cp27	Mus musculus (Mouse)
O88291	DBIRD complex subunit ZNF326 (Zinc finger protein 326) (Zinc finger protein interacting with mRNPs) (Zinc finger protein-associated with nuclear matrix of 75 kDa)	Znf326 Zan75 Zfp326 Zird	Mus musculus (Mouse)
O88307	Sortilin-related receptor (Gp250) (Low-density lipoprotein receptor relative with 11 ligand-binding repeats) (LDLR relative with 11 ligand-binding repeats) (LR11) (SorLA-1) (Sorting protein-related receptor containing LDLR class A repeats) (mSorLA)	Sorl1	Mus musculus (Mouse)
O88322	Nidogen-2 (NID-2) (Entactin-2)	Nid2	Mus musculus (Mouse)
O88327	Alpha-catulin (Alpha-catenin-related protein) (ACRP) (Catenin alpha-like protein 1)	Ctnnal1 Catnal1	Mus musculus (Mouse)
O88342	WD repeat-containing protein 1 (Actin-interacting protein 1) (AIP1)	Wdr1	Mus musculus (Mouse)
O88343	Electrogenic sodium bicarbonate cotransporter 1 (Sodium bicarbonate cotransporter) (Na(+)/HCO3(-) cotransporter) (Solute carrier family 4 member 4)	Slc4a4 Nbc1 Nbce1	Mus musculus (Mouse)
O88351	Inhibitor of nuclear factor kappa-B kinase subunit beta (I-kappa-B-kinase beta) (IKK-B) (IKK-beta) (IkBKB) (EC 2.7.11.10) (I-kappa-B kinase 2) (IKK2) (Nuclear factor NF-kappa-B inhibitor kinase beta) (NFKBIKB)	Ikbkb Ikkb	Mus musculus (Mouse)
O88384	Vesicle transport through interaction with t-SNAREs homolog 1B (Vesicle transport v-SNARE protein Vti1-like 1) (Vti1-rp1)	Vti1b Vti1l1	Mus musculus (Mouse)
O88398	Advillin (Actin-binding protein DOC6) (p92)	Avil Advil	Mus musculus (Mouse)
O88441	Metaxin-2 (Mitochondrial outer membrane import complex protein 2)	Mtx2 MNCb-0780	Mus musculus (Mouse)
O88444	Adenylate cyclase type 1 (EC 4.6.1.1) (ATP pyrophosphate-lyase 1) (Adenylate cyclase type I) (Adenylyl cyclase 1) (Ca(2+)/calmodulin-activated adenylyl cyclase)	Adcy1	Mus musculus (Mouse)
O88448	Kinesin light chain 2 (KLC 2)	Klc2	Mus musculus (Mouse)
O88455	7-dehydrocholesterol reductase (7-DHC reductase) (EC 1.3.1.21) (Sterol Delta(7)-reductase)	Dhcr7	Mus musculus (Mouse)
O88456	Calpain small subunit 1 (CSS1) (Calcium-activated neutral proteinase small subunit) (CANP small subunit) (Calcium-dependent protease small subunit) (CDPS) (Calcium-dependent protease small subunit 1) (Calpain regulatory subunit)	Capns1 Capn4	Mus musculus (Mouse)
O88485	Cytoplasmic dynein 1 intermediate chain 1 (Cytoplasmic dynein intermediate chain 1) (Dynein intermediate chain 1, cytosolic) (DH IC-1)	Dync1i1 Dnci1 Dncic1	Mus musculus (Mouse)
O88487	Cytoplasmic dynein 1 intermediate chain 2 (Cytoplasmic dynein intermediate chain 2) (Dynein intermediate chain 2, cytosolic) (DH IC-2)	Dync1i2 Dnci2 Dncic2	Mus musculus (Mouse)
O88507	Ciliary neurotrophic factor receptor subunit alpha (CNTF receptor subunit alpha) (CNTFR-alpha)	Cntfr	Mus musculus (Mouse)
O88508	DNA (cytosine-5)-methyltransferase 3A (Dnmt3a) (EC 2.1.1.37) (DNA methyltransferase MmuIIIA) (DNA MTase MmuIIIA) (M.MmuIIIA)	Dnmt3a	Mus musculus (Mouse)
O88520	Leucine-rich repeat protein SHOC-2 (Protein soc-2 homolog) (Protein sur-8 homolog)	Shoc2	Mus musculus (Mouse)
O88522	NF-kappa-B essential modulator (NEMO) (IkB kinase-associated protein 1) (IKKAP1) (mFIP-3) (Inhibitor of nuclear factor kappa-B kinase subunit gamma) (I-kappa-B kinase subunit gamma) (IKK-gamma) (IKKG) (IkB kinase subunit gamma) (NF-kappa-B essential modifier)	Ikbkg Nemo	Mus musculus (Mouse)
O88531	Palmitoyl-protein thioesterase 1 (PPT-1) (EC 3.1.2.22) (Palmitoyl-protein hydrolase 1)	Ppt1 Cln1 Ppt	Mus musculus (Mouse)
O88532	Zinc finger RNA-binding protein	Zfr	Mus musculus (Mouse)
O88533	Aromatic-L-amino-acid decarboxylase (AADC) (EC 4.1.1.28) (DOPA decarboxylase) (DDC)	Ddc	Mus musculus (Mouse)
O88543	COP9 signalosome complex subunit 3 (SGN3) (Signalosome subunit 3) (JAB1-containing signalosome subunit 3)	Cops3 Csn3	Mus musculus (Mouse)
O88544	COP9 signalosome complex subunit 4 (SGN4) (Signalosome subunit 4) (JAB1-containing signalosome subunit 4)	Cops4 Csn4	Mus musculus (Mouse)
O88545	COP9 signalosome complex subunit 6 (SGN6) (Signalosome subunit 6) (JAB1-containing signalosome subunit 6)	Cops6 Csn6	Mus musculus (Mouse)
O88551	Claudin-1	Cldn1	Mus musculus (Mouse)
O88569	Heterogeneous nuclear ribonucleoproteins A2/B1 (hnRNP A2/B1)	Hnrnpa2b1 Hnrpa2b1	Mus musculus (Mouse)
O88587	Catechol O-methyltransferase (EC 2.1.1.6)	Comt Comt1	Mus musculus (Mouse)
O88597	Beclin-1 (Coiled-coil myosin-like BCL2-interacting protein) [Cleaved into: Beclin-1-C 35 kDa; Beclin-1-C 37 kDa]	Becn1	Mus musculus (Mouse)
O88602	Voltage-dependent calcium channel gamma-2 subunit (Neuronal voltage-gated calcium channel gamma-2 subunit) (Stargazin) (Transmembrane AMPAR regulatory protein gamma-2) (TARP gamma-2)	Cacng2 Stg	Mus musculus (Mouse)
O88622	Poly(ADP-ribose) glycohydrolase (EC 3.2.1.143)	Parg	Mus musculus (Mouse)
O88630	Golgi SNAP receptor complex member 1 (28 kDa Golgi SNARE protein) (28 kDa cis-Golgi SNARE p28) (GOS-28)	Gosr1 Gs28	Mus musculus (Mouse)
O88653	Ragulator complex protein LAMTOR3 (Late endosomal/lysosomal adaptor and MAPK and MTOR activator 3) (MEK-binding partner 1) (Mp1) (Mitogen-activated protein kinase kinase 1-interacting protein 1) (Mitogen-activated protein kinase scaffold protein 1)	Lamtor3 Map2k1ip1 Mapbp Mapksp1	Mus musculus (Mouse)
O88662	Epithelial membrane protein 2 (EMP-2) (Protein XMP)	Emp2 Xmp	Mus musculus (Mouse)
O88685	26S proteasome regulatory subunit 6A (26S proteasome AAA-ATPase subunit RPT5) (Proteasome 26S subunit ATPase 3) (Tat-binding protein 1) (TBP-1)	Psmc3 Tbp1	Mus musculus (Mouse)
O88689	Protocadherin alpha-4 (PCDH-alpha-4)	Pcdha4 Cnr1	Mus musculus (Mouse)
O88693	Ceramide glucosyltransferase (EC 2.4.1.80) (GLCT-1) (Glucosylceramide synthase) (GCS) (UDP-glucose ceramide glucosyltransferase) (UDP-glucose:N-acylsphingosine D-glucosyltransferase)	Ugcg	Mus musculus (Mouse)
O88696	ATP-dependent Clp protease proteolytic subunit, mitochondrial (EC 3.4.21.92) (Endopeptidase Clp)	Clpp	Mus musculus (Mouse)
O88697	Serine/threonine-protein kinase 16 (EC 2.7.11.1) (Embryo-derived protein kinase) (Edpk) (Myristoylated and palmitoylated serine/threonine-protein kinase) (MPSK) (Protein kinase Krct) (Protein kinase PKL12) (TGF-beta-stimulated factor 1) (TSF-1) (Tyrosine-protein kinase STK16) (EC 2.7.10.2)	Stk16 Edpk Krct Mpsk1 Pkl12 Tsf1	Mus musculus (Mouse)
O88703	Potassium/sodium hyperpolarization-activated cyclic nucleotide-gated channel 2 (Brain cyclic nucleotide-gated channel 2) (BCNG-2) (Hyperpolarization-activated cation channel 1) (HAC-1)	Hcn2 Bcng2 Hac1	Mus musculus (Mouse)
O88704	Potassium/sodium hyperpolarization-activated cyclic nucleotide-gated channel 1 (Brain cyclic nucleotide-gated channel 1) (BCNG-1) (Hyperpolarization-activated cation channel 2) (HAC-2)	Hcn1 Bcng1 Hac2	Mus musculus (Mouse)
O88705	Potassium/sodium hyperpolarization-activated cyclic nucleotide-gated channel 3 (Hyperpolarization-activated cation channel 3) (HAC-3)	Hcn3 Hac3	Mus musculus (Mouse)
O88712	C-terminal-binding protein 1 (CtBP1) (EC 1.1.1.-)	Ctbp1	Mus musculus (Mouse)
O88736	3-keto-steroid reductase (EC 1.1.1.270) (17-beta-hydroxysteroid dehydrogenase 7) (17-beta-HSD 7) (Estradiol 17-beta-dehydrogenase 7) (EC 1.1.1.62)	Hsd17b7	Mus musculus (Mouse)
O88737	Protein bassoon	Bsn Kiaa0434	Mus musculus (Mouse)
O88738	Baculoviral IAP repeat-containing protein 6 (EC 2.3.2.27) (BIR repeat-containing ubiquitin-conjugating enzyme) (BRUCE) (RING-type E3 ubiquitin transferase BIRC6) (Ubiquitin-conjugating BIR domain enzyme apollon) (APOLLON)	Birc6 Kiaa1289	Mus musculus (Mouse)
O88741	Ganglioside-induced differentiation-associated protein 1 (GDAP1)	Gdap1	Mus musculus (Mouse)
O88746	Target of Myb protein 1	Tom1	Mus musculus (Mouse)
O88783	Coagulation factor V (Activated protein C cofactor) [Cleaved into: Coagulation factor V heavy chain; Coagulation factor V light chain]	F5	Mus musculus (Mouse)
O88792	Junctional adhesion molecule A (JAM-A) (Junctional adhesion molecule 1) (JAM-1) (CD antigen CD321)	F11r Jam1 Jcam Jcam1	Mus musculus (Mouse)
O88796	Ribonuclease P protein subunit p30 (RNaseP protein p30) (EC 3.1.26.5) (RNase P subunit 2)	Rpp30 Rnasep2	Mus musculus (Mouse)
O88809	Neuronal migration protein doublecortin (Doublin) (Lissencephalin-X) (Lis-X)	Dcx Dcn	Mus musculus (Mouse)
O88811	Signal transducing adapter molecule 2 (STAM-2) (Hrs-binding protein)	Stam2 Hbp	Mus musculus (Mouse)
O88819	Alpha-(1,3)-fucosyltransferase 9 (EC 2.4.1.-) (Fucosyltransferase 9) (Fucosyltransferase IX) (Fuc-TIX) (FucT-IX) (Galactoside 3-L-fucosyltransferase)	Fut9	Mus musculus (Mouse)
O88834	SH2 domain-containing adapter protein D	Shd	Mus musculus (Mouse)
O88844	Isocitrate dehydrogenase [NADP] cytoplasmic (IDH) (EC 1.1.1.42) (Cytosolic NADP-isocitrate dehydrogenase) (IDP) (NADP(+)-specific ICDH) (Oxalosuccinate decarboxylase)	Idh1	Mus musculus (Mouse)
O88845	A-kinase anchor protein 10, mitochondrial (AKAP-10) (Dual specificity A kinase-anchoring protein 2) (D-AKAP-2) (Protein kinase A-anchoring protein 10) (PRKA10)	Akap10	Mus musculus (Mouse)
O88848	ADP-ribosylation factor-like protein 6	Arl6 Bbs3	Mus musculus (Mouse)
O88851	Putative hydrolase RBBP9 (EC 3.-.-.-) (B5T-overexpressed gene protein) (Protein BOG) (Retinoblastoma-binding protein 9) (RBBP-9)	Rbbp9 Bog	Mus musculus (Mouse)
O88874	Cyclin-K	Ccnk	Mus musculus (Mouse)
O88878	AN1-type zinc finger protein 5 (Zinc finger A20 domain-containing protein 2) (Zinc finger protein 216)	Zfand5 Za20d2 Zfp216 Znf216	Mus musculus (Mouse)
O88907	E3 SUMO-protein ligase PIAS1 (EC 2.3.2.27) (DEAD/H box-binding protein 1) (Protein inhibitor of activated STAT protein 1) (RING-type E3 ubiquitin transferase PIAS1)	Pias1 Ddxbp1	Mus musculus (Mouse)
O88910	MAGUK p55 subfamily member 3 (Discs large homolog 3) (Protein MPP3)	Mpp3 Dlgh3	Mus musculus (Mouse)
O88935	Synapsin-1 (Synapsin I)	Syn1 Syn-1	Mus musculus (Mouse)
O88951	Protein lin-7 homolog B (Lin-7B) (Mammalian lin-seven protein 2) (MALS-2) (Vertebrate lin-7 homolog 2) (Veli-2)	Lin7b Mals2 Veli2	Mus musculus (Mouse)
O88952	Protein lin-7 homolog C (Lin-7C) (mLin7C) (Mammalian lin-seven protein 3) (MALS-3) (Vertebrate lin-7 homolog 3) (Veli-3)	Lin7c Mals3 Veli3	Mus musculus (Mouse)
O88958	Glucosamine-6-phosphate isomerase 1 (EC 3.5.99.6) (Glucosamine-6-phosphate deaminase 1) (GNPDA 1) (GlcN6P deaminase 1) (Oscillin)	Gnpda1 Gnpi	Mus musculus (Mouse)
O88967	ATP-dependent zinc metalloprotease YME1L1 (EC 3.4.24.-) (ATP-dependent metalloprotease FtsH1) (YME1-like protein 1)	Yme1l1	Mus musculus (Mouse)
O88974	Histone-lysine N-methyltransferase SETDB1 (EC 2.1.1.43) (ERG-associated protein with SET domain) (ESET) (SET domain bifurcated 1)	Setdb1 Eset Kiaa0067	Mus musculus (Mouse)
O88983	Syntaxin-8 (Syntaxin-like protein 3I35)	Stx8	Mus musculus (Mouse)
O88986	2-amino-3-ketobutyrate coenzyme A ligase, mitochondrial (AKB ligase) (EC 2.3.1.29) (Aminoacetone synthase) (Glycine acetyltransferase)	Gcat Kbl	Mus musculus (Mouse)
O88990	Alpha-actinin-3 (Alpha-actinin skeletal muscle isoform 3) (F-actin cross-linking protein)	Actn3	Mus musculus (Mouse)
O88998	Noelin (Neuronal olfactomedin-related ER localized protein) (Olfactomedin-1) (Pancortin)	Olfm1 Noe1 Noel Noel1	Mus musculus (Mouse)
O89001	Carboxypeptidase D (EC 3.4.17.22) (Metallocarboxypeptidase D) (gp180)	Cpd	Mus musculus (Mouse)
O89013	Leptin receptor gene-related protein (Endospanin-1) (OB-R gene-related protein) (OB-RGRP)	Leprot Lepr Obr	Mus musculus (Mouse)
O89017	Legumain (EC 3.4.22.34) (Asparaginyl endopeptidase) (Protease, cysteine 1)	Lgmn Prsc1	Mus musculus (Mouse)
O89020	Afamin (Alpha-albumin) (Alpha-Alb)	Afm	Mus musculus (Mouse)
O89023	Tripeptidyl-peptidase 1 (TPP-1) (EC 3.4.14.9) (Lysosomal pepstatin-insensitive protease) (LPIC) (Tripeptidyl aminopeptidase) (Tripeptidyl-peptidase I) (TPP-I)	Tpp1 Cln2	Mus musculus (Mouse)
O89029	Matrilin-4 (MAT-4)	Matn4	Mus musculus (Mouse)
O89050	Muskelin	Mkln1	Mus musculus (Mouse)
O89051	Integral membrane protein 2B (Immature BRI2) (imBRI2) (Protein E25B) (Transmembrane protein BRI) (Bri) [Cleaved into: BRI2, membrane form (Mature BRI2) (mBRI2); BRI2 intracellular domain (BRI2 ICD); BRI2C, soluble form; Bri23 peptide (Bri2-23) (ABri23) (C-terminal peptide) (P23 peptide)]	Itm2b	Mus musculus (Mouse)
O89053	Coronin-1A (Coronin-like protein A) (Clipin-A) (Coronin-like protein p57) (Tryptophan aspartate-containing coat protein) (TACO)	Coro1a Coro1	Mus musculus (Mouse)
O89079	Coatomer subunit epsilon (Epsilon-coat protein) (Epsilon-COP)	Cope Cope1	Mus musculus (Mouse)
O89084	cAMP-specific 3',5'-cyclic phosphodiesterase 4A (EC 3.1.4.53)	Pde4a	Mus musculus (Mouse)
O89086	RNA-binding protein 3 (RNA-binding motif protein 3)	Rbm3	Mus musculus (Mouse)
O89104	Synaptophysin-like protein 2 (Mitsugumin-29) (Mg29)	Sypl2 Mg29	Mus musculus (Mouse)
O89106	Bis(5'-adenosyl)-triphosphatase (EC 3.6.1.29) (AP3A hydrolase) (AP3Aase) (Diadenosine 5',5'''-P1,P3-triphosphate hydrolase) (Dinucleosidetriphosphatase) (Fragile histidine triad protein)	Fhit	Mus musculus (Mouse)
O89112	LanC-like protein 1 (40 kDa erythrocyte membrane protein) (p40)	Lancl1 Gpr69a	Mus musculus (Mouse)
O89114	DnaJ homolog subfamily B member 5 (Heat shock protein Hsp40-3) (Heat shock protein cognate 40) (Hsc40)	Dnajb5 Hsc40	Mus musculus (Mouse)
O89116	Vesicle transport through interaction with t-SNAREs homolog 1A (Vesicle transport v-SNARE protein Vti1-like 2) (Vti1-rp2)	Vti1a Vti1 Vti1l2	Mus musculus (Mouse)
P00158	Cytochrome b (Complex III subunit 3) (Complex III subunit III) (Cytochrome b-c1 complex subunit 3) (Ubiquinol-cytochrome-c reductase complex cytochrome b subunit)	Mt-Cyb Cob Cytb mt-Cytb Mtcyb	Mus musculus (Mouse)
P00329	Alcohol dehydrogenase 1 (EC 1.1.1.1) (ADH-A2) (Alcohol dehydrogenase A subunit)	Adh1 Adh-1	Mus musculus (Mouse)
P00397	Cytochrome c oxidase subunit 1 (EC 1.9.3.1) (Cytochrome c oxidase polypeptide I)	Mtco1 COI mt-Co1	Mus musculus (Mouse)
P00405	Cytochrome c oxidase subunit 2 (Cytochrome c oxidase polypeptide II)	Mtco2 COII COX2 mt-Co2	Mus musculus (Mouse)
P00416	Cytochrome c oxidase subunit 3 (Cytochrome c oxidase polypeptide III)	mt-Co3 COIII Mtco3	Mus musculus (Mouse)
P00493	Hypoxanthine-guanine phosphoribosyltransferase (HGPRT) (HGPRTase) (EC 2.4.2.8) (HPRT B)	Hprt1 Hprt	Mus musculus (Mouse)
P00520	Tyrosine-protein kinase ABL1 (EC 2.7.10.2) (Abelson murine leukemia viral oncogene homolog 1) (Abelson tyrosine-protein kinase 1) (Proto-oncogene c-Abl) (p150)	Abl1 Abl	Mus musculus (Mouse)
P00848	ATP synthase subunit a (F-ATPase protein 6)	Mtatp6 Atp6 Atpase6 mt-Atp6	Mus musculus (Mouse)
P00920	Carbonic anhydrase 2 (EC 4.2.1.1) (Carbonate dehydratase II) (Carbonic anhydrase II) (CA-II)	Ca2 Car2	Mus musculus (Mouse)
P01027	Complement C3 (HSE-MSF) [Cleaved into: Complement C3 beta chain; C3-beta-c (C3bc); Complement C3 alpha chain; C3a anaphylatoxin; Acylation stimulating protein (ASP) (C3adesArg); Complement C3b alpha' chain; Complement C3c alpha' chain fragment 1; Complement C3dg fragment; Complement C3g fragment; Complement C3d fragment; Complement C3f fragment; Complement C3c alpha' chain fragment 2]	C3	Mus musculus (Mouse)
P01029	Complement C4-B [Cleaved into: Complement C4 beta chain; Complement C4 alpha chain; C4a anaphylatoxin; Complement C4 gamma chain]	C4b C4	Mus musculus (Mouse)
P01631	Ig kappa chain V-II region 26-10	0	Mus musculus (Mouse)
P01643	Ig kappa chain V-V region MOPC 173	0	Mus musculus (Mouse)
P01644	Ig kappa chain V-V region HP R16.7	0	Mus musculus (Mouse)
P01645	Ig kappa chain V-V region HP 93G7	0	Mus musculus (Mouse)
P01647	Ig kappa chain V-V region HP 124E1	0	Mus musculus (Mouse)
P01655	Ig kappa chain V-III region PC 7132	0	Mus musculus (Mouse)
P01831	Thy-1 membrane glycoprotein (Thy-1 antigen) (CD antigen CD90)	Thy1 Thy-1	Mus musculus (Mouse)
P01837	Immunoglobulin kappa constant (Ig kappa chain C region MOPC 21)	Igkc	Mus musculus (Mouse)
P01843	Ig lambda-1 chain C region	0	Mus musculus (Mouse)
P01864	Ig gamma-2A chain C region secreted form (B allele)	0	Mus musculus (Mouse)
P01868	Ig gamma-1 chain C region secreted form	Ighg1 Igh-4	Mus musculus (Mouse)
P01869	Ig gamma-1 chain C region, membrane-bound form	Ighg1 Igh-4	Mus musculus (Mouse)
P01872	Immunoglobulin heavy constant mu [Cleaved into: Mu' chain (55 kDa mu' chain)]	Ighm Igh-6	Mus musculus (Mouse)
P01887	Beta-2-microglobulin	B2m	Mus musculus (Mouse)
P01898	H-2 class I histocompatibility antigen, Q10 alpha chain	H2-Q10	Mus musculus (Mouse)
P01899	H-2 class I histocompatibility antigen, D-B alpha chain (H-2D(B))	H2-D1	Mus musculus (Mouse)
P01901	H-2 class I histocompatibility antigen, K-B alpha chain (H-2K(B))	H2-K1 H2-K	Mus musculus (Mouse)
P01942	Hemoglobin subunit alpha (Alpha-globin) (Hemoglobin alpha chain)	Hba Hba-a1	Mus musculus (Mouse)
P02088	Hemoglobin subunit beta-1 (Beta-1-globin) (Hemoglobin beta-1 chain) (Hemoglobin beta-major chain)	Hbb-b1	Mus musculus (Mouse)
P02301	Histone H3.3C (Embryonic)	H3f3c Gm14384	Mus musculus (Mouse)
P02463	Collagen alpha-1(IV) chain [Cleaved into: Arresten]	Col4a1	Mus musculus (Mouse)
P02468	Laminin subunit gamma-1 (Laminin B2 chain) (Laminin-1 subunit gamma) (Laminin-10 subunit gamma) (Laminin-11 subunit gamma) (Laminin-2 subunit gamma) (Laminin-3 subunit gamma) (Laminin-4 subunit gamma) (Laminin-6 subunit gamma) (Laminin-7 subunit gamma) (Laminin-8 subunit gamma) (Laminin-9 subunit gamma) (S-laminin subunit gamma) (S-LAM gamma)	Lamc1 Lamb-2 Lamc-1	Mus musculus (Mouse)
P02469	Laminin subunit beta-1 (Laminin B1 chain) (Laminin-1 subunit beta) (Laminin-10 subunit beta) (Laminin-12 subunit beta) (Laminin-2 subunit beta) (Laminin-6 subunit beta) (Laminin-8 subunit beta)	Lamb1 Lamb-1 Lamb1-1	Mus musculus (Mouse)
P02762	Major urinary protein 6 (MUP 6) (Alpha-2U-globulin) (Group 1, BS6) (allergen Mus m 1)	Mup6	Mus musculus (Mouse)
P02772	Alpha-fetoprotein (Alpha-1-fetoprotein) (Alpha-fetoglobulin)	Afp	Mus musculus (Mouse)
P03888	NADH-ubiquinone oxidoreductase chain 1 (EC 1.6.5.3) (NADH dehydrogenase subunit 1)	Mtnd1 mt-Nd1 Nd1	Mus musculus (Mouse)
P03893	NADH-ubiquinone oxidoreductase chain 2 (EC 1.6.5.3) (NADH dehydrogenase subunit 2)	Mtnd2 mt-Nd2 Nd2	Mus musculus (Mouse)
P03899	NADH-ubiquinone oxidoreductase chain 3 (EC 1.6.5.3) (NADH dehydrogenase subunit 3)	Mtnd3 mt-Nd3 Nd3	Mus musculus (Mouse)
P03903	NADH-ubiquinone oxidoreductase chain 4L (EC 1.6.5.3) (NADH dehydrogenase subunit 4L)	Mtnd4l mt-Nd4l Nd4l	Mus musculus (Mouse)
P03911	NADH-ubiquinone oxidoreductase chain 4 (EC 1.6.5.3) (NADH dehydrogenase subunit 4)	Mtnd4 mt-Nd4 Nd4	Mus musculus (Mouse)
P03921	NADH-ubiquinone oxidoreductase chain 5 (EC 1.6.5.3) (NADH dehydrogenase subunit 5)	Mtnd5 mt-Nd5 Nd5	Mus musculus (Mouse)
P03930	ATP synthase protein 8 (A6L) (F-ATPase subunit 8)	Mtatp8 Atp8 mt-Atp8	Mus musculus (Mouse)
P03953	Complement factor D (EC 3.4.21.46) (28 kDa adipocyte protein) (Adipsin) (C3 convertase activator) (Properdin factor D)	Cfd Adn Df	Mus musculus (Mouse)
P03975	IgE-binding protein	Iap	Mus musculus (Mouse)
P03987	Ig gamma-3 chain C region	0	Mus musculus (Mouse)
P03995	Glial fibrillary acidic protein (GFAP)	Gfap	Mus musculus (Mouse)
P04117	Fatty acid-binding protein, adipocyte (3T3-L1 lipid-binding protein) (Adipocyte lipid-binding protein) (ALBP) (Adipocyte-type fatty acid-binding protein) (A-FABP) (AFABP) (Fatty acid-binding protein 4) (Myelin P2 protein homolog) (P15) (P2 adipocyte protein) (Protein 422)	Fabp4 Ap2	Mus musculus (Mouse)
P04186	Complement factor B (EC 3.4.21.47) (C3/C5 convertase) [Cleaved into: Complement factor B Ba fragment; Complement factor B Bb fragment]	Cfb Bf H2-Bf	Mus musculus (Mouse)
P04247	Myoglobin	Mb	Mus musculus (Mouse)
P04370	Myelin basic protein (MBP) (Myelin A1 protein)	Mbp Shi	Mus musculus (Mouse)
P04627	Serine/threonine-protein kinase A-Raf (EC 2.7.11.1) (Proto-oncogene A-Raf)	Araf A-raf Araf1	Mus musculus (Mouse)
P04919	Band 3 anion transport protein (Anion exchange protein 1) (AE 1) (Anion exchanger 1) (MEB3) (Solute carrier family 4 member 1) (CD antigen CD233)	Slc4a1 Ae1	Mus musculus (Mouse)
P04925	Major prion protein (PrP) (PrP27-30) (PrP33-35C) (CD antigen CD230)	Prnp Prn-p Prp	Mus musculus (Mouse)
P04938	Major urinary protein 11	Mup11 Mup9	Mus musculus (Mouse)
P05063	Fructose-bisphosphate aldolase C (EC 4.1.2.13) (Aldolase 3) (Brain-type aldolase) (Scrapie-responsive protein 2) (Zebrin II)	Aldoc Aldo3 Scrg2	Mus musculus (Mouse)
P05064	Fructose-bisphosphate aldolase A (EC 4.1.2.13) (Aldolase 1) (Muscle-type aldolase)	Aldoa Aldo1	Mus musculus (Mouse)
P05132	cAMP-dependent protein kinase catalytic subunit alpha (PKA C-alpha) (EC 2.7.11.11)	Prkaca Pkaca	Mus musculus (Mouse)
P05201	Aspartate aminotransferase, cytoplasmic (cAspAT) (EC 2.6.1.1) (EC 2.6.1.3) (Cysteine aminotransferase, cytoplasmic) (Cysteine transaminase, cytoplasmic) (cCAT) (Glutamate oxaloacetate transaminase 1) (Transaminase A)	Got1	Mus musculus (Mouse)
P05202	Aspartate aminotransferase, mitochondrial (mAspAT) (EC 2.6.1.1) (EC 2.6.1.7) (Fatty acid-binding protein) (FABP-1) (Glutamate oxaloacetate transaminase 2) (Kynurenine aminotransferase 4) (Kynurenine aminotransferase IV) (Kynurenine--oxoglutarate transaminase 4) (Kynurenine--oxoglutarate transaminase IV) (Plasma membrane-associated fatty acid-binding protein) (FABPpm) (Transaminase A)	Got2 Got-2	Mus musculus (Mouse)
P05480	Neuronal proto-oncogene tyrosine-protein kinase Src (EC 2.7.10.2) (Proto-oncogene c-Src) (pp60c-src) (p60-Src)	Src	Mus musculus (Mouse)
P05532	Mast/stem cell growth factor receptor Kit (SCFR) (EC 2.7.10.1) (Proto-oncogene c-Kit) (Tyrosine-protein kinase Kit) (CD antigen CD117)	Kit Sl	Mus musculus (Mouse)
P05555	Integrin alpha-M (CD11 antigen-like family member B) (CR-3 alpha chain) (Cell surface glycoprotein MAC-1 subunit alpha) (Leukocyte adhesion receptor MO1) (CD antigen CD11b)	Itgam	Mus musculus (Mouse)
P05622	Platelet-derived growth factor receptor beta (PDGF-R-beta) (PDGFR-beta) (EC 2.7.10.1) (Beta platelet-derived growth factor receptor) (Beta-type platelet-derived growth factor receptor) (CD140 antigen-like family member B) (Platelet-derived growth factor receptor 1) (PDGFR-1) (CD antigen CD140b)	Pdgfrb Pdgfr Pdgfr1	Mus musculus (Mouse)
P05977	Myosin light chain 1/3, skeletal muscle isoform (MLC1/MLC3) (MLC1F/MLC3F) (Myosin light chain alkali 1/2) (Myosin light chain A1/A2)	Myl1 Mylf	Mus musculus (Mouse)
P06151	L-lactate dehydrogenase A chain (LDH-A) (EC 1.1.1.27) (LDH muscle subunit) (LDH-M)	Ldha Ldh-1 Ldh1	Mus musculus (Mouse)
P06330	Ig heavy chain V region AC38 205.12	0	Mus musculus (Mouse)
P06537	Glucocorticoid receptor (GR) (Nuclear receptor subfamily 3 group C member 1)	Nr3c1 Grl Grl1	Mus musculus (Mouse)
P06683	Complement component C9	C9	Mus musculus (Mouse)
P06684	Complement C5 (Hemolytic complement) [Cleaved into: Complement C5 beta chain; Complement C5 alpha chain; C5a anaphylatoxin; Complement C5 alpha' chain]	C5 Hc	Mus musculus (Mouse)
P06728	Apolipoprotein A-IV (Apo-AIV) (ApoA-IV) (Apolipoprotein A4)	Apoa4	Mus musculus (Mouse)
P06745	Glucose-6-phosphate isomerase (GPI) (EC 5.3.1.9) (Autocrine motility factor) (AMF) (Neuroleukin) (NLK) (Phosphoglucose isomerase) (PGI) (Phosphohexose isomerase) (PHI)	Gpi Gpi1	Mus musculus (Mouse)
P06797	Cathepsin L1 (EC 3.4.22.15) (Cathepsin L) (Major excreted protein) (MEP) (p39 cysteine proteinase) [Cleaved into: Cathepsin L1 heavy chain; Cathepsin L1 light chain]	Ctsl Ctsl1	Mus musculus (Mouse)
P06801	NADP-dependent malic enzyme (NADP-ME) (EC 1.1.1.40) (Malic enzyme 1)	Me1 Mod-1 Mod1	Mus musculus (Mouse)
P06802	Ectonucleotide pyrophosphatase/phosphodiesterase family member 1 (E-NPP 1) (Lymphocyte antigen 41) (Ly-41) (Phosphodiesterase I/nucleotide pyrophosphatase 1) (Plasma-cell membrane glycoprotein PC-1) [Includes: Alkaline phosphodiesterase I (EC 3.1.4.1); Nucleotide pyrophosphatase (NPPase) (EC 3.6.1.9) (Nucleotide diphosphatase)]	Enpp1 Npps Pc1 Pdnp1	Mus musculus (Mouse)
P06837	Neuromodulin (Axonal membrane protein GAP-43) (Calmodulin-binding protein P-57) (Growth-associated protein 43)	Gap43 Basp2	Mus musculus (Mouse)
P06909	Complement factor H (Protein beta-1-H)	Cfh Hf1	Mus musculus (Mouse)
P07091	Protein S100-A4 (Metastasin) (Metastatic cell protein) (PEL98) (Placental calcium-binding protein) (Protein 18A2) (Protein Mts1) (S100 calcium-binding protein A4)	S100a4 Capl Mts1	Mus musculus (Mouse)
P07214	SPARC (Basement-membrane protein 40) (BM-40) (Osteonectin) (ON) (Secreted protein acidic and rich in cysteine)	Sparc	Mus musculus (Mouse)
P07309	Transthyretin (Prealbumin)	Ttr	Mus musculus (Mouse)
P07310	Creatine kinase M-type (EC 2.7.3.2) (Creatine kinase M chain) (Creatine phosphokinase M-type) (CPK-M) (M-CK)	Ckm Ckmm	Mus musculus (Mouse)
P07356	Annexin A2 (Annexin II) (Annexin-2) (Calpactin I heavy chain) (Calpactin-1 heavy chain) (Chromobindin-8) (Lipocortin II) (Placental anticoagulant protein IV) (PAP-IV) (Protein I) (p36)	Anxa2 Anx2 Cal1h	Mus musculus (Mouse)
P07724	Serum albumin	Alb Alb-1 Alb1	Mus musculus (Mouse)
P07742	Ribonucleoside-diphosphate reductase large subunit (EC 1.17.4.1) (Ribonucleoside-diphosphate reductase subunit M1) (Ribonucleotide reductase large subunit)	Rrm1	Mus musculus (Mouse)
P07758	Alpha-1-antitrypsin 1-1 (AAT) (Alpha-1 protease inhibitor 1) (Alpha-1-antiproteinase) (Serine protease inhibitor 1-1) (Serine protease inhibitor A1a) (Serpin A1a)	Serpina1a Dom1 Spi1-1	Mus musculus (Mouse)
P07759	Serine protease inhibitor A3K (Serpin A3K) (Contrapsin) (SPI-2)	Serpina3k Mcm2 Spi2	Mus musculus (Mouse)
P07901	Heat shock protein HSP 90-alpha (Heat shock 86 kDa) (HSP 86) (HSP86) (Tumor-specific transplantation 86 kDa antigen) (TSTA)	Hsp90aa1 Hsp86 Hsp86-1 Hspca	Mus musculus (Mouse)
P07934	Phosphorylase b kinase gamma catalytic chain, skeletal muscle/heart isoform (EC 2.7.11.19) (Phosphorylase kinase subunit gamma-1) (Serine/threonine-protein kinase PHKG1) (EC 2.7.11.1) (EC 2.7.11.26)	Phkg1 Phkg	Mus musculus (Mouse)
P08003	Protein disulfide-isomerase A4 (EC 5.3.4.1) (Endoplasmic reticulum resident protein 72) (ER protein 72) (ERp-72) (ERp72)	Pdia4 Cai Erp72	Mus musculus (Mouse)
P08030	Adenine phosphoribosyltransferase (APRT) (EC 2.4.2.7)	Aprt	Mus musculus (Mouse)
P08032	Spectrin alpha chain, erythrocytic 1 (Erythroid alpha-spectrin)	Spta1 Spna1 Spta	Mus musculus (Mouse)
P08074	Carbonyl reductase [NADPH] 2 (EC 1.1.1.184) (Adipocyte protein P27) (AP27) (Lung carbonyl reductase) (LCR) (NADPH-dependent carbonyl reductase 2)	Cbr2	Mus musculus (Mouse)
P08113	Endoplasmin (94 kDa glucose-regulated protein) (GRP-94) (Endoplasmic reticulum resident protein 99) (ERp99) (Heat shock protein 90 kDa beta member 1) (Polymorphic tumor rejection antigen 1) (Tumor rejection antigen gp96)	Hsp90b1 Grp94 Tra-1 Tra1	Mus musculus (Mouse)
P08121	Collagen alpha-1(III) chain	Col3a1	Mus musculus (Mouse)
P08122	Collagen alpha-2(IV) chain [Cleaved into: Canstatin]	Col4a2	Mus musculus (Mouse)
P08207	Protein S100-A10 (Calpactin I light chain) (Calpactin-1 light chain) (Cellular ligand of annexin II) (S100 calcium-binding protein A10) (p10 protein) (p11)	S100a10 Cal1l	Mus musculus (Mouse)
P08226	Apolipoprotein E (Apo-E)	Apoe	Mus musculus (Mouse)
P08228	Superoxide dismutase [Cu-Zn] (EC 1.15.1.1)	Sod1	Mus musculus (Mouse)
P08249	Malate dehydrogenase, mitochondrial (EC 1.1.1.37)	Mdh2 Mor1	Mus musculus (Mouse)
P08414	Calcium/calmodulin-dependent protein kinase type IV (CaMK IV) (EC 2.7.11.17) (CaM kinase-GR)	Camk4	Mus musculus (Mouse)
P08551	Neurofilament light polypeptide (NF-L) (68 kDa neurofilament protein) (Neurofilament triplet L protein)	Nefl Nf68 Nfl	Mus musculus (Mouse)
P08553	Neurofilament medium polypeptide (NF-M) (160 kDa neurofilament protein) (Neurofilament 3) (Neurofilament triplet M protein)	Nefm Nef3 Nfm	Mus musculus (Mouse)
P08556	GTPase NRas (Transforming protein N-Ras)	Nras	Mus musculus (Mouse)
P08607	C4b-binding protein (C4bp)	C4bpa C4bp	Mus musculus (Mouse)
P08752	Guanine nucleotide-binding protein G(i) subunit alpha-2 (Adenylate cyclase-inhibiting G alpha protein)	Gnai2 Gnai-2	Mus musculus (Mouse)
P08775	DNA-directed RNA polymerase II subunit RPB1 (RNA polymerase II subunit B1) (EC 2.7.7.6) (DNA-directed RNA polymerase II subunit A) (DNA-directed RNA polymerase III largest subunit)	Polr2a Rpii215 Rpo2-1	Mus musculus (Mouse)
P08905	Lysozyme C-2 (EC 3.2.1.17) (1,4-beta-N-acetylmuramidase C) (Lysozyme C type M)	Lyz2 Lyz Lyzs	Mus musculus (Mouse)
P09055	Integrin beta-1 (Fibronectin receptor subunit beta) (VLA-4 subunit beta) (CD antigen CD29)	Itgb1	Mus musculus (Mouse)
P09103	Protein disulfide-isomerase (PDI) (EC 5.3.4.1) (Cellular thyroid hormone-binding protein) (Endoplasmic reticulum resident protein 59) (ER protein 59) (ERp59) (Prolyl 4-hydroxylase subunit beta) (p55)	P4hb Pdia1	Mus musculus (Mouse)
P09240	Cholecystokinin (CCK) [Cleaved into: Cholecystokinin-33 (CCK33); Cholecystokinin-12 (CCK12); Cholecystokinin-8 (CCK8)]	Cck	Mus musculus (Mouse)
P09242	Alkaline phosphatase, tissue-nonspecific isozyme (AP-TNAP) (TNSALP) (EC 3.1.3.1) (Alkaline phosphatase 2) (Alkaline phosphatase liver/bone/kidney isozyme)	Alpl Akp-2 Akp2	Mus musculus (Mouse)
P09405	Nucleolin (Protein C23)	Ncl Nuc	Mus musculus (Mouse)
P09411	Phosphoglycerate kinase 1 (EC 2.7.2.3)	Pgk1 Pgk-1	Mus musculus (Mouse)
P09470	Angiotensin-converting enzyme (ACE) (EC 3.2.1.-) (EC 3.4.15.1) (Dipeptidyl carboxypeptidase I) (Kininase II) (CD antigen CD143) [Cleaved into: Angiotensin-converting enzyme, soluble form]	Ace Dcp1	Mus musculus (Mouse)
P09528	Ferritin heavy chain (Ferritin H subunit) (EC 1.16.3.1) [Cleaved into: Ferritin heavy chain, N-terminally processed]	Fth1 Fth	Mus musculus (Mouse)
P09541	Myosin light chain 4 (MLC1EMB) (Myosin light chain 1, atrial/fetal isoform) (MLC1A)	Myl4 Mlc1a Myla	Mus musculus (Mouse)
P09542	Myosin light chain 3 (Myosin alkali light chain 1, ventricular/slow skeletal muscle isoform) (Myosin light chain 1, slow-twitch muscle B/ventricular isoform) (MLC1SB)	Myl3 Mlc1v Mylc	Mus musculus (Mouse)
P09602	Non-histone chromosomal protein HMG-17 (High mobility group nucleosome-binding domain-containing protein 2)	Hmgn2 Hmg-17 Hmg17	Mus musculus (Mouse)
P09671	Superoxide dismutase [Mn], mitochondrial (EC 1.15.1.1)	Sod2 Sod-2	Mus musculus (Mouse)
P09803	Cadherin-1 (ARC-1) (Epithelial cadherin) (E-cadherin) (Uvomorulin) (CD antigen CD324) [Cleaved into: E-Cad/CTF1; E-Cad/CTF2; E-Cad/CTF3]	Cdh1	Mus musculus (Mouse)
P09813	Apolipoprotein A-II (Apo-AII) (ApoA-II) (Apolipoprotein A2) [Cleaved into: Proapolipoprotein A-II (ProapoA-II)]	Apoa2	Mus musculus (Mouse)
P09925	Surfeit locus protein 1	Surf1 Surf-1	Mus musculus (Mouse)
P0C027	Diphosphoinositol polyphosphate phosphohydrolase 3-alpha (DIPP-3-alpha) (DIPP3-alpha) (EC 3.6.1.52) (Diadenosine 5',5'''-P1,P6-hexaphosphate hydrolase 3-alpha) (Diadenosine hexaphosphate hydrolase (AMP-forming)) (EC 3.6.1.60) (Nucleoside diphosphate-linked moiety X motif 10) (Nudix motif 10)	Nudt10 Dipp3a	Mus musculus (Mouse)
P0C028	Diphosphoinositol polyphosphate phosphohydrolase 3-beta (DIPP-3-beta) (DIPP3-beta) (EC 3.6.1.52) (Diadenosine 5',5'''-P1,P6-hexaphosphate hydrolase 3-beta) (Diadenosine hexaphosphate hydrolase (AMP-forming)) (EC 3.6.1.60) (Nucleoside diphosphate-linked moiety X motif 11) (Nudix motif 11)	Nudt11 Dipp3b MNCb-1696	Mus musculus (Mouse)
P0C0A3	Charged multivesicular body protein 6 (Chromatin-modifying protein 6)	Chmp6	Mus musculus (Mouse)
P0C0S6	Histone H2A.Z (H2A/z)	H2afz H2az	Mus musculus (Mouse)
P0C192	Leucine-rich repeat-containing protein 4B (Netrin-G3 ligand) (NGL-3)	Lrrc4b Lrig4	Mus musculus (Mouse)
P0C605	cGMP-dependent protein kinase 1 (cGK 1) (cGK1) (EC 2.7.11.12) (cGMP-dependent protein kinase I) (cGKI)	Prkg1 Prkg1b Prkgr1a Prkgr1b	Mus musculus (Mouse)
P0C7L0	WAS/WASL-interacting protein family member 3 (Corticosteroids and regional expression protein 16 homolog)	Wipf3 Cr16	Mus musculus (Mouse)
P0C7M9	C-type lectin domain family 2 member L	Clec2l	Mus musculus (Mouse)
P0C7N9	Proteasome assembly chaperone 4 (PAC-4) (mPAC4)	Psmg4 Pac4	Mus musculus (Mouse)
P0C8K7	Small integral membrane protein 1	Smim1	Mus musculus (Mouse)
P0C913	Overexpressed in colon carcinoma 1 protein homolog (OCC-1)	0	Mus musculus (Mouse)
P0CW02	Lymphocyte antigen 6C1 (Ly-6C1)	Ly6c1	Mus musculus (Mouse)
P0DJF2	Protein PET117 homolog, mitochondrial	Pet117 Gm20571	Mus musculus (Mouse)
P10107	Annexin A1 (Annexin I) (Annexin-1) (Calpactin II) (Calpactin-2) (Chromobindin-9) (Lipocortin I) (Phospholipase A2 inhibitory protein) (p35)	Anxa1 Anx1 Lpc-1 Lpc1	Mus musculus (Mouse)
P10126	Elongation factor 1-alpha 1 (EF-1-alpha-1) (Elongation factor Tu) (EF-Tu) (Eukaryotic elongation factor 1 A-1) (eEF1A-1)	Eef1a1 Eef1a	Mus musculus (Mouse)
P10493	Nidogen-1 (NID-1) (Entactin)	Nid1 Ent	Mus musculus (Mouse)
P10518	Delta-aminolevulinic acid dehydratase (ALADH) (EC 4.2.1.24) (Porphobilinogen synthase)	Alad Lv	Mus musculus (Mouse)
P10605	Cathepsin B (EC 3.4.22.1) (Cathepsin B1) [Cleaved into: Cathepsin B light chain; Cathepsin B heavy chain]	Ctsb	Mus musculus (Mouse)
P10630	Eukaryotic initiation factor 4A-II (eIF-4A-II) (eIF4A-II) (EC 3.6.4.13) (ATP-dependent RNA helicase eIF4A-2)	Eif4a2 Ddx2b	Mus musculus (Mouse)
P10637	Microtubule-associated protein tau (Neurofibrillary tangle protein) (Paired helical filament-tau) (PHF-tau)	Mapt Mtapt Tau	Mus musculus (Mouse)
P10639	Thioredoxin (Trx) (ATL-derived factor) (ADF)	Txn Txn1	Mus musculus (Mouse)
P10649	Glutathione S-transferase Mu 1 (EC 2.5.1.18) (GST 1-1) (GST class-mu 1) (Glutathione S-transferase GT8.7) (pmGT10)	Gstm1	Mus musculus (Mouse)
P10711	Transcription elongation factor A protein 1 (Transcription elongation factor S-II protein 1) (Transcription elongation factor TFIIS.o)	Tcea1 Tceat	Mus musculus (Mouse)
P10833	Ras-related protein R-Ras (p23)	Rras	Mus musculus (Mouse)
P10852	4F2 cell-surface antigen heavy chain (4F2hc) (Solute carrier family 3 member 2) (CD antigen CD98)	Slc3a2 Mdu1	Mus musculus (Mouse)
P10853	Histone H2B type 1-F/J/L (H2B 291A)	Hist1h2bf H2b-f; Hist1h2bj H2b-j; Hist1h2bl H2b-l; Hist1h2bn H2b-n	Mus musculus (Mouse)
P10854	Histone H2B type 1-M (H2B 291B)	Hist1h2bm	Mus musculus (Mouse)
P10922	Histone H1.0 (Histone H1') (Histone H1(0)) (MyD196) [Cleaved into: Histone H1.0, N-terminally processed]	H1f0 H1fv	Mus musculus (Mouse)
P11031	Activated RNA polymerase II transcriptional coactivator p15 (Positive cofactor 4) (PC4) (SUB1 homolog) (Single-stranded DNA-binding protein p9) (p14)	Sub1 Pc4 Rpo2tc1	Mus musculus (Mouse)
P11087	Collagen alpha-1(I) chain (Alpha-1 type I collagen)	Col1a1 Cola1	Mus musculus (Mouse)
P11103	Poly [ADP-ribose] polymerase 1 (PARP-1) (EC 2.4.2.30) (ADP-ribosyltransferase diphtheria toxin-like 1) (ARTD1) (NAD(+) ADP-ribosyltransferase 1) (ADPRT 1) (Poly[ADP-ribose] synthase 1) (msPARP)	Parp1 Adprp Adprt Adprt1	Mus musculus (Mouse)
P11152	Lipoprotein lipase (LPL) (EC 3.1.1.34)	Lpl	Mus musculus (Mouse)
P11276	Fibronectin (FN) [Cleaved into: Anastellin]	Fn1	Mus musculus (Mouse)
P11352	Glutathione peroxidase 1 (GPx-1) (GSHPx-1) (EC 1.11.1.9) (Cellular glutathione peroxidase) (Selenium-dependent glutathione peroxidase 1)	Gpx1	Mus musculus (Mouse)
P11404	Fatty acid-binding protein, heart (Fatty acid-binding protein 3) (Heart-type fatty acid-binding protein) (H-FABP) (Mammary-derived growth inhibitor) (MDGI)	Fabp3 Fabph1	Mus musculus (Mouse)
P11438	Lysosome-associated membrane glycoprotein 1 (LAMP-1) (Lysosome-associated membrane protein 1) (120 kDa lysosomal membrane glycoprotein) (CD107 antigen-like family member A) (LGP-120) (Lysosomal membrane glycoprotein A) (LGP-A) (P2B) (CD antigen CD107a)	Lamp1 Lamp-1	Mus musculus (Mouse)
P11499	Heat shock protein HSP 90-beta (Heat shock 84 kDa) (HSP 84) (HSP84) (Tumor-specific transplantation 84 kDa antigen) (TSTA)	Hsp90ab1 Hsp84 Hsp84-1 Hspcb	Mus musculus (Mouse)
P11531	Dystrophin	Dmd	Mus musculus (Mouse)
P11589	Major urinary protein 2 (MUP 2)	Mup2	Mus musculus (Mouse)
P11627	Neural cell adhesion molecule L1 (N-CAM-L1) (NCAM-L1) (CD antigen CD171)	L1cam Caml1	Mus musculus (Mouse)
P11679	Keratin, type II cytoskeletal 8 (Cytokeratin endo A) (Cytokeratin-8) (CK-8) (Keratin-8) (K8) (Type-II keratin Kb8)	Krt8 Krt2-8	Mus musculus (Mouse)
P11798	Calcium/calmodulin-dependent protein kinase type II subunit alpha (CaM kinase II subunit alpha) (CaMK-II subunit alpha) (EC 2.7.11.17)	Camk2a	Mus musculus (Mouse)
P11835	Integrin beta-2 (Cell surface adhesion glycoproteins LFA-1/CR3/p150,95 subunit beta) (Complement receptor C3 subunit beta) (CD antigen CD18)	Itgb2	Mus musculus (Mouse)
P11859	Angiotensinogen (Serpin A8) [Cleaved into: Angiotensin-1 (Angiotensin 1-10) (Angiotensin I) (Ang I); Angiotensin-2 (Angiotensin 1-8) (Angiotensin II) (Ang II); Angiotensin-3 (Angiotensin 2-8) (Angiotensin III) (Ang III) (Des-Asp[1]-angiotensin II); Angiotensin-4 (Angiotensin 3-8) (Angiotensin IV) (Ang IV); Angiotensin 1-9; Angiotensin 1-7; Angiotensin 1-5; Angiotensin 1-4]	Agt Serpina8	Mus musculus (Mouse)
P11881	Inositol 1,4,5-trisphosphate receptor type 1 (IP3 receptor isoform 1) (IP3R 1) (InsP3R1) (Inositol 1,4,5-trisphosphate-binding protein P400) (Protein PCD-6) (Purkinje cell protein 1) (Type 1 inositol 1,4,5-trisphosphate receptor) (Type 1 InsP3 receptor)	Itpr1 Insp3r Pcd6 Pcp1	Mus musculus (Mouse)
P11930	Nucleoside diphosphate-linked moiety X motif 19 (Nudix motif 19) (EC 3.6.1.-) (Androgen-regulated protein RP2) (Testosterone-regulated RP2 protein) (RP2p)	Nudt19 D7Rp2e	Mus musculus (Mouse)
P11983	T-complex protein 1 subunit alpha (TCP-1-alpha) (CCT-alpha) (Tailless complex polypeptide 1A) (TCP-1-A) (Tailless complex polypeptide 1B) (TCP-1-B)	Tcp1 Cct1 Ccta	Mus musculus (Mouse)
P12023	Amyloid-beta A4 protein (ABPP) (APP) (Alzheimer disease amyloid A4 protein homolog) (Amyloid precursor protein) (Amyloid-beta precursor protein) (Amyloidogenic glycoprotein) (AG) [Cleaved into: N-APP; Soluble APP-alpha (S-APP-alpha); Soluble APP-beta (S-APP-beta); C99 (APP-C99) (Beta-secretase C-terminal fragment) (Beta-CTF); Amyloid-beta protein 42 (Abeta42) (Beta-APP42); Amyloid-beta protein 40…	App	Mus musculus (Mouse)
P12367	cAMP-dependent protein kinase type II-alpha regulatory subunit	Prkar2a	Mus musculus (Mouse)
P12382	ATP-dependent 6-phosphofructokinase, liver type (ATP-PFK) (PFK-L) (EC 2.7.1.11) (6-phosphofructokinase type B) (Phosphofructo-1-kinase isozyme B) (PFK-B) (Phosphohexokinase)	Pfkl Pfk-l Pfkb	Mus musculus (Mouse)
P12657	Muscarinic acetylcholine receptor M1	Chrm1 Chrm-1	Mus musculus (Mouse)
P12658	Calbindin (Calbindin D28) (D-28K) (PCD-29) (Spot 35 protein) (Vitamin D-dependent calcium-binding protein, avian-type)	Calb1	Mus musculus (Mouse)
P12660	Purkinje cell protein 2 (Protein PCD-5) (Purkinje cell-specific protein L7)	Pcp2 Pcp-2	Mus musculus (Mouse)
P12787	Cytochrome c oxidase subunit 5A, mitochondrial (Cytochrome c oxidase polypeptide Va)	Cox5a	Mus musculus (Mouse)
P12815	Programmed cell death protein 6 (ALG-257) (Apoptosis-linked gene 2 protein) (ALG-2) (PMP41)	Pdcd6 Alg2	Mus musculus (Mouse)
P12849	cAMP-dependent protein kinase type I-beta regulatory subunit	Prkar1b	Mus musculus (Mouse)
P12960	Contactin-1 (Neural cell surface protein F3)	Cntn1	Mus musculus (Mouse)
P12961	Neuroendocrine protein 7B2 (Secretogranin V) (Secretogranin-5) (Secretory granule endocrine protein I) [Cleaved into: N-terminal peptide; C-terminal peptide]	Scg5 Sgne-1 Sgne1	Mus musculus (Mouse)
P12970	60S ribosomal protein L7a (Surfeit locus protein 3)	Rpl7a Surf-3 Surf3	Mus musculus (Mouse)
P13011	Acyl-CoA desaturase 2 (EC 1.14.19.1) (Delta(9)-desaturase 2) (Delta-9 desaturase 2) (Fatty acid desaturase 2) (Stearoyl-CoA desaturase 2)	Scd2	Mus musculus (Mouse)
P13020	Gelsolin (Actin-depolymerizing factor) (ADF) (Brevin)	Gsn Gsb	Mus musculus (Mouse)
P13412	Troponin I, fast skeletal muscle (Troponin I, fast-twitch isoform)	Tnni2	Mus musculus (Mouse)
P13439	Uridine 5'-monophosphate synthase (UMP synthase) [Includes: Orotate phosphoribosyltransferase (OPRTase) (EC 2.4.2.10); Orotidine 5'-phosphate decarboxylase (EC 4.1.1.23) (OMPdecase)]	Umps	Mus musculus (Mouse)
P13541	Myosin-3 (Myosin heavy chain 3)	Myh3 Myhse	Mus musculus (Mouse)
P13542	Myosin-8 (Myosin heavy chain 8) (Myosin heavy chain, skeletal muscle, perinatal) (MyHC-perinatal)	Myh8 Myhsp	Mus musculus (Mouse)
P13595	Neural cell adhesion molecule 1 (N-CAM-1) (NCAM-1) (CD antigen CD56)	Ncam1 Ncam	Mus musculus (Mouse)
P13634	Carbonic anhydrase 1 (EC 4.2.1.1) (Carbonate dehydratase I) (Carbonic anhydrase I) (CA-I)	Ca1 Car1	Mus musculus (Mouse)
P13705	DNA mismatch repair protein Msh3 (Protein repair-1) (REP-1) (Protein repair-3) (REP-3)	Msh3 Rep-3	Mus musculus (Mouse)
P13707	Glycerol-3-phosphate dehydrogenase [NAD(+)], cytoplasmic (GPD-C) (GPDH-C) (EC 1.1.1.8)	Gpd1 Gdc-1 Gdc1 Kiaa4010	Mus musculus (Mouse)
P13808	Anion exchange protein 2 (AE 2) (Anion exchanger 2) (Band 3-related protein) (B3RP) (Non-erythroid band 3-like protein) (Solute carrier family 4 member 2)	Slc4a2 Ae2	Mus musculus (Mouse)
P13864	DNA (cytosine-5)-methyltransferase 1 (Dnmt1) (Met-1) (EC 2.1.1.37) (DNA methyltransferase MmuI) (DNA MTase MmuI) (M.MmuI) (MCMT)	Dnmt1 Dnmt Met1 Uim	Mus musculus (Mouse)
P14069	Protein S100-A6 (5B10) (Calcyclin) (Prolactin receptor-associated protein) (S100 calcium-binding protein A6)	S100a6 Cacy	Mus musculus (Mouse)
P14094	Sodium/potassium-transporting ATPase subunit beta-1 (Sodium/potassium-dependent ATPase subunit beta-1)	Atp1b1 Atp4b	Mus musculus (Mouse)
P14106	Complement C1q subcomponent subunit B	C1qb	Mus musculus (Mouse)
P14115	60S ribosomal protein L27a (L29)	Rpl27a	Mus musculus (Mouse)
P14131	40S ribosomal protein S16	Rps16	Mus musculus (Mouse)
P14148	60S ribosomal protein L7	Rpl7	Mus musculus (Mouse)
P14152	Malate dehydrogenase, cytoplasmic (EC 1.1.1.37) (Cytosolic malate dehydrogenase)	Mdh1 Mor2	Mus musculus (Mouse)
P14206	40S ribosomal protein SA (37 kDa laminin receptor precursor) (37LRP) (37 kDa oncofetal antigen) (37/67 kDa laminin receptor) (LRP/LR) (67 kDa laminin receptor) (67LR) (Laminin receptor 1) (LamR) (Laminin-binding protein precursor p40) (LBP/p40) (OFA/iLRP)	Rpsa Lamr1 P40-8	Mus musculus (Mouse)
P14211	Calreticulin (CRP55) (Calregulin) (Endoplasmic reticulum resident protein 60) (ERp60) (HACBP)	Calr	Mus musculus (Mouse)
P14231	Sodium/potassium-transporting ATPase subunit beta-2 (Adhesion molecule in glia) (AMOG) (Sodium/potassium-dependent ATPase subunit beta-2)	Atp1b2	Mus musculus (Mouse)
P14434	H-2 class II histocompatibility antigen, A-B alpha chain (IAalpha)	H2-Aa	Mus musculus (Mouse)
P14438	H-2 class II histocompatibility antigen, A-U alpha chain (Fragment)	H2-Aa	Mus musculus (Mouse)
P14483	H-2 class II histocompatibility antigen, A beta chain	H2-Ab1 H2-iabeta	Mus musculus (Mouse)
P14576	Signal recognition particle 54 kDa protein (SRP54)	Srp54	Mus musculus (Mouse)
P14602	Heat shock protein beta-1 (HspB1) (Growth-related 25 kDa protein) (Heat shock 25 kDa protein) (HSP 25) (Heat shock 27 kDa protein) (HSP 27) (p25)	Hspb1 Hsp25 Hsp27	Mus musculus (Mouse)
P14685	26S proteasome non-ATPase regulatory subunit 3 (26S proteasome regulatory subunit RPN3) (26S proteasome regulatory subunit S3) (Proteasome subunit p58) (Transplantation antigen P91A) (Tum-P91A antigen)	Psmd3 P91a Tstap91a	Mus musculus (Mouse)
P14733	Lamin-B1	Lmnb1	Mus musculus (Mouse)
P14824	Annexin A6 (67 kDa calelectrin) (Annexin VI) (Annexin-6) (Calphobindin-II) (CPB-II) (Chromobindin-20) (Lipocortin VI) (Protein III) (p68) (p70)	Anxa6 Anx6	Mus musculus (Mouse)
P14869	60S acidic ribosomal protein P0 (60S ribosomal protein L10E)	Rplp0 Arbp	Mus musculus (Mouse)
P14873	Microtubule-associated protein 1B (MAP-1B) (MAP1(X)) (MAP1.2) [Cleaved into: MAP1B heavy chain; MAP1 light chain LC1]	Map1b Mtap1b Mtap5	Mus musculus (Mouse)
P15089	Mast cell carboxypeptidase A (MC-CPA) (EC 3.4.17.1) (Carboxypeptidase A3)	Cpa3	Mus musculus (Mouse)
P15105	Glutamine synthetase (GS) (EC 6.3.1.2) (Glutamate decarboxylase) (EC 4.1.1.15) (Glutamate--ammonia ligase)	Glul Glns	Mus musculus (Mouse)
P15116	Cadherin-2 (Neural cadherin) (N-cadherin) (CD antigen CD325)	Cdh2	Mus musculus (Mouse)
P15209	BDNF/NT-3 growth factors receptor (EC 2.7.10.1) (GP145-TrkB/GP95-TrkB) (Trk-B) (Neurotrophic tyrosine kinase receptor type 2) (TrkB tyrosine kinase)	Ntrk2 Trkb	Mus musculus (Mouse)
P15327	Bisphosphoglycerate mutase (BPGM) (EC 5.4.2.4) (2,3-bisphosphoglycerate mutase, erythrocyte) (2,3-bisphosphoglycerate synthase) (EC 5.4.2.11) (BPG-dependent PGAM)	Bpgm	Mus musculus (Mouse)
P15331	Peripherin	Prph Prph1	Mus musculus (Mouse)
P15379	CD44 antigen (Extracellular matrix receptor III) (ECMR-III) (GP90 lymphocyte homing/adhesion receptor) (HUTCH-I) (Hermes antigen) (Hyaluronate receptor) (Lymphocyte antigen 24) (Ly-24) (Phagocytic glycoprotein 1) (PGP-1) (Phagocytic glycoprotein I) (PGP-I) (CD antigen CD44)	Cd44 Ly-24	Mus musculus (Mouse)
P15388	Potassium voltage-gated channel subfamily C member 1 (NGK2) (Voltage-gated potassium channel subunit Kv3.1) (Voltage-gated potassium channel subunit Kv4)	Kcnc1	Mus musculus (Mouse)
P15508	Spectrin beta chain, erythrocytic (Beta-I spectrin)	Sptb Spnb-1 Spnb1 Sptb1	Mus musculus (Mouse)
P15532	Nucleoside diphosphate kinase A (NDK A) (NDP kinase A) (EC 2.7.4.6) (Metastasis inhibition factor NM23) (NDPK-A) (Tumor metastatic process-associated protein) (nm23-M1)	Nme1 Nm23	Mus musculus (Mouse)
P15626	Glutathione S-transferase Mu 2 (EC 2.5.1.18) (GST 5-5) (GST class-mu 2) (Glutathione S-transferase pmGT2)	Gstm2	Mus musculus (Mouse)
P15864	Histone H1.2 (H1 VAR.1) (H1c)	Hist1h1c H1f2	Mus musculus (Mouse)
P16014	Secretogranin-1 (Chromogranin-B) (CgB) (Secretogranin I) (SgI) [Cleaved into: CCB peptide; PE-11]	Chgb Scg-1 Scg1	Mus musculus (Mouse)
P16015	Carbonic anhydrase 3 (EC 4.2.1.1) (Carbonate dehydratase III) (Carbonic anhydrase III) (CA-III)	Ca3 Car3	Mus musculus (Mouse)
P16045	Galectin-1 (Gal-1) (14 kDa lectin) (Beta-galactoside-binding lectin L-14-I) (Galaptin) (Lactose-binding lectin 1) (Lectin galactoside-binding soluble 1) (S-Lac lectin 1)	Lgals1 Gbp	Mus musculus (Mouse)
P16054	Protein kinase C epsilon type (EC 2.7.11.13) (nPKC-epsilon)	Prkce Pkce Pkcea	Mus musculus (Mouse)
P16056	Hepatocyte growth factor receptor (HGF receptor) (EC 2.7.10.1) (HGF/SF receptor) (Proto-oncogene c-Met) (Scatter factor receptor) (SF receptor) (Tyrosine-protein kinase Met)	Met	Mus musculus (Mouse)
P16092	Fibroblast growth factor receptor 1 (FGFR-1) (bFGF-R-1) (EC 2.7.10.1) (Basic fibroblast growth factor receptor 1) (MFR) (Proto-oncogene c-Fgr) (CD antigen CD331)	Fgfr1 Flg	Mus musculus (Mouse)
P16110	Galectin-3 (Gal-3) (35 kDa lectin) (Carbohydrate-binding protein 35) (CBP 35) (Galactose-specific lectin 3) (IgE-binding protein) (L-34 galactoside-binding lectin) (Laminin-binding protein) (Lectin L-29) (Mac-2 antigen)	Lgals3	Mus musculus (Mouse)
P16125	L-lactate dehydrogenase B chain (LDH-B) (EC 1.1.1.27) (LDH heart subunit) (LDH-H)	Ldhb Ldh-2 Ldh2	Mus musculus (Mouse)
P16254	Signal recognition particle 14 kDa protein (SRP14)	Srp14	Mus musculus (Mouse)
P16283	Anion exchange protein 3 (AE 3) (Anion exchanger 3) (Neuronal band 3-like protein) (Solute carrier family 4 member 3)	Slc4a3 Ae3	Mus musculus (Mouse)
P16305	Gamma-aminobutyric acid receptor subunit alpha-6 (GABA(A) receptor subunit alpha-6)	Gabra6 Gabra-6	Mus musculus (Mouse)
P16330	2',3'-cyclic-nucleotide 3'-phosphodiesterase (CNP) (CNPase) (EC 3.1.4.37)	Cnp Cnp1	Mus musculus (Mouse)
P16332	Methylmalonyl-CoA mutase, mitochondrial (MCM) (EC 5.4.99.2) (Methylmalonyl-CoA isomerase)	Mut	Mus musculus (Mouse)
P16388	Potassium voltage-gated channel subfamily A member 1 (MBK1) (MKI) (Voltage-gated potassium channel subunit Kv1.1)	Kcna1	Mus musculus (Mouse)
P16406	Glutamyl aminopeptidase (EAP) (EC 3.4.11.7) (Aminopeptidase A) (AP-A) (BP-1/6C3 antigen) (CD antigen CD249)	Enpep	Mus musculus (Mouse)
P16460	Argininosuccinate synthase (EC 6.3.4.5) (Citrulline--aspartate ligase)	Ass1 Ass	Mus musculus (Mouse)
P16546	Spectrin alpha chain, non-erythrocytic 1 (Alpha-II spectrin) (Fodrin alpha chain)	Sptan1 Spna2 Spta2	Mus musculus (Mouse)
P16675	Lysosomal protective protein (EC 3.4.16.5) (Carboxypeptidase C) (Carboxypeptidase L) (Cathepsin A) (Protective protein cathepsin A) (PPCA) (Protective protein for beta-galactosidase) [Cleaved into: Lysosomal protective protein 32 kDa chain; Lysosomal protective protein 20 kDa chain]	Ctsa Ppgb	Mus musculus (Mouse)
P16858	Glyceraldehyde-3-phosphate dehydrogenase (GAPDH) (EC 1.2.1.12) (Peptidyl-cysteine S-nitrosylase GAPDH) (EC 2.6.99.-)	Gapdh Gapd	Mus musculus (Mouse)
P17047	Lysosome-associated membrane glycoprotein 2 (LAMP-2) (Lysosome-associated membrane protein 2) (CD107 antigen-like family member B) (Lysosomal membrane glycoprotein type B) (LGP-B) (CD antigen CD107b)	Lamp2 Lamp-2	Mus musculus (Mouse)
P17095	High mobility group protein HMG-I/HMG-Y (HMG-I(Y)) (High mobility group AT-hook protein 1) (High mobility group protein A1)	Hmga1 Hmgi Hmgiy	Mus musculus (Mouse)
P17156	Heat shock-related 70 kDa protein 2 (Heat shock protein 70.2)	Hspa2 Hcp70.2 Hsp70-2	Mus musculus (Mouse)
P17182	Alpha-enolase (EC 4.2.1.11) (2-phospho-D-glycerate hydro-lyase) (Enolase 1) (Non-neural enolase) (NNE)	Eno1 Eno-1	Mus musculus (Mouse)
P17183	Gamma-enolase (EC 4.2.1.11) (2-phospho-D-glycerate hydro-lyase) (Enolase 2) (Neural enolase) (Neuron-specific enolase) (NSE)	Eno2 Eno-2	Mus musculus (Mouse)
P17225	Polypyrimidine tract-binding protein 1 (PTB) (Heterogeneous nuclear ribonucleoprotein I) (hnRNP I)	Ptbp1 Ptb	Mus musculus (Mouse)
P17426	AP-2 complex subunit alpha-1 (100 kDa coated vesicle protein A) (Adaptor protein complex AP-2 subunit alpha-1) (Adaptor-related protein complex 2 subunit alpha-1) (Alpha-adaptin A) (Alpha1-adaptin) (Clathrin assembly protein complex 2 alpha-A large chain) (Plasma membrane adaptor HA2/AP2 adaptin alpha A subunit)	Ap2a1 Adtaa Clapa1	Mus musculus (Mouse)
P17427	AP-2 complex subunit alpha-2 (100 kDa coated vesicle protein C) (Adaptor protein complex AP-2 subunit alpha-2) (Adaptor-related protein complex 2 subunit alpha-2) (Alpha-adaptin C) (Alpha2-adaptin) (Clathrin assembly protein complex 2 alpha-C large chain) (Plasma membrane adaptor HA2/AP2 adaptin alpha C subunit)	Ap2a2 Adtab	Mus musculus (Mouse)
P17439	Glucosylceramidase (EC 3.2.1.45) (Acid beta-glucosidase) (Beta-glucocerebrosidase) (D-glucosyl-N-acylsphingosine glucohydrolase)	Gba	Mus musculus (Mouse)
P17563	Methanethiol oxidase (MTO) (EC 1.8.3.4) (56 kDa selenium-binding protein) (SBP56) (SP56) (Selenium-binding protein 1)	Selenbp1 Lpsb	Mus musculus (Mouse)
P17665	Cytochrome c oxidase subunit 7C, mitochondrial (Cytochrome c oxidase polypeptide VIIc)	Cox7c Cox7c1	Mus musculus (Mouse)
P17710	Hexokinase-1 (EC 2.7.1.1) (Hexokinase type I) (HK I) (Hexokinase, tumor isozyme)	Hk1	Mus musculus (Mouse)
P17742	Peptidyl-prolyl cis-trans isomerase A (PPIase A) (EC 5.2.1.8) (Cyclophilin A) (Cyclosporin A-binding protein) (Rotamase A) (SP18) [Cleaved into: Peptidyl-prolyl cis-trans isomerase A, N-terminally processed]	Ppia	Mus musculus (Mouse)
P17751	Triosephosphate isomerase (TIM) (EC 5.3.1.1) (Triose-phosphate isomerase)	Tpi1 Tpi	Mus musculus (Mouse)
P17809	Solute carrier family 2, facilitated glucose transporter member 1 (Glucose transporter type 1, erythrocyte/brain) (GLUT-1) (GT1)	Slc2a1 Glut-1 Glut1	Mus musculus (Mouse)
P17918	Proliferating cell nuclear antigen (PCNA) (Cyclin)	Pcna	Mus musculus (Mouse)
P18052	Receptor-type tyrosine-protein phosphatase alpha (Protein-tyrosine phosphatase alpha) (R-PTP-alpha) (EC 3.1.3.48) (LCA-related phosphatase) (PTPTY-28)	Ptpra Lrp Ptpa	Mus musculus (Mouse)
P18242	Cathepsin D (EC 3.4.23.5)	Ctsd	Mus musculus (Mouse)
P18572	Basigin (Basic immunoglobulin superfamily) (HT7 antigen) (Membrane glycoprotein gp42) (CD antigen CD147)	Bsg	Mus musculus (Mouse)
P18581	Cationic amino acid transporter 2 (CAT-2) (CAT2) (20.5) (Low affinity cationic amino acid transporter 2) (Solute carrier family 7 member 2) (T-cell early activation protein) (TEA)	Slc7a2 Atrc2 Tea	Mus musculus (Mouse)
P18653	Ribosomal protein S6 kinase alpha-1 (S6K-alpha-1) (EC 2.7.11.1) (90 kDa ribosomal protein S6 kinase 1) (p90-RSK 1) (p90RSK1) (p90S6K) (MAP kinase-activated protein kinase 1a) (MAPK-activated protein kinase 1a) (MAPKAP kinase 1a) (MAPKAPK-1a) (Ribosomal S6 kinase 1) (RSK-1)	Rps6ka1 Mapkapk1a Rsk1	Mus musculus (Mouse)
P18654	Ribosomal protein S6 kinase alpha-3 (S6K-alpha-3) (EC 2.7.11.1) (90 kDa ribosomal protein S6 kinase 3) (p90-RSK 3) (p90RSK3) (MAP kinase-activated protein kinase 1b) (MAPK-activated protein kinase 1b) (MAPKAP kinase 1b) (MAPKAPK-1b) (Ribosomal S6 kinase 2) (RSK-2) (pp90RSK2)	Rps6ka3 Mapkapk1b Rps6ka-rs1 Rsk2	Mus musculus (Mouse)
P18760	Cofilin-1 (Cofilin, non-muscle isoform)	Cfl1	Mus musculus (Mouse)
P18826	Phosphorylase b kinase regulatory subunit alpha, skeletal muscle isoform (Phosphorylase kinase alpha M subunit)	Phka1	Mus musculus (Mouse)
P18872	Guanine nucleotide-binding protein G(o) subunit alpha	Gnao1 Gna0 Gnao	Mus musculus (Mouse)
P18894	D-amino-acid oxidase (DAAO) (DAMOX) (DAO) (EC 1.4.3.3)	Dao Dao1	Mus musculus (Mouse)
P19096	Fatty acid synthase (EC 2.3.1.85) [Includes: [Acyl-carrier-protein] S-acetyltransferase (EC 2.3.1.38); [Acyl-carrier-protein] S-malonyltransferase (EC 2.3.1.39); 3-oxoacyl-[acyl-carrier-protein] synthase (EC 2.3.1.41); 3-oxoacyl-[acyl-carrier-protein] reductase (EC 1.1.1.100); 3-hydroxyacyl-[acyl-carrier-protein] dehydratase (EC 4.2.1.59); Enoyl-[acyl-carrier-protein] reductase (EC 1.3.1.39); Ole…	Fasn	Mus musculus (Mouse)
P19137	Laminin subunit alpha-1 (Laminin A chain) (Laminin-1 subunit alpha) (Laminin-3 subunit alpha) (S-laminin subunit alpha) (S-LAM alpha)	Lama1 Lama Lama-1	Mus musculus (Mouse)
P19157	Glutathione S-transferase P 1 (Gst P1) (EC 2.5.1.18) (GST YF-YF) (GST class-pi) (GST-piB) (Preadipocyte growth factor)	Gstp1 Gstpib	Mus musculus (Mouse)
P19221	Prothrombin (EC 3.4.21.5) (Coagulation factor II) [Cleaved into: Activation peptide fragment 1; Activation peptide fragment 2; Thrombin light chain; Thrombin heavy chain]	F2 Cf2	Mus musculus (Mouse)
P19246	Neurofilament heavy polypeptide (NF-H) (200 kDa neurofilament protein) (Neurofilament triplet H protein)	Nefh Kiaa0845 Nfh	Mus musculus (Mouse)
P19253	60S ribosomal protein L13a (Transplantation antigen P198) (Tum-P198 antigen)	Rpl13a P198 Tstap198-7	Mus musculus (Mouse)
P19258	Protein Mpv17 (Mpv-17)	Mpv17	Mus musculus (Mouse)
P19324	Serpin H1 (47 kDa heat shock protein) (Collagen-binding protein) (Colligin) (Serine protease inhibitor J6)	Serpinh1 Cbp1 Hsp47	Mus musculus (Mouse)
P19536	Cytochrome c oxidase subunit 5B, mitochondrial (Cytochrome c oxidase polypeptide Vb)	Cox5b	Mus musculus (Mouse)
P19783	Cytochrome c oxidase subunit 4 isoform 1, mitochondrial (Cytochrome c oxidase polypeptide IV) (Cytochrome c oxidase subunit IV isoform 1) (COX IV-1)	Cox4i1 Cox4 Cox4a	Mus musculus (Mouse)
P20029	Endoplasmic reticulum chaperone BiP (EC 3.6.4.10) (78 kDa glucose-regulated protein) (GRP-78) (Binding-immunoglobulin protein) (BiP) (Heat shock protein 70 family protein 5) (HSP70 family protein 5) (Heat shock protein family A member 5) (Immunoglobulin heavy chain-binding protein)	Hspa5 Grp78	Mus musculus (Mouse)
P20060	Beta-hexosaminidase subunit beta (EC 3.2.1.52) (Beta-N-acetylhexosaminidase subunit beta) (Hexosaminidase subunit B) (N-acetyl-beta-glucosaminidase subunit beta)	Hexb	Mus musculus (Mouse)
P20065	Thymosin beta-4 (T beta 4) [Cleaved into: Hematopoietic system regulatory peptide (Seraspenide)]	Tmsb4x Ptmb4 Tmsb4	Mus musculus (Mouse)
P20108	Thioredoxin-dependent peroxide reductase, mitochondrial (EC 1.11.1.15) (Antioxidant protein 1) (AOP-1) (PRX III) (Perioredoxin-3) (Protein MER5)	Prdx3 Aop1 Mer5	Mus musculus (Mouse)
P20152	Vimentin	Vim	Mus musculus (Mouse)
P20352	Tissue factor (TF) (Coagulation factor III) (CD antigen CD142)	F3 Cf-3 Cf3	Mus musculus (Mouse)
P20357	Microtubule-associated protein 2 (MAP-2)	Map2 Mtap2	Mus musculus (Mouse)
P20801	Troponin C, skeletal muscle (STNC)	Tnnc2 Tncs	Mus musculus (Mouse)
P20917	Myelin-associated glycoprotein (Siglec-4a)	Mag	Mus musculus (Mouse)
P20918	Plasminogen (EC 3.4.21.7) [Cleaved into: Plasmin heavy chain A; Activation peptide; Angiostatin; Plasmin heavy chain A, short form; Plasmin light chain B]	Plg	Mus musculus (Mouse)
P20934	Protein EVI2A (Ecotropic viral integration site 2A protein) (EVI-2A)	Evi2a Evi-2 Evi-2a Evi2	Mus musculus (Mouse)
P21126	Ubiquitin-like protein 4A (Ubiquitin-like protein GDX)	Ubl4a Gdx Ubl4	Mus musculus (Mouse)
P21183	Interleukin-5 receptor subunit alpha (IL-5 receptor subunit alpha) (IL-5R subunit alpha) (IL-5R-alpha) (IL-5RA) (CD antigen CD125)	Il5ra Il5r	Mus musculus (Mouse)
P21278	Guanine nucleotide-binding protein subunit alpha-11 (G alpha-11) (G-protein subunit alpha-11)	Gna11 Gna-11	Mus musculus (Mouse)
P21279	Guanine nucleotide-binding protein G(q) subunit alpha (Guanine nucleotide-binding protein alpha-q)	Gnaq	Mus musculus (Mouse)
P21300	Aldose reductase-related protein 1 (EC 1.1.1.21) (Aldehyde reductase) (AR) (Aldo-keto reductase family 1 member B7) (MVDP) (Vas deferens androgen-dependent protein)	Akr1b7 Avdp	Mus musculus (Mouse)
P21447	Multidrug resistance protein 1A (EC 3.6.3.44) (ATP-binding cassette sub-family B member 1A) (MDR1A) (Multidrug resistance protein 3) (P-glycoprotein 3)	Abcb1a Abcb4 Mdr1a Mdr3 Pgy-3 Pgy3	Mus musculus (Mouse)
P21460	Cystatin-C (Cystatin-3)	Cst3	Mus musculus (Mouse)
P21550	Beta-enolase (EC 4.2.1.11) (2-phospho-D-glycerate hydro-lyase) (Enolase 3) (Muscle-specific enolase) (MSE) (Skeletal muscle enolase)	Eno3 Eno-3	Mus musculus (Mouse)
P21614	Vitamin D-binding protein (DBP) (VDB) (Gc-globulin) (Group-specific component)	Gc	Mus musculus (Mouse)
P21619	Lamin-B2	Lmnb2	Mus musculus (Mouse)
P21661	Neuroendocrine convertase 2 (NEC 2) (EC 3.4.21.94) (KEX2-like endoprotease 2) (Prohormone convertase 2) (Proprotein convertase 2) (PC2)	Pcsk2 Nec-2 Nec2	Mus musculus (Mouse)
P21812	Mast cell protease 4 (mMCP-4) (EC 3.4.21.-) (MSMCP) (Myonase) (Serosal mast cell protease)	Mcpt4	Mus musculus (Mouse)
P21836	Acetylcholinesterase (AChE) (EC 3.1.1.7)	Ache	Mus musculus (Mouse)
P21844	Chymase (EC 3.4.21.39) (Alpha-chymase) (Mast cell chymase 1) (Mast cell protease 5) (mMCP-5) (Mast cell protease I)	Cma1 Mcpt5	Mus musculus (Mouse)
P21845	Tryptase beta-2 (Tryptase-2) (EC 3.4.21.59) (Mast cell protease 6) (mMCP-6)	Tpsb2 Mcpt6	Mus musculus (Mouse)
P21956	Lactadherin (MFGM) (Milk fat globule-EGF factor 8) (MFG-E8) (SED1) (Sperm surface protein SP47) (MP47)	Mfge8	Mus musculus (Mouse)
P21981	Protein-glutamine gamma-glutamyltransferase 2 (EC 2.3.2.13) (Tissue transglutaminase) (Transglutaminase C) (TG(C)) (TGC) (TGase C) (Transglutaminase-2) (TGase-2)	Tgm2	Mus musculus (Mouse)
P21995	Embigin (Teratocarcinoma glycoprotein Gp-70)	Emb Gp70	Mus musculus (Mouse)
P22005	Proenkephalin-A [Cleaved into: Synenkephalin; Met-enkephalin (Opioid growth factor) (OGF); PENK(114-133); PENK(143-184); Met-enkephalin-Arg-Ser-Leu; Leu-enkephalin; PENK(238-259); Met-enkephalin-Arg-Phe]	Penk Penk1	Mus musculus (Mouse)
P22315	Ferrochelatase, mitochondrial (EC 4.99.1.1) (Heme synthase) (Protoheme ferro-lyase)	Fech	Mus musculus (Mouse)
P22599	Alpha-1-antitrypsin 1-2 (AAT) (Alpha-1 protease inhibitor 2) (Alpha-1-antiproteinase) (Serine protease inhibitor 1-2) (Serine protease inhibitor A1b) (Serpin A1b)	Serpina1b Aat2 Dom2 Spi1-2	Mus musculus (Mouse)
P22682	E3 ubiquitin-protein ligase CBL (EC 2.3.2.27) (Casitas B-lineage lymphoma proto-oncogene) (Proto-oncogene c-Cbl) (RING-type E3 ubiquitin transferase CBL) (Signal transduction protein CBL)	Cbl	Mus musculus (Mouse)
P22723	Gamma-aminobutyric acid receptor subunit gamma-2 (GABA(A) receptor subunit gamma-2)	Gabrg2	Mus musculus (Mouse)
C0HKE3	Histone H2A type 1-D	Hist1h2ad	Mus musculus (Mouse)
C0HKE4	Histone H2A type 1-E	Hist1h2ae	Mus musculus (Mouse)
C0HKE1	Histone H2A type 1-B	Hist1h2ab	Mus musculus (Mouse)
C0HKE2	Histone H2A type 1-C	Hist1h2ac	Mus musculus (Mouse)
C0HKE7	Histone H2A type 1-N	Hist1h2an	Mus musculus (Mouse)
C0HKE8	Histone H2A type 1-O	Hist1h2ao	Mus musculus (Mouse)
C0HKE5	Histone H2A type 1-G	Hist1h2ag	Mus musculus (Mouse)
C0HKE6	Histone H2A type 1-I	Hist1h2ai	Mus musculus (Mouse)
C0HKE9	Histone H2A type 1-P	Hist1h2ap	Mus musculus (Mouse)
P22892	AP-1 complex subunit gamma-1 (Adaptor protein complex AP-1 subunit gamma-1) (Adaptor-related protein complex 1 subunit gamma-1) (Clathrin assembly protein complex 1 gamma-1 large chain) (Gamma-adaptin) (Gamma1-adaptin) (Golgi adaptor HA1/AP1 adaptin subunit gamma-1)	Ap1g1 Adtg Clapg1	Mus musculus (Mouse)
P22907	Porphobilinogen deaminase (PBG-D) (EC 2.5.1.61) (Hydroxymethylbilane synthase) (HMBS) (Pre-uroporphyrinogen synthase)	Hmbs Uros1	Mus musculus (Mouse)
P22933	Gamma-aminobutyric acid receptor subunit delta (GABA(A) receptor subunit delta)	Gabrd	Mus musculus (Mouse)
P23116	Eukaryotic translation initiation factor 3 subunit A (eIF3a) (Centrosomin) (Eukaryotic translation initiation factor 3 subunit 10) (eIF-3-theta) (eIF3 p167) (eIF3 p180) (eIF3 p185) (p162)	Eif3a Csma Eif3 Eif3s10	Mus musculus (Mouse)
P23198	Chromobox protein homolog 3 (Heterochromatin protein 1 homolog gamma) (HP1 gamma) (M32) (Modifier 2 protein)	Cbx3	Mus musculus (Mouse)
P23242	Gap junction alpha-1 protein (Connexin-43) (Cx43) (Gap junction 43 kDa heart protein)	Gja1 Cxn-43	Mus musculus (Mouse)
P23492	Purine nucleoside phosphorylase (PNP) (EC 2.4.2.1) (Inosine phosphorylase) (Inosine-guanosine phosphorylase)	Pnp Np Pnp1	Mus musculus (Mouse)
P23506	Protein-L-isoaspartate(D-aspartate) O-methyltransferase (PIMT) (EC 2.1.1.77) (L-isoaspartyl protein carboxyl methyltransferase) (Protein L-isoaspartyl/D-aspartyl methyltransferase) (Protein-beta-aspartate methyltransferase)	Pcmt1	Mus musculus (Mouse)
P23591	GDP-L-fucose synthase (EC 1.1.1.271) (GDP-4-keto-6-deoxy-D-mannose-3,5-epimerase-4-reductase) (Protein FX) (Red cell NADP(H)-binding protein) (Transplantation antigen P35B) (Tum-P35B antigen)	Tsta3 P35b Tstap35b	Mus musculus (Mouse)
P23708	Nuclear transcription factor Y subunit alpha (CAAT box DNA-binding protein subunit A) (Nuclear transcription factor Y subunit A) (NF-YA)	Nfya	Mus musculus (Mouse)
P23780	Beta-galactosidase (EC 3.2.1.23) (Acid beta-galactosidase) (Lactase)	Glb1 Bgl Glb-1	Mus musculus (Mouse)
P23818	Glutamate receptor 1 (GluR-1) (AMPA-selective glutamate receptor 1) (GluR-A) (GluR-K1) (Glutamate receptor ionotropic, AMPA 1) (GluA1)	Gria1 Glur1	Mus musculus (Mouse)
P23819	Glutamate receptor 2 (GluR-2) (AMPA-selective glutamate receptor 2) (GluR-B) (GluR-K2) (Glutamate receptor ionotropic, AMPA 2) (GluA2)	Gria2 Glur2	Mus musculus (Mouse)
P23927	Alpha-crystallin B chain (Alpha(B)-crystallin) (P23)	Cryab Crya2	Mus musculus (Mouse)
P23953	Carboxylesterase 1C (EC 3.1.1.1) (Liver carboxylesterase N) (Lung surfactant convertase) (PES-N)	Ces1c Es1	Mus musculus (Mouse)
P24270	Catalase (EC 1.11.1.6)	Cat Cas-1 Cas1	Mus musculus (Mouse)
P24288	Branched-chain-amino-acid aminotransferase, cytosolic (BCAT(c)) (EC 2.6.1.42) (Protein ECA39)	Bcat1 Eca39	Mus musculus (Mouse)
P24369	Peptidyl-prolyl cis-trans isomerase B (PPIase B) (EC 5.2.1.8) (CYP-S1) (Cyclophilin B) (Rotamase B) (S-cyclophilin) (SCYLP)	Ppib	Mus musculus (Mouse)
P24452	Macrophage-capping protein (Actin regulatory protein CAP-G) (Actin-capping protein GCAP39) (Myc basic motif homolog 1)	Capg Mbh1	Mus musculus (Mouse)
P24472	Glutathione S-transferase A4 (EC 2.5.1.18) (GST A4-4) (GSTA4-4) (GST class-alpha member 4) (Glutathione S-transferase 5.7) (GST 5.7)	Gsta4 Gsta	Mus musculus (Mouse)
P24526	Myelin P2 protein	Pmp2	Mus musculus (Mouse)
P24527	Leukotriene A-4 hydrolase (LTA-4 hydrolase) (EC 3.3.2.6) (Leukotriene A(4) hydrolase)	Lta4h	Mus musculus (Mouse)
P24529	Tyrosine 3-monooxygenase (EC 1.14.16.2) (Tyrosine 3-hydroxylase) (TH)	Th	Mus musculus (Mouse)
P24547	Inosine-5'-monophosphate dehydrogenase 2 (IMP dehydrogenase 2) (IMPD 2) (IMPDH 2) (EC 1.1.1.205) (IMPDH-II)	Impdh2	Mus musculus (Mouse)
P24549	Retinal dehydrogenase 1 (RALDH 1) (RalDH1) (EC 1.2.1.-) (EC 1.2.1.36) (ALDH-E1) (ALHDII) (Aldehyde dehydrogenase family 1 member A1) (Aldehyde dehydrogenase, cytosolic)	Aldh1a1 Ahd-2 Ahd2 Aldh1	Mus musculus (Mouse)
P24638	Lysosomal acid phosphatase (LAP) (EC 3.1.3.2)	Acp2	Mus musculus (Mouse)
P24668	Cation-dependent mannose-6-phosphate receptor (CD Man-6-P receptor) (CD-MPR) (46 kDa mannose 6-phosphate receptor) (MPR 46)	M6pr 46mpr	Mus musculus (Mouse)
P24788	Cyclin-dependent kinase 11B (Cell division cycle 2-like protein kinase 1) (Cell division protein kinase 11) (Cyclin-dependent kinase 11) (EC 2.7.11.22) (Galactosyltransferase-associated protein kinase p58/GTA) (PITSLRE serine/threonine-protein kinase CDC2L1)	Cdk11b Cdc2l1 Cdk11	Mus musculus (Mouse)
P25233	Necdin	Ndn	Mus musculus (Mouse)
P25444	40S ribosomal protein S2 (40S ribosomal protein S4) (Protein LLRep3)	Rps2 Llrep3 Rps4	Mus musculus (Mouse)
P25911	Tyrosine-protein kinase Lyn (EC 2.7.10.2) (V-yes-1 Yamaguchi sarcoma viral related oncogene homolog) (p53Lyn) (p56Lyn)	Lyn	Mus musculus (Mouse)
P25976	Nucleolar transcription factor 1 (Upstream-binding factor 1) (UBF-1)	Ubtf Tcfubf Ubf-1 Ubf1	Mus musculus (Mouse)
P26039	Talin-1	Tln1 Tln	Mus musculus (Mouse)
P26040	Ezrin (Cytovillin) (Villin-2) (p81)	Ezr Vil2	Mus musculus (Mouse)
P26041	Moesin (Membrane-organizing extension spike protein)	Msn	Mus musculus (Mouse)
P26043	Radixin (ESP10)	Rdx	Mus musculus (Mouse)
P26049	Gamma-aminobutyric acid receptor subunit alpha-3 (GABA(A) receptor subunit alpha-3)	Gabra3 Gabra-3	Mus musculus (Mouse)
P26231	Catenin alpha-1 (102 kDa cadherin-associated protein) (Alpha E-catenin) (CAP102)	Ctnna1 Catna1	Mus musculus (Mouse)
P26339	Chromogranin-A (CgA) [Cleaved into: Pancreastatin; Beta-granin; WE-14; Catestatin; GE-25; Serpinin-RRG; Serpinin (AL26); p-Glu serpinin precursor]	Chga	Mus musculus (Mouse)
P26350	Prothymosin alpha [Cleaved into: Prothymosin alpha, N-terminally processed; Thymosin alpha]	Ptma	Mus musculus (Mouse)
P26369	Splicing factor U2AF 65 kDa subunit (U2 auxiliary factor 65 kDa subunit) (U2 snRNP auxiliary factor large subunit)	U2af2 U2af65	Mus musculus (Mouse)
P26443	Glutamate dehydrogenase 1, mitochondrial (GDH 1) (EC 1.4.1.3)	Glud1 Glud	Mus musculus (Mouse)
P26450	Phosphatidylinositol 3-kinase regulatory subunit alpha (PI3-kinase regulatory subunit alpha) (PI3K regulatory subunit alpha) (PtdIns-3-kinase regulatory subunit alpha) (Phosphatidylinositol 3-kinase 85 kDa regulatory subunit alpha) (PI3-kinase subunit p85-alpha) (PtdIns-3-kinase regulatory subunit p85-alpha)	Pik3r1	Mus musculus (Mouse)
P26516	26S proteasome non-ATPase regulatory subunit 7 (26S proteasome regulatory subunit RPN8) (26S proteasome regulatory subunit S12) (Mov34 protein) (Proteasome subunit p40)	Psmd7 Mov-34 Mov34	Mus musculus (Mouse)
P26638	Serine--tRNA ligase, cytoplasmic (EC 6.1.1.11) (Seryl-tRNA synthetase) (SerRS) (Seryl-tRNA(Ser/Sec) synthetase)	Sars Sars1 Sers	Mus musculus (Mouse)
P26645	Myristoylated alanine-rich C-kinase substrate (MARCKS)	Marcks Macs	Mus musculus (Mouse)
P26883	Peptidyl-prolyl cis-trans isomerase FKBP1A (PPIase FKBP1A) (EC 5.2.1.8) (12 kDa FK506-binding protein) (12 kDa FKBP) (FKBP-12) (Calstabin-1) (FK506-binding protein 1A) (FKBP-1A) (Immunophilin FKBP12) (Rotamase)	Fkbp1a Fkbp1	Mus musculus (Mouse)
P26954	Interleukin-3 receptor class 2 subunit beta (IL-3 receptor class 2 subunit beta) (IL-3R class 2 subunit beta) (Colony-stimulating factor 2 receptor subunit beta-2) (Interleukin-3 receptor class II beta chain)	Csf2rb2 Ai2ca Il3r Il3rb2	Mus musculus (Mouse)
P26955	Cytokine receptor common subunit beta (GM-CSF/IL-3/IL-5 receptor common beta subunit) (CD antigen CD131)	Csf2rb Aic2b Csf2rb1 Il3rb1	Mus musculus (Mouse)
P27005	Protein S100-A8 (Calgranulin-A) (Chemotactic cytokine CP-10) (Leukocyte L1 complex light chain) (Migration inhibitory factor-related protein 8) (MRP-8) (p8) (Pro-inflammatory S100 cytokine) (S100 calcium-binding protein A8)	S100a8 Caga Mrp8	Mus musculus (Mouse)
P27048	Small nuclear ribonucleoprotein-associated protein B (snRNP-B) (snRPB) (Sm protein B) (Sm-B) (SmB)	Snrpb	Mus musculus (Mouse)
P27545	Ceramide synthase 1 (CerS1) (LAG1 longevity assurance homolog 1) (Longevity assurance gene 1 protein homolog 1) (Protein UOG-1)	Cers1 Lass1 Uog-1 Uog1	Mus musculus (Mouse)
P27573	Myelin protein P0 (Myelin peripheral protein) (MPP) (Myelin protein zero)	Mpz P0	Mus musculus (Mouse)
P27600	Guanine nucleotide-binding protein subunit alpha-12 (G alpha-12) (G-protein subunit alpha-12)	Gna12 Gna-12	Mus musculus (Mouse)
P27601	Guanine nucleotide-binding protein subunit alpha-13 (G alpha-13) (G-protein subunit alpha-13)	Gna13 Gna-13	Mus musculus (Mouse)
P27612	Phospholipase A-2-activating protein (PLA2P) (PLAP)	Plaa Plap	Mus musculus (Mouse)
P27659	60S ribosomal protein L3 (J1 protein)	Rpl3	Mus musculus (Mouse)
P27661	Histone H2AX (H2a/x) (Histone H2A.X)	H2afx H2a.x H2ax Hist5-2ax	Mus musculus (Mouse)
P27671	Ras-specific guanine nucleotide-releasing factor 1 (Ras-GRF1) (CDC25Mm) (Guanine nucleotide-releasing protein) (GNRP) (Ras-specific nucleotide exchange factor CDC25)	Rasgrf1 Cdc25 Grf1	Mus musculus (Mouse)
P27773	Protein disulfide-isomerase A3 (EC 5.3.4.1) (58 kDa glucose-regulated protein) (58 kDa microsomal protein) (p58) (Disulfide isomerase ER-60) (Endoplasmic reticulum resident protein 57) (ER protein 57) (ERp57) (Endoplasmic reticulum resident protein 60) (ER protein 60) (ERp60)	Pdia3 Erp Erp60 Grp58	Mus musculus (Mouse)
P28028	Serine/threonine-protein kinase B-raf (EC 2.7.11.1) (Proto-oncogene B-Raf)	Braf B-raf	Mus musculus (Mouse)
P28063	Proteasome subunit beta type-8 (EC 3.4.25.1) (Low molecular mass protein 7) (Macropain subunit C13) (Multicatalytic endopeptidase complex subunit C13) (Proteasome component C13) (Proteasome subunit beta-5i)	Psmb8 Lmp7 Mc13	Mus musculus (Mouse)
P28184	Metallothionein-3 (MT-3) (Growth inhibitory factor) (GIF) (Metallothionein-III) (MT-III)	Mt3	Mus musculus (Mouse)
P28230	Gap junction beta-1 protein (Connexin-32) (Cx32)	Gjb1 Cxn-32	Mus musculus (Mouse)
P28271	Cytoplasmic aconitate hydratase (Aconitase) (EC 4.2.1.3) (Citrate hydro-lyase) (Iron regulatory protein 1) (IRP1) (Iron-responsive element-binding protein 1) (IRE-BP 1)	Aco1 Ireb1 Irebp	Mus musculus (Mouse)
P28352	DNA-(apurinic or apyrimidinic site) lyase (EC 3.1.-.-) (EC 4.2.99.18) (APEX nuclease) (APEN) (Apurinic-apyrimidinic endonuclease 1) (AP endonuclease 1) (REF-1) (Redox factor-1) [Cleaved into: DNA-(apurinic or apyrimidinic site) lyase, mitochondrial]	Apex1 Ape Apex Ref1	Mus musculus (Mouse)
P28474	Alcohol dehydrogenase class-3 (EC 1.1.1.1) (Alcohol dehydrogenase 2) (Alcohol dehydrogenase 5) (Alcohol dehydrogenase B2) (ADH-B2) (Alcohol dehydrogenase class-III) (Glutathione-dependent formaldehyde dehydrogenase) (FALDH) (FDH) (GSH-FDH) (EC 1.1.1.-) (S-(hydroxymethyl)glutathione dehydrogenase) (EC 1.1.1.284)	Adh5 Adh-2 Adh2	Mus musculus (Mouse)
P28481	Collagen alpha-1(II) chain (Alpha-1 type II collagen) [Cleaved into: Collagen alpha-1(II) chain; Chondrocalcin]	Col2a1	Mus musculus (Mouse)
P28571	Sodium- and chloride-dependent glycine transporter 1 (GlyT-1) (GlyT1) (Solute carrier family 6 member 9)	Slc6a9 Glyt1	Mus musculus (Mouse)
P28650	Adenylosuccinate synthetase isozyme 1 (AMPSase 1) (AdSS 1) (EC 6.3.4.4) (Adenylosuccinate synthetase, basic isozyme) (Adenylosuccinate synthetase, muscle isozyme) (M-type adenylosuccinate synthetase) (IMP--aspartate ligase 1)	Adssl1 Adss1	Mus musculus (Mouse)
P28651	Carbonic anhydrase-related protein (CARP) (Carbonic anhydrase VIII) (CA-VIII)	Ca8 Cals Cals1 Car8 Carp	Mus musculus (Mouse)
P28652	Calcium/calmodulin-dependent protein kinase type II subunit beta (CaM kinase II subunit beta) (CaMK-II subunit beta) (EC 2.7.11.17)	Camk2b Camk2d	Mus musculus (Mouse)
P28653	Biglycan (Bone/cartilage proteoglycan I) (PG-S1)	Bgn	Mus musculus (Mouse)
P28654	Decorin (Bone proteoglycan II) (PG-S2) (PG40)	Dcn	Mus musculus (Mouse)
P28656	Nucleosome assembly protein 1-like 1 (Brain protein DN38) (NAP-1-related protein)	Nap1l1 Nrp	Mus musculus (Mouse)
P28658	Ataxin-10 (Brain protein E46) (Spinocerebellar ataxia type 10 protein homolog)	Atxn10 Sca10	Mus musculus (Mouse)
P28659	CUGBP Elav-like family member 1 (CELF-1) (50 kDa nuclear polyadenylated RNA-binding protein) (Brain protein F41) (Bruno-like protein 2) (CUG triplet repeat RNA-binding protein 1) (CUG-BP1) (CUG-BP- and ETR-3-like factor 1) (Deadenylation factor CUG-BP) (Deadenylation factor EDEN-BP) (Embryo deadenylation element-binding protein homolog) (EDEN-BP homolog) (RNA-binding protein BRUNOL-2)	Celf1 Brunol2 Cugbp Cugbp1	Mus musculus (Mouse)
P28660	Nck-associated protein 1 (NAP 1) (Brain protein H19) (MH19) (Membrane-associated protein HEM-2) (p125Nap1)	Nckap1 Hem2 Kiaa0587 Nap1	Mus musculus (Mouse)
P28661	Septin-4 (Brain protein H5) (Peanut-like protein 2)	Sept4 Pnutl2	Mus musculus (Mouse)
P28663	Beta-soluble NSF attachment protein (SNAP-beta) (Brain protein I47) (N-ethylmaleimide-sensitive factor attachment protein beta)	Napb Snapb	Mus musculus (Mouse)
P28665	Murinoglobulin-1 (MuG1)	Mug1 Mug-1	Mus musculus (Mouse)
P28667	MARCKS-related protein (Brain protein F52) (MARCKS-like protein 1) (Macrophage myristoylated alanine-rich C kinase substrate) (Mac-MARCKS) (MacMARCKS)	Marcksl1 Mlp Mrp	Mus musculus (Mouse)
P28704	Retinoic acid receptor RXR-beta (MHC class I regulatory element-binding protein H-2RIIBP) (Nuclear receptor subfamily 2 group B member 2) (Retinoid X receptor beta)	Rxrb Nr2b2	Mus musculus (Mouse)
P28738	Kinesin heavy chain isoform 5C (Kinesin heavy chain neuron-specific 2)	Kif5c Nkhc2	Mus musculus (Mouse)
P28741	Kinesin-like protein KIF3A (Microtubule plus end-directed kinesin motor 3A)	Kif3a Kif3	Mus musculus (Mouse)
P28798	Granulins (PC cell-derived growth factor) (PCDGF) (Proepithelin) (PEPI) [Cleaved into: Acrogranin (Progranulin); Granulin-1; Granulin-2; Granulin-3; Granulin-4; Granulin-5; Granulin-6; Granulin-7]	Grn	Mus musculus (Mouse)
P28828	Receptor-type tyrosine-protein phosphatase mu (Protein-tyrosine phosphatase mu) (R-PTP-mu) (EC 3.1.3.48)	Ptprm Kiaa4044	Mus musculus (Mouse)
P28843	Dipeptidyl peptidase 4 (EC 3.4.14.5) (Dipeptidyl peptidase IV) (DPP IV) (T-cell activation antigen CD26) (Thymocyte-activating molecule) (THAM) (CD antigen CD26) [Cleaved into: Dipeptidyl peptidase 4 membrane form (Dipeptidyl peptidase IV membrane form); Dipeptidyl peptidase 4 soluble form (Dipeptidyl peptidase IV soluble form)]	Dpp4 Cd26	Mus musculus (Mouse)
P28867	Protein kinase C delta type (EC 2.7.11.13) (Tyrosine-protein kinase PRKCD) (EC 2.7.10.2) (nPKC-delta) [Cleaved into: Protein kinase C delta type regulatory subunit; Protein kinase C delta type catalytic subunit (Sphingosine-dependent protein kinase-1) (SDK1)]	Prkcd Pkcd	Mus musculus (Mouse)
P29341	Polyadenylate-binding protein 1 (PABP-1) (Poly(A)-binding protein 1)	Pabpc1 Pabp1	Mus musculus (Mouse)
P29387	Guanine nucleotide-binding protein subunit beta-4 (Transducin beta chain 4)	Gnb4	Mus musculus (Mouse)
P29391	Ferritin light chain 1 (Ferritin L subunit 1)	Ftl1 Ftl Ftl-1	Mus musculus (Mouse)
P29416	Beta-hexosaminidase subunit alpha (EC 3.2.1.52) (Beta-N-acetylhexosaminidase subunit alpha) (Hexosaminidase subunit A) (N-acetyl-beta-glucosaminidase subunit alpha)	Hexa	Mus musculus (Mouse)
P29533	Vascular cell adhesion protein 1 (V-CAM 1) (VCAM-1) (CD antigen CD106)	Vcam1 Vcam-1	Mus musculus (Mouse)
P29595	NEDD8 (Neddylin) (Neural precursor cell expressed developmentally down-regulated protein 8) (NEDD-8) (Ubiquitin-like protein Nedd8)	Nedd8 Nedd-8	Mus musculus (Mouse)
P29699	Alpha-2-HS-glycoprotein (Countertrypin) (Fetuin-A)	Ahsg Fetua	Mus musculus (Mouse)
P29758	Ornithine aminotransferase, mitochondrial (EC 2.6.1.13) (Ornithine--oxo-acid aminotransferase)	Oat	Mus musculus (Mouse)
P29788	Vitronectin (VN) (S-protein) (Serum-spreading factor)	Vtn	Mus musculus (Mouse)
P30204	Macrophage scavenger receptor types I and II (Macrophage acetylated LDL receptor I and II) (Scavenger receptor type A) (SR-A) (CD antigen CD204)	Msr1 Scvr	Mus musculus (Mouse)
P30275	Creatine kinase U-type, mitochondrial (EC 2.7.3.2) (Acidic-type mitochondrial creatine kinase) (Mia-CK) (Ubiquitous mitochondrial creatine kinase) (U-MtCK)	Ckmt1	Mus musculus (Mouse)
P30412	Peptidyl-prolyl cis-trans isomerase C (PPIase C) (EC 5.2.1.8) (Cyclophilin C) (Rotamase C)	Ppic Cypc	Mus musculus (Mouse)
P30416	Peptidyl-prolyl cis-trans isomerase FKBP4 (PPIase FKBP4) (EC 5.2.1.8) (52 kDa FK506-binding protein) (52 kDa FKBP) (FKBP-52) (59 kDa immunophilin) (p59) (FK506-binding protein 4) (FKBP-4) (FKBP59) (HSP-binding immunophilin) (HBI) (Immunophilin FKBP52) (Rotamase) [Cleaved into: Peptidyl-prolyl cis-trans isomerase FKBP4, N-terminally processed]	Fkbp4 Fkpb52	Mus musculus (Mouse)
P30677	Guanine nucleotide-binding protein subunit alpha-14 (G alpha-14) (G-protein subunit alpha-14)	Gna14 Gna-14	Mus musculus (Mouse)
P30681	High mobility group protein B2 (High mobility group protein 2) (HMG-2)	Hmgb2 Hmg2	Mus musculus (Mouse)
P30873	Somatostatin receptor type 1 (SS-1-R) (SS1-R) (SS1R) (SRIF-2)	Sstr1 Smstr1	Mus musculus (Mouse)
P30875	Somatostatin receptor type 2 (SS-2-R) (SS2-R) (SS2R) (SRIF-1)	Sstr2 Smstr2 Sst2	Mus musculus (Mouse)
P30999	Catenin delta-1 (Cadherin-associated Src substrate) (CAS) (p120 catenin) (p120(ctn)) (p120(cas))	Ctnnd1 Catns Kiaa0384	Mus musculus (Mouse)
P31001	Desmin	Des	Mus musculus (Mouse)
P31230	Aminoacyl tRNA synthase complex-interacting multifunctional protein 1 (Multisynthase complex auxiliary component p43) [Cleaved into: Endothelial monocyte-activating polypeptide 2 (EMAP-2) (Endothelial monocyte-activating polypeptide II) (EMAP-II) (Small inducible cytokine subfamily E member 1)]	Aimp1 Emap2 Scye1	Mus musculus (Mouse)
P31324	cAMP-dependent protein kinase type II-beta regulatory subunit	Prkar2b	Mus musculus (Mouse)
P31360	POU domain, class 3, transcription factor 2 (Brain-specific homeobox/POU domain protein 2) (Brain-2) (Brn-2) (Nervous system-specific octamer-binding transcription factor N-Oct-3) (Octamer-binding protein 7) (Oct-7) (Octamer-binding transcription factor 7) (OTF-7)	Pou3f2 Brn-2 Brn2 Otf7	Mus musculus (Mouse)
P31361	POU domain, class 3, transcription factor 3 (Brain-specific homeobox/POU domain protein 1) (Brain-1) (Brn-1) (Octamer-binding protein 8) (Oct-8) (Octamer-binding transcription factor 8) (OTF-8)	Pou3f3 Brn-1 Brn1 Otf8	Mus musculus (Mouse)
P31428	Dipeptidase 1 (EC 3.4.13.19) (Membrane-bound dipeptidase 1) (MBD-1) (Microsomal dipeptidase) (Renal dipeptidase)	Dpep1 Mbd1 Rdp	Mus musculus (Mouse)
P31648	Sodium- and chloride-dependent GABA transporter 1 (GAT-1) (Solute carrier family 6 member 1)	Slc6a1 Gabt1 Gat-1 Gat1	Mus musculus (Mouse)
P31650	Sodium- and chloride-dependent GABA transporter 3 (GAT-3) (Sodium- and chloride-dependent GABA transporter 4) (GAT-4) (Solute carrier family 6 member 11)	Slc6a11 Gabt3 Gabt4 Gat-4 Gat3 Gat4	Mus musculus (Mouse)
P31725	Protein S100-A9 (Calgranulin-B) (Leukocyte L1 complex heavy chain) (Migration inhibitory factor-related protein 14) (MRP-14) (p14) (S100 calcium-binding protein A9)	S100a9 Cagb Mrp14	Mus musculus (Mouse)
P31750	RAC-alpha serine/threonine-protein kinase (EC 2.7.11.1) (AKT1 kinase) (Protein kinase B) (PKB) (Protein kinase B alpha) (PKB alpha) (Proto-oncogene c-Akt) (RAC-PK-alpha) (Thymoma viral proto-oncogene)	Akt1 Akt Rac	Mus musculus (Mouse)
P31786	Acyl-CoA-binding protein (ACBP) (Diazepam-binding inhibitor) (DBI) (Endozepine) (EP)	Dbi	Mus musculus (Mouse)
P31938	Dual specificity mitogen-activated protein kinase kinase 1 (MAP kinase kinase 1) (MAPKK 1) (EC 2.7.12.2) (ERK activator kinase 1) (MAPK/ERK kinase 1) (MEK 1)	Map2k1 Mek1 Prkmk1	Mus musculus (Mouse)
P32020	Non-specific lipid-transfer protein (NSL-TP) (EC 2.3.1.176) (Propanoyl-CoA C-acyltransferase) (SCP-chi) (SCPX) (Sterol carrier protein 2) (SCP-2) (Sterol carrier protein X) (SCP-X)	Scp2 Scp-2	Mus musculus (Mouse)
P32037	Solute carrier family 2, facilitated glucose transporter member 3 (Glucose transporter type 3, brain) (GLUT-3)	Slc2a3 Glut-3 Glut3	Mus musculus (Mouse)
P32067	Lupus La protein homolog (La autoantigen homolog) (La ribonucleoprotein)	Ssb Ss-b	Mus musculus (Mouse)
P32211	Muscarinic acetylcholine receptor M4 (Mm4 mAChR)	Chrm4 Chrm-4	Mus musculus (Mouse)
P32233	Developmentally-regulated GTP-binding protein 1 (DRG-1) (Neural precursor cell expressed developmentally down-regulated protein 3) (NEDD-3)	Drg1 Drg Nedd-3 Nedd3	Mus musculus (Mouse)
P32261	Antithrombin-III (ATIII) (Serpin C1)	Serpinc1 At3	Mus musculus (Mouse)
P32507	Nectin-2 (Herpes virus entry mediator B) (Herpesvirus entry mediator B) (HveB) (Murine herpes virus entry protein B) (mHveB) (Nectin cell adhesion molecule 2) (Poliovirus receptor homolog) (Poliovirus receptor-related protein 2) (CD antigen CD112)	Nectin2 Mph Pvr Pvrl2 Pvs	Mus musculus (Mouse)
P32848	Parvalbumin alpha	Pvalb Pva	Mus musculus (Mouse)
P32883	GTPase KRas (K-Ras 2) (Ki-Ras) (c-K-ras) (c-Ki-ras) [Cleaved into: GTPase KRas, N-terminally processed]	Kras Kras2	Mus musculus (Mouse)
P32921	Tryptophan--tRNA ligase, cytoplasmic (EC 6.1.1.2) (Tryptophanyl-tRNA synthetase) (TrpRS) [Cleaved into: T1-TrpRS; T2-TrpRS]	Wars Wrs	Mus musculus (Mouse)
P33146	Cadherin-15 (Cadherin-14) (Muscle cadherin) (M-cadherin)	Cdh15 Cdh14	Mus musculus (Mouse)
P33173	Kinesin-like protein KIF1A (Axonal transporter of synaptic vesicles)	Kif1a Atsv Kif1	Mus musculus (Mouse)
P33174	Chromosome-associated kinesin KIF4 (Chromokinesin)	Kif4 Kif4a Kns4	Mus musculus (Mouse)
P33175	Kinesin heavy chain isoform 5A (Kinesin heavy chain neuron-specific 1) (Neuronal kinesin heavy chain) (NKHC)	Kif5a Kiaa4086 Kif5 Nkhc1	Mus musculus (Mouse)
P33622	Apolipoprotein C-III (Apo-CIII) (ApoC-III) (Apolipoprotein C3)	Apoc3	Mus musculus (Mouse)
P34022	Ran-specific GTPase-activating protein (HpaII tiny fragments locus 9a protein) (Ran-binding protein 1) (RANBP1)	Ranbp1 Htf9-a Htf9a	Mus musculus (Mouse)
P34152	Focal adhesion kinase 1 (FADK 1) (EC 2.7.10.2) (Focal adhesion kinase-related nonkinase) (FRNK) (Protein-tyrosine kinase 2) (p125FAK) (pp125FAK)	Ptk2 Fadk Fak Fak1 Kiaa4203	Mus musculus (Mouse)
P34884	Macrophage migration inhibitory factor (MIF) (EC 5.3.2.1) (Delayed early response protein 6) (DER6) (Glycosylation-inhibiting factor) (GIF) (L-dopachrome isomerase) (L-dopachrome tautomerase) (EC 5.3.3.12) (Phenylpyruvate tautomerase)	Mif	Mus musculus (Mouse)
P34914	Bifunctional epoxide hydrolase 2 [Includes: Cytosolic epoxide hydrolase 2 (CEH) (EC 3.3.2.10) (Epoxide hydratase) (Soluble epoxide hydrolase) (SEH); Lipid-phosphate phosphatase (EC 3.1.3.76)]	Ephx2 Eph2	Mus musculus (Mouse)
P34928	Apolipoprotein C-I (Apo-CI) (ApoC-I) (Apolipoprotein C1) [Cleaved into: Truncated apolipoprotein C-I]	Apoc1	Mus musculus (Mouse)
P35123	Ubiquitin carboxyl-terminal hydrolase 4 (EC 3.4.19.12) (Deubiquitinating enzyme 4) (Ubiquitin thioesterase 4) (Ubiquitin-specific-processing protease 4) (Ubiquitous nuclear protein)	Usp4 Unp	Mus musculus (Mouse)
P35235	Tyrosine-protein phosphatase non-receptor type 11 (EC 3.1.3.48) (Protein-tyrosine phosphatase SYP) (SH-PTP2) (SHP-2) (Shp2)	Ptpn11	Mus musculus (Mouse)
P35276	Ras-related protein Rab-3D	Rab3d	Mus musculus (Mouse)
P35278	Ras-related protein Rab-5C	Rab5c	Mus musculus (Mouse)
P35279	Ras-related protein Rab-6A (Rab-6)	Rab6a Rab6 MNCb-1660	Mus musculus (Mouse)
P35282	Ras-related protein Rab-21 (Rab-12)	Rab21	Mus musculus (Mouse)
P35283	Ras-related protein Rab-12 (Rab-13)	Rab12	Mus musculus (Mouse)
P35285	Ras-related protein Rab-22A (Rab-22) (Rab-14)	Rab22a Rab22	Mus musculus (Mouse)
P35288	Ras-related protein Rab-23 (Protein open brain) (Rab-15)	Rab23 Opb	Mus musculus (Mouse)
P35290	Ras-related protein Rab-24 (Rab-16)	Rab24	Mus musculus (Mouse)
P35293	Ras-related protein Rab-18	Rab18	Mus musculus (Mouse)
P35385	Heat shock protein beta-7 (HspB7) (Cardiovascular heat shock protein) (cvHsp) (Heat shock protein 25 kDa 2) (Protein p19/6.8)	Hspb7 Cvhsp Hsp25-2	Mus musculus (Mouse)
P35396	Peroxisome proliferator-activated receptor delta (PPAR-delta) (Nuclear hormone receptor 1) (NUC1) (Nuclear receptor subfamily 1 group C member 2) (Peroxisome proliferator-activated receptor beta) (PPAR-beta)	Ppard Nr1c2 Pparb	Mus musculus (Mouse)
P35436	Glutamate receptor ionotropic, NMDA 2A (GluN2A) (Glutamate [NMDA] receptor subunit epsilon-1) (N-methyl D-aspartate receptor subtype 2A) (NMDAR2A) (NR2A)	Grin2a	Mus musculus (Mouse)
P35438	Glutamate receptor ionotropic, NMDA 1 (GluN1) (Glutamate [NMDA] receptor subunit zeta-1) (N-methyl-D-aspartate receptor subunit NR1) (NMD-R1)	Grin1 Glurz1	Mus musculus (Mouse)
P35441	Thrombospondin-1	Thbs1 Tsp1	Mus musculus (Mouse)
P35486	Pyruvate dehydrogenase E1 component subunit alpha, somatic form, mitochondrial (EC 1.2.4.1) (PDHE1-A type I)	Pdha1 Pdha-1	Mus musculus (Mouse)
P35505	Fumarylacetoacetase (FAA) (EC 3.7.1.2) (Beta-diketonase) (Fumarylacetoacetate hydrolase)	Fah	Mus musculus (Mouse)
P35546	Proto-oncogene tyrosine-protein kinase receptor Ret (EC 2.7.10.1) (Proto-oncogene c-Ret) [Cleaved into: Soluble RET kinase fragment; Extracellular cell-membrane anchored RET cadherin 120 kDa fragment]	Ret	Mus musculus (Mouse)
P35550	rRNA 2'-O-methyltransferase fibrillarin (EC 2.1.1.-) (Histone-glutamine methyltransferase) (Nucleolar protein 1)	Fbl	Mus musculus (Mouse)
P35561	Inward rectifier potassium channel 2 (Inward rectifier K(+) channel Kir2.1) (IRK-1) (Potassium channel, inwardly rectifying subfamily J member 2)	Kcnj2 Irk1	Mus musculus (Mouse)
P35564	Calnexin	Canx	Mus musculus (Mouse)
P35585	AP-1 complex subunit mu-1 (AP-mu chain family member mu1A) (Adaptor protein complex AP-1 subunit mu-1) (Adaptor-related protein complex 1 subunit mu-1) (Clathrin assembly protein complex 1 mu-1 medium chain 1) (Clathrin coat assembly protein AP47) (Clathrin coat-associated protein AP47) (Golgi adaptor HA1/AP1 adaptin mu-1 subunit) (Mu-adaptin 1) (Mu1A-adaptin)	Ap1m1 Cltnm	Mus musculus (Mouse)
P35700	Peroxiredoxin-1 (EC 1.11.1.15) (Macrophage 23 kDa stress protein) (Osteoblast-specific factor 3) (OSF-3) (Thioredoxin peroxidase 2) (Thioredoxin-dependent peroxide reductase 2)	Prdx1 Msp23 Paga Tdpx2	Mus musculus (Mouse)
P35710	Transcription factor SOX-5	Sox5 Sox-5	Mus musculus (Mouse)
P35762	CD81 antigen (26 kDa cell surface protein TAPA-1) (Target of the antiproliferative antibody 1) (CD antigen CD81)	Cd81 Tapa1	Mus musculus (Mouse)
P35802	Neuronal membrane glycoprotein M6-a (M6a)	Gpm6a M6a	Mus musculus (Mouse)
P35803	Neuronal membrane glycoprotein M6-b (M6b)	Gpm6b M6b	Mus musculus (Mouse)
P35821	Tyrosine-protein phosphatase non-receptor type 1 (EC 3.1.3.48) (Protein-tyrosine phosphatase 1B) (PTP-1B) (Protein-tyrosine phosphatase HA2) (PTP-HA2)	Ptpn1	Mus musculus (Mouse)
P35822	Receptor-type tyrosine-protein phosphatase kappa (Protein-tyrosine phosphatase kappa) (R-PTP-kappa) (EC 3.1.3.48)	Ptprk Ptpk	Mus musculus (Mouse)
P35922	Synaptic functional regulator FMR1 (Fragile X mental retardation protein 1 homolog) (FMRP) (Protein FMR-1) (mFmr1p)	Fmr1 Fmr-1	Mus musculus (Mouse)
P35951	Low-density lipoprotein receptor (LDL receptor)	Ldlr	Mus musculus (Mouse)
P35979	60S ribosomal protein L12	Rpl12	Mus musculus (Mouse)
P35980	60S ribosomal protein L18	Rpl18	Mus musculus (Mouse)
P36371	Antigen peptide transporter 2 (APT2) (ATP-binding cassette sub-family B member 3) (Histocompatibility antigen modifier 2)	Tap2 Abcb3 Ham-2 Ham2	Mus musculus (Mouse)
P36536	GTP-binding protein SAR1a	Sar1a Sara Sara1	Mus musculus (Mouse)
P36552	Oxygen-dependent coproporphyrinogen-III oxidase, mitochondrial (COX) (Coprogen oxidase) (Coproporphyrinogenase) (EC 1.3.3.3)	Cpox Cpo	Mus musculus (Mouse)
P36916	Guanine nucleotide-binding protein-like 1 (GTP-binding protein MMR1)	Gnl1 Gna-rs1 Mmr1	Mus musculus (Mouse)
P36993	Protein phosphatase 1B (EC 3.1.3.16) (Protein phosphatase 2C isoform beta) (PP2C-beta)	Ppm1b Pp2c2 Pppm1b	Mus musculus (Mouse)
P37040	NADPH--cytochrome P450 reductase (CPR) (P450R) (EC 1.6.2.4)	Por	Mus musculus (Mouse)
P37804	Transgelin (Actin-associated protein p27) (Smooth muscle protein 22-alpha) (SM22-alpha)	Tagln Sm22 Sm22a	Mus musculus (Mouse)
P38060	Hydroxymethylglutaryl-CoA lyase, mitochondrial (HL) (HMG-CoA lyase) (EC 4.1.3.4) (3-hydroxy-3-methylglutarate-CoA lyase)	Hmgcl	Mus musculus (Mouse)
P38585	Tubulin--tyrosine ligase (TTL) (EC 6.3.2.25)	Ttl	Mus musculus (Mouse)
P38647	Stress-70 protein, mitochondrial (75 kDa glucose-regulated protein) (GRP-75) (Heat shock 70 kDa protein 9) (Mortalin) (Peptide-binding protein 74) (PBP74) (p66 MOT)	Hspa9 Grp75 Hsp74 Hspa9a	Mus musculus (Mouse)
P39053	Dynamin-1 (EC 3.6.5.5)	Dnm1 Dnm Kiaa4093	Mus musculus (Mouse)
P39054	Dynamin-2 (EC 3.6.5.5) (Dynamin UDNM)	Dnm2 Dyn2	Mus musculus (Mouse)
P39061	Collagen alpha-1(XVIII) chain [Cleaved into: Endostatin; Non-collagenous domain 1 (NC1)]	Col18a1	Mus musculus (Mouse)
P39087	Glutamate receptor ionotropic, kainate 2 (GluK2) (Glutamate receptor 6) (GluR-6) (GluR6) (Glutamate receptor beta-2) (GluR beta-2)	Grik2 Glur6	Mus musculus (Mouse)
P39098	Mannosyl-oligosaccharide 1,2-alpha-mannosidase IB (EC 3.2.1.113) (Mannosidase alpha class 1A member 2) (Processing alpha-1,2-mannosidase IB) (Alpha-1,2-mannosidase IB)	Man1a2 Man1b	Mus musculus (Mouse)
P39447	Tight junction protein ZO-1 (Tight junction protein 1) (Zona occludens protein 1) (Zonula occludens protein 1)	Tjp1 Zo1	Mus musculus (Mouse)
P39688	Tyrosine-protein kinase Fyn (EC 2.7.10.2) (Proto-oncogene c-Fyn) (p59-Fyn)	Fyn	Mus musculus (Mouse)
P39749	Flap endonuclease 1 (FEN-1) (EC 3.1.-.-) (Flap structure-specific endonuclease 1)	Fen1 Fen-1	Mus musculus (Mouse)
P40124	Adenylyl cyclase-associated protein 1 (CAP 1)	Cap1 Cap	Mus musculus (Mouse)
P40142	Transketolase (TK) (EC 2.2.1.1) (P68)	Tkt	Mus musculus (Mouse)
P40237	CD82 antigen (C33 antigen) (IA4) (Inducible membrane protein R2) (Metastasis suppressor Kangai-1 homolog) (CD antigen CD82)	Cd82 Kai1	Mus musculus (Mouse)
P40240	CD9 antigen (CD antigen CD9)	Cd9	Mus musculus (Mouse)
P40336	Vacuolar protein sorting-associated protein 26A (H<beta>58 protein) (H beta 58) (Vesicle protein sorting 26A) (mVPS26)	Vps26a Vps26	Mus musculus (Mouse)
P40630	Transcription factor A, mitochondrial (mtTFA) (Testis-specific high mobility group protein) (TS-HMG)	Tfam Hmgts	Mus musculus (Mouse)
P40936	Indolethylamine N-methyltransferase (Indolamine N-methyltransferase) (EC 2.1.1.49) (EC 2.1.1.96) (Aromatic alkylamine N-methyltransferase) (Amine N-methyltransferase) (Arylamine N-methyltransferase) (Thioether S-methyltransferase) (TEMT)	Inmt Temt	Mus musculus (Mouse)
P41105	60S ribosomal protein L28	Rpl28	Mus musculus (Mouse)
P41216	Long-chain-fatty-acid--CoA ligase 1 (EC 6.2.1.3) (Long-chain acyl-CoA synthetase 1) (LACS 1)	Acsl1 Acsl2 Facl2	Mus musculus (Mouse)
P41234	ATP-binding cassette sub-family A member 2 (ATP-binding cassette transporter 2) (ATP-binding cassette 2)	Abca2 Abc2	Mus musculus (Mouse)
P41241	Tyrosine-protein kinase CSK (EC 2.7.10.2) (C-Src kinase) (Protein-tyrosine kinase MPK-2) (p50CSK)	Csk	Mus musculus (Mouse)
P41242	Megakaryocyte-associated tyrosine-protein kinase (EC 2.7.10.2) (Protein kinase NTK) (Tyrosine-protein kinase CTK)	Matk Ctk Ntk	Mus musculus (Mouse)
P41731	CD63 antigen (CD antigen CD63)	Cd63	Mus musculus (Mouse)
P41778	Pre-B-cell leukemia transcription factor 1 (Homeobox protein PBX1)	Pbx1 Pbx-1	Mus musculus (Mouse)
P42125	Enoyl-CoA delta isomerase 1, mitochondrial (EC 5.3.3.8) (3,2-trans-enoyl-CoA isomerase) (Delta(3),Delta(2)-enoyl-CoA isomerase) (D3,D2-enoyl-CoA isomerase) (Dodecenoyl-CoA isomerase)	Eci1 Dci	Mus musculus (Mouse)
P42128	Forkhead box protein K1 (Myocyte nuclear factor) (MNF)	Foxk1 Mnf	Mus musculus (Mouse)
P42208	Septin-2 (Neural precursor cell expressed developmentally down-regulated protein 5) (NEDD-5)	Sept2 Nedd-5 Nedd5	Mus musculus (Mouse)
P42209	Septin-1 (Differentiation protein 6) (Protein Diff6) (Peanut-like protein 3)	Sept1 Diff6 Pnutl3	Mus musculus (Mouse)
P42225	Signal transducer and activator of transcription 1	Stat1	Mus musculus (Mouse)
P42227	Signal transducer and activator of transcription 3 (Acute-phase response factor)	Stat3 Aprf	Mus musculus (Mouse)
P42337	Phosphatidylinositol 4,5-bisphosphate 3-kinase catalytic subunit alpha isoform (PI3-kinase subunit alpha) (PI3K-alpha) (PI3Kalpha) (PtdIns-3-kinase subunit alpha) (EC 2.7.1.153) (Phosphatidylinositol 4,5-bisphosphate 3-kinase 110 kDa catalytic subunit alpha) (PtdIns-3-kinase subunit p110-alpha) (p110alpha) (Phosphoinositide-3-kinase catalytic alpha polypeptide) (Serine/threonine protein kinase PI…	Pik3ca	Mus musculus (Mouse)
P42567	Epidermal growth factor receptor substrate 15 (Protein Eps15) (Protein AF-1p)	Eps15	Mus musculus (Mouse)
P42669	Transcriptional activator protein Pur-alpha (Purine-rich single-stranded DNA-binding protein alpha)	Pura	Mus musculus (Mouse)
P42703	Leukemia inhibitory factor receptor (LIF receptor) (LIF-R) (D-factor/LIF receptor) (CD antigen CD118)	Lifr	Mus musculus (Mouse)
P42859	Huntingtin (Huntington disease protein homolog) (HD protein homolog)	Htt Hd Hdh	Mus musculus (Mouse)
P42925	Peroxisomal membrane protein 2 (22 kDa peroxisomal membrane protein)	Pxmp2 Pmp22	Mus musculus (Mouse)
P42932	T-complex protein 1 subunit theta (TCP-1-theta) (CCT-theta)	Cct8 Cctq	Mus musculus (Mouse)
P43006	Excitatory amino acid transporter 2 (GLT-1) (Sodium-dependent glutamate/aspartate transporter 2) (Solute carrier family 1 member 2)	Slc1a2 Eaat2 Glt1	Mus musculus (Mouse)
P43024	Cytochrome c oxidase subunit 6A1, mitochondrial (Cytochrome c oxidase polypeptide VIa-liver)	Cox6a1 Cox6al	Mus musculus (Mouse)
P43025	Tetranectin (TN) (C-type lectin domain family 3 member B) (Plasminogen kringle 4-binding protein)	Clec3b Tna	Mus musculus (Mouse)
P43274	Histone H1.4 (H1 VAR.2) (H1e)	Hist1h1e H1f4	Mus musculus (Mouse)
P43275	Histone H1.1 (H1 VAR.3) (Histone H1a) (H1a)	Hist1h1a H1a H1f1	Mus musculus (Mouse)
P43276	Histone H1.5 (H1 VAR.5) (H1b)	Hist1h1b H1f5	Mus musculus (Mouse)
P43277	Histone H1.3 (H1 VAR.4) (H1d)	Hist1h1d H1f3	Mus musculus (Mouse)
P43406	Integrin alpha-V (Vitronectin receptor subunit alpha) (CD antigen CD51) [Cleaved into: Integrin alpha-V heavy chain; Integrin alpha-V light chain]	Itgav	Mus musculus (Mouse)
P45376	Aldose reductase (AR) (EC 1.1.1.21) (Aldehyde reductase)	Akr1b1 Akr1b3 Aldor1 Aldr1	Mus musculus (Mouse)
P45377	Aldose reductase-related protein 2 (AR) (EC 1.1.1.21) (Aldehyde reductase) (Fibroblast growth factor-regulated protein) (Protein FR-1)	Akr1b8 Fgfrp	Mus musculus (Mouse)
P45481	CREB-binding protein (EC 2.3.1.48)	Crebbp Cbp	Mus musculus (Mouse)
P45591	Cofilin-2 (Cofilin, muscle isoform)	Cfl2	Mus musculus (Mouse)
P45878	Peptidyl-prolyl cis-trans isomerase FKBP2 (PPIase FKBP2) (EC 5.2.1.8) (13 kDa FK506-binding protein) (13 kDa FKBP) (FKBP-13) (FK506-binding protein 2) (FKBP-2) (Immunophilin FKBP13) (Rotamase)	Fkbp2 Fkbp13	Mus musculus (Mouse)
P45952	Medium-chain specific acyl-CoA dehydrogenase, mitochondrial (MCAD) (EC 1.3.8.7)	Acadm	Mus musculus (Mouse)
P46061	Ran GTPase-activating protein 1 (RanGAP1)	Rangap1 Fug1	Mus musculus (Mouse)
P46096	Synaptotagmin-1 (Synaptotagmin I) (SytI) (p65)	Syt1	Mus musculus (Mouse)
P46097	Synaptotagmin-2 (Inositol polyphosphate-binding protein) (IP4-binding protein) (IP4BP) (Synaptotagmin II) (SytII)	Syt2	Mus musculus (Mouse)
P46412	Glutathione peroxidase 3 (GPx-3) (GSHPx-3) (EC 1.11.1.9) (Plasma glutathione peroxidase) (GPx-P) (GSHPx-P)	Gpx3	Mus musculus (Mouse)
P46414	Cyclin-dependent kinase inhibitor 1B (Cyclin-dependent kinase inhibitor p27) (p27Kip1)	Cdkn1b	Mus musculus (Mouse)
P46425	Glutathione S-transferase P 2 (Gst P2) (EC 2.5.1.18) (GST YF-YF) (GST class-pi) (GST-piA)	Gstp2 Gstpia	Mus musculus (Mouse)
P46460	Vesicle-fusing ATPase (EC 3.6.4.6) (N-ethylmaleimide-sensitive fusion protein) (NEM-sensitive fusion protein) (Suppressor of K(+) transport growth defect 2) (Protein SKD2) (Vesicular-fusion protein NSF)	Nsf Skd2	Mus musculus (Mouse)
P46467	Vacuolar protein sorting-associated protein 4B (EC 3.6.4.6) (Suppressor of K(+) transport growth defect 1) (Protein SKD1)	Vps4b Skd1	Mus musculus (Mouse)
P46471	26S proteasome regulatory subunit 7 (26S proteasome AAA-ATPase subunit RPT1) (Proteasome 26S subunit ATPase 2) (Protein MSS1)	Psmc2 Mss1	Mus musculus (Mouse)
P46638	Ras-related protein Rab-11B	Rab11b	Mus musculus (Mouse)
P46660	Alpha-internexin (Alpha-Inx) (66 kDa neurofilament protein) (NF-66) (Neurofilament-66)	Ina	Mus musculus (Mouse)
P46664	Adenylosuccinate synthetase isozyme 2 (AMPSase 2) (AdSS 2) (EC 6.3.4.4) (Adenylosuccinate synthetase, acidic isozyme) (Adenylosuccinate synthetase, liver isozyme) (L-type adenylosuccinate synthetase) (IMP--aspartate ligase 2)	Adss Adss2	Mus musculus (Mouse)
P46735	Unconventional myosin-Ib (MIH-L) (Myosin I alpha) (MMI-alpha) (MMIa)	Myo1b	Mus musculus (Mouse)
P46737	Lys-63-specific deubiquitinase BRCC36 (EC 3.4.19.-) (BRCA1-A complex subunit BRCC36) (BRCA1/BRCA2-containing complex subunit 3) (BRCA1/BRCA2-containing complex subunit 36) (BRISC complex subunit BRCC36)	Brcc3 Brcc36 C6.1a	Mus musculus (Mouse)
P46935	E3 ubiquitin-protein ligase NEDD4 (EC 2.3.2.26) (HECT-type E3 ubiquitin transferase NEDD4) (Neural precursor cell expressed developmentally down-regulated protein 4) (NEDD-4)	Nedd4 Kiaa0093 Nedd-4 Nedd4-1 Nedd4a	Mus musculus (Mouse)
P46978	Dolichyl-diphosphooligosaccharide--protein glycosyltransferase subunit STT3A (Oligosaccharyl transferase subunit STT3A) (STT3-A) (EC 2.4.99.18) (B5) (Integral membrane protein 1)	Stt3a Itm1	Mus musculus (Mouse)
P47199	Quinone oxidoreductase (EC 1.6.5.5) (NADPH:quinone reductase) (Zeta-crystallin)	Cryz	Mus musculus (Mouse)
P47708	Rabphilin-3A (Exophilin-1)	Rph3a	Mus musculus (Mouse)
P47738	Aldehyde dehydrogenase, mitochondrial (EC 1.2.1.3) (AHD-M1) (ALDH class 2) (ALDH-E2) (ALDHI)	Aldh2 Ahd-1 Ahd1	Mus musculus (Mouse)
P47740	Fatty aldehyde dehydrogenase (EC 1.2.1.3) (Aldehyde dehydrogenase 3) (Aldehyde dehydrogenase family 3 member A2)	Aldh3a2 Ahd-3 Ahd3 Aldh3 Aldh4	Mus musculus (Mouse)
P47743	Metabotropic glutamate receptor 8 (mGluR8)	Grm8 Gprc1h Mglur8	Mus musculus (Mouse)
P47746	Cannabinoid receptor 1 (CB-R) (CB1) (Brain-type cannabinoid receptor)	Cnr1	Mus musculus (Mouse)
P47753	F-actin-capping protein subunit alpha-1 (CapZ alpha-1)	Capza1 Cappa1	Mus musculus (Mouse)
P47754	F-actin-capping protein subunit alpha-2 (CapZ alpha-2)	Capza2 Cappa2	Mus musculus (Mouse)
P47757	F-actin-capping protein subunit beta (CapZ beta)	Capzb Cappb1	Mus musculus (Mouse)
P47759	Neuronal vesicle trafficking-associated protein 2 (Neuron-specific protein family member 2) (Protein 8.5) (Protein p19)	Nsg2	Mus musculus (Mouse)
P47791	Glutathione reductase, mitochondrial (GR) (GRase) (EC 1.8.1.7)	Gsr Gr1	Mus musculus (Mouse)
P47802	Metaxin-1 (Mitochondrial outer membrane import complex protein 1)	Mtx1 Mtx Mtxn	Mus musculus (Mouse)
P47809	Dual specificity mitogen-activated protein kinase kinase 4 (MAP kinase kinase 4) (MAPKK 4) (EC 2.7.12.2) (C-JUN N-terminal kinase kinase 1) (JNK kinase 1) (JNKK 1) (JNK-activating kinase 1) (MAPK/ERK kinase 4) (MEK 4) (SAPK/ERK kinase 1) (SEK1)	Map2k4 Jnkk1 Mek4 Mkk4 Prkmk4 Sek1 Serk1 Skk1	Mus musculus (Mouse)
P47811	Mitogen-activated protein kinase 14 (MAP kinase 14) (MAPK 14) (EC 2.7.11.24) (CRK1) (Mitogen-activated protein kinase p38 alpha) (MAP kinase p38 alpha)	Mapk14 Crk1 Csbp1 Csbp2	Mus musculus (Mouse)
P47856	Glutamine--fructose-6-phosphate aminotransferase [isomerizing] 1 (EC 2.6.1.16) (D-fructose-6-phosphate amidotransferase 1) (Glutamine:fructose-6-phosphate amidotransferase 1) (GFAT 1) (GFAT1) (Hexosephosphate aminotransferase 1)	Gfpt1 Gfpt	Mus musculus (Mouse)
P47857	ATP-dependent 6-phosphofructokinase, muscle type (ATP-PFK) (PFK-M) (EC 2.7.1.11) (6-phosphofructokinase type A) (Phosphofructo-1-kinase isozyme A) (PFK-A) (Phosphohexokinase)	Pfkm Pfk-m Pfka	Mus musculus (Mouse)
P47867	Secretogranin-3 (Secretogranin III) (SgIII)	Scg3	Mus musculus (Mouse)
P47880	Insulin-like growth factor-binding protein 6 (IBP-6) (IGF-binding protein 6) (IGFBP-6)	Igfbp6 Igfbp-6	Mus musculus (Mouse)
P47911	60S ribosomal protein L6 (TAX-responsive enhancer element-binding protein 107) (TAXREB107)	Rpl6	Mus musculus (Mouse)
P47915	60S ribosomal protein L29	Rpl29 Rpl43	Mus musculus (Mouse)
P47934	Carnitine O-acetyltransferase (Carnitine acetylase) (EC 2.3.1.7) (Carnitine acetyltransferase) (CAT) (CrAT)	Crat	Mus musculus (Mouse)
P47941	Crk-like protein	Crkl Crkol	Mus musculus (Mouse)
P47955	60S acidic ribosomal protein P1	Rplp1	Mus musculus (Mouse)
P47962	60S ribosomal protein L5	Rpl5	Mus musculus (Mouse)
P47963	60S ribosomal protein L13 (A52)	Rpl13	Mus musculus (Mouse)
P47964	60S ribosomal protein L36	Rpl36	Mus musculus (Mouse)
P48024	Eukaryotic translation initiation factor 1 (eIF1) (Protein translation factor SUI1 homolog)	Eif1 Sui1 Sui1-rs1	Mus musculus (Mouse)
P48036	Annexin A5 (Anchorin CII) (Annexin V) (Annexin-5) (Calphobindin I) (CBP-I) (Endonexin II) (Lipocortin V) (Placental anticoagulant protein 4) (PP4) (Placental anticoagulant protein I) (PAP-I) (Thromboplastin inhibitor) (Vascular anticoagulant-alpha) (VAC-alpha)	Anxa5 Anx5	Mus musculus (Mouse)
P48168	Glycine receptor subunit beta (Glycine receptor 58 kDa subunit)	Glrb	Mus musculus (Mouse)
P48193	Protein 4.1 (P4.1) (4.1R) (Band 4.1)	Epb41 Epb4.1 Kiaa4056	Mus musculus (Mouse)
P48302	Endothelin receptor type B (ET-B) (ET-BR) (Endothelin receptor non-selective type)	Ednrb	Mus musculus (Mouse)
P48318	Glutamate decarboxylase 1 (EC 4.1.1.15) (67 kDa glutamic acid decarboxylase) (GAD-67) (Glutamate decarboxylase 67 kDa isoform)	Gad1 Gad67	Mus musculus (Mouse)
P48320	Glutamate decarboxylase 2 (EC 4.1.1.15) (65 kDa glutamic acid decarboxylase) (GAD-65) (Glutamate decarboxylase 65 kDa isoform)	Gad2 Gad65	Mus musculus (Mouse)
P48381	Transcription factor RFX3 (Regulatory factor X 3)	Rfx3	Mus musculus (Mouse)
P48410	ATP-binding cassette sub-family D member 1 (Adrenoleukodystrophy protein) (ALDP)	Abcd1 Ald Aldgh	Mus musculus (Mouse)
P48428	Tubulin-specific chaperone A (TCP1-chaperonin cofactor A) (Tubulin-folding cofactor A) (CFA)	Tbca	Mus musculus (Mouse)
P48453	Serine/threonine-protein phosphatase 2B catalytic subunit beta isoform (EC 3.1.3.16) (CAM-PRP catalytic subunit) (Calmodulin-dependent calcineurin A subunit beta isoform) (CNA beta)	Ppp3cb Calnb	Mus musculus (Mouse)
P48455	Serine/threonine-protein phosphatase 2B catalytic subunit gamma isoform (EC 3.1.3.16) (CAM-PRP catalytic subunit) (Calcineurin, testis-specific catalytic subunit) (Calmodulin-dependent calcineurin A subunit gamma isoform)	Ppp3cc Calnc	Mus musculus (Mouse)
P48542	G protein-activated inward rectifier potassium channel 2 (GIRK-2) (Inward rectifier K(+) channel Kir3.2) (Potassium channel, inwardly rectifying subfamily J member 6)	Kcnj6 Girk2 Kcnj7 W	Mus musculus (Mouse)
P48543	G protein-activated inward rectifier potassium channel 3 (GIRK-3) (Inward rectifier K(+) channel Kir3.3) (Potassium channel, inwardly rectifying subfamily J member 9)	Kcnj9 Girk3	Mus musculus (Mouse)
P48678	Prelamin-A/C [Cleaved into: Lamin-A/C]	Lmna Lmn1	Mus musculus (Mouse)
P48722	Heat shock 70 kDa protein 4L (Heat shock 70-related protein APG-1) (Osmotic stress protein 94)	Hspa4l Apg1 Hsp4l Osp94	Mus musculus (Mouse)
P48758	Carbonyl reductase [NADPH] 1 (EC 1.1.1.184) (15-hydroxyprostaglandin dehydrogenase [NADP(+)]) (EC 1.1.1.197) (NADPH-dependent carbonyl reductase 1) (Prostaglandin 9-ketoreductase) (Prostaglandin-E(2) 9-reductase) (EC 1.1.1.189)	Cbr1 Cbr	Mus musculus (Mouse)
P48771	Cytochrome c oxidase subunit 7A2, mitochondrial (Cytochrome c oxidase subunit VIIa-liver/heart) (Cytochrome c oxidase subunit VIIa-L)	Cox7a2 Cox7a3 Cox7al	Mus musculus (Mouse)
P48774	Glutathione S-transferase Mu 5 (EC 2.5.1.18) (Fibrous sheath component 2) (Fsc2) (GST class-mu 5)	Gstm5 Fsc2 Gstm3	Mus musculus (Mouse)
P48962	ADP/ATP translocase 1 (ADP,ATP carrier protein 1) (ADP,ATP carrier protein, heart/skeletal muscle isoform T1) (Adenine nucleotide translocator 1) (ANT 1) (Solute carrier family 25 member 4) (mANC1)	Slc25a4 Anc1 Ant1	Mus musculus (Mouse)
P48986	Neurogenic differentiation factor 6 (NeuroD6) (Helix-loop-helix protein mATH-2) (mATH2) (Protein NEX-1) (Protein atonal homolog 2)	Neurod6 Ath2 Atoh2 Nex1	Mus musculus (Mouse)
P49025	Citron Rho-interacting kinase (CRIK) (EC 2.7.11.1) (Rho-interacting, serine/threonine-protein kinase 21)	Cit Crik	Mus musculus (Mouse)
P49070	Calcium signal-modulating cyclophilin ligand (CAML)	Camlg Caml	Mus musculus (Mouse)
P49117	Nuclear receptor subfamily 2 group C member 2 (Orphan nuclear receptor TAK1) (Orphan nuclear receptor TR4) (Testicular receptor 4)	Nr2c2 Mtr2r1 Tak1 Tr4	Mus musculus (Mouse)
P49300	C-type lectin domain family 10 member A (MMGL) (Macrophage asialoglycoprotein-binding protein 1) (M-ASGP-BP-1) (Macrophage galactose/N-acetylgalactosamine-specific lectin)	Clec10a Mgl Mgl1	Mus musculus (Mouse)
P49312	Heterogeneous nuclear ribonucleoprotein A1 (hnRNP A1) (HDP-1) (Helix-destabilizing protein) (Single-strand-binding protein) (Topoisomerase-inhibitor suppressed) (hnRNP core protein A1) [Cleaved into: Heterogeneous nuclear ribonucleoprotein A1, N-terminally processed]	Hnrnpa1 Fli-2 Hnrpa1 Tis	Mus musculus (Mouse)
P49442	Inositol polyphosphate 1-phosphatase (IPP) (IPPase) (EC 3.1.3.57)	Inpp1	Mus musculus (Mouse)
P49443	Protein phosphatase 1A (EC 3.1.3.16) (Protein phosphatase 2C isoform alpha) (PP2C-alpha) (Protein phosphatase IA)	Ppm1a Pppm1a	Mus musculus (Mouse)
P49446	Receptor-type tyrosine-protein phosphatase epsilon (Protein-tyrosine phosphatase epsilon) (R-PTP-epsilon) (EC 3.1.3.48)	Ptpre Ptpe	Mus musculus (Mouse)
P49586	Choline-phosphate cytidylyltransferase A (EC 2.7.7.15) (CCT-alpha) (CTP:phosphocholine cytidylyltransferase A) (CCT A) (CT A) (Phosphorylcholine transferase A)	Pcyt1a Ctpct Pcyt1	Mus musculus (Mouse)
P49615	Cyclin-dependent-like kinase 5 (EC 2.7.11.1) (CR6 protein kinase) (CRK6) (Cell division protein kinase 5) (Serine/threonine-protein kinase PSSALRE) (Tau protein kinase II catalytic subunit) (TPKII catalytic subunit)	Cdk5 Cdkn5 Crk6	Mus musculus (Mouse)
P49722	Proteasome subunit alpha type-2 (EC 3.4.25.1) (Macropain subunit C3) (Multicatalytic endopeptidase complex subunit C3) (Proteasome component C3)	Psma2 Lmpc3	Mus musculus (Mouse)
P49769	Presenilin-1 (PS-1) (EC 3.4.23.-) (Protein S182) [Cleaved into: Presenilin-1 NTF subunit; Presenilin-1 CTF subunit; Presenilin-1 CTF12 (PS1-CTF12)]	Psen1 Ad3h Psnl1	Mus musculus (Mouse)
P49813	Tropomodulin-1 (Erythrocyte tropomodulin) (E-Tmod)	Tmod1 Tmod	Mus musculus (Mouse)
P49817	Caveolin-1	Cav1 Cav	Mus musculus (Mouse)
P49935	Pro-cathepsin H (Cathepsin B3) (Cathepsin BA) [Cleaved into: Cathepsin H mini chain; Cathepsin H (EC 3.4.22.16); Cathepsin H heavy chain; Cathepsin H light chain]	Ctsh	Mus musculus (Mouse)
P49962	Signal recognition particle 9 kDa protein (SRP9)	Srp9	Mus musculus (Mouse)
P50096	Inosine-5'-monophosphate dehydrogenase 1 (IMP dehydrogenase 1) (IMPD 1) (IMPDH 1) (EC 1.1.1.205) (IMPDH-I)	Impdh1	Mus musculus (Mouse)
P50114	Protein S100-B (S-100 protein beta chain) (S-100 protein subunit beta) (S100 calcium-binding protein B)	S100b	Mus musculus (Mouse)
P50136	2-oxoisovalerate dehydrogenase subunit alpha, mitochondrial (EC 1.2.4.4) (Branched-chain alpha-keto acid dehydrogenase E1 component alpha chain) (BCKDE1A) (BCKDH E1-alpha)	Bckdha	Mus musculus (Mouse)
P50153	Guanine nucleotide-binding protein G(I)/G(S)/G(O) subunit gamma-4	Gng4 Gngt4	Mus musculus (Mouse)
P50171	Estradiol 17-beta-dehydrogenase 8 (EC 1.1.1.62) (17-beta-hydroxysteroid dehydrogenase 8) (17-beta-HSD 8) (3-ketoacyl-[acyl-carrier-protein] reductase alpha subunit) (KAR alpha subunit) (3-oxoacyl-[acyl-carrier-protein] reductase) (EC 1.1.1.-) (Protein Ke6) (Ke-6) (Testosterone 17-beta-dehydrogenase 8) (EC 1.1.1.239)	Hsd17b8 H2-Ke6 Hke6	Mus musculus (Mouse)
P50172	Corticosteroid 11-beta-dehydrogenase isozyme 1 (EC 1.1.1.146) (11-beta-hydroxysteroid dehydrogenase 1) (11-DH) (11-beta-HSD1) (11beta-HSD1A)	Hsd11b1 Hsd11	Mus musculus (Mouse)
P50247	Adenosylhomocysteinase (AdoHcyase) (EC 3.3.1.1) (CUBP) (Liver copper-binding protein) (S-adenosyl-L-homocysteine hydrolase)	Ahcy	Mus musculus (Mouse)
P50285	Dimethylaniline monooxygenase [N-oxide-forming] 1 (EC 1.14.13.8) (Dimethylaniline oxidase 1) (Hepatic flavin-containing monooxygenase 1) (FMO 1)	Fmo1 Fmo-1	Mus musculus (Mouse)
P50396	Rab GDP dissociation inhibitor alpha (Rab GDI alpha) (Guanosine diphosphate dissociation inhibitor 1) (GDI-1)	Gdi1 Rabgdia	Mus musculus (Mouse)
P50427	Steryl-sulfatase (EC 3.1.6.2) (Arylsulfatase C) (ASC) (Steroid sulfatase) (Steryl-sulfate sulfohydrolase)	Sts	Mus musculus (Mouse)
P50428	Arylsulfatase A (ASA) (EC 3.1.6.8) (Cerebroside-sulfatase)	Arsa As2	Mus musculus (Mouse)
P50429	Arylsulfatase B (ASB) (EC 3.1.6.12) (N-acetylgalactosamine-4-sulfatase) (G4S)	Arsb As1 As1-s	Mus musculus (Mouse)
P50431	Serine hydroxymethyltransferase, cytosolic (SHMT) (EC 2.1.2.1) (Glycine hydroxymethyltransferase) (Serine methylase)	Shmt1 Shmt	Mus musculus (Mouse)
P50462	Cysteine and glycine-rich protein 3 (Cysteine-rich protein 3) (CRP3) (LIM domain protein, cardiac) (Muscle LIM protein)	Csrp3 Clp Mlp	Mus musculus (Mouse)
P50516	V-type proton ATPase catalytic subunit A (V-ATPase subunit A) (EC 3.6.3.14) (V-ATPase 69 kDa subunit) (Vacuolar proton pump subunit alpha)	Atp6v1a Atp6a1 Atp6a2 Atp6v1a1	Mus musculus (Mouse)
P50518	V-type proton ATPase subunit E 1 (V-ATPase subunit E 1) (V-ATPase 31 kDa subunit) (p31) (Vacuolar proton pump subunit E 1)	Atp6v1e1 Atp6e Atp6e2	Mus musculus (Mouse)
P50543	Protein S100-A11 (Calgizzarin) (Endothelial monocyte-activating polypeptide) (EMAP) (Protein S100-C) (S100 calcium-binding protein A11)	S100a11 S100c	Mus musculus (Mouse)
P50544	Very long-chain specific acyl-CoA dehydrogenase, mitochondrial (EC 1.3.8.9) (MVLCAD) (VLCAD)	Acadvl Vlcad	Mus musculus (Mouse)
P50571	Gamma-aminobutyric acid receptor subunit beta-1 (GABA(A) receptor subunit beta-1)	Gabrb1	Mus musculus (Mouse)
P50580	Proliferation-associated protein 2G4 (IRES-specific cellular trans-acting factor 45 kDa) (ITAF45) (Mpp1) (Proliferation-associated protein 1) (Protein p38-2G4)	Pa2g4 Ebp1 Plfap	Mus musculus (Mouse)
P50586	Tubby protein	Tub Rd5	Mus musculus (Mouse)
P50608	Fibromodulin (FM) (Collagen-binding 59 kDa protein) (Keratan sulfate proteoglycan fibromodulin) (KSPG fibromodulin)	Fmod	Mus musculus (Mouse)
P50637	Translocator protein (Mitochondrial benzodiazepine receptor) (PKBS) (Peripheral-type benzodiazepine receptor) (PBR)	Tspo Bzrp Mbr	Mus musculus (Mouse)
P51125	Calpastatin (Calpain inhibitor)	Cast	Mus musculus (Mouse)
P51150	Ras-related protein Rab-7a	Rab7a Rab7	Mus musculus (Mouse)
P51163	Uroporphyrinogen-III synthase (UROIIIS) (UROS) (EC 4.2.1.75) (Hydroxymethylbilane hydrolyase [cyclizing]) (Uroporphyrinogen-III cosynthase)	Uros Uros3	Mus musculus (Mouse)
P51174	Long-chain specific acyl-CoA dehydrogenase, mitochondrial (LCAD) (EC 1.3.8.8)	Acadl	Mus musculus (Mouse)
P51175	Protoporphyrinogen oxidase (PPO) (EC 1.3.3.4)	Ppox	Mus musculus (Mouse)
P51410	60S ribosomal protein L9	Rpl9	Mus musculus (Mouse)
P51432	1-phosphatidylinositol 4,5-bisphosphate phosphodiesterase beta-3 (EC 3.1.4.11) (Phosphoinositide phospholipase C-beta-3) (Phospholipase C-beta-3) (PLC-beta-3)	Plcb3	Mus musculus (Mouse)
P51569	Alpha-galactosidase A (EC 3.2.1.22) (Alpha-D-galactosidase A) (Alpha-D-galactoside galactohydrolase) (Melibiase)	Gla Ags	Mus musculus (Mouse)
P51642	Ciliary neurotrophic factor (CNTF)	Cntf	Mus musculus (Mouse)
P51655	Glypican-4 (K-glypican) [Cleaved into: Secreted glypican-4]	Gpc4	Mus musculus (Mouse)
P51660	Peroxisomal multifunctional enzyme type 2 (MFE-2) (17-beta-hydroxysteroid dehydrogenase 4) (17-beta-HSD 4) (D-bifunctional protein) (DBP) (Multifunctional protein 2) (MPF-2) [Cleaved into: (3R)-hydroxyacyl-CoA dehydrogenase (EC 1.1.1.n12); Enoyl-CoA hydratase 2 (EC 4.2.1.107) (EC 4.2.1.119) (3-alpha,7-alpha,12-alpha-trihydroxy-5-beta-cholest-24-enoyl-CoA hydratase)]	Hsd17b4 Edh17b4	Mus musculus (Mouse)
P51667	Myosin regulatory light chain 2, ventricular/cardiac muscle isoform (MLC-2) (MLC-2v) (Myosin light chain 2, slow skeletal/ventricular muscle isoform) (MLC-2s/v)	Myl2 Mylpc	Mus musculus (Mouse)
P51791	H(+)/Cl(-) exchange transporter 3 (Chloride channel protein 3) (ClC-3) (Chloride transporter ClC-3)	Clcn3 Clc3	Mus musculus (Mouse)
P51807	Dynein light chain Tctex-type 1 (Activator of G-protein signaling 2) (AGS2) (T-complex testis-specific protein 1) (TCTEX-1)	Dynlt1 Tctel1 Tctex-1 Tctex1	Mus musculus (Mouse)
P51830	Adenylate cyclase type 9 (EC 4.6.1.1) (ATP pyrophosphate-lyase 9) (Adenylate cyclase type IX) (Adenylyl cyclase 9) (AC9) (Adenylyl cyclase type 10) (ACTP10)	Adcy9	Mus musculus (Mouse)
P51855	Glutathione synthetase (GSH synthetase) (GSH-S) (EC 6.3.2.3) (Glutathione synthase)	Gss	Mus musculus (Mouse)
P51859	Hepatoma-derived growth factor (HDGF)	Hdgf Tdrm1	Mus musculus (Mouse)
P51863	V-type proton ATPase subunit d 1 (V-ATPase subunit d 1) (P39) (Physophilin) (V-ATPase 40 kDa accessory protein) (V-ATPase AC39 subunit) (Vacuolar proton pump subunit d 1)	Atp6v0d1 Atp6d	Mus musculus (Mouse)
P51880	Fatty acid-binding protein, brain (Brain lipid-binding protein) (BLBP) (Brain-type fatty acid-binding protein) (B-FABP) (Fatty acid-binding protein 7)	Fabp7 Blbp	Mus musculus (Mouse)
P51881	ADP/ATP translocase 2 (ADP,ATP carrier protein 2) (Adenine nucleotide translocator 2) (ANT 2) (Solute carrier family 25 member 5) [Cleaved into: ADP/ATP translocase 2, N-terminally processed]	Slc25a5 Ant2	Mus musculus (Mouse)
P51885	Lumican (Keratan sulfate proteoglycan lumican) (KSPG lumican)	Lum Lcn Ldc	Mus musculus (Mouse)
P51906	Excitatory amino acid transporter 3 (Excitatory amino-acid carrier 1) (Sodium-dependent glutamate/aspartate transporter 3) (Solute carrier family 1 member 1)	Slc1a1 Eaac1 Eaat3	Mus musculus (Mouse)
P51910	Apolipoprotein D (Apo-D) (ApoD)	Apod	Mus musculus (Mouse)
P51912	Neutral amino acid transporter B(0) (ATB(0)) (ASC-like Na(+)-dependent neutral amino acid transporter ASCT2) (Insulin-activated amino acid transporter) (Sodium-dependent neutral amino acid transporter type 2) (Solute carrier family 1 member 5)	Slc1a5 Aaat Asct2 Slc1a7	Mus musculus (Mouse)
P51949	CDK-activating kinase assembly factor MAT1 (CDK7/cyclin-H assembly factor) (Menage a trois) (RING finger protein MAT1) (p35) (p36)	Mnat1 Mat1	Mus musculus (Mouse)
P52019	Squalene monooxygenase (EC 1.14.14.17) (Squalene epoxidase) (SE)	Sqle Erg1	Mus musculus (Mouse)
P52189	Inward rectifier potassium channel 4 (Inward rectifier K(+) channel Kir2.3) (IRK-3) (Potassium channel, inwardly rectifying subfamily J member 4)	Kcnj4 Irk3	Mus musculus (Mouse)
P52194	Calmegin (A2/6) (Calnexin-T) (MEG 1 antigen)	Clgn Meg1	Mus musculus (Mouse)
P52196	Thiosulfate sulfurtransferase (EC 2.8.1.1) (Rhodanese)	Tst	Mus musculus (Mouse)
P52293	Importin subunit alpha-1 (Importin alpha P1) (Karyopherin subunit alpha-2) (Pendulin) (Pore targeting complex 58 kDa subunit) (PTAC58) (RAG cohort protein 1) (SRP1-alpha)	Kpna2 Rch1	Mus musculus (Mouse)
P52332	Tyrosine-protein kinase JAK1 (EC 2.7.10.2) (Janus kinase 1) (JAK-1)	Jak1	Mus musculus (Mouse)
P52432	DNA-directed RNA polymerases I and III subunit RPAC1 (DNA-directed RNA polymerase I subunit C) (RNA polymerases I and III subunit AC1) (AC40) (DNA-directed RNA polymerases I and III 40 kDa polypeptide) (RPA40) (RPC40)	Polr1c Rpo1-1	Mus musculus (Mouse)
P52479	Ubiquitin carboxyl-terminal hydrolase 10 (EC 3.4.19.12) (Deubiquitinating enzyme 10) (Ubiquitin thioesterase 10) (Ubiquitin-specific-processing protease 10)	Usp10 Kiaa0190 Ode-1 Uchrp	Mus musculus (Mouse)
P52480	Pyruvate kinase PKM (EC 2.7.1.40) (Pyruvate kinase muscle isozyme)	Pkm Pk3 Pkm2 Pykm	Mus musculus (Mouse)
P52482	Ubiquitin-conjugating enzyme E2 E1 (EC 2.3.2.23) ((E3-independent) E2 ubiquitin-conjugating enzyme E1) (EC 2.3.2.24) (E2 ubiquitin-conjugating enzyme E1) (UbcM3) (Ubiquitin carrier protein E1) (Ubiquitin-protein ligase E1)	Ube2e1 Ubce5 Ubcm3	Mus musculus (Mouse)
P52483	Ubiquitin-conjugating enzyme E2 E3 (EC 2.3.2.23) (E2 ubiquitin-conjugating enzyme E3) (UbcM2) (Ubiquitin carrier protein E3) (Ubiquitin-conjugating enzyme E2-23 kDa) (Ubiquitin-protein ligase E3)	Ube2e3 Ubce4 Ubcm2	Mus musculus (Mouse)
P52503	NADH dehydrogenase [ubiquinone] iron-sulfur protein 6, mitochondrial (Complex I-13kD-A) (CI-13kD-A) (NADH-ubiquinone oxidoreductase 13 kDa-A subunit)	Ndufs6 Ip13	Mus musculus (Mouse)
P52623	Uridine-cytidine kinase 1 (UCK 1) (EC 2.7.1.48) (Cytidine monophosphokinase 1) (Uridine monophosphokinase 1)	Uck1 Umpk	Mus musculus (Mouse)
P52734	FYVE, RhoGEF and PH domain-containing protein 1 (Faciogenital dysplasia 1 protein homolog) (Rho/Rac guanine nucleotide exchange factor FGD1) (Rho/Rac GEF) (Zinc finger FYVE domain-containing protein 3)	Fgd1	Mus musculus (Mouse)
P52760	2-iminobutanoate/2-iminopropanoate deaminase (EC 3.5.99.10) (Heat-responsive protein 12) (Reactive intermediate imine deaminase A homolog) (Translation inhibitor L-PSP ribonuclease) (EC 3.1.-.-)	Rida Hrp12	Mus musculus (Mouse)
P52795	Ephrin-B1 (CEK5 receptor ligand) (CEK5-L) (ELK ligand) (ELK-L) (EPH-related receptor tyrosine kinase ligand 2) (LERK-2) (Stimulated by retinoic acid gene 1 protein)	Efnb1 Epl2 Eplg2 Lerk2 Stra1	Mus musculus (Mouse)
P52800	Ephrin-B2 (ELF-2) (EPH-related receptor tyrosine kinase ligand 5) (LERK-5) (HTK ligand) (HTK-L)	Efnb2 Elf2 Epl5 Eplg5 Htkl Lerk5	Mus musculus (Mouse)
P52825	Carnitine O-palmitoyltransferase 2, mitochondrial (EC 2.3.1.21) (Carnitine palmitoyltransferase II) (CPT II)	Cpt2 Cpt-2	Mus musculus (Mouse)
P52840	Sulfotransferase 1A1 (ST1A1) (EC 2.8.2.1) (Aryl sulfotransferase) (Phenol sulfotransferase) (Phenol/aryl sulfotransferase) (mSTp1) (ST1A4) (Sulfokinase)	Sult1a1 St1a1 Stp Stp1	Mus musculus (Mouse)
P52875	Transmembrane protein 165 (TPA-regulated locus protein) (Transmembrane protein PFT27) (Transmembrane protein TPARL)	Tmem165 Tparl	Mus musculus (Mouse)
P52912	Nucleolysin TIA-1 (RNA-binding protein TIA-1) (T-cell-restricted intracellular antigen-1) (TIA-1)	Tia1 Tia	Mus musculus (Mouse)
P53026	60S ribosomal protein L10a (CSA-19) (Neural precursor cell expressed developmentally down-regulated protein 6) (NEDD-6)	Rpl10a Nedd-6 Nedd6	Mus musculus (Mouse)
P53395	Lipoamide acyltransferase component of branched-chain alpha-keto acid dehydrogenase complex, mitochondrial (EC 2.3.1.168) (Branched-chain alpha-keto acid dehydrogenase complex component E2) (BCKAD-E2) (BCKADE2) (Dihydrolipoamide acetyltransferase component of branched-chain alpha-keto acid dehydrogenase complex) (Dihydrolipoamide branched chain transacylase) (Dihydrolipoyllysine-residue (2-methyl…	Dbt	Mus musculus (Mouse)
P53612	Geranylgeranyl transferase type-2 subunit beta (EC 2.5.1.60) (Geranylgeranyl transferase type II subunit beta) (GGTase-II-beta) (Rab geranyl-geranyltransferase subunit beta) (Rab GG transferase beta) (Rab GGTase beta) (Rab geranylgeranyltransferase subunit beta) (Type II protein geranyl-geranyltransferase subunit beta)	Rabggtb	Mus musculus (Mouse)
P53668	LIM domain kinase 1 (LIMK-1) (EC 2.7.11.1) (KIZ-1)	Limk1 Limk	Mus musculus (Mouse)
P53690	Matrix metalloproteinase-14 (MMP-14) (EC 3.4.24.80) (MMP-X1) (MT-MMP) (Membrane-type matrix metalloproteinase 1) (MT-MMP 1) (MTMMP1) (Membrane-type-1 matrix metalloproteinase) (MT1-MMP) (MT1MMP)	Mmp14 Mtmmp	Mus musculus (Mouse)
P53702	Cytochrome c-type heme lyase (CCHL) (EC 4.4.1.17) (Holocytochrome c-type synthase)	Hccs Cchl	Mus musculus (Mouse)
P53798	Squalene synthase (SQS) (SS) (EC 2.5.1.21) (FPP:FPP farnesyltransferase) (Farnesyl-diphosphate farnesyltransferase)	Fdft1 Erg9	Mus musculus (Mouse)
P53810	Phosphatidylinositol transfer protein alpha isoform (PI-TP-alpha) (PtdIns transfer protein alpha) (PtdInsTP alpha)	Pitpna Pitpn	Mus musculus (Mouse)
P53811	Phosphatidylinositol transfer protein beta isoform (PI-TP-beta) (PtdIns transfer protein beta) (PtdInsTP beta)	Pitpnb	Mus musculus (Mouse)
P53986	Monocarboxylate transporter 1 (MCT 1) (Solute carrier family 16 member 1)	Slc16a1 Mct1	Mus musculus (Mouse)
P53994	Ras-related protein Rab-2A	Rab2a Rab2	Mus musculus (Mouse)
P53995	Anaphase-promoting complex subunit 1 (APC1) (Cyclosome subunit 1) (Mitotic checkpoint regulator) (Testis-specific gene 24 protein)	Anapc1 Mcpr Tsg24	Mus musculus (Mouse)
P53996	Cellular nucleic acid-binding protein (CNBP) (Zinc finger protein 9)	Cnbp Cnbp1 Znf9	Mus musculus (Mouse)
P54071	Isocitrate dehydrogenase [NADP], mitochondrial (IDH) (EC 1.1.1.42) (ICD-M) (IDP) (NADP(+)-specific ICDH) (Oxalosuccinate decarboxylase)	Idh2	Mus musculus (Mouse)
P54103	DnaJ homolog subfamily C member 2 (Mouse Id associate 1) (MIDA1) (Zuotin-related factor 1)	Dnajc2 Mida1 Zrf1	Mus musculus (Mouse)
P54116	Erythrocyte band 7 integral membrane protein (Protein 7.2b) (Stomatin)	Stom Epb7.2 Epb72	Mus musculus (Mouse)
P54227	Stathmin (Leukemia-associated gene protein) (Leukemia-associated phosphoprotein p18) (Metablastin) (Oncoprotein 18) (Op18) (Phosphoprotein p19) (pp19) (Prosolin) (Protein Pr22) (pp17)	Stmn1 Lag Lap18 Pr22	Mus musculus (Mouse)
P54254	Ataxin-1 (Spinocerebellar ataxia type 1 protein homolog)	Atxn1 Sca1	Mus musculus (Mouse)
P54276	DNA mismatch repair protein Msh6 (G/T mismatch-binding protein) (GTBP) (GTMBP) (MutS protein homolog 6) (MutS-alpha 160 kDa subunit) (p160)	Msh6 Gtmbp	Mus musculus (Mouse)
P54285	Voltage-dependent L-type calcium channel subunit beta-3 (CAB3) (Calcium channel voltage-dependent subunit beta 3) (CCHB3)	Cacnb3 Cacnlb3	Mus musculus (Mouse)
P54310	Hormone-sensitive lipase (HSL) (EC 3.1.1.79)	Lipe	Mus musculus (Mouse)
P54320	Elastin (Tropoelastin)	Eln	Mus musculus (Mouse)
P54726	UV excision repair protein RAD23 homolog A (HR23A) (mHR23A)	Rad23a Mhr23a	Mus musculus (Mouse)
P54728	UV excision repair protein RAD23 homolog B (HR23B) (mHR23B) (XP-C repair-complementing complex 58 kDa protein) (p58)	Rad23b Mhr23b	Mus musculus (Mouse)
P54729	NEDD8 ultimate buster 1 (Negative regulator of ubiquitin-like proteins 1) (Protein BS4)	Nub1 Nyren18	Mus musculus (Mouse)
P54731	FAS-associated factor 1	Faf1	Mus musculus (Mouse)
P54754	Ephrin type-B receptor 3 (EC 2.7.10.1) (Developmental kinase 5) (mDK-5) (Tyrosine-protein kinase receptor SEK-4)	Ephb3 Etk2 Mdk5 Sek4	Mus musculus (Mouse)
P54763	Ephrin type-B receptor 2 (EC 2.7.10.1) (Neural kinase) (Nuk receptor tyrosine kinase) (Tyrosine-protein kinase receptor EPH-3) (Tyrosine-protein kinase receptor SEK-3)	Ephb2 Epth3 Nuk Sek3	Mus musculus (Mouse)
P54775	26S proteasome regulatory subunit 6B (26S proteasome AAA-ATPase subunit RPT3) (CIP21) (MB67-interacting protein) (MIP224) (Proteasome 26S subunit ATPase 4) (Tat-binding protein 7) (TBP-7)	Psmc4 Tbp7	Mus musculus (Mouse)
P54797	Transport and Golgi organization 2 homolog (Ser/Thr-rich protein T10 in DGCR region)	Tango2 D16H22S680E T10	Mus musculus (Mouse)
P54818	Galactocerebrosidase (GALCERase) (EC 3.2.1.46) (Galactocerebroside beta-galactosidase) (Galactosylceramidase) (Galactosylceramide beta-galactosidase)	Galc	Mus musculus (Mouse)
P54822	Adenylosuccinate lyase (ASL) (EC 4.3.2.2) (Adenylosuccinase) (ASase)	Adsl Adl	Mus musculus (Mouse)
P54823	Probable ATP-dependent RNA helicase DDX6 (EC 3.6.4.13) (ATP-dependent RNA helicase p54) (DEAD box protein 6) (Oncogene RCK homolog)	Ddx6 Hlr2 Rck	Mus musculus (Mouse)
P54830	Tyrosine-protein phosphatase non-receptor type 5 (EC 3.1.3.48) (Neural-specific protein-tyrosine phosphatase) (Striatum-enriched protein-tyrosine phosphatase) (STEP)	Ptpn5	Mus musculus (Mouse)
P54869	Hydroxymethylglutaryl-CoA synthase, mitochondrial (HMG-CoA synthase) (EC 2.3.3.10) (3-hydroxy-3-methylglutaryl coenzyme A synthase)	Hmgcs2	Mus musculus (Mouse)
P54923	[Protein ADP-ribosylarginine] hydrolase (ADP-ribosylarginine hydrolase) (EC 3.2.2.19) (ADP-ribose-L-arginine cleaving enzyme)	Adprh Arh1	Mus musculus (Mouse)
P55012	Solute carrier family 12 member 2 (Basolateral Na-K-Cl symporter) (Bumetanide-sensitive sodium-(potassium)-chloride cotransporter 1)	Slc12a2 Nkcc1	Mus musculus (Mouse)
P55065	Phospholipid transfer protein (Lipid transfer protein II)	Pltp	Mus musculus (Mouse)
P55066	Neurocan core protein (Chondroitin sulfate proteoglycan 3)	Ncan Cspg3	Mus musculus (Mouse)
P55088	Aquaporin-4 (AQP-4) (Mercurial-insensitive water channel) (MIWC) (WCH4)	Aqp4	Mus musculus (Mouse)
P55096	ATP-binding cassette sub-family D member 3 (68 kDa peroxisomal membrane protein) (PMP68) (70 kDa peroxisomal membrane protein) (PMP70)	Abcd3 Pmp70 Pxmp1	Mus musculus (Mouse)
P55144	Tyrosine-protein kinase receptor TYRO3 (EC 2.7.10.1) (Etk2/tyro3) (TK19-2) (Tyrosine-protein kinase DTK) (Tyrosine-protein kinase RSE) (Tyrosine-protein kinase TIF)	Tyro3 Dtk Rse Tif	Mus musculus (Mouse)
P55194	SH3 domain-binding protein 1 (3BP-1)	Sh3bp1 3bp1	Mus musculus (Mouse)
P55200	Histone-lysine N-methyltransferase 2A (Lysine N-methyltransferase 2A) (EC 2.1.1.43) (ALL-1) (Myeloid/lymphoid or mixed-lineage leukemia) (Myeloid/lymphoid or mixed-lineage leukemia protein 1) (Zinc finger protein HRX) [Cleaved into: MLL cleavage product N320 (N-terminal cleavage product of 320 kDa) (p320); MLL cleavage product C180 (C-terminal cleavage product of 180 kDa) (p180)]	Kmt2a All1 Hrx Mll Mll1	Mus musculus (Mouse)
P55258	Ras-related protein Rab-8A (Oncogene c-mel)	Rab8a Mel Rab8	Mus musculus (Mouse)
P55264	Adenosine kinase (AK) (EC 2.7.1.20) (Adenosine 5'-phosphotransferase)	Adk	Mus musculus (Mouse)
P55288	Cadherin-11 (OSF-4) (Osteoblast cadherin) (OB-cadherin)	Cdh11 Cad-11	Mus musculus (Mouse)
P55302	Alpha-2-macroglobulin receptor-associated protein (Alpha-2-MRAP) (Heparin-binding protein 44) (HBP-44) (Low density lipoprotein receptor-related protein-associated protein 1) (RAP)	Lrpap1	Mus musculus (Mouse)
P55772	Ectonucleoside triphosphate diphosphohydrolase 1 (NTPDase 1) (EC 3.6.1.5) (Ecto-ATP diphosphohydrolase 1) (Ecto-ATPDase 1) (Ecto-ATPase 1) (Ecto-apyrase) (Lymphoid cell activation antigen) (CD antigen CD39)	Entpd1 Cd39	Mus musculus (Mouse)
P55821	Stathmin-2 (Superior cervical ganglion-10 protein) (Protein SCG10)	Stmn2 Scg10 Scgn10 Stmb2	Mus musculus (Mouse)
P55937	Golgin subfamily A member 3 (Golgin-160) (Male-enhanced antigen 2) (MEA-2)	Golga3 Mea2	Mus musculus (Mouse)
P56135	ATP synthase subunit f, mitochondrial	Atp5j2	Mus musculus (Mouse)
P56212	cAMP-regulated phosphoprotein 19 (ARPP-19)	Arpp19	Mus musculus (Mouse)
P56213	FAD-linked sulfhydryl oxidase ALR (EC 1.8.3.2) (Augmenter of liver regeneration)	Gfer Alr MNCb-0663	Mus musculus (Mouse)
P56371	Ras-related protein Rab-4A	Rab4a Rab4	Mus musculus (Mouse)
P56375	Acylphosphatase-2 (EC 3.6.1.7) (Acylphosphatase, muscle type isozyme) (Acylphosphate phosphohydrolase 2)	Acyp2 Acyp	Mus musculus (Mouse)
P56376	Acylphosphatase-1 (EC 3.6.1.7) (Acylphosphatase, organ-common type isozyme) (Acylphosphate phosphohydrolase 1)	Acyp1 Acype	Mus musculus (Mouse)
P56379	6.8 kDa mitochondrial proteolipid	Mp68	Mus musculus (Mouse)
P56380	Bis(5'-nucleosyl)-tetraphosphatase [asymmetrical] (EC 3.6.1.17) (Diadenosine 5',5'''-P1,P4-tetraphosphate asymmetrical hydrolase) (Ap4A hydrolase) (Ap4Aase) (Diadenosine tetraphosphatase) (Nucleoside diphosphate-linked moiety X motif 2) (Nudix motif 2)	Nudt2 Apah1	Mus musculus (Mouse)
P56382	ATP synthase subunit epsilon, mitochondrial (ATPase subunit epsilon) (ATP synthase F1 subunit epsilon)	Atp5f1e Atp5e	Mus musculus (Mouse)
P56383	ATP synthase F(0) complex subunit C2, mitochondrial (ATP synthase lipid-binding protein) (ATP synthase membrane subunit c locus 2) (ATP synthase proteolipid P2) (ATPase protein 9) (ATPase subunit c)	Atp5mc2 Atp5g2	Mus musculus (Mouse)
P56384	ATP synthase F(0) complex subunit C3, mitochondrial (ATP synthase lipid-binding protein) (ATP synthase membrane subunit c locus 3) (ATP synthase proteolipid P3) (ATPase protein 9) (ATPase subunit c)	Atp5mc3 Atp5g3	Mus musculus (Mouse)
P56387	Dynein light chain Tctex-type 3 (Protein 91/23) (T-complex-associated testis-expressed 1-like)	Dynlt3 Tcte1l	Mus musculus (Mouse)
P56389	Cytidine deaminase (EC 3.5.4.5) (Cytidine aminohydrolase)	Cda Cdd	Mus musculus (Mouse)
P56391	Cytochrome c oxidase subunit 6B1 (Cytochrome c oxidase subunit VIb isoform 1) (COX VIb-1)	Cox6b1 Cox6b	Mus musculus (Mouse)
P56392	Cytochrome c oxidase subunit 7A1, mitochondrial (Cytochrome c oxidase subunit VIIa-heart) (Cytochrome c oxidase subunit VIIa-H) (Cytochrome c oxidase subunit VIIa-muscle) (Cytochrome c oxidase subunit VIIa-M)	Cox7a1 Cox7a Cox7ah	Mus musculus (Mouse)
P56393	Cytochrome c oxidase subunit 7B, mitochondrial (Cytochrome c oxidase polypeptide VIIb)	Cox7b	Mus musculus (Mouse)
P56394	Cytochrome c oxidase copper chaperone	Cox17 Cox17a	Mus musculus (Mouse)
P56395	Cytochrome b5	Cyb5a Cyb5	Mus musculus (Mouse)
P56399	Ubiquitin carboxyl-terminal hydrolase 5 (EC 3.4.19.12) (Deubiquitinating enzyme 5) (Isopeptidase T) (Ubiquitin thioesterase 5) (Ubiquitin-specific-processing protease 5)	Usp5 Isot	Mus musculus (Mouse)
P56480	ATP synthase subunit beta, mitochondrial (EC 3.6.3.14) (ATP synthase F1 subunit beta)	Atp5f1b Atp5b	Mus musculus (Mouse)
P56528	ADP-ribosyl cyclase/cyclic ADP-ribose hydrolase 1 (EC 3.2.2.6) (2'-phospho-ADP-ribosyl cyclase) (2'-phospho-ADP-ribosyl cyclase/2'-phospho-cyclic-ADP-ribose transferase) (EC 2.4.99.20) (2'-phospho-cyclic-ADP-ribose transferase) (ADP-ribosyl cyclase 1) (ADPRC 1) (Cyclic ADP-ribose hydrolase 1) (cADPr hydrolase 1) (I-19) (NIM-R5 antigen) (CD antigen CD38)	Cd38	Mus musculus (Mouse)
P56546	C-terminal-binding protein 2 (CtBP2)	Ctbp2	Mus musculus (Mouse)
P56564	Excitatory amino acid transporter 1 (Glial high affinity glutamate transporter) (High-affinity neuronal glutamate transporter) (GluT-1) (Sodium-dependent glutamate/aspartate transporter 1) (GLAST-1) (Solute carrier family 1 member 3)	Slc1a3 Eaat1 Gmt1	Mus musculus (Mouse)
P56565	Protein S100-A1 (S-100 protein alpha chain) (S-100 protein subunit alpha) (S100 calcium-binding protein A1)	S100a1	Mus musculus (Mouse)
P56671	Myc-associated zinc finger protein (MAZI) (Pur-1) (Purine-binding transcription factor)	Maz	Mus musculus (Mouse)
P56695	Wolframin	Wfs1	Mus musculus (Mouse)
P56812	Programmed cell death protein 5 (TF-1 cell apoptosis-related protein 19) (Protein TFAR19)	Pdcd5 Tfar19	Mus musculus (Mouse)
P56873	Sjoegren syndrome/scleroderma autoantigen 1 homolog (Autoantigen p27 homolog) (Protein C184L)	Sssca1 C184l	Mus musculus (Mouse)
P56959	RNA-binding protein FUS (Protein pigpen)	Fus	Mus musculus (Mouse)
P56960	Exosome component 10 (EC 3.1.13.-) (Autoantigen PM/Scl 2 homolog) (Polymyositis/scleroderma autoantigen 2 homolog)	Exosc10 Pmscl2	Mus musculus (Mouse)
P57080	Ubiquitin carboxyl-terminal hydrolase 25 (EC 3.4.19.12) (Deubiquitinating enzyme 25) (Ubiquitin thioesterase 25) (Ubiquitin-specific-processing protease 25) (mUSP25)	Usp25	Mus musculus (Mouse)
P57716	Nicastrin	Ncstn	Mus musculus (Mouse)
P57722	Poly(rC)-binding protein 3 (Alpha-CP3)	Pcbp3	Mus musculus (Mouse)
P57724	Poly(rC)-binding protein 4 (Alpha-CP4)	Pcbp4	Mus musculus (Mouse)
P57746	V-type proton ATPase subunit D (V-ATPase subunit D) (V-ATPase 28 kDa accessory protein) (Vacuolar proton pump subunit D)	Atp6v1d Atp6m Vatd	Mus musculus (Mouse)
P57759	Endoplasmic reticulum resident protein 29 (ERp29)	Erp29	Mus musculus (Mouse)
P57776	Elongation factor 1-delta (EF-1-delta)	Eef1d	Mus musculus (Mouse)
P57780	Alpha-actinin-4 (Non-muscle alpha-actinin 4)	Actn4	Mus musculus (Mouse)
P57784	U2 small nuclear ribonucleoprotein A' (U2 snRNP A')	Snrpa1	Mus musculus (Mouse)
P58021	Transmembrane 9 superfamily member 2	Tm9sf2	Mus musculus (Mouse)
P58044	Isopentenyl-diphosphate Delta-isomerase 1 (EC 5.3.3.2) (Isopentenyl pyrophosphate isomerase 1) (IPP isomerase 1) (IPPI1)	Idi1	Mus musculus (Mouse)
P58059	28S ribosomal protein S21, mitochondrial (MRP-S21) (S21mt)	Mrps21 Rpms21	Mus musculus (Mouse)
P58158	Galactosylgalactosylxylosylprotein 3-beta-glucuronosyltransferase 3 (EC 2.4.1.135) (Beta-1,3-glucuronyltransferase 3) (Glucuronosyltransferase I) (GlcAT-I) (UDP-GlcUA:Gal beta-1,3-Gal-R glucuronyltransferase) (GlcUAT-I)	B3gat3	Mus musculus (Mouse)
P58252	Elongation factor 2 (EF-2)	Eef2	Mus musculus (Mouse)
P58269	Zinc finger protein DPF3 (BRG1-associated factor 45C) (BAF45C) (Zinc finger protein cer-d4)	Dpf3 Baf45c Cerd4	Mus musculus (Mouse)
P58281	Dynamin-like 120 kDa protein, mitochondrial (EC 3.6.5.5) (Large GTP-binding protein) (LargeG) (Optic atrophy protein 1 homolog) [Cleaved into: Dynamin-like 120 kDa protein, form S1]	Opa1	Mus musculus (Mouse)
P58389	Serine/threonine-protein phosphatase 2A activator (EC 5.2.1.8) (PP2A, subunit B', PR53 isoform) (Phosphotyrosyl phosphatase activator) (PTPA) (Serine/threonine-protein phosphatase 2A regulatory subunit 4) (Serine/threonine-protein phosphatase 2A regulatory subunit B')	Ptpa Ppp2r4	Mus musculus (Mouse)
P58390	Small conductance calcium-activated potassium channel protein 2 (SK2) (SKCa 2) (SKCa2) (KCa2.2)	Kcnn2 Sk2	Mus musculus (Mouse)
P58404	Striatin-4 (Zinedin)	Strn4 Zin	Mus musculus (Mouse)
P58501	PAX3- and PAX7-binding protein 1 (PAX3/7BP) (GC-rich sequence DNA-binding factor 1)	Paxbp1 Gcfc Gcfc1	Mus musculus (Mouse)
P58544	BTB/POZ domain-containing protein 1 (Glucose signal-repressing protein)	Btbd1 Gsrp	Mus musculus (Mouse)
P58742	Aladin (Adracalin)	Aaas	Mus musculus (Mouse)
P58771	Tropomyosin alpha-1 chain (Alpha-tropomyosin) (Tropomyosin-1)	Tpm1 Tpm-1 Tpma	Mus musculus (Mouse)
P58774	Tropomyosin beta chain (Beta-tropomyosin) (Tropomyosin-2)	Tpm2 Tpm-2	Mus musculus (Mouse)
P58802	TBC1 domain family member 10A (EBP50-PDX interactor of 64 kDa) (EPI64 protein)	Tbc1d10a Epi64 Tbc1d10	Mus musculus (Mouse)
P58854	Gamma-tubulin complex component 3 (GCP-3)	Tubgcp3 Gcp3	Mus musculus (Mouse)
P58871	182 kDa tankyrase-1-binding protein	Tnks1bp1 Kiaa1741 Tab182	Mus musculus (Mouse)
P59016	Vacuolar protein sorting-associated protein 33B	Vps33b	Mus musculus (Mouse)
P59017	Bcl-2-like protein 13 (Bcl2-L-13) (Bcl-rambo) (Protein Mil1)	Bcl2l13 Mil1	Mus musculus (Mouse)
P59041	DnaJ homolog subfamily C member 30 (Williams-Beuren syndrome chromosomal region 18 protein homolog)	Dnajc30 Wbscr18	Mus musculus (Mouse)
P59108	Copine-2 (Copine II)	Cpne2	Mus musculus (Mouse)
P59114	Phosphorylated CTD-interacting factor 1	Pcif1	Mus musculus (Mouse)
P59266	Fat storage-inducing transmembrane protein 2 (Fat-inducing protein 2)	Fitm2 Fit2	Mus musculus (Mouse)
P59279	Ras-related protein Rab-2B	Rab2b	Mus musculus (Mouse)
P59281	Rho GTPase-activating protein 39	Arhgap39 D15Wsu169e Kiaa1688	Mus musculus (Mouse)
P59325	Eukaryotic translation initiation factor 5 (eIF-5)	Eif5	Mus musculus (Mouse)
P59326	YTH domain-containing family protein 1 (Dermatomyositis associated with cancer putative autoantigen 1 homolog) (DACA-1 homolog)	Ythdf1	Mus musculus (Mouse)
P59481	VIP36-like protein (Lectin mannose-binding 2-like) (LMAN2-like protein)	Lman2l Vipl	Mus musculus (Mouse)
P59644	Phosphatidylinositol 4,5-bisphosphate 5-phosphatase A (EC 3.1.3.56) (Inositol polyphosphate 5-phosphatase J)	Inpp5j Pib5pa	Mus musculus (Mouse)
P59648	FXYD domain-containing ion transport regulator 7	Fxyd7	Mus musculus (Mouse)
P59672	Ankyrin repeat and SAM domain-containing protein 1A (Odin)	Anks1a Anks1 Kiaa0229 Odin	Mus musculus (Mouse)
P59708	Splicing factor 3B subunit 6 (Pre-mRNA branch site protein p14) (SF3b 14 kDa subunit)	Sf3b6 Sf3b14	Mus musculus (Mouse)
P59759	MKL/myocardin-like protein 2 (Myocardin-related transcription factor B) (MRTF-B)	Mkl2 Mrtfb	Mus musculus (Mouse)
P59764	Dedicator of cytokinesis protein 4	Dock4 Kiaa0716	Mus musculus (Mouse)
P59808	SAM and SH3 domain-containing protein 1	Sash1	Mus musculus (Mouse)
P59823	Interleukin-1 receptor accessory protein-like 1 (IL-1-RAPL-1) (IL-1RAPL-1) (IL1RAPL-1) (X-linked interleukin-1 receptor accessory protein-like 1)	Il1rapl1	Mus musculus (Mouse)
P59913	Protein-L-isoaspartate O-methyltransferase domain-containing protein 1	Pcmtd1	Mus musculus (Mouse)
P59999	Actin-related protein 2/3 complex subunit 4 (Arp2/3 complex 20 kDa subunit) (p20-ARC)	Arpc4 Arc20	Mus musculus (Mouse)
P60041	Somatostatin [Cleaved into: Antrin; Somatostatin-28; Somatostatin-14]	Sst Smst	Mus musculus (Mouse)
P60060	Protein transport protein Sec61 subunit gamma	Sec61g	Mus musculus (Mouse)
P60122	RuvB-like 1 (EC 3.6.4.12) (49 kDa TATA box-binding protein-interacting protein) (49 kDa TBP-interacting protein) (DNA helicase p50) (Pontin 52) (TIP49a)	Ruvbl1 Tip49 Tip49a	Mus musculus (Mouse)
P60191	Regulating synaptic membrane exocytosis protein 4 (RIM4 gamma) (Rab3-interacting molecule 4) (RIM 4)	Rims4	Mus musculus (Mouse)
P60202	Myelin proteolipid protein (PLP) (Lipophilin)	Plp1 Plp	Mus musculus (Mouse)
P60229	Eukaryotic translation initiation factor 3 subunit E (eIF3e) (Eukaryotic translation initiation factor 3 subunit 6) (MMTV integration site 6) (Mammary tumor-associated protein INT-6) (Viral integration site protein INT-6) (eIF-3 p48)	Eif3e Eif3s6 Int6	Mus musculus (Mouse)
P60335	Poly(rC)-binding protein 1 (Alpha-CP1) (Heterogeneous nuclear ribonucleoprotein E1) (hnRNP E1)	Pcbp1	Mus musculus (Mouse)
P60469	Liprin-alpha-3 (Protein tyrosine phosphatase receptor type f polypeptide-interacting protein alpha-3) (PTPRF-interacting protein alpha-3)	Ppfia3	Mus musculus (Mouse)
P60487	Pyridoxal phosphate phosphatase (PLP phosphatase) (EC 3.1.3.3) (EC 3.1.3.74) (Chronophin)	Pdxp Cin Plp Plpp	Mus musculus (Mouse)
P60521	Gamma-aminobutyric acid receptor-associated protein-like 2 (GABA(A) receptor-associated protein-like 2) (Golgi-associated ATPase enhancer of 16 kDa) (GATE-16)	Gabarapl2	Mus musculus (Mouse)
P60603	Reactive oxygen species modulator 1 (ROS modulator 1) (Protein MGR2 homolog)	Romo1	Mus musculus (Mouse)
P60670	Nuclear protein localization protein 4 homolog (Protein NPL4)	Nploc4 Kiaa1499 Npl4	Mus musculus (Mouse)
P60710	Actin, cytoplasmic 1 (Beta-actin) [Cleaved into: Actin, cytoplasmic 1, N-terminally processed]	Actb	Mus musculus (Mouse)
P60755	MAM domain-containing glycosylphosphatidylinositol anchor protein 2 (MAM domain-containing protein 1)	Mdga2 Mamdc1	Mus musculus (Mouse)
P60761	Neurogranin (Ng) (RC3) [Cleaved into: NEUG(55-78)]	Nrgn	Mus musculus (Mouse)
P60762	Mortality factor 4-like protein 1 (MORF-related gene 15 protein) (Testis-expressed gene 189 protein) (Transcription factor-like protein MRG15)	Morf4l1 Mrg15 Tex189	Mus musculus (Mouse)
P60764	Ras-related C3 botulinum toxin substrate 3 (p21-Rac3)	Rac3	Mus musculus (Mouse)
P60766	Cell division control protein 42 homolog (G25K GTP-binding protein)	Cdc42	Mus musculus (Mouse)
P60824	Cold-inducible RNA-binding protein (A18 hnRNP) (Glycine-rich RNA-binding protein CIRP)	Cirbp Cirp	Mus musculus (Mouse)
P60840	Alpha-endosulfine (ARPP-19e)	Ensa	Mus musculus (Mouse)
P60843	Eukaryotic initiation factor 4A-I (eIF-4A-I) (eIF4A-I) (EC 3.6.4.13) (ATP-dependent RNA helicase eIF4A-1)	Eif4a1 Ddx2a Eif4a	Mus musculus (Mouse)
P60853	Leucine zipper putative tumor suppressor 1 (F37/Esophageal cancer-related gene-coding leucine-zipper motif) (Fez1)	Lzts1 Fez1	Mus musculus (Mouse)
P60867	40S ribosomal protein S20	Rps20	Mus musculus (Mouse)
P60879	Synaptosomal-associated protein 25 (SNAP-25) (Super protein) (SUP) (Synaptosomal-associated 25 kDa protein)	Snap25 Snap	Mus musculus (Mouse)
P60882	Multiple epidermal growth factor-like domains protein 8 (Multiple EGF-like domains protein 8) (Epidermal growth factor-like protein 4) (EGF-like protein 4)	Megf8 Egfl4	Mus musculus (Mouse)
P60898	DNA-directed RNA polymerase II subunit RPB9 (RNA polymerase II subunit B9) (DNA-directed RNA polymerase II subunit I) (RNA polymerase II 14.5 kDa subunit) (RPB14.5)	Polr2i	Mus musculus (Mouse)
P60904	DnaJ homolog subfamily C member 5 (Cysteine string protein) (CSP)	Dnajc5	Mus musculus (Mouse)
P61021	Ras-related protein Rab-5B	Rab5b	Mus musculus (Mouse)
P61022	Calcineurin B homologous protein 1 (Calcineurin B-like protein) (Calcium-binding protein CHP) (Calcium-binding protein p22) (EF-hand calcium-binding domain-containing protein p22) (Sid 470) (p24)	Chp1 Chp Sid470	Mus musculus (Mouse)
P61027	Ras-related protein Rab-10	Rab10	Mus musculus (Mouse)
P61028	Ras-related protein Rab-8B	Rab8b	Mus musculus (Mouse)
P61080	Ubiquitin-conjugating enzyme E2 D1 (EC 2.3.2.23) ((E3-independent) E2 ubiquitin-conjugating enzyme D1) (EC 2.3.2.24) (E2 ubiquitin-conjugating enzyme D1) (Ubiquitin carrier protein D1) (Ubiquitin-conjugating enzyme E2(17)KB 1) (Ubiquitin-conjugating enzyme E2-17 kDa 1) (Ubiquitin-protein ligase D1)	Ube2d1	Mus musculus (Mouse)
P61082	NEDD8-conjugating enzyme Ubc12 (EC 2.3.2.-) (NEDD8 carrier protein) (Ubiquitin-conjugating enzyme E2 M)	Ube2m Ubc-rs2 Ubc12	Mus musculus (Mouse)
P61087	Ubiquitin-conjugating enzyme E2 K (EC 2.3.2.23) (E2 ubiquitin-conjugating enzyme K) (Huntingtin-interacting protein 2) (HIP-2) (Ubiquitin carrier protein) (Ubiquitin-conjugating enzyme E2-25 kDa) (Ubiquitin-conjugating enzyme E2(25K)) (Ubiquitin-conjugating enzyme E2-25K) (Ubiquitin-protein ligase)	Ube2k Hip2	Mus musculus (Mouse)
P61089	Ubiquitin-conjugating enzyme E2 N (EC 2.3.2.23) (Bendless-like ubiquitin-conjugating enzyme) (E2 ubiquitin-conjugating enzyme N) (Ubc13) (Ubiquitin carrier protein N) (Ubiquitin-protein ligase N)	Ube2n Blu	Mus musculus (Mouse)
P61148	Fibroblast growth factor 1 (FGF-1) (Acidic fibroblast growth factor) (aFGF) (Heparin-binding growth factor 1) (HBGF-1)	Fgf1 Fgf-1 Fgfa	Mus musculus (Mouse)
P61161	Actin-related protein 2 (Actin-like protein 2)	Actr2 Arp2	Mus musculus (Mouse)
P61164	Alpha-centractin (Centractin) (ARP1) (Actin-RPV) (Centrosome-associated actin homolog)	Actr1a Ctrn1	Mus musculus (Mouse)
P61202	COP9 signalosome complex subunit 2 (SGN2) (Signalosome subunit 2) (Alien homolog) (JAB1-containing signalosome subunit 2) (Thyroid receptor-interacting protein 15) (TR-interacting protein 15) (TRIP-15)	Cops2 Csn2 Trip15	Mus musculus (Mouse)
P61205	ADP-ribosylation factor 3	Arf3	Mus musculus (Mouse)
P61208	ADP-ribosylation factor-like protein 4C (ADP-ribosylation factor-like 7)	Arl4c Arl7	Mus musculus (Mouse)
P61211	ADP-ribosylation factor-like protein 1	Arl1	Mus musculus (Mouse)
P61215	Carbonic anhydrase-related protein 10 (Carbonic anhydrase-related protein X) (CA-RP X) (CARP X)	Ca10 Car10	Mus musculus (Mouse)
P61222	ATP-binding cassette sub-family E member 1 (RNase L inhibitor) (Ribonuclease 4 inhibitor) (RNS4I)	Abce1 Rli	Mus musculus (Mouse)
P61226	Ras-related protein Rap-2b	Rap2b	Mus musculus (Mouse)
P61255	60S ribosomal protein L26 (Silica-induced gene 20 protein) (SIG-20)	Rpl26	Mus musculus (Mouse)
P61264	Syntaxin-1B	Stx1b Stx1b1 Stx1b2	Mus musculus (Mouse)
P61290	Proteasome activator complex subunit 3 (11S regulator complex subunit gamma) (REG-gamma) (Activator of multicatalytic protease subunit 3) (Ki nuclear autoantigen) (Proteasome activator 28 subunit gamma) (PA28g) (PA28gamma)	Psme3	Mus musculus (Mouse)
P61294	Ras-related protein Rab-6B	Rab6b D9Bwg0185e	Mus musculus (Mouse)
P61327	Protein mago nashi homolog	Magoh	Mus musculus (Mouse)
P61329	Fibroblast growth factor 12 (FGF-12) (Fibroblast growth factor homologous factor 1) (FHF-1) (Myocyte-activating factor)	Fgf12 Fhf1	Mus musculus (Mouse)
P61358	60S ribosomal protein L27	Rpl27	Mus musculus (Mouse)
P61458	Pterin-4-alpha-carbinolamine dehydratase (PHS) (EC 4.2.1.96) (4-alpha-hydroxy-tetrahydropterin dehydratase) (Dimerization cofactor of hepatocyte nuclear factor 1-alpha) (DCoH) (Dimerization cofactor of HNF1) (Phenylalanine hydroxylase-stimulating protein) (Pterin carbinolamine dehydratase) (PCD)	Pcbd1 Dcoh Pcbd	Mus musculus (Mouse)
P61514	60S ribosomal protein L37a	Rpl37a	Mus musculus (Mouse)
P61600	N-alpha-acetyltransferase 20 (EC 2.3.1.254) (Methionine N-acetyltransferase) (N-acetyltransferase 5) (N-terminal acetyltransferase B complex catalytic subunit NAA20) (N-terminal acetyltransferase B complex catalytic subunit NAT5) (NatB complex subunit NAT5) (NatB catalytic subunit)	Naa20 Nat5	Mus musculus (Mouse)
P61620	Protein transport protein Sec61 subunit alpha isoform 1 (Sec61 alpha-1)	Sec61a1 Sec61a	Mus musculus (Mouse)
P61750	ADP-ribosylation factor 4	Arf4	Mus musculus (Mouse)
P61759	Prefoldin subunit 3 (von Hippel-Lindau-binding protein 1) (VBP-1) (VHL-binding protein 1)	Vbp1 Pfdn3	Mus musculus (Mouse)
P61793	Lysophosphatidic acid receptor 1 (LPA receptor 1) (LPA-1) (Lysophosphatidic acid receptor Edg-2) (Rec1.3) (VZG-1)	Lpar1 Edg2 Gpcr26 Lpa1 Vzg1	Mus musculus (Mouse)
P61804	Dolichyl-diphosphooligosaccharide--protein glycosyltransferase subunit DAD1 (Oligosaccharyl transferase subunit DAD1) (Defender against cell death 1) (DAD-1)	Dad1	Mus musculus (Mouse)
P61809	Cyclin-dependent kinase 5 activator 1 (CDK5 activator 1) (Cyclin-dependent kinase 5 regulatory subunit 1) (TPKII regulatory subunit) [Cleaved into: Cyclin-dependent kinase 5 activator 1, p35 (p35); Cyclin-dependent kinase 5 activator 1, p25 (p25) (Tau protein kinase II 23 kDa subunit) (p23)]	Cdk5r1 Cdk5r Nck5a	Mus musculus (Mouse)
P61922	4-aminobutyrate aminotransferase, mitochondrial (EC 2.6.1.19) ((S)-3-amino-2-methylpropionate transaminase) (EC 2.6.1.22) (GABA aminotransferase) (GABA-AT) (Gamma-amino-N-butyrate transaminase) (GABA transaminase) (GABA-T) (L-AIBAT)	Abat Gabat	Mus musculus (Mouse)
P61924	Coatomer subunit zeta-1 (Zeta-1-coat protein) (Zeta-1 COP)	Copz1 Copz	Mus musculus (Mouse)
P61957	Small ubiquitin-related modifier 2 (SUMO-2) (SMT3 homolog 2) (Ubiquitin-like protein SMT3B) (Smt3B)	Sumo2 Smt3b Smt3h2	Mus musculus (Mouse)
P61961	Ubiquitin-fold modifier 1	Ufm1	Mus musculus (Mouse)
P61963	DDB1- and CUL4-associated factor 7 (WD repeat-containing protein 68) (WD repeat-containing protein An11 homolog)	Dcaf7 Han11 Wdr68	Mus musculus (Mouse)
P61965	WD repeat-containing protein 5 (BMP2-induced 3-kb gene protein) (WD repeat-containing protein BIG-3)	Wdr5 Big Big3	Mus musculus (Mouse)
P61967	AP-1 complex subunit sigma-1A (Adaptor protein complex AP-1 subunit sigma-1A) (Adaptor-related protein complex 1 subunit sigma-1A) (Clathrin assembly protein complex 1 sigma-1A small chain) (Clathrin coat assembly protein AP19) (Golgi adaptor HA1/AP1 adaptin sigma-1A subunit) (HA1 19 kDa subunit) (Sigma 1a subunit of AP-1 clathrin) (Sigma-adaptin 1A) (Sigma1A-adaptin)	Ap1s1 Ap19	Mus musculus (Mouse)
P61971	Nuclear transport factor 2 (NTF-2)	Nutf2 Ntf2	Mus musculus (Mouse)
P61979	Heterogeneous nuclear ribonucleoprotein K (hnRNP K)	Hnrnpk Hnrpk	Mus musculus (Mouse)
P61982	14-3-3 protein gamma [Cleaved into: 14-3-3 protein gamma, N-terminally processed]	Ywhag	Mus musculus (Mouse)
P62046	Leucine-rich repeat and calponin homology domain-containing protein 1 (Calponin homology domain-containing protein 1)	Lrch1 Chdc1 Kiaa1016	Mus musculus (Mouse)
P62069	Ubiquitin carboxyl-terminal hydrolase 46 (EC 3.4.19.12) (Deubiquitinating enzyme 46) (Ubiquitin thioesterase 46) (Ubiquitin-specific-processing protease 46)	Usp46	Mus musculus (Mouse)
P62071	Ras-related protein R-Ras2	Rras2	Mus musculus (Mouse)
P62073	Mitochondrial import inner membrane translocase subunit Tim10	Timm10 Tim10	Mus musculus (Mouse)
P62075	Mitochondrial import inner membrane translocase subunit Tim13	Timm13 Tim13a Timm13a	Mus musculus (Mouse)
P62077	Mitochondrial import inner membrane translocase subunit Tim8 B (Deafness dystonia protein 2 homolog)	Timm8b Ddp2 Tim8b	Mus musculus (Mouse)
P62082	40S ribosomal protein S7	Rps7	Mus musculus (Mouse)
P62137	Serine/threonine-protein phosphatase PP1-alpha catalytic subunit (PP-1A) (EC 3.1.3.16)	Ppp1ca Ppp1a	Mus musculus (Mouse)
P62141	Serine/threonine-protein phosphatase PP1-beta catalytic subunit (PP-1B) (EC 3.1.3.16) (EC 3.1.3.53)	Ppp1cb	Mus musculus (Mouse)
P62192	26S proteasome regulatory subunit 4 (P26s4) (26S proteasome AAA-ATPase subunit RPT2) (Proteasome 26S subunit ATPase 1)	Psmc1	Mus musculus (Mouse)
P62196	26S proteasome regulatory subunit 8 (26S proteasome AAA-ATPase subunit RPT6) (Proteasome 26S subunit ATPase 5) (Proteasome subunit p45) (p45/SUG) (mSUG1)	Psmc5 Sug1	Mus musculus (Mouse)
P0DP26	Calmodulin-1	Calm1 Calm Cam Cam1	Mus musculus (Mouse)
P0DP27	Calmodulin-2	Calm2 Cam2 CamC	Mus musculus (Mouse)
P0DP28	Calmodulin-3	Calm3 Cam3 Camc	Mus musculus (Mouse)
P62242	40S ribosomal protein S8	Rps8	Mus musculus (Mouse)
P62245	40S ribosomal protein S15a	Rps15a	Mus musculus (Mouse)
P62254	Ubiquitin-conjugating enzyme E2 G1 (EC 2.3.2.23) (E2 ubiquitin-conjugating enzyme G1) (E217K) (UBC7) (Ubiquitin carrier protein G1) (Ubiquitin-protein ligase G1) [Cleaved into: Ubiquitin-conjugating enzyme E2 G1, N-terminally processed]	Ube2g1 Ube2g	Mus musculus (Mouse)
P62257	Ubiquitin-conjugating enzyme E2 H (EC 2.3.2.23) ((E3-independent) E2 ubiquitin-conjugating enzyme H) (EC 2.3.2.24) (E2 ubiquitin-conjugating enzyme H) (UBCH2) (Ubiquitin carrier protein H) (Ubiquitin-conjugating enzyme E2-20K) (Ubiquitin-protein ligase H)	Ube2h	Mus musculus (Mouse)
P62259	14-3-3 protein epsilon (14-3-3E)	Ywhae	Mus musculus (Mouse)
P62264	40S ribosomal protein S14	Rps14	Mus musculus (Mouse)
P62267	40S ribosomal protein S23	Rps23	Mus musculus (Mouse)
P62270	40S ribosomal protein S18 (Ke-3) (Ke3)	Rps18	Mus musculus (Mouse)
P62274	40S ribosomal protein S29	Rps29	Mus musculus (Mouse)
P62281	40S ribosomal protein S11	Rps11	Mus musculus (Mouse)
P62301	40S ribosomal protein S13	Rps13	Mus musculus (Mouse)
P62305	Small nuclear ribonucleoprotein E (snRNP-E) (Sm protein E) (Sm-E) (SmE)	Snrpe	Mus musculus (Mouse)
P62307	Small nuclear ribonucleoprotein F (snRNP-F) (Sm protein F) (Sm-F) (SmF)	Snrpf	Mus musculus (Mouse)
P62309	Small nuclear ribonucleoprotein G (snRNP-G) (Sm protein G) (Sm-G) (SmG)	Snrpg	Mus musculus (Mouse)
P62311	U6 snRNA-associated Sm-like protein LSm3	Lsm3	Mus musculus (Mouse)
P62315	Small nuclear ribonucleoprotein Sm D1 (Sm-D1) (Sm-D autoantigen) (snRNP core protein D1)	Snrpd1	Mus musculus (Mouse)
P62317	Small nuclear ribonucleoprotein Sm D2 (Sm-D2) (snRNP core protein D2)	Snrpd2	Mus musculus (Mouse)
P62320	Small nuclear ribonucleoprotein Sm D3 (Sm-D3) (snRNP core protein D3)	Snrpd3	Mus musculus (Mouse)
P62322	U6 snRNA-associated Sm-like protein LSm5	Lsm5	Mus musculus (Mouse)
P62331	ADP-ribosylation factor 6	Arf6	Mus musculus (Mouse)
P62334	26S proteasome regulatory subunit 10B (26S proteasome AAA-ATPase subunit RPT4) (Proteasome 26S subunit ATPase 6) (Proteasome subunit p42)	Psmc6 Sug2	Mus musculus (Mouse)
P62340	TATA box-binding protein-like protein 1 (TBP-like protein 1) (21 kDa TBP-like protein) (TATA box-binding protein-related factor 2) (TBP-related factor 2) (TBP-like factor) (TBP-related protein)	Tbpl1 Tlf Tlp Tlp21 Trf2 Trp	Mus musculus (Mouse)
P62342	Thioredoxin reductase-like selenoprotein T (SelT) (EC 1.8.1.9)	Selenot Selt	Mus musculus (Mouse)
P62482	Voltage-gated potassium channel subunit beta-2 (EC 1.1.1.-) (K(+) channel subunit beta-2) (Kv-beta-2) (Neuroimmune protein F5)	Kcnab2 Ckbeta2 I2rf5 Kcnb3	Mus musculus (Mouse)
P62484	Abl interactor 2 (Abelson interactor 2) (Abi-2)	Abi2	Mus musculus (Mouse)
P62492	Ras-related protein Rab-11A (Rab-11)	Rab11a Rab11	Mus musculus (Mouse)
P62500	TSC22 domain family protein 1 (Regulatory protein TSC-22) (TGFB-stimulated clone 22 homolog) (TSC22-related inducible leucine zipper 1b) (Transforming growth factor beta-1-induced transcript 4 protein)	Tsc22d1 Kiaa1994 Tgfb1i4 Tilz1b Tsc22	Mus musculus (Mouse)
P62627	Dynein light chain roadblock-type 1 (Dynein light chain 2A, cytoplasmic)	Dynlrb1 Dncl2a Dnlc2a	Mus musculus (Mouse)
P62631	Elongation factor 1-alpha 2 (EF-1-alpha-2) (Eukaryotic elongation factor 1 A-2) (eEF1A-2) (Statin-S1)	Eef1a2 Eef1al Stn	Mus musculus (Mouse)
P62700	Protein yippee-like 5	Ypel5	Mus musculus (Mouse)
P62702	40S ribosomal protein S4, X isoform	Rps4x Rps4	Mus musculus (Mouse)
P62715	Serine/threonine-protein phosphatase 2A catalytic subunit beta isoform (PP2A-beta) (EC 3.1.3.16)	Ppp2cb	Mus musculus (Mouse)
P62717	60S ribosomal protein L18a	Rpl18a	Mus musculus (Mouse)
P62737	Actin, aortic smooth muscle (Alpha-actin-2) [Cleaved into: Actin, aortic smooth muscle, intermediate form]	Acta2 Actsa Actvs	Mus musculus (Mouse)
P62743	AP-2 complex subunit sigma (Adaptor protein complex AP-2 subunit sigma) (Adaptor-related protein complex 2 subunit sigma) (Clathrin assembly protein 2 sigma small chain) (Clathrin coat assembly protein AP17) (Clathrin coat-associated protein AP17) (Plasma membrane adaptor AP-2 17 kDa protein) (Sigma-adaptin 3b) (Sigma2-adaptin)	Ap2s1 Ap17 Claps2	Mus musculus (Mouse)
P62746	Rho-related GTP-binding protein RhoB	Rhob Arhb	Mus musculus (Mouse)
P62748	Hippocalcin-like protein 1 (Neural visinin-like protein 3) (NVL-3) (NVP-3) (Visinin-like protein 3) (VILIP-3)	Hpcal1	Mus musculus (Mouse)
P62751	60S ribosomal protein L23a	Rpl23a	Mus musculus (Mouse)
P62754	40S ribosomal protein S6 (Phosphoprotein NP33)	Rps6	Mus musculus (Mouse)
P62761	Visinin-like protein 1 (VILIP) (Neural visinin-like protein 1) (NVL-1) (NVP-1)	Vsnl1 Visl1	Mus musculus (Mouse)
P62774	Myotrophin (Granule cell differentiation protein) (Protein V-1)	Mtpn Gcdp	Mus musculus (Mouse)
P62806	Histone H4	Hist1h4a; Hist1h4b H4-53; Hist1h4c H4-12; Hist1h4d; Hist1h4f; Hist1h4h; Hist1h4i; Hist1h4j; Hist1h4k; Hist1h4m; Hist2h4a Hist2h4; Hist4h4	Mus musculus (Mouse)
P62812	Gamma-aminobutyric acid receptor subunit alpha-1 (GABA(A) receptor subunit alpha-1)	Gabra1 Gabra-1	Mus musculus (Mouse)
P62814	V-type proton ATPase subunit B, brain isoform (V-ATPase subunit B 2) (Endomembrane proton pump 58 kDa subunit) (Vacuolar proton pump subunit B 2)	Atp6v1b2 Atp6b2 Vat2	Mus musculus (Mouse)
P62818	Protein S100-A3 (Protein S-100E) (S100 calcium-binding protein A3)	S100a3	Mus musculus (Mouse)
P62821	Ras-related protein Rab-1A (YPT1-related protein)	Rab1A Rab1	Mus musculus (Mouse)
P62823	Ras-related protein Rab-3C	Rab3c	Mus musculus (Mouse)
P62827	GTP-binding nuclear protein Ran (GTPase Ran) (Ras-like protein TC4) (Ras-related nuclear protein)	Ran Rasl2-8	Mus musculus (Mouse)
P62830	60S ribosomal protein L23	Rpl23	Mus musculus (Mouse)
P62835	Ras-related protein Rap-1A (Ras-related protein Krev-1)	Rap1a Krev-1	Mus musculus (Mouse)
P62838	Ubiquitin-conjugating enzyme E2 D2 (EC 2.3.2.23) ((E3-independent) E2 ubiquitin-conjugating enzyme D2) (EC 2.3.2.24) (E2 ubiquitin-conjugating enzyme D2) (Ubiquitin carrier protein D2) (Ubiquitin-conjugating enzyme E2(17)KB 2) (Ubiquitin-conjugating enzyme E2-17 kDa 2) (Ubiquitin-protein ligase D2)	Ube2d2 Ubc4 Ubch4 Ubch5b Ube2d2a	Mus musculus (Mouse)
P62843	40S ribosomal protein S15 (RIG protein)	Rps15 Rig	Mus musculus (Mouse)
P62849	40S ribosomal protein S24	Rps24	Mus musculus (Mouse)
P62852	40S ribosomal protein S25	Rps25	Mus musculus (Mouse)
P62855	40S ribosomal protein S26	Rps26	Mus musculus (Mouse)
P62858	40S ribosomal protein S28	Rps28	Mus musculus (Mouse)
P62862	40S ribosomal protein S30	Fau	Mus musculus (Mouse)
P62869	Elongin-B (EloB) (Elongin 18 kDa subunit) (RNA polymerase II transcription factor SIII subunit B) (SIII p18) (Transcription elongation factor B polypeptide 2)	Elob Tceb2	Mus musculus (Mouse)
P62874	Guanine nucleotide-binding protein G(I)/G(S)/G(T) subunit beta-1 (Transducin beta chain 1)	Gnb1	Mus musculus (Mouse)
P62876	DNA-directed RNA polymerases I, II, and III subunit RPABC5 (RNA polymerases I, II, and III subunit ABC5) (DNA-directed RNA polymerase III subunit L) (RPB10 homolog)	Polr2l	Mus musculus (Mouse)
P62878	E3 ubiquitin-protein ligase RBX1 (EC 2.3.2.27) (EC 2.3.2.32) (E3 ubiquitin-protein transferase RBX1) (RING finger protein 75) (RING-box protein 1) (Rbx1) [Cleaved into: E3 ubiquitin-protein ligase RBX1, N-terminally processed (E3 ubiquitin-protein transferase RBX1, N-terminally processed)]	Rbx1	Mus musculus (Mouse)
P62880	Guanine nucleotide-binding protein G(I)/G(S)/G(T) subunit beta-2 (G protein subunit beta-2) (Transducin beta chain 2)	Gnb2	Mus musculus (Mouse)
P62881	Guanine nucleotide-binding protein subunit beta-5 (Gbeta5) (Transducin beta chain 5)	Gnb5	Mus musculus (Mouse)
P62889	60S ribosomal protein L30	Rpl30	Mus musculus (Mouse)
P62892	60S ribosomal protein L39	Rpl39	Mus musculus (Mouse)
P62897	Cytochrome c, somatic	Cycs	Mus musculus (Mouse)
P62900	60S ribosomal protein L31	Rpl31	Mus musculus (Mouse)
P62908	40S ribosomal protein S3 (EC 4.2.99.18)	Rps3	Mus musculus (Mouse)
P62911	60S ribosomal protein L32	Rpl32	Mus musculus (Mouse)
P62915	Transcription initiation factor IIB (General transcription factor TFIIB) (RNA polymerase II alpha initiation factor)	Gtf2b	Mus musculus (Mouse)
P62918	60S ribosomal protein L8	Rpl8	Mus musculus (Mouse)
P62956	Voltage-dependent calcium channel gamma-7 subunit (Neuronal voltage-gated calcium channel gamma-7 subunit) (Transmembrane AMPAR regulatory protein gamma-7) (TARP gamma-7)	Cacng7	Mus musculus (Mouse)
P62960	Nuclease-sensitive element-binding protein 1 (CCAAT-binding transcription factor I subunit A) (CBF-A) (DNA-binding protein B) (DBPB) (Enhancer factor I subunit A) (EFI-A) (Y-box transcription factor) (Y-box-binding protein 1) (YB-1)	Ybx1 Msy-1 Msy1 Nsep1 Yb1	Mus musculus (Mouse)
P62962	Profilin-1 (Profilin I)	Pfn1	Mus musculus (Mouse)
P62965	Cellular retinoic acid-binding protein 1 (Cellular retinoic acid-binding protein I) (CRABP-I)	Crabp1	Mus musculus (Mouse)
P62983	Ubiquitin-40S ribosomal protein S27a (Ubiquitin carboxyl extension protein 80) [Cleaved into: Ubiquitin; 40S ribosomal protein S27a]	Rps27a Uba80 Ubcep1	Mus musculus (Mouse)
P62984	Ubiquitin-60S ribosomal protein L40 (Ubiquitin A-52 residue ribosomal protein fusion product 1) [Cleaved into: Ubiquitin; 60S ribosomal protein L40 (CEP52)]	Uba52 Ubcep2	Mus musculus (Mouse)
P62996	Transformer-2 protein homolog beta (TRA-2 beta) (TRA2-beta) (Silica-induced gene 41 protein) (SIG-41) (Splicing factor, arginine/serine-rich 10) (Transformer-2 protein homolog B)	Tra2b Sfrs10 Silg41	Mus musculus (Mouse)
P63001	Ras-related C3 botulinum toxin substrate 1 (p21-Rac1)	Rac1	Mus musculus (Mouse)
P63002	Amino-terminal enhancer of split (Amino enhancer of split) (Grg-5) (Groucho-related protein 5) (Protein ESP1) (Protein GRG)	Aes Esp1 Grg Grg5	Mus musculus (Mouse)
P63005	Platelet-activating factor acetylhydrolase IB subunit alpha (Lissencephaly-1 protein) (LIS-1) (PAF acetylhydrolase 45 kDa subunit) (PAF-AH 45 kDa subunit) (PAF-AH alpha) (PAFAH alpha)	Pafah1b1 Lis-1 Lis1 Pafaha	Mus musculus (Mouse)
P63011	Ras-related protein Rab-3A	Rab3a	Mus musculus (Mouse)
P63017	Heat shock cognate 71 kDa protein (Heat shock 70 kDa protein 8)	Hspa8 Hsc70 Hsc73	Mus musculus (Mouse)
P63024	Vesicle-associated membrane protein 3 (VAMP-3) (Cellubrevin) (CEB) (Synaptobrevin-3)	Vamp3 Syb3	Mus musculus (Mouse)
P63028	Translationally-controlled tumor protein (TCTP) (21 kDa polypeptide) (p21) (p23)	Tpt1 Trt	Mus musculus (Mouse)
P63030	Mitochondrial pyruvate carrier 1 (Brain protein 44-like protein)	Mpc1 Brp44l	Mus musculus (Mouse)
P63032	GTP-binding protein Rhes (Ras homolog enriched in striatum)	Rasd2	Mus musculus (Mouse)
P63034	Cytohesin-2 (ARF nucleotide-binding site opener) (Protein ARNO) (PH, SEC7 and coiled-coil domain-containing protein 2) (CLM2) (SEC7 homolog B) (mSec7-2)	Cyth2 Pscd2 Sec7b	Mus musculus (Mouse)
P63037	DnaJ homolog subfamily A member 1 (DnaJ protein homolog 2) (Heat shock 40 kDa protein 4) (Heat shock protein J2) (HSJ-2)	Dnaja1 Dnaj2 Hsj2 Hspf4	Mus musculus (Mouse)
P63038	60 kDa heat shock protein, mitochondrial (EC 3.6.4.9) (60 kDa chaperonin) (Chaperonin 60) (CPN60) (HSP-65) (Heat shock protein 60) (HSP-60) (Hsp60) (Mitochondrial matrix protein P1)	Hspd1 Hsp60	Mus musculus (Mouse)
P63040	Complexin-1 (921-S) (Complexin I) (CPX I) (Synaphin-2)	Cplx1	Mus musculus (Mouse)
P63042	Stathmin-4 (Stathmin-like protein B3) (RB3)	Stmn4	Mus musculus (Mouse)
P63044	Vesicle-associated membrane protein 2 (VAMP-2) (Synaptobrevin-2)	Vamp2 Syb2	Mus musculus (Mouse)
P63046	Sulfotransferase 4A1 (ST4A1) (EC 2.8.2.-) (Brain sulfotransferase-like protein) (mBR-STL) (Nervous system sulfotransferase) (NST)	Sult4a1 Sultx3	Mus musculus (Mouse)
P63054	Calmodulin regulator protein PCP4 (Brain-specific antigen PCP-4) (Brain-specific polypeptide PEP-19) (Purkinje cell protein 4)	Pcp4 Pep19	Mus musculus (Mouse)
P63056	Noelin-3 (Olfactomedin-3) (Optimedin)	Olfm3 Noe3	Mus musculus (Mouse)
P63058	Thyroid hormone receptor alpha (Nuclear receptor subfamily 1 group A member 1) (c-erbA-1) (c-erbA-alpha)	Thra C-erba-alpha Nr1a1	Mus musculus (Mouse)
P63073	Eukaryotic translation initiation factor 4E (eIF-4E) (eIF4E) (mRNA cap-binding protein) (eIF-4F 25 kDa subunit)	Eif4e	Mus musculus (Mouse)
P63080	Gamma-aminobutyric acid receptor subunit beta-3 (GABA(A) receptor subunit beta-3)	Gabrb3 Gabrb-3	Mus musculus (Mouse)
P63082	V-type proton ATPase 16 kDa proteolipid subunit (V-ATPase 16 kDa proteolipid subunit) (PL16) (Vacuolar proton pump 16 kDa proteolipid subunit)	Atp6v0c Atp6c Atp6l Atpl Mvp	Mus musculus (Mouse)
P63085	Mitogen-activated protein kinase 1 (MAP kinase 1) (MAPK 1) (EC 2.7.11.24) (ERT1) (Extracellular signal-regulated kinase 2) (ERK-2) (MAP kinase isoform p42) (p42-MAPK) (Mitogen-activated protein kinase 2) (MAP kinase 2) (MAPK 2)	Mapk1 Erk2 Mapk Prkm1	Mus musculus (Mouse)
P63087	Serine/threonine-protein phosphatase PP1-gamma catalytic subunit (PP-1G) (EC 3.1.3.16) (Protein phosphatase 1C catalytic subunit)	Ppp1cc	Mus musculus (Mouse)
P63089	Pleiotrophin (PTN) (Heparin-binding brain mitogen) (HBBM) (Heparin-binding growth factor 8) (HBGF-8) (Heparin-binding growth-associated molecule) (HB-GAM) (Heparin-binding neutrophic factor) (HBNF) (Osteoblast-specific factor 1) (OSF-1)	Ptn	Mus musculus (Mouse)
P63094	Guanine nucleotide-binding protein G(s) subunit alpha isoforms short (Adenylate cyclase-stimulating G alpha protein)	Gnas Gnas1 MNCb-5546	Mus musculus (Mouse)
P63101	14-3-3 protein zeta/delta (Protein kinase C inhibitor protein 1) (KCIP-1) (SEZ-2)	Ywhaz	Mus musculus (Mouse)
P63115	Asc-type amino acid transporter 1 (Asc-1) (D-serine transporter) (Solute carrier family 7 member 10)	Slc7a10 Asc1	Mus musculus (Mouse)
P63137	Gamma-aminobutyric acid receptor subunit beta-2 (GABA(A) receptor subunit beta-2)	Gabrb2 Gabrb-2	Mus musculus (Mouse)
P63141	Potassium voltage-gated channel subfamily A member 2 (MK2) (Voltage-gated potassium channel subunit Kv1.2)	Kcna2	Mus musculus (Mouse)
P63143	Voltage-gated potassium channel subunit beta-1 (EC 1.1.1.-) (K(+) channel subunit beta-1) (Kv-beta-1)	Kcnab1 Kvb1	Mus musculus (Mouse)
P63147	Ubiquitin-conjugating enzyme E2 B (EC 2.3.2.23) (E2 ubiquitin-conjugating enzyme B) (E214K) (RAD6 homolog B) (HR6B) (mHR6B) (Ubiquitin carrier protein B) (Ubiquitin-protein ligase B)	Ube2b Rad6b	Mus musculus (Mouse)
P63154	Crooked neck-like protein 1 (Crooked neck homolog)	Crnkl1	Mus musculus (Mouse)
P63158	High mobility group protein B1 (High mobility group protein 1) (HMG-1)	Hmgb1 Hmg-1 Hmg1	Mus musculus (Mouse)
P63166	Small ubiquitin-related modifier 1 (SUMO-1) (SMT3 homolog 3) (Ubiquitin-homology domain protein PIC1) (Ubiquitin-like protein SMT3C) (Smt3C)	Sumo1 Smt3c Smt3h3 Ubl1	Mus musculus (Mouse)
P63168	Dynein light chain 1, cytoplasmic (8 kDa dynein light chain) (DLC8) (Dynein light chain LC8-type 1) (Protein inhibitor of neuronal nitric oxide synthase) (PIN) (mPIN)	Dynll1 Dlc1 Dncl1 Dnclc1	Mus musculus (Mouse)
P63213	Guanine nucleotide-binding protein G(I)/G(S)/G(O) subunit gamma-2 (G gamma-I)	Gng2	Mus musculus (Mouse)
P63216	Guanine nucleotide-binding protein G(I)/G(S)/G(O) subunit gamma-3	Gng3 Gngt3	Mus musculus (Mouse)
P63242	Eukaryotic translation initiation factor 5A-1 (eIF-5A-1) (eIF-5A1) (Eukaryotic initiation factor 5A isoform 1) (eIF-5A) (eIF-4D)	Eif5a	Mus musculus (Mouse)
P63248	cAMP-dependent protein kinase inhibitor alpha (PKI-alpha) (cAMP-dependent protein kinase inhibitor, muscle/brain isoform)	Pkia	Mus musculus (Mouse)
P63250	G protein-activated inward rectifier potassium channel 1 (GIRK-1) (Inward rectifier K(+) channel Kir3.1) (Potassium channel, inwardly rectifying subfamily J member 3)	Kcnj3 Girk1	Mus musculus (Mouse)
P63254	Cysteine-rich protein 1 (CRP-1) (Cysteine-rich intestinal protein) (CRIP)	Crip1 Crip	Mus musculus (Mouse)
P63260	Actin, cytoplasmic 2 (Gamma-actin) [Cleaved into: Actin, cytoplasmic 2, N-terminally processed]	Actg1 Actg	Mus musculus (Mouse)
P63276	40S ribosomal protein S17	Rps17	Mus musculus (Mouse)
P63280	SUMO-conjugating enzyme UBC9 (EC 2.3.2.-) (RING-type E3 SUMO transferase UBC9) (SUMO-protein ligase) (Ubiquitin carrier protein 9) (mUBC9) (Ubiquitin carrier protein I) (Ubiquitin-conjugating enzyme E2 I) (Ubiquitin-protein ligase I)	Ube2i Ubc9 Ubce2i Ubce9	Mus musculus (Mouse)
P63300	Selenoprotein W (SelW)	Selenow Selw Sepw1	Mus musculus (Mouse)
P63318	Protein kinase C gamma type (PKC-gamma) (EC 2.7.11.13)	Prkcg Pkcc Pkcg Prkcc	Mus musculus (Mouse)
P63321	Ras-related protein Ral-A	Rala Ral Ral-a	Mus musculus (Mouse)
P63323	40S ribosomal protein S12	Rps12	Mus musculus (Mouse)
P63325	40S ribosomal protein S10	Rps10	Mus musculus (Mouse)
P63328	Serine/threonine-protein phosphatase 2B catalytic subunit alpha isoform (EC 3.1.3.16) (CAM-PRP catalytic subunit) (Calmodulin-dependent calcineurin A subunit alpha isoform)	Ppp3ca Calna	Mus musculus (Mouse)
P63330	Serine/threonine-protein phosphatase 2A catalytic subunit alpha isoform (PP2A-alpha) (EC 3.1.3.16)	Ppp2ca	Mus musculus (Mouse)
P67778	Prohibitin (B-cell receptor-associated protein 32) (BAP 32)	Phb	Mus musculus (Mouse)
P67871	Casein kinase II subunit beta (CK II beta) (Phosvitin)	Csnk2b Ck2n	Mus musculus (Mouse)
P67984	60S ribosomal protein L22 (Heparin-binding protein HBp15)	Rpl22	Mus musculus (Mouse)
P68037	Ubiquitin-conjugating enzyme E2 L3 (EC 2.3.2.23) (E2 ubiquitin-conjugating enzyme L3) (UbcM4) (Ubiquitin carrier protein L3) (Ubiquitin-protein ligase L3)	Ube2l3 Ubce7	Mus musculus (Mouse)
P68040	Receptor of activated protein C kinase 1 (12-3) (Guanine nucleotide-binding protein subunit beta-2-like 1) (Receptor for activated C kinase) (Receptor of activated protein kinase C 1) (p205) [Cleaved into: Receptor of activated protein C kinase 1, N-terminally processed (Guanine nucleotide-binding protein subunit beta-2-like 1, N-terminally processed)]	Rack1 Gnb2-rs1 Gnb2l1	Mus musculus (Mouse)
P68134	Actin, alpha skeletal muscle (Alpha-actin-1) [Cleaved into: Actin, alpha skeletal muscle, intermediate form]	Acta1 Acta	Mus musculus (Mouse)
P68181	cAMP-dependent protein kinase catalytic subunit beta (PKA C-beta) (EC 2.7.11.11)	Prkacb Pkacb	Mus musculus (Mouse)
P68254	14-3-3 protein theta (14-3-3 protein tau)	Ywhaq	Mus musculus (Mouse)
P68368	Tubulin alpha-4A chain (Alpha-tubulin 4) (Alpha-tubulin isotype M-alpha-4) (Tubulin alpha-4 chain)	Tuba4a Tuba4	Mus musculus (Mouse)
P68369	Tubulin alpha-1A chain (Alpha-tubulin 1) (Alpha-tubulin isotype M-alpha-1) (Tubulin alpha-1 chain) [Cleaved into: Detyrosinated tubulin alpha-1A chain]	Tuba1a Tuba1	Mus musculus (Mouse)
P68372	Tubulin beta-4B chain (Tubulin beta-2C chain)	Tubb4b Tubb2c	Mus musculus (Mouse)
P68373	Tubulin alpha-1C chain (Alpha-tubulin 6) (Alpha-tubulin isotype M-alpha-6) (Tubulin alpha-6 chain) [Cleaved into: Detyrosinated tubulin alpha-1C chain]	Tuba1c Tuba6	Mus musculus (Mouse)
P68404	Protein kinase C beta type (PKC-B) (PKC-beta) (EC 2.7.11.13)	Prkcb Pkcb Prkcb1	Mus musculus (Mouse)
P68433	Histone H3.1	Hist1h3a H3a; Hist1h3g H3.1-221 H3g; Hist1h3h H3.1-291 H3h; Hist1h3i H3.1-I H3i	Mus musculus (Mouse)
P68510	14-3-3 protein eta	Ywhah	Mus musculus (Mouse)
P69566	Ran-binding protein 9 (RanBP9) (B-cell antigen receptor Ig beta-associated protein 1) (IBAP-1) (Ran-binding protein M) (RanBPM)	Ranbp9 Ranbpm	Mus musculus (Mouse)
P70122	Ribosome maturation protein SBDS (Protein 22A3) (Shwachman-Bodian-Diamond syndrome protein homolog)	Sbds	Mus musculus (Mouse)
P70158	Acid sphingomyelinase-like phosphodiesterase 3a (ASM-like phosphodiesterase 3a) (EC 3.1.4.-)	Smpdl3a Asml3a	Mus musculus (Mouse)
P70168	Importin subunit beta-1 (Karyopherin subunit beta-1) (Nuclear factor p97) (Pore targeting complex 97 kDa subunit) (PTAC97) (SCG)	Kpnb1 Impnb	Mus musculus (Mouse)
P70175	Disks large homolog 3 (Synapse-associated protein 102) (SAP-102) (SAP102)	Dlg3 Dlgh3	Mus musculus (Mouse)
P70181	Phosphatidylinositol 4-phosphate 5-kinase type-1 beta (PIP5K1-beta) (PtdIns(4)P-5-kinase 1 beta) (EC 2.7.1.68) (Phosphatidylinositol 4-phosphate 5-kinase type I alpha) (PIP5KIalpha) (Phosphatidylinositol 4-phosphate 5-kinase type I beta) (PIP5KIbeta)	Pip5k1b Pip5k1a	Mus musculus (Mouse)
P70182	Phosphatidylinositol 4-phosphate 5-kinase type-1 alpha (PIP5K1-alpha) (PtdIns(4)P-5-kinase 1 alpha) (EC 2.7.1.68) (68 kDa type I phosphatidylinositol 4-phosphate 5-kinase) (Phosphatidylinositol 4-phosphate 5-kinase type I alpha) (PIP5KIalpha) (Phosphatidylinositol 4-phosphate 5-kinase type I beta) (PI4P5KIbeta)	Pip5k1a Pip5k1b	Mus musculus (Mouse)
P70188	Kinesin-associated protein 3 (KAP-3) (KAP3)	Kifap3	Mus musculus (Mouse)
P70195	Proteasome subunit beta type-7 (EC 3.4.25.1) (Macropain chain Z) (Multicatalytic endopeptidase complex chain Z) (Proteasome subunit Z)	Psmb7 Mmc14	Mus musculus (Mouse)
P70202	Latexin (Endogenous carboxypeptidase inhibitor) (ECI) (Tissue carboxypeptidase inhibitor) (TCI)	Lxn	Mus musculus (Mouse)
P70205	Pituitary adenylate cyclase-activating polypeptide type I receptor (PACAP type I receptor) (PACAP-R-1) (PACAP-R1)	Adcyap1r1	Mus musculus (Mouse)
P70206	Plexin-A1 (Plex 1) (Plexin-1)	Plxna1 Kiaa4053	Mus musculus (Mouse)
P70207	Plexin-A2 (Plex 2) (Plexin-2)	Plxna2 Kiaa0463	Mus musculus (Mouse)
P70208	Plexin-A3	Plxna3	Mus musculus (Mouse)
P70211	Netrin receptor DCC (Tumor suppressor protein DCC)	Dcc	Mus musculus (Mouse)
P70227	Inositol 1,4,5-trisphosphate receptor type 3 (IP3 receptor isoform 3) (IP3R 3) (InsP3R3) (Type 3 inositol 1,4,5-trisphosphate receptor) (Type 3 InsP3 receptor)	Itpr3	Mus musculus (Mouse)
P70232	Neural cell adhesion molecule L1-like protein (Cell adhesion molecule with homology to L1CAM) (Chl1-like protein) (Close homolog of L1) [Cleaved into: Processed neural cell adhesion molecule L1-like protein]	Chl1 Call	Mus musculus (Mouse)
P70236	Dual specificity mitogen-activated protein kinase kinase 6 (MAP kinase kinase 6) (MAPKK 6) (EC 2.7.12.2) (MAPK/ERK kinase 6) (MEK 6) (SAPKK3)	Map2k6 Prkmk6 Sapkk3	Mus musculus (Mouse)
P70245	3-beta-hydroxysteroid-Delta(8),Delta(7)-isomerase (EC 5.3.3.5) (Cholestenol Delta-isomerase) (Delta(8)-Delta(7) sterol isomerase) (D8-D7 sterol isomerase) (Emopamil-binding protein)	Ebp Msi	Mus musculus (Mouse)
P70255	Nuclear factor 1 C-type (NF1-C) (Nuclear factor 1/C) (CCAAT-box-binding transcription factor) (CTF) (Nuclear factor I/C) (NF-I/C) (NFI-C) (TGGCA-binding protein)	Nfic	Mus musculus (Mouse)
P70257	Nuclear factor 1 X-type (NF1-X) (Nuclear factor 1/X) (CCAAT-box-binding transcription factor) (CTF) (Nuclear factor I/X) (NF-I/X) (NFI-X) (TGGCA-binding protein)	Nfix	Mus musculus (Mouse)
P70261	Paladin	Pald1 Pald	Mus musculus (Mouse)
P70265	6-phosphofructo-2-kinase/fructose-2,6-bisphosphatase 2 (6PF-2-K/Fru-2,6-P2ase 2) (PFK/FBPase 2) (6PF-2-K/Fru-2,6-P2ase heart-type isozyme) [Includes: 6-phosphofructo-2-kinase (EC 2.7.1.105); Fructose-2,6-bisphosphatase (EC 3.1.3.46)]	Pfkfb2	Mus musculus (Mouse)
P70268	Serine/threonine-protein kinase N1 (EC 2.7.11.13) (Protein kinase C-like 1) (Protein kinase C-like PKN) (Protein-kinase C-related kinase 1) (Serine-threonine protein kinase N)	Pkn1 Pkn Prk1 Prkcl1	Mus musculus (Mouse)
P70271	PDZ and LIM domain protein 4 (LIM protein RIL) (Reversion-induced LIM protein)	Pdlim4 Ril	Mus musculus (Mouse)
P70280	Vesicle-associated membrane protein 7 (VAMP-7) (Synaptobrevin-like protein 1)	Vamp7 Sybl1	Mus musculus (Mouse)
P70288	Histone deacetylase 2 (HD2) (EC 3.5.1.98) (YY1 transcription factor-binding protein)	Hdac2 Yy1bp	Mus musculus (Mouse)
P70290	55 kDa erythrocyte membrane protein (p55) (Membrane protein, palmitoylated 1)	Mpp1	Mus musculus (Mouse)
P70296	Phosphatidylethanolamine-binding protein 1 (PEBP-1) (HCNPpp) [Cleaved into: Hippocampal cholinergic neurostimulating peptide (HCNP)]	Pebp1 Pbp Pebp	Mus musculus (Mouse)
P70297	Signal transducing adapter molecule 1 (STAM-1)	Stam Stam1	Mus musculus (Mouse)
P70302	Stromal interaction molecule 1	Stim1 Sim	Mus musculus (Mouse)
P70303	CTP synthase 2 (EC 6.3.4.2) (CTP synthetase 2) (CTPsH) (UTP--ammonia ligase 2)	Ctps2	Mus musculus (Mouse)
P70318	Nucleolysin TIAR (TIA-1-related protein)	Tial1	Mus musculus (Mouse)
P70333	Heterogeneous nuclear ribonucleoprotein H2 (hnRNP H2) (Heterogeneous nuclear ribonucleoprotein H') (hnRNP H') [Cleaved into: Heterogeneous nuclear ribonucleoprotein H2, N-terminally processed]	Hnrnph2 Hnrph2	Mus musculus (Mouse)
P70335	Rho-associated protein kinase 1 (EC 2.7.11.1) (Rho-associated, coiled-coil-containing protein kinase 1) (Rho-associated, coiled-coil-containing protein kinase I) (ROCK-I) (p160 ROCK-1) (p160ROCK)	Rock1	Mus musculus (Mouse)
P70336	Rho-associated protein kinase 2 (EC 2.7.11.1) (Rho-associated, coiled-coil-containing protein kinase 2) (Rho-associated, coiled-coil-containing protein kinase II) (ROCK-II) (p164 ROCK-2)	Rock2	Mus musculus (Mouse)
P70349	Histidine triad nucleotide-binding protein 1 (EC 3.-.-.-) (Adenosine 5'-monophosphoramidase) (Protein kinase C inhibitor 1) (Protein kinase C-interacting protein 1) (PKCI-1)	Hint1 Hint Pkci Pkci1 Prkcnh1	Mus musculus (Mouse)
P70362	Ubiquitin recognition factor in ER-associated degradation protein 1 (Ubiquitin fusion degradation protein 1 homolog) (UB fusion protein 1)	Ufd1 Ufd1l	Mus musculus (Mouse)
P70372	ELAV-like protein 1 (Elav-like generic protein) (Hu-antigen R) (HuR) (MelG)	Elavl1 Elra Hua	Mus musculus (Mouse)
P70377	Fibroblast growth factor 13 (FGF-13) (Fibroblast growth factor homologous factor 2) (FHF-2)	Fgf13 Fhf2	Mus musculus (Mouse)
P70388	DNA repair protein RAD50 (mRad50) (EC 3.6.-.-)	Rad50	Mus musculus (Mouse)
P70392	Ras-specific guanine nucleotide-releasing factor 2 (Ras-GRF2) (Ras guanine nucleotide exchange factor 2)	Rasgrf2 Grf2	Mus musculus (Mouse)
P70398	Probable ubiquitin carboxyl-terminal hydrolase FAF-X (EC 3.4.19.12) (Deubiquitinating enzyme FAF-X) (Fat facets homolog) (Fat facets protein-related, X-linked) (Ubiquitin carboxyl-terminal hydrolase FAM) (Ubiquitin thioesterase FAF-X) (Ubiquitin-specific protease 9, X chromosome) (Ubiquitin-specific-processing protease FAF-X)	Usp9x Fafl Fam	Mus musculus (Mouse)
P70399	TP53-binding protein 1 (53BP1) (p53-binding protein 1) (p53BP1)	Tp53bp1 Trp53bp1	Mus musculus (Mouse)
P70404	Isocitrate dehydrogenase [NAD] subunit gamma 1, mitochondrial (Isocitric dehydrogenase subunit gamma) (NAD(+)-specific ICDH subunit gamma)	Idh3g	Mus musculus (Mouse)
P70408	Cadherin-10 (T2-cadherin)	Cdh10	Mus musculus (Mouse)
P70414	Sodium/calcium exchanger 1 (Na(+)/Ca(2+)-exchange protein 1) (Solute carrier family 8 member 1)	Slc8a1 Ncx	Mus musculus (Mouse)
P70425	GTP-binding protein Rit2 (Ras-like protein expressed in neurons) (Ras-like without CAAX protein 2)	Rit2 Rin Roc2	Mus musculus (Mouse)
P70429	Ena/VASP-like protein (Ena/vasodilator-stimulated phosphoprotein-like)	Evl	Mus musculus (Mouse)
P70441	Na(+)/H(+) exchange regulatory cofactor NHE-RF1 (NHERF-1) (Ezrin-radixin-moesin-binding phosphoprotein 50) (EBP50) (Regulatory cofactor of Na(+)/H(+) exchanger) (Sodium-hydrogen exchanger regulatory factor 1) (Solute carrier family 9 isoform A3 regulatory factor 1)	Slc9a3r1 Nherf Nherf1	Mus musculus (Mouse)
P70444	BH3-interacting domain death agonist (p22 BID) (BID) [Cleaved into: BH3-interacting domain death agonist p15 (p15 BID); BH3-interacting domain death agonist p13 (p13 BID); BH3-interacting domain death agonist p11 (p11 BID)]	Bid	Mus musculus (Mouse)
P70445	Eukaryotic translation initiation factor 4E-binding protein 2 (4E-BP2) (eIF4E-binding protein 2) (Phosphorylated heat- and acid-stable protein regulated by insulin 2) (PHAS-II)	Eif4ebp2	Mus musculus (Mouse)
P70451	Tyrosine-protein kinase Fer (EC 2.7.10.2) (Proto-oncogene c-Fer) (p94-Fer)	Fer Fert2	Mus musculus (Mouse)
P70452	Syntaxin-4	Stx4 Stx4a	Mus musculus (Mouse)
P70460	Vasodilator-stimulated phosphoprotein (VASP)	Vasp	Mus musculus (Mouse)
P70662	LIM domain-binding protein 1 (LDB-1) (Carboxyl-terminal LIM domain-binding protein 2) (CLIM-2) (LIM domain-binding factor CLIM2) (mLdb1) (Nuclear LIM interactor)	Ldb1 Nli	Mus musculus (Mouse)
P70663	SPARC-like protein 1 (Extracellular matrix protein 2) (Matrix glycoprotein Sc1)	Sparcl1 Ecm2 Sc1	Mus musculus (Mouse)
P70670	Nascent polypeptide-associated complex subunit alpha, muscle-specific form (Alpha-NAC, muscle-specific form) (skNAC)	Naca Gm1878	Mus musculus (Mouse)
P70677	Caspase-3 (CASP-3) (EC 3.4.22.56) (Apopain) (Cysteine protease CPP32) (CPP-32) (LICE) (Protein Yama) (SREBP cleavage activity 1) (SCA-1) [Cleaved into: Caspase-3 subunit p17; Caspase-3 subunit p12]	Casp3 Cpp32	Mus musculus (Mouse)
P70689	Gap junction beta-6 protein (Connexin-30) (Cx30)	Gjb6 Cxn-30	Mus musculus (Mouse)
P70697	Uroporphyrinogen decarboxylase (UPD) (URO-D) (EC 4.1.1.37)	Urod	Mus musculus (Mouse)
P70698	CTP synthase 1 (EC 6.3.4.2) (CTP synthetase 1) (UTP--ammonia ligase 1)	Ctps1 Ctps	Mus musculus (Mouse)
P70699	Lysosomal alpha-glucosidase (EC 3.2.1.20) (Acid maltase)	Gaa	Mus musculus (Mouse)
P80313	T-complex protein 1 subunit eta (TCP-1-eta) (CCT-eta)	Cct7 Ccth	Mus musculus (Mouse)
P80314	T-complex protein 1 subunit beta (TCP-1-beta) (CCT-beta)	Cct2 Cctb	Mus musculus (Mouse)
P80315	T-complex protein 1 subunit delta (TCP-1-delta) (A45) (CCT-delta)	Cct4 Cctd	Mus musculus (Mouse)
P80316	T-complex protein 1 subunit epsilon (TCP-1-epsilon) (CCT-epsilon)	Cct5 Ccte Kiaa0098	Mus musculus (Mouse)
P80317	T-complex protein 1 subunit zeta (TCP-1-zeta) (CCT-zeta-1)	Cct6a Cct6 Cctz Cctz1	Mus musculus (Mouse)
P80318	T-complex protein 1 subunit gamma (TCP-1-gamma) (CCT-gamma) (Matricin) (mTRiC-P5)	Cct3 Cctg	Mus musculus (Mouse)
P80560	Receptor-type tyrosine-protein phosphatase N2 (R-PTP-N2) (EC 3.1.3.-) (EC 3.1.3.48) (PTP IA-2beta) (Phogrin) (Protein tyrosine phosphatase-NP) (PTP-NP) [Cleaved into: IA-2beta71; IA-2beta64; IA-2beta60]	Ptprn2	Mus musculus (Mouse)
P81117	Nucleobindin-2 (DNA-binding protein NEFA) (Prepronesfatin) [Cleaved into: Nesfatin-1]	Nucb2 Nefa	Mus musculus (Mouse)
P81122	Insulin receptor substrate 2 (IRS-2) (4PS)	Irs2	Mus musculus (Mouse)
P82198	Transforming growth factor-beta-induced protein ig-h3 (Beta ig-h3)	Tgfbi	Mus musculus (Mouse)
P82343	N-acylglucosamine 2-epimerase (AGE) (EC 5.1.3.8) (GlcNAc 2-epimerase) (N-acetyl-D-glucosamine 2-epimerase) (Renin-binding protein) (RnBP)	Renbp	Mus musculus (Mouse)
P82347	Delta-sarcoglycan (Delta-SG) (35 kDa dystrophin-associated glycoprotein) (35DAG)	Sgcd	Mus musculus (Mouse)
P82349	Beta-sarcoglycan (Beta-SG) (43 kDa dystrophin-associated glycoprotein) (43DAG)	Sgcb	Mus musculus (Mouse)
P83093	Stromal interaction molecule 2	Stim2 Kiaa1482	Mus musculus (Mouse)
P83510	Traf2 and NCK-interacting protein kinase (EC 2.7.11.1)	Tnik Kiaa0551	Mus musculus (Mouse)
P83741	Serine/threonine-protein kinase WNK1 (EC 2.7.11.1) (Protein kinase lysine-deficient 1) (Protein kinase with no lysine 1)	Wnk1 Hsn2 Prkwnk1	Mus musculus (Mouse)
P83870	PHD finger-like domain-containing protein 5A (PHD finger-like domain protein 5A) (Splicing factor 3B-associated 14 kDa protein) (SF3b14b)	Phf5a	Mus musculus (Mouse)
P83882	60S ribosomal protein L36a (60S ribosomal protein L44)	Rpl36a Rpl44	Mus musculus (Mouse)
P83887	Tubulin gamma-1 chain (Gamma-1-tubulin) (Gamma-tubulin complex component 1) (GCP-1)	Tubg1 Tubg	Mus musculus (Mouse)
P83917	Chromobox protein homolog 1 (Heterochromatin protein 1 homolog beta) (HP1 beta) (Heterochromatin protein p25) (M31) (Modifier 1 protein)	Cbx1 Cbx	Mus musculus (Mouse)
P83940	Elongin-C (EloC) (Elongin 15 kDa subunit) (RNA polymerase II transcription factor SIII subunit C) (SIII p15) (Stromal membrane-associated protein SMAP1B homolog) (Transcription elongation factor B polypeptide 1)	Eloc Tceb1	Mus musculus (Mouse)
P84075	Neuron-specific calcium-binding protein hippocalcin	Hpca	Mus musculus (Mouse)
P84078	ADP-ribosylation factor 1	Arf1	Mus musculus (Mouse)
P84084	ADP-ribosylation factor 5	Arf5	Mus musculus (Mouse)
P84086	Complexin-2 (921-L) (Complexin II) (CPX II) (Synaphin-1)	Cplx2	Mus musculus (Mouse)
P84089	Enhancer of rudimentary homolog (Mer)	Erh	Mus musculus (Mouse)
P84091	AP-2 complex subunit mu (AP-2 mu chain) (Adaptor protein complex AP-2 subunit mu) (Adaptor-related protein complex 2 subunit mu) (Clathrin assembly protein complex 2 mu medium chain) (Clathrin coat assembly protein AP50) (Clathrin coat-associated protein AP50) (Mu2-adaptin) (Plasma membrane adaptor AP-2 50 kDa protein)	Ap2m1 Clapm1	Mus musculus (Mouse)
P84096	Rho-related GTP-binding protein RhoG (Sid 10750)	Rhog Arhg Sid10750	Mus musculus (Mouse)
P84099	60S ribosomal protein L19	Rpl19	Mus musculus (Mouse)
P84104	Serine/arginine-rich splicing factor 3 (Pre-mRNA-splicing factor SRP20) (Protein X16) (Splicing factor, arginine/serine-rich 3)	Srsf3 Sfrs3 Srp20 X16	Mus musculus (Mouse)
P84228	Histone H3.2	Hist1h3b H3-53 H3.2 H3b; Hist1h3c H3-143; Hist1h3d H3-B; Hist1h3e H3-F; Hist1h3f H3.2-221 H3f; Hist2h3b H3.2-616; Hist2h3c1 H3.2-615 Hist2h3ca1; Hist2h3c2 H3.2-614 Hist2h3ca2	Mus musculus (Mouse)
P84244	Histone H3.3	H3f3a H3.3a; H3f3b H3.3b	Mus musculus (Mouse)
P84309	Adenylate cyclase type 5 (EC 4.6.1.1) (ATP pyrophosphate-lyase 5) (Adenylate cyclase type V) (Adenylyl cyclase 5)	Adcy5	Mus musculus (Mouse)
P85094	Isochorismatase domain-containing protein 2A	Isoc2a Isoc2	Mus musculus (Mouse)
P97290	Plasma protease C1 inhibitor (C1 Inh) (C1Inh) (C1 esterase inhibitor) (C1-inhibiting factor) (Serpin G1)	Serping1 C1nh	Mus musculus (Mouse)
P97291	Cadherin-8	Cdh8	Mus musculus (Mouse)
P97298	Pigment epithelium-derived factor (PEDF) (Caspin) (Serpin F1) (Stromal cell-derived factor 3) (SDF-3)	Serpinf1 Pedf Sdf3	Mus musculus (Mouse)
P97300	Neuroplastin (Stromal cell-derived receptor 1) (SDR-1)	Nptn Sdfr1 Sdr1	Mus musculus (Mouse)
P97314	Cysteine and glycine-rich protein 2 (Cysteine-rich protein 2) (CRP2) (Double LIM protein 1) (DLP-1)	Csrp2 Dlp1	Mus musculus (Mouse)
P97315	Cysteine and glycine-rich protein 1 (Cysteine-rich protein 1) (CRP) (CRP1)	Csrp1 Crp1 Csrp	Mus musculus (Mouse)
P97318	Disabled homolog 1	Dab1	Mus musculus (Mouse)
P97326	Cadherin-6 (Kidney cadherin) (K-cadherin)	Cdh6	Mus musculus (Mouse)
P97350	Plakophilin-1	Pkp1	Mus musculus (Mouse)
P97351	40S ribosomal protein S3a (Protein TU-11)	Rps3a Rps3a1	Mus musculus (Mouse)
P97352	Protein S100-A13 (S100 calcium-binding protein A13)	S100a13	Mus musculus (Mouse)
P97355	Spermine synthase (SPMSY) (EC 2.5.1.22) (Spermidine aminopropyltransferase)	Sms	Mus musculus (Mouse)
P97363	Serine palmitoyltransferase 2 (EC 2.3.1.50) (Long chain base biosynthesis protein 2) (LCB 2) (Long chain base biosynthesis protein 2a) (LCB2a) (Serine-palmitoyl-CoA transferase 2) (SPT 2)	Sptlc2 Lcb2	Mus musculus (Mouse)
P97364	Selenide, water dikinase 2 (EC 2.7.9.3) (Selenium donor protein 2) (Selenophosphate synthase 2)	Sephs2 Sps2	Mus musculus (Mouse)
P97370	Sodium/potassium-transporting ATPase subunit beta-3 (Sodium/potassium-dependent ATPase subunit beta-3) (ATPB-3) (CD antigen CD298)	Atp1b3	Mus musculus (Mouse)
P97371	Proteasome activator complex subunit 1 (11S regulator complex subunit alpha) (REG-alpha) (Activator of multicatalytic protease subunit 1) (Proteasome activator 28 subunit alpha) (PA28a) (PA28alpha)	Psme1	Mus musculus (Mouse)
P97372	Proteasome activator complex subunit 2 (11S regulator complex subunit beta) (REG-beta) (Activator of multicatalytic protease subunit 2) (Proteasome activator 28 subunit beta) (PA28b) (PA28beta)	Psme2 Pa28b1	Mus musculus (Mouse)
P97379	Ras GTPase-activating protein-binding protein 2 (G3BP-2) (GAP SH3 domain-binding protein 2)	G3bp2	Mus musculus (Mouse)
P97382	Voltage-gated potassium channel subunit beta-3 (K(+) channel subunit beta-3) (Kv-beta-3)	Kcnab3	Mus musculus (Mouse)
P97384	Annexin A11 (Annexin XI) (Annexin-11) (Calcyclin-associated annexin 50) (CAP-50)	Anxa11 Anx11	Mus musculus (Mouse)
P97386	DNA ligase 3 (EC 6.5.1.1) (DNA ligase III) (Polydeoxyribonucleotide synthase [ATP] 3)	Lig3	Mus musculus (Mouse)
P97390	Vacuolar protein sorting-associated protein 45 (mVps45)	Vps45 Vps45a	Mus musculus (Mouse)
P97393	Rho GTPase-activating protein 5 (Rho-type GTPase-activating protein 5) (p190-B)	Arhgap5 Rhogap5	Mus musculus (Mouse)
P97411	Islet cell autoantigen 1 (69 kDa islet cell autoantigen) (ICA69) (Islet cell autoantigen p69) (ICAp69) (p69)	Ica1 Icap69	Mus musculus (Mouse)
P97427	Dihydropyrimidinase-related protein 1 (DRP-1) (Collapsin response mediator protein 1) (CRMP-1) (Unc-33-like phosphoprotein 3) (ULIP-3)	Crmp1 Dpysl1 Ulip3	Mus musculus (Mouse)
P97429	Annexin A4 (Annexin IV) (Annexin-4)	Anxa4 Anx4	Mus musculus (Mouse)
P97434	Myosin phosphatase Rho-interacting protein (Rho-interacting protein 3) (RIP3) (p116Rip)	Mprip Kiaa0864 Mrip Rhoip3	Mus musculus (Mouse)
P97441	Zinc transporter 3 (ZnT-3) (Solute carrier family 30 member 3)	Slc30a3 Znt3	Mus musculus (Mouse)
P97443	Histone-lysine N-methyltransferase Smyd1 (EC 2.1.1.43) (CD8b-opposite) (SET and MYND domain-containing protein 1) (Zinc finger protein BOP) (m-BOP)	Smyd1 Bop	Mus musculus (Mouse)
P97445	Voltage-dependent P/Q-type calcium channel subunit alpha-1A (Brain calcium channel I) (BI) (Calcium channel, L type, alpha-1 polypeptide isoform 4) (Voltage-gated calcium channel subunit alpha Cav2.1)	Cacna1a Caca1a Cach4 Cacn3 Cacnl1a4 Ccha1a	Mus musculus (Mouse)
P97447	Four and a half LIM domains protein 1 (FHL-1) (KyoT) (RBP-associated molecule 14-1) (RAM14-1) (Skeletal muscle LIM-protein 1) (SLIM) (SLIM-1)	Fhl1	Mus musculus (Mouse)
P97449	Aminopeptidase N (AP-N) (mAPN) (EC 3.4.11.2) (Alanyl aminopeptidase) (Aminopeptidase M) (AP-M) (Membrane protein p161) (Microsomal aminopeptidase) (CD antigen CD13)	Anpep Lap-1 Lap1	Mus musculus (Mouse)
P97450	ATP synthase-coupling factor 6, mitochondrial (ATPase subunit F6)	Atp5j	Mus musculus (Mouse)
P97452	Ribosome biogenesis protein BOP1 (Block of proliferation 1 protein)	Bop1 Kiaa0124	Mus musculus (Mouse)
P97457	Myosin regulatory light chain 2, skeletal muscle isoform (Fast skeletal myosin light chain 2) (MLC2F)	Mylpf	Mus musculus (Mouse)
P97461	40S ribosomal protein S5 [Cleaved into: 40S ribosomal protein S5, N-terminally processed]	Rps5	Mus musculus (Mouse)
P97467	Peptidyl-glycine alpha-amidating monooxygenase (PAM) [Includes: Peptidylglycine alpha-hydroxylating monooxygenase (PHM) (EC 1.14.17.3); Peptidyl-alpha-hydroxyglycine alpha-amidating lyase (EC 4.3.2.5) (Peptidylamidoglycolate lyase) (PAL)]	Pam	Mus musculus (Mouse)
P97470	Serine/threonine-protein phosphatase 4 catalytic subunit (PP4C) (Pp4) (EC 3.1.3.16) (Protein phosphatase X) (PP-X)	Ppp4c Ppp4 Ppx	Mus musculus (Mouse)
P97471	Mothers against decapentaplegic homolog 4 (MAD homolog 4) (Mothers against DPP homolog 4) (Deletion target in pancreatic carcinoma 4 homolog) (SMAD family member 4) (SMAD 4) (Smad4)	Smad4 Dpc4 Madh4	Mus musculus (Mouse)
P97478	5-demethoxyubiquinone hydroxylase, mitochondrial (DMQ hydroxylase) (EC 1.14.13.-) (Timing protein clk-1 homolog) (Ubiquinone biosynthesis monooxygenase COQ7)	Coq7	Mus musculus (Mouse)
P97490	Adenylate cyclase type 8 (EC 4.6.1.1) (ATP pyrophosphate-lyase 8) (Adenylate cyclase type VIII) (Adenylyl cyclase 8) (Ca(2+)/calmodulin-activated adenylyl cyclase)	Adcy8	Mus musculus (Mouse)
P97492	Regulator of G-protein signaling 14 (RGS14) (RAP1/RAP2-interacting protein) (RPIP1)	Rgs14	Mus musculus (Mouse)
P97493	Thioredoxin, mitochondrial (MTRX) (Mt-Trx) (Thioredoxin-2)	Txn2	Mus musculus (Mouse)
P97494	Glutamate--cysteine ligase catalytic subunit (EC 6.3.2.2) (GCS heavy chain) (Gamma-ECS) (Gamma-glutamylcysteine synthetase)	Gclc Glclc	Mus musculus (Mouse)
P97496	SWI/SNF complex subunit SMARCC1 (BRG1-associated factor 155) (SWI/SNF complex 155 kDa subunit) (SWI/SNF-related matrix-associated actin-dependent regulator of chromatin subfamily C member 1) (SWI3-related protein) (BAF155)	Smarcc1 Baf155 Srg3	Mus musculus (Mouse)
P97742	Carnitine O-palmitoyltransferase 1, liver isoform (CPT1-L) (EC 2.3.1.21) (Carnitine O-palmitoyltransferase I, liver isoform) (CPT I) (CPTI-L) (Carnitine palmitoyltransferase 1A)	Cpt1a Cpt-1 Cpt1	Mus musculus (Mouse)
P97765	WW domain-binding protein 2 (WBP-2)	Wbp2	Mus musculus (Mouse)
P97770	THUMP domain-containing protein 3 (GtROSA26asSor)	Thumpd3	Mus musculus (Mouse)
P97772	Metabotropic glutamate receptor 1 (mGluR1)	Grm1 Gprc1a Mglur1	Mus musculus (Mouse)
P97783	Protein AF1q	Mllt11 Af1q	Mus musculus (Mouse)
P97784	Cryptochrome-1	Cry1	Mus musculus (Mouse)
P97785	GDNF family receptor alpha-1 (GDNF receptor alpha-1) (GDNFR-alpha-1) (GFR-alpha-1) (TGF-beta-related neurotrophic factor receptor 1)	Gfra1 Gdnfra Trnr1	Mus musculus (Mouse)
P97789	5'-3' exoribonuclease 1 (mXRN1) (EC 3.1.13.-) (Protein Dhm2) (Strand-exchange protein 1 homolog)	Xrn1 Dhm2 Exo Sep1	Mus musculus (Mouse)
P97792	Coxsackievirus and adenovirus receptor homolog (CAR) (mCAR)	Cxadr Car	Mus musculus (Mouse)
P97797	Tyrosine-protein phosphatase non-receptor type substrate 1 (SHP substrate 1) (SHPS-1) (Brain Ig-like molecule with tyrosine-based activation motifs) (Bit) (CD172 antigen-like family member A) (Inhibitory receptor SHPS-1) (MyD-1 antigen) (Signal-regulatory protein alpha-1) (Sirp-alpha-1) (mSIRP-alpha1) (p84) (CD antigen CD172a)	Sirpa Bit Myd1 Ptpns1 Shps1 Sirp	Mus musculus (Mouse)
P97798	Neogenin	Neo1 Ngn	Mus musculus (Mouse)
P97807	Fumarate hydratase, mitochondrial (Fumarase) (EC 4.2.1.2) (EF-3)	Fh Fh1	Mus musculus (Mouse)
P97813	Phospholipase D2 (PLD 2) (mPLD2) (EC 3.1.4.4) (Choline phosphatase 2) (PLD1C) (Phosphatidylcholine-hydrolyzing phospholipase D2)	Pld2	Mus musculus (Mouse)
P97819	85/88 kDa calcium-independent phospholipase A2 (CaI-PLA2) (EC 3.1.1.4) (Group VI phospholipase A2) (GVI PLA2) (Intracellular membrane-associated calcium-independent phospholipase A2 beta) (iPLA2-beta) (Patatin-like phospholipase domain-containing protein 9) (PNPLA9)	Pla2g6 Pnpla9	Mus musculus (Mouse)
P97821	Dipeptidyl peptidase 1 (EC 3.4.14.1) (Cathepsin C) (Cathepsin J) (Dipeptidyl peptidase I) (DPP-I) (DPPI) (Dipeptidyl transferase) [Cleaved into: Dipeptidyl peptidase 1 exclusion domain chain (Dipeptidyl peptidase I exclusion domain chain); Dipeptidyl peptidase 1 heavy chain (Dipeptidyl peptidase I heavy chain); Dipeptidyl peptidase 1 light chain (Dipeptidyl peptidase I light chain)]	Ctsc	Mus musculus (Mouse)
P97822	Acidic leucine-rich nuclear phosphoprotein 32 family member E (Cerebellar postnatal development protein 1) (LANP-like protein) (LANP-L)	Anp32e Cpd1	Mus musculus (Mouse)
P97823	Acyl-protein thioesterase 1 (APT-1) (EC 3.1.2.-) (Lysophospholipase 1) (Lysophospholipase I) (LPL-I) (LysoPLA I)	Lypla1 Apt1 Pla1a	Mus musculus (Mouse)
P97825	Jupiter microtubule associated homolog 1 (Hematological and neurological expressed 1 protein) [Cleaved into: Jupiter microtubule associated homolog 1, N-terminally processed]	Jpt1 Hn1	Mus musculus (Mouse)
P97855	Ras GTPase-activating protein-binding protein 1 (G3BP-1) (EC 3.6.4.12) (EC 3.6.4.13) (ATP-dependent DNA helicase VIII) (GAP SH3 domain-binding protein 1) (HDH-VIII)	G3bp1 G3bp	Mus musculus (Mouse)
P97858	Solute carrier family 35 member B1 (UDP-galactose translocator 2) (UDP-galactose transporter-related protein 1) (UGTrel1)	Slc35b1 Ugalt2	Mus musculus (Mouse)
P97863	Nuclear factor 1 B-type (NF1-B) (Nuclear factor 1/B) (CCAAT-box-binding transcription factor) (CTF) (Nuclear factor I/B) (NF-I/B) (NFI-B) (TGGCA-binding protein)	Nfib	Mus musculus (Mouse)
P97864	Caspase-7 (CASP-7) (EC 3.4.22.60) (Apoptotic protease Mch-3) (Cysteine protease LICE2) [Cleaved into: Caspase-7 subunit p20; Caspase-7 subunit p11]	Casp7 Lice2 Mch3	Mus musculus (Mouse)
P97927	Laminin subunit alpha-4 (Laminin-14 subunit alpha) (Laminin-8 subunit alpha) (Laminin-9 subunit alpha)	Lama4	Mus musculus (Mouse)
P97930	Thymidylate kinase (EC 2.7.4.9) (dTMP kinase)	Dtymk Tmk	Mus musculus (Mouse)
P97950	Ras-related protein Rab-33A (Small GTP-binding protein S10)	Rab33a Rabs10	Mus musculus (Mouse)
P97952	Sodium channel subunit beta-1	Scn1b	Mus musculus (Mouse)
P98078	Disabled homolog 2 (Adaptor molecule disabled-2) (Differentially expressed in ovarian carcinoma 2) (DOC-2) (Mitogen-responsive phosphoprotein)	Dab2 Doc2	Mus musculus (Mouse)
P98084	Amyloid-beta A4 precursor protein-binding family A member 2 (Adapter protein X11beta) (Neuron-specific X11L protein) (Neuronal Munc18-1-interacting protein 2) (Mint-2)	Apba2 X11l	Mus musculus (Mouse)
P98086	Complement C1q subcomponent subunit A	C1qa	Mus musculus (Mouse)
P98156	Very low-density lipoprotein receptor (VLDL receptor) (VLDL-R)	Vldlr	Mus musculus (Mouse)
P98191	Phosphatidate cytidylyltransferase 1 (EC 2.7.7.41) (CDP-DAG synthase 1) (CDP-DG synthase 1) (CDP-diacylglycerol synthase 1) (CDS 1) (CDP-diglyceride pyrophosphorylase 1) (CDP-diglyceride synthase 1) (CTP:phosphatidate cytidylyltransferase 1)	Cds1 Cds	Mus musculus (Mouse)
P98192	Dihydroxyacetone phosphate acyltransferase (DAP-AT) (DHAP-AT) (EC 2.3.1.42) (Acyl-CoA:dihydroxyacetonephosphateacyltransferase) (Glycerone-phosphate O-acyltransferase)	Gnpat Dhapat	Mus musculus (Mouse)
P98197	Probable phospholipid-transporting ATPase IH (EC 3.6.3.1) (ATPase IS) (ATPase class VI type 11A) (P4-ATPase flippase complex alpha subunit ATP11A)	Atp11a	Mus musculus (Mouse)
P98200	Phospholipid-transporting ATPase IB (EC 3.6.3.1) (ATPase class I type 8A member 2) (P4-ATPase flippase complex alpha subunit ATP8A2)	Atp8a2	Mus musculus (Mouse)
P98203	Armadillo repeat protein deleted in velo-cardio-facial syndrome homolog	Arvcf	Mus musculus (Mouse)
P99024	Tubulin beta-5 chain	Tubb5	Mus musculus (Mouse)
P99026	Proteasome subunit beta type-4 (EC 3.4.25.1) (Low molecular mass protein 3) (Macropain beta chain) (Multicatalytic endopeptidase complex beta chain) (Proteasome beta chain) (Proteasome chain 3)	Psmb4 Lmp3	Mus musculus (Mouse)
P99027	60S acidic ribosomal protein P2	Rplp2	Mus musculus (Mouse)
P99028	Cytochrome b-c1 complex subunit 6, mitochondrial (Complex III subunit 6) (Complex III subunit VIII) (Cytochrome c1 non-heme 11 kDa protein) (Mitochondrial hinge protein) (Ubiquinol-cytochrome c reductase complex 11 kDa protein)	Uqcrh	Mus musculus (Mouse)
P99029	Peroxiredoxin-5, mitochondrial (EC 1.11.1.15) (Antioxidant enzyme B166) (AOEB166) (Liver tissue 2D-page spot 2D-0014IV) (PLP) (Peroxiredoxin V) (Prx-V) (Peroxisomal antioxidant enzyme) (Thioredoxin peroxidase PMP20)	Prdx5 Prdx6	Mus musculus (Mouse)
Q00262	Syntaxin-2 (Epimorphin)	Stx2 Epim	Mus musculus (Mouse)
Q00420	GA-binding protein subunit beta-1 (GABP subunit beta-1) (GABPB-1) (GABP subunit beta-2) (GABPB-2)	Gabpb1 Gabpb Gabpb2	Mus musculus (Mouse)
Q00422	GA-binding protein alpha chain (GABP subunit alpha)	Gabpa E4tf1a	Mus musculus (Mouse)
Q00493	Carboxypeptidase E (CPE) (EC 3.4.17.10) (Carboxypeptidase H) (CPH) (Enkephalin convertase) (Prohormone-processing carboxypeptidase)	Cpe	Mus musculus (Mouse)
Q00519	Xanthine dehydrogenase/oxidase [Includes: Xanthine dehydrogenase (XD) (EC 1.17.1.4); Xanthine oxidase (XO) (EC 1.17.3.2) (Xanthine oxidoreductase) (XOR)]	Xdh	Mus musculus (Mouse)
Q00558	Factor VIII intron 22 protein (CpG island protein)	F8a1 F8a	Mus musculus (Mouse)
Q00560	Interleukin-6 receptor subunit beta (IL-6 receptor subunit beta) (IL-6R subunit beta) (IL-6R-beta) (IL-6RB) (Interleukin-6 signal transducer) (Membrane glycoprotein 130) (gp130) (Oncostatin-M receptor subunit alpha) (CD antigen CD130)	Il6st	Mus musculus (Mouse)
Q00612	Glucose-6-phosphate 1-dehydrogenase X (G6PD) (EC 1.1.1.49)	G6pdx G6pd G6pd-1	Mus musculus (Mouse)
Q00623	Apolipoprotein A-I (Apo-AI) (ApoA-I) (Apolipoprotein A1) [Cleaved into: Proapolipoprotein A-I (ProapoA-I); Truncated apolipoprotein A-I]	Apoa1	Mus musculus (Mouse)
Q00724	Retinol-binding protein 4 (Plasma retinol-binding protein) (PRBP) (RBP)	Rbp4	Mus musculus (Mouse)
Q00896	Alpha-1-antitrypsin 1-3 (Alpha-1 protease inhibitor 3) (Alpha-1 protease inhibitor 6) (Alpha-1-antitrypsin 1-6) (Serine protease inhibitor 1-3) (Serine protease inhibitor 1-6) (Serine protease inhibitor A1c) (Serpin A1c)	Serpina1c Dom3 Dom6 Spi1-3 Spi1-6	Mus musculus (Mouse)
Q00897	Alpha-1-antitrypsin 1-4 (Alpha-1 protease inhibitor 4) (Serine protease inhibitor 1-4) (Serine protease inhibitor A1d) (Serpin A1d)	Serpina1d Dom4 Spi1-4	Mus musculus (Mouse)
Q00898	Alpha-1-antitrypsin 1-5 (Alpha-1 protease inhibitor 5) (Serine protease inhibitor 1-5) (Serine protease inhibitor A1e) (Serpin A1e)	Serpina1e Dom5 Spi1-5	Mus musculus (Mouse)
Q00899	Transcriptional repressor protein YY1 (Delta transcription factor) (NF-E1) (UCR-motif DNA-binding protein) (Yin and yang 1) (YY-1)	Yy1 Ucrbp	Mus musculus (Mouse)
Q00915	Retinol-binding protein 1 (Cellular retinol-binding protein) (CRBP) (Cellular retinol-binding protein I) (CRBP-I) (mCRBPI)	Rbp1 Crbpi Rbp-1	Mus musculus (Mouse)
Q00PI9	Heterogeneous nuclear ribonucleoprotein U-like protein 2 (MLF1-associated nuclear protein)	Hnrnpul2 Hnrpul2 Manp	Mus musculus (Mouse)
Q01063	cAMP-specific 3',5'-cyclic phosphodiesterase 4D (EC 3.1.4.53) (DPDE3)	Pde4d	Mus musculus (Mouse)
Q01065	Calcium/calmodulin-dependent 3',5'-cyclic nucleotide phosphodiesterase 1B (Cam-PDE 1B) (EC 3.1.4.17) (63 kDa Cam-PDE)	Pde1b Pde1b1	Mus musculus (Mouse)
Q01097	Glutamate receptor ionotropic, NMDA 2B (GluN2B) (Glutamate [NMDA] receptor subunit epsilon-2) (N-methyl D-aspartate receptor subtype 2B) (NMDAR2B) (NR2B)	Grin2b	Mus musculus (Mouse)
Q01098	Glutamate receptor ionotropic, NMDA 2C (GluN2C) (Glutamate [NMDA] receptor subunit epsilon-3) (N-methyl D-aspartate receptor subtype 2C) (NMDAR2C) (NR2C)	Grin2c	Mus musculus (Mouse)
Q01147	Cyclic AMP-responsive element-binding protein 1 (CREB-1) (cAMP-responsive element-binding protein 1)	Creb1 Creb-1	Mus musculus (Mouse)
Q01149	Collagen alpha-2(I) chain (Alpha-2 type I collagen)	Col1a2 Cola2	Mus musculus (Mouse)
Q01237	3-hydroxy-3-methylglutaryl-coenzyme A reductase (HMG-CoA reductase) (EC 1.1.1.34)	Hmgcr	Mus musculus (Mouse)
Q01279	Epidermal growth factor receptor (EC 2.7.10.1)	Egfr	Mus musculus (Mouse)
Q01339	Beta-2-glycoprotein 1 (APC inhibitor) (Activated protein C-binding protein) (Apolipoprotein H) (Apo-H) (Beta-2-glycoprotein I) (B2GPI) (Beta(2)GPI)	Apoh B2gp1	Mus musculus (Mouse)
Q01405	Protein transport protein Sec23A (SEC23-related protein A)	Sec23a Sec23 Sec23r	Mus musculus (Mouse)
Q01730	Ras suppressor protein 1 (RSP-1) (Rsu-1)	Rsu1 Rsp1	Mus musculus (Mouse)
Q01768	Nucleoside diphosphate kinase B (NDK B) (NDP kinase B) (EC 2.7.4.6) (Histidine protein kinase NDKB) (EC 2.7.13.3) (P18) (nm23-M2)	Nme2	Mus musculus (Mouse)
Q01815	Voltage-dependent L-type calcium channel subunit alpha-1C (Calcium channel, L type, alpha-1 polypeptide, isoform 1, cardiac muscle) (MELC-CC) (Mouse brain class C) (MBC) (Voltage-gated calcium channel subunit alpha Cav1.2)	Cacna1c Cach2 Cacn2 Cacnl1a1 Cchl1a1	Mus musculus (Mouse)
Q01853	Transitional endoplasmic reticulum ATPase (TER ATPase) (EC 3.6.4.6) (15S Mg(2+)-ATPase p97 subunit) (Valosin-containing protein) (VCP)	Vcp	Mus musculus (Mouse)
Q02013	Aquaporin-1 (AQP-1) (Aquaporin-CHIP) (Delayed early response protein 2) (DER2) (Water channel protein for red blood cells and kidney proximal tubule)	Aqp1	Mus musculus (Mouse)
Q02053	Ubiquitin-like modifier-activating enzyme 1 (EC 6.2.1.45) (Ubiquitin-activating enzyme E1) (Ubiquitin-activating enzyme E1 X) (Ubiquitin-like modifier-activating enzyme 1 X)	Uba1 Sbx Ube1 Ube1ax Ube1x	Mus musculus (Mouse)
Q02105	Complement C1q subcomponent subunit C	C1qc C1qg	Mus musculus (Mouse)
Q02248	Catenin beta-1 (Beta-catenin)	Ctnnb1 Catnb	Mus musculus (Mouse)
Q02257	Junction plakoglobin (Desmoplakin III) (Desmoplakin-3)	Jup	Mus musculus (Mouse)
Q02357	Ankyrin-1 (ANK-1) (Erythrocyte ankyrin)	Ank1 Ank-1	Mus musculus (Mouse)
Q02566	Myosin-6 (Myosin heavy chain 6) (Myosin heavy chain, cardiac muscle alpha isoform) (MyHC-alpha)	Myh6 Myhca	Mus musculus (Mouse)
Q02780	Nuclear factor 1 A-type (NF1-A) (Nuclear factor 1/A) (CCAAT-box-binding transcription factor) (CTF) (Nuclear factor I/A) (NF-I/A) (NFI-A) (TGGCA-binding protein)	Nfia	Mus musculus (Mouse)
Q02788	Collagen alpha-2(VI) chain	Col6a2	Mus musculus (Mouse)
Q02819	Nucleobindin-1 (CALNUC)	Nucb1 Nuc Nucb	Mus musculus (Mouse)
Q02956	Protein kinase C zeta type (EC 2.7.11.13) (nPKC-zeta)	Prkcz Pkcz	Mus musculus (Mouse)
Q03059	Choline O-acetyltransferase (CHOACTase) (ChAT) (Choline acetylase) (EC 2.3.1.6)	Chat	Mus musculus (Mouse)
Q03137	Ephrin type-A receptor 4 (EC 2.7.10.1) (Tyrosine-protein kinase receptor MPK-3) (Tyrosine-protein kinase receptor SEK-1)	Epha4 Sek Sek1	Mus musculus (Mouse)
Q03141	MAP/microtubule affinity-regulating kinase 3 (EC 2.7.11.1) (ELKL motif kinase 2) (EMK-2) (MPK-10)	Mark3 Emk2 Mpk10	Mus musculus (Mouse)
Q03157	Amyloid-like protein 1 (APLP) (APLP-1) [Cleaved into: C30]	Aplp1	Mus musculus (Mouse)
Q03265	ATP synthase subunit alpha, mitochondrial (ATP synthase F1 subunit alpha)	Atp5f1a Atp5a1	Mus musculus (Mouse)
Q03517	Secretogranin-2 (Chromogranin-C) (Secretogranin II) (SgII) [Cleaved into: Secretoneurin (SN); Manserin]	Scg2 Chgc Scg-2	Mus musculus (Mouse)
Q03717	Potassium voltage-gated channel subfamily B member 1 (Voltage-gated potassium channel subunit Kv2.1) (mShab)	Kcnb1	Mus musculus (Mouse)
Q03719	Potassium voltage-gated channel subfamily D member 1 (Voltage-gated potassium channel subunit Kv4.1) (mShal)	Kcnd1	Mus musculus (Mouse)
Q03734	Serine protease inhibitor A3M (Serpin A3M)	Serpina3m	Mus musculus (Mouse)
Q03958	Prefoldin subunit 6 (Protein Ke2)	Pfdn6 H2-Ke2 Pfd6	Mus musculus (Mouse)
Q03963	Interferon-induced, double-stranded RNA-activated protein kinase (EC 2.7.11.1) (Eukaryotic translation initiation factor 2-alpha kinase 2) (eIF-2A protein kinase 2) (Interferon-inducible RNA-dependent protein kinase) (P1/eIF-2A protein kinase) (Protein kinase RNA-activated) (PKR) (Protein kinase R) (Serine/threonine-protein kinase TIK) (Tyrosine-protein kinase EIF2AK2) (EC 2.7.10.2) (p68 kinase)	Eif2ak2 Pkr Prkr Tik	Mus musculus (Mouse)
Q04207	Transcription factor p65 (Nuclear factor NF-kappa-B p65 subunit) (Nuclear factor of kappa light polypeptide gene enhancer in B-cells 3)	Rela Nfkb3	Mus musculus (Mouse)
Q04447	Creatine kinase B-type (EC 2.7.3.2) (B-CK) (Creatine kinase B chain) (Creatine phosphokinase B-type) (CPK-B)	Ckb Ckbb	Mus musculus (Mouse)
Q04519	Sphingomyelin phosphodiesterase (EC 3.1.4.12) (Acid sphingomyelinase) (ASMase)	Smpd1 Asm	Mus musculus (Mouse)
Q04646	Sodium/potassium-transporting ATPase subunit gamma (Na(+)/K(+) ATPase subunit gamma) (FXYD domain-containing ion transport regulator 2) (Sodium pump gamma chain)	Fxyd2 Atp1c Atp1g1	Mus musculus (Mouse)
Q04690	Neurofibromin (Neurofibromatosis-related protein NF-1)	Nf1	Mus musculus (Mouse)
Q04735	Cyclin-dependent kinase 16 (EC 2.7.11.22) (CRK5) (Cell division protein kinase 16) (PCTAIRE-motif protein kinase 1) (Serine/threonine-protein kinase PCTAIRE-1)	Cdk16 Crk5 Pctaire1 Pctk1	Mus musculus (Mouse)
Q04736	Tyrosine-protein kinase Yes (EC 2.7.10.2) (Proto-oncogene c-Yes) (p61-Yes)	Yes1 Yes	Mus musculus (Mouse)
Q04750	DNA topoisomerase 1 (EC 5.99.1.2) (DNA topoisomerase I)	Top1 Top-1	Mus musculus (Mouse)
Q04758	cAMP-dependent protein kinase inhibitor beta (PKI-beta) (cAMP-dependent protein kinase inhibitor, testis isoform)	Pkib	Mus musculus (Mouse)
Q04857	Collagen alpha-1(VI) chain	Col6a1	Mus musculus (Mouse)
Q04899	Cyclin-dependent kinase 18 (EC 2.7.11.22) (Cell division protein kinase 18) (PCTAIRE-motif protein kinase 3) (Serine/threonine-protein kinase PCTAIRE-3)	Cdk18 Pctaire3 Pctk3	Mus musculus (Mouse)
Q05186	Reticulocalbin-1	Rcn1 Rca1 Rcn	Mus musculus (Mouse)
Q05512	Serine/threonine-protein kinase MARK2 (EC 2.7.11.1) (EC 2.7.11.26) (ELKL motif kinase 1) (EMK-1) (MAP/microtubule affinity-regulating kinase 2) (PAR1 homolog) (PAR1 homolog b) (Par-1b) (mPar-1b)	Mark2 Emk	Mus musculus (Mouse)
Q05793	Basement membrane-specific heparan sulfate proteoglycan core protein (HSPG) [Cleaved into: Endorepellin; LG3 peptide]	Hspg2	Mus musculus (Mouse)
Q05816	Fatty acid-binding protein, epidermal (Epidermal-type fatty acid-binding protein) (E-FABP) (Fatty acid-binding protein 5) (Keratinocyte lipid-binding protein) (Psoriasis-associated fatty acid-binding protein homolog) (PA-FABP)	Fabp5 Fabpe Klbp Mal1	Mus musculus (Mouse)
Q05909	Receptor-type tyrosine-protein phosphatase gamma (Protein-tyrosine phosphatase gamma) (R-PTP-gamma) (EC 3.1.3.48)	Ptprg	Mus musculus (Mouse)
Q05920	Pyruvate carboxylase, mitochondrial (EC 6.4.1.1) (Pyruvic carboxylase) (PCB)	Pc Pcx	Mus musculus (Mouse)
Q05A62	Dynein light chain 1, axonemal	Dnal1 Dnalc1	Mus musculus (Mouse)
Q05AA6	Dystrophin-related protein 2 (DRP-2)	Drp2	Mus musculus (Mouse)
Q05BC3	Echinoderm microtubule-associated protein-like 1 (EMAP-1)	Eml1	Mus musculus (Mouse)
Q05CL8	La-related protein 7 (La ribonucleoprotein domain family member 7)	Larp7 D3Wsu161e	Mus musculus (Mouse)
Q05D44	Eukaryotic translation initiation factor 5B (eIF-5B) (EC 3.6.5.3) (Translation initiation factor IF-2)	Eif5b If2	Mus musculus (Mouse)
Q06138	Calcium-binding protein 39 (MO25alpha) (Protein Mo25)	Cab39 Mo25	Mus musculus (Mouse)
Q06180	Tyrosine-protein phosphatase non-receptor type 2 (Protein-tyrosine phosphatase PTP-2) (EC 3.1.3.48) (MPTP)	Ptpn2 Ptpt	Mus musculus (Mouse)
Q06185	ATP synthase subunit e, mitochondrial (ATPase subunit e)	Atp5i Atp5k Lfm-1 Lfm1	Mus musculus (Mouse)
Q06335	Amyloid-like protein 2 (APLP-2) (CDEI box-binding protein) (CDEBP)	Aplp2	Mus musculus (Mouse)
Q06770	Corticosteroid-binding globulin (CBG) (Serpin A6) (Transcortin)	Serpina6 Cbg	Mus musculus (Mouse)
Q06890	Clusterin (Apolipoprotein J) (Apo-J) (Clustrin) (Sulfated glycoprotein 2) (SGP-2) [Cleaved into: Clusterin beta chain; Clusterin alpha chain]	Clu Apoj Msgp-2	Mus musculus (Mouse)
Q07076	Annexin A7 (Annexin VII) (Annexin-7) (Synexin)	Anxa7 Anx7	Mus musculus (Mouse)
Q07079	Insulin-like growth factor-binding protein 5 (IBP-5) (IGF-binding protein 5) (IGFBP-5)	Igfbp5 Igfbp-5	Mus musculus (Mouse)
Q07113	Cation-independent mannose-6-phosphate receptor (CI Man-6-P receptor) (CI-MPR) (M6PR) (300 kDa mannose 6-phosphate receptor) (MPR 300) (Insulin-like growth factor 2 receptor) (Insulin-like growth factor II receptor) (IGF-II receptor) (M6P/IGF2 receptor) (M6P/IGF2R) (CD antigen CD222)	Igf2r	Mus musculus (Mouse)
Q07231	Zinc finger and SCAN domain-containing protein 21 (CtFIN51) (Transcription factor RU49) (Zinc finger protein 38) (Zfp-38)	Zscan21 Zfp-38 Zfp38 Zipro1 Znf38	Mus musculus (Mouse)
Q07235	Glia-derived nexin (GDN) (Peptidase inhibitor 7) (PI-7) (Protease nexin 1) (PN-1) (Protease nexin I) (Serine protease-inhibitor 4) (Serpin E2)	Serpine2 Pi7 Pn1 Spi4	Mus musculus (Mouse)
Q07409	Contactin-3 (Brain-derived immunoglobulin superfamily protein 1) (BIG-1) (Plasmacytoma-associated neuronal glycoprotein)	Cntn3 Pang Pcs	Mus musculus (Mouse)
Q07417	Short-chain specific acyl-CoA dehydrogenase, mitochondrial (SCAD) (EC 1.3.8.1) (Butyryl-CoA dehydrogenase)	Acads	Mus musculus (Mouse)
Q07456	Protein AMBP [Cleaved into: Alpha-1-microglobulin; Inter-alpha-trypsin inhibitor light chain (ITI-LC) (Bikunin) (HI-30); Trypstatin]	Ambp Itil	Mus musculus (Mouse)
Q07646	Mesoderm-specific transcript protein (EC 3.-.-.-) (Paternally-expressed gene 1 protein)	Mest Peg1 121a	Mus musculus (Mouse)
Q07797	Galectin-3-binding protein (Cyp-C-associated protein) (CyCAP) (Lectin galactoside-binding soluble 3-binding protein) (Protein MAMA)	Lgals3bp Cycap Mama	Mus musculus (Mouse)
Q07813	Apoptosis regulator BAX	Bax	Mus musculus (Mouse)
Q08024	Core-binding factor subunit beta (CBF-beta) (Polyomavirus enhancer-binding protein 2 beta subunit) (PEA2-beta) (PEBP2-beta) (SL3-3 enhancer factor 1 subunit beta) (SL3/AKV core-binding factor beta subunit)	Cbfb Pebp2b Pebpb2	Mus musculus (Mouse)
Q08091	Calponin-1 (Basic calponin) (Calponin H1, smooth muscle)	Cnn1	Mus musculus (Mouse)
Q08093	Calponin-2 (Calponin H2, smooth muscle) (Neutral calponin)	Cnn2	Mus musculus (Mouse)
Q08122	Transducin-like enhancer protein 3 (ESG) (Grg-3)	Tle3 Esg	Mus musculus (Mouse)
Q08274	Dystrophia myotonica WD repeat-containing protein (Dystrophia myotonica-containing WD repeat motif protein) (Protein DMR-N9)	Dmwd Dm9	Mus musculus (Mouse)
Q08288	Cell growth-regulating nucleolar protein (Ly1 antibody-reactive protein) (Protein expressed in male leptotene and zygotene spermatocytes 264) (MLZ-264)	Lyar	Mus musculus (Mouse)
Q08331	Calretinin (CR)	Calb2	Mus musculus (Mouse)
Q08460	Calcium-activated potassium channel subunit alpha-1 (BK channel) (BKCA alpha) (Calcium-activated potassium channel, subfamily M subunit alpha-1) (K(VCA)alpha) (KCa1.1) (Maxi K channel) (MaxiK) (Slo-alpha) (Slo1) (mSlo1) (Slowpoke homolog) (Slo homolog) (mSlo)	Kcnma1 Kcnma	Mus musculus (Mouse)
Q08509	Epidermal growth factor receptor kinase substrate 8	Eps8	Mus musculus (Mouse)
Q08642	Protein-arginine deiminase type-2 (EC 3.5.3.15) (Peptidylarginine deiminase II) (Protein-arginine deiminase type II)	Padi2 Pad2 Pdi Pdi2	Mus musculus (Mouse)
Q08857	Platelet glycoprotein 4 (Glycoprotein IIIb) (GPIIIB) (PAS IV) (PAS-4) (Platelet glycoprotein IV) (GPIV) (CD antigen CD36)	Cd36	Mus musculus (Mouse)
Q08879	Fibulin-1 (FIBL-1) (Basement-membrane protein 90) (BM-90)	Fbln1	Mus musculus (Mouse)
Q08890	Iduronate 2-sulfatase (EC 3.1.6.13) (Alpha-L-iduronate sulfate sulfatase)	Ids	Mus musculus (Mouse)
Q08943	FACT complex subunit SSRP1 (Facilitates chromatin transcription complex subunit SSRP1) (Recombination signal sequence recognition protein 1) (Structure-specific recognition protein 1) (T160)	Ssrp1	Mus musculus (Mouse)
Q09143	High affinity cationic amino acid transporter 1 (CAT-1) (CAT1) (Ecotropic retroviral leukemia receptor) (Ecotropic retrovirus receptor) (ERR) (Solute carrier family 7 member 1) (System Y+ basic amino acid transporter)	Slc7a1 Atrc1 Rec-1	Mus musculus (Mouse)
Q09200	Beta-1,4 N-acetylgalactosaminyltransferase 1 (EC 2.4.1.92) ((N-acetylneuraminyl)-galactosylglucosylceramide) (GM2/GD2 synthase) (GalNAc-T)	B4galnt1 Galgt Galgt1 Ggm2	Mus musculus (Mouse)
Q0GA42	Metal transporter CNNM1 (Ancient conserved domain-containing protein 1) (mACDP1) (Cyclin-M1) (Cyclin-like protein 1) (CLP-1)	Cnnm1 Acdp1	Mus musculus (Mouse)
Q0GNC1	Inverted formin-2	Inf2	Mus musculus (Mouse)
Q0KK55	Kinase non-catalytic C-lobe domain-containing protein 1 (KIND domain-containing protein 1) (Protein very KIND) (v-KIND) (Ras-GEF domain-containing family member 2)	Kndc1 Kiaa1768 Rasgef2 Vkind	Mus musculus (Mouse)
Q0KL01	UBX domain-containing protein 2B (NSFL1 cofactor p37) (p97 cofactor p37)	Ubxn2b	Mus musculus (Mouse)
Q0KL02	Triple functional domain protein (EC 2.7.11.1)	Trio	Mus musculus (Mouse)
Q0P5W1	Vacuolar protein sorting-associated protein 8 homolog	Vps8 Kiaa0804	Mus musculus (Mouse)
Q0P678	Zinc finger CCCH domain-containing protein 18 (Nuclear protein NHN1)	Zc3h18 Nhn1	Mus musculus (Mouse)
Q0PMG2	MAM domain-containing glycosylphosphatidylinositol anchor protein 1	Mdga1	Mus musculus (Mouse)
Q0QWG9	Delphilin (Glutamate receptor, ionotropic, delta 2-interacting protein 1)	Grid2ip	Mus musculus (Mouse)
Q0V8T9	Contactin-associated protein like 5-1 (Cell recognition molecule Caspr5-1) (Cell recognition molecule Caspr5a) (Contactin-associated protein-like 5a)	Cntnap5a Caspr5-1	Mus musculus (Mouse)
Q0VBF8	Protein stum homolog	Stum	Mus musculus (Mouse)
Q0VE82	Copine-7 (Copine VII)	Cpne7	Mus musculus (Mouse)
Q0VEJ0	Centrosomal protein of 76 kDa (Cep76)	Cep76	Mus musculus (Mouse)
Q0VGB7	Serine/threonine-protein phosphatase 4 regulatory subunit 2	Ppp4r2	Mus musculus (Mouse)
Q0VGY8	Protein TANC1 (Tetratricopeptide repeat, ankyrin repeat and coiled-coil domain-containing protein 1)	Tanc1	Mus musculus (Mouse)
Q11011	Puromycin-sensitive aminopeptidase (PSA) (EC 3.4.11.14) (Cytosol alanyl aminopeptidase) (AAP-S)	Npepps Psa	Mus musculus (Mouse)
Q11136	Xaa-Pro dipeptidase (X-Pro dipeptidase) (EC 3.4.13.9) (Imidodipeptidase) (Peptidase 4) (Peptidase D) (Proline dipeptidase) (Prolidase)	Pepd Pep4	Mus musculus (Mouse)
Q148V7	LisH domain and HEAT repeat-containing protein KIAA1468	Kiaa1468	Mus musculus (Mouse)
Q149F3	Eukaryotic peptide chain release factor GTP-binding subunit ERF3B (Eukaryotic peptide chain release factor subunit 3b) (eRF3b) (G1 to S phase transition protein 2 homolog)	Gspt2 Erf3b	Mus musculus (Mouse)
Q149L6	DnaJ homolog subfamily B member 14	Dnajb14	Mus musculus (Mouse)
Q14AI6	Mitochondrial mRNA pseudouridine synthase Rpusd3 (EC 5.4.99.-) (RNA pseudouridylate synthase domain-containing protein 3)	Rpusd3	Mus musculus (Mouse)
Q14B80	Potassium voltage-gated channel subfamily C member 2 (Shaw-like potassium channel) (Voltage-gated potassium channel Kv3.2)	Kcnc2	Mus musculus (Mouse)
Q14BB9	MAP6 domain-containing protein 1 (21 kDa STOP-like protein) (SL21)	Map6d1	Mus musculus (Mouse)
Q14BI2	Metabotropic glutamate receptor 2 (mGluR2)	Grm2 Gprc1b Mglur2	Mus musculus (Mouse)
Q14BV6	Carbohydrate deacetylase (EC 3.5.1.-)	Ydjc	Mus musculus (Mouse)
Q14C51	Pentatricopeptide repeat domain-containing protein 3, mitochondrial (28S ribosomal protein S39, mitochondrial) (MRP-S39)	Ptcd3 Mrps39	Mus musculus (Mouse)
Q14CH0	Protein FAM171B	Fam171b	Mus musculus (Mouse)
Q14CH7	Alanine--tRNA ligase, mitochondrial (EC 6.1.1.7) (Alanyl-tRNA synthetase) (AlaRS)	Aars2 Aarsl Gm89 Kiaa1270	Mus musculus (Mouse)
Q1HFZ0	tRNA (cytosine(34)-C(5))-methyltransferase (EC 2.1.1.203) (Myc-induced SUN domain-containing protein) (Misu) (NOL1/NOP2/Sun domain family member 2)	Nsun2 D13Wsu123e Misu	Mus musculus (Mouse)
Q1RLL3	Copine-9 (Copine IX)	Cpne9	Mus musculus (Mouse)
Q1XH17	Tripartite motif-containing protein 72 (Mitsugumin-53) (Mg53)	Trim72 Mg53	Mus musculus (Mouse)
Q2HXL6	ER degradation-enhancing alpha-mannosidase-like protein 3 (EC 3.2.1.113) (Alpha-1,2-mannosidase EDEM3)	Edem3	Mus musculus (Mouse)
Q2KN98	Cytospin-A (SPECC1-like protein) (Sperm antigen with calponin homology and coiled-coil domains 1-like)	Specc1l Cytsa Kiaa0376	Mus musculus (Mouse)
Q2M3X8	Phosphatase and actin regulator 1	Phactr1	Mus musculus (Mouse)
Q2NL51	Glycogen synthase kinase-3 alpha (GSK-3 alpha) (EC 2.7.11.26) (Serine/threonine-protein kinase GSK3A) (EC 2.7.11.1)	Gsk3a	Mus musculus (Mouse)
Q2PFD7	PH and SEC7 domain-containing protein 3 (Exchange factor for ADP-ribosylation factor guanine nucleotide factor 6 D) (Exchange factor for ARF6 D) (Pleckstrin homology and SEC7 domain-containing protein 3)	Psd3 Efa6d Kiaa0942	Mus musculus (Mouse)
Q2TA57	Aspartate beta-hydroxylase domain-containing protein 1 (EC 1.14.11.-)	Asphd1	Mus musculus (Mouse)
Q2TBE6	Phosphatidylinositol 4-kinase type 2-alpha (EC 2.7.1.67) (Phosphatidylinositol 4-kinase type II-alpha)	Pi4k2a	Mus musculus (Mouse)
Q2TPA8	Hydroxysteroid dehydrogenase-like protein 2 (EC 1.-.-.-)	Hsdl2	Mus musculus (Mouse)
Q2TV84	Transient receptor potential cation channel subfamily M member 1 (Long transient receptor potential channel 1) (LTrpC1) (Melastatin-1)	Trpm1 Ltrpc1	Mus musculus (Mouse)
Q2UY11	Collagen alpha-1(XXVIII) chain	Col28a1 Col28	Mus musculus (Mouse)
Q2VLH6	Scavenger receptor cysteine-rich type 1 protein M130 (CD antigen CD163) [Cleaved into: Soluble CD163 (sCD163)]	Cd163 M130	Mus musculus (Mouse)
Q2WF71	Leucine-rich repeat and fibronectin type III domain-containing protein 1 (Synaptic adhesion-like molecule 2) (Synaptic differentiation-enhancing molecule 1)	Lrfn1 Salm2 Semo1	Mus musculus (Mouse)
Q2YDW2	Protein misato homolog 1	Msto1	Mus musculus (Mouse)
Q31125	Zinc transporter SLC39A7 (Histidine-rich membrane protein Ke4) (Solute carrier family 39 member 7) (Zrt-, Irt-like protein 7) (ZIP7)	Slc39a7 H2-Ke4 Hke4	Mus musculus (Mouse)
Q32KG4	Retrotransposon Gag-like protein 9 (Retrotransposon gag domain-containing protein 1) (Sushi-XF2)	Rtl9 Gm385 Kiaa1318 Rgag1	Mus musculus (Mouse)
Q3B7Z2	Oxysterol-binding protein 1	Osbp Kiaa4220	Mus musculus (Mouse)
Q3KNM2	E3 ubiquitin-protein ligase MARCH5 (EC 2.3.2.27) (Membrane-associated RING finger protein 5) (Membrane-associated RING-CH protein V) (MARCH-V) (RING-type E3 ubiquitin transferase MARCH5)	March5	Mus musculus (Mouse)
Q3LAC4	Phosphatidylinositol 3,4,5-trisphosphate-dependent Rac exchanger 2 protein (P-Rex2) (PtdIns(3,4,5)-dependent Rac exchanger 2) (DEP domain-containing protein 2)	Prex2 Depdc2	Mus musculus (Mouse)
Q3SXD3	HD domain-containing protein 2	Hddc2	Mus musculus (Mouse)
Q3TAS6	ER membrane protein complex subunit 10 (Hematopoietic signal peptide-containing membrane domain-containing protein 1)	Emc10 Hsm1 Inm02	Mus musculus (Mouse)
Q3TB48	Transmembrane protein 104	Tmem104	Mus musculus (Mouse)
Q3TBW2	39S ribosomal protein L10, mitochondrial (L10mt) (MRP-L10)	Mrpl10	Mus musculus (Mouse)
Q3TC33	Coiled-coil domain-containing protein 127	Ccdc127	Mus musculus (Mouse)
Q3TC46	Protein PAT1 homolog 1 (PAT1-like protein 1) (Protein PAT1 homolog b) (Pat1b)	Patl1	Mus musculus (Mouse)
Q3TC72	Fumarylacetoacetate hydrolase domain-containing protein 2A (EC 3.-.-.-)	Fahd2 Fahd2a	Mus musculus (Mouse)
Q3TC93	HCLS1-binding protein 3 (HS1-binding protein 3) (HSP1BP-3)	Hs1bp3	Mus musculus (Mouse)
Q3TCH7	Cullin-4A (CUL-4A)	Cul4a	Mus musculus (Mouse)
Q3TCJ1	BRISC complex subunit Abraxas 2 (Abraxas brother protein 1) (Protein FAM175B)	Abraxas2 Abro1 Fam175b Kiaa0157	Mus musculus (Mouse)
Q3TCN2	Putative phospholipase B-like 2 (EC 3.1.1.-) (66.3 kDa protein) (76 kDa protein) (p76) (LAMA-like protein 2) (Lamina ancestor homolog 2) (Phospholipase B domain-containing protein 2) [Cleaved into: Putative phospholipase B-like 2 28 kDa form; Putative phospholipase B-like 2 40 kDa form; Putative phospholipase B-like 2 15 kDa form]	Plbd2	Mus musculus (Mouse)
Q3TD49	Signal peptide peptidase-like 2B (SPP-like 2B) (SPPL2b) (EC 3.4.23.-)	Sppl2b	Mus musculus (Mouse)
Q3TDD9	Protein phosphatase 1 regulatory subunit 21 (Coiled-coil domain-containing protein 128) (KLRAQ motif-containing protein 1)	Ppp1r21 Ccdc128 Klraq1	Mus musculus (Mouse)
Q3TDK6	Protein rogdi homolog (Leucine-zipper-containing LZF)	Rogdi Lzf	Mus musculus (Mouse)
Q3TDN2	FAS-associated factor 2 (UBX domain-containing protein 8)	Faf2 Kiaa0887 Ubxd8	Mus musculus (Mouse)
Q3TDQ1	Dolichyl-diphosphooligosaccharide--protein glycosyltransferase subunit STT3B (Oligosaccharyl transferase subunit STT3B) (STT3-B) (EC 2.4.99.18) (B6dom1 antigen) (Source of immunodominant MHC-associated peptides)	Stt3b Simp	Mus musculus (Mouse)
Q3TEA8	Heterochromatin protein 1-binding protein 3	Hp1bp3	Mus musculus (Mouse)
Q3TES0	IQ motif and SEC7 domain-containing protein 3	Iqsec3 Kiaa1110	Mus musculus (Mouse)
Q3TFD2	Lysophosphatidylcholine acyltransferase 1 (LPC acyltransferase 1) (LPCAT-1) (LysoPC acyltransferase 1) (mLPCAT1) (EC 2.3.1.23) (1-acylglycerophosphocholine O-acyltransferase) (1-alkylglycerophosphocholine O-acetyltransferase) (EC 2.3.1.67) (Acetyl-CoA:lyso-platelet-activating factor acetyltransferase) (Acetyl-CoA:lyso-PAF acetyltransferase) (Lyso-PAF acetyltransferase) (LysoPAFAT) (Acyltransferas…	Lpcat1 Aytl2	Mus musculus (Mouse)
Q3TFQ1	SPRY domain-containing protein 7 (Chronic lymphocytic leukemia deletion region gene 6 protein homolog) (CLL deletion region gene 6 protein homolog)	Spryd7 Clld6	Mus musculus (Mouse)
Q3TGF2	Protein FAM107B	Fam107b	Mus musculus (Mouse)
Q3TGW2	Endonuclease/exonuclease/phosphatase family domain-containing protein 1	Eepd1 Kiaa1706	Mus musculus (Mouse)
Q3TH73	Protein tweety homolog 2 (mTTY2)	Ttyh2	Mus musculus (Mouse)
Q3THE2	Myosin regulatory light chain 12B (Myosin regulatory light chain 2-B, smooth muscle isoform) (Myosin regulatory light chain 20 kDa) (MLC20) (Myosin regulatory light chain MRLC2)	Myl12b Mrlc2 Mylc2b	Mus musculus (Mouse)
Q3THG9	Alanyl-tRNA editing protein Aarsd1 (Alanyl-tRNA deacylase alaX) (AlaX) (AlaXp-II) (Alanyl-tRNA synthetase domain-containing protein 1)	Aarsd1 Alax	Mus musculus (Mouse)
Q3THK3	General transcription factor IIF subunit 1 (Transcription initiation factor IIF subunit alpha) (TFIIF-alpha)	Gtf2f1	Mus musculus (Mouse)
Q3THK7	GMP synthase [glutamine-hydrolyzing] (EC 6.3.5.2) (GMP synthetase) (Glutamine amidotransferase)	Gmps	Mus musculus (Mouse)
Q3THS6	S-adenosylmethionine synthase isoform type-2 (AdoMet synthase 2) (EC 2.5.1.6) (Methionine adenosyltransferase 2) (MAT 2)	Mat2a	Mus musculus (Mouse)
Q3THW5	Histone H2A.V (H2A.F/Z)	H2afv H2av	Mus musculus (Mouse)
Q3TIR1	Trafficking protein particle complex subunit 13	Trappc13	Mus musculus (Mouse)
Q3TIR3	Synembryn-A (Protein Ric-8A)	Ric8a Ric8	Mus musculus (Mouse)
Q3TIU4	2',5'-phosphodiesterase 12 (2'-PDE) (2-PDE) (EC 3.1.4.-) (Mitochondrial deadenylase) (EC 3.1.13.4)	Pde12	Mus musculus (Mouse)
Q3TIV5	Zinc finger CCCH domain-containing protein 15 (DRG family-regulatory protein 1) (Epo-immediate response gene protein FM22)	Zc3h15 Dfrp1	Mus musculus (Mouse)
Q3TIX9	U4/U6.U5 tri-snRNP-associated protein 2 (Inactive ubiquitin-specific peptidase 39)	Usp39	Mus musculus (Mouse)
Q3TJZ6	Protein FAM98A	Fam98a	Mus musculus (Mouse)
Q3TKT4	Transcription activator BRG1 (EC 3.6.4.-) (ATP-dependent helicase SMARCA4) (BRG1-associated factor 190A) (BAF190A) (Protein brahma homolog 1) (SNF2-beta) (SWI/SNF-related matrix-associated actin-dependent regulator of chromatin subfamily A member 4)	Smarca4 Baf190a Brg1 Snf2b Snf2l4	Mus musculus (Mouse)
Q3TL44	NLR family member X1	Nlrx1	Mus musculus (Mouse)
Q3TLH4	Protein PRRC2C (BAT2 domain-containing protein 1) (HLA-B-associated transcript 2-like 2) (Proline-rich and coiled-coil-containing protein 2C)	Prrc2c Bat2d Bat2d1 Bat2l2 Kiaa1096	Mus musculus (Mouse)
Q3TLI0	Trafficking protein particle complex subunit 10 (Trafficking protein particle complex subunit TMEM1) (Transport protein particle subunit TMEM1) (TRAPP subunit TMEM1)	Trappc10 Tmem1	Mus musculus (Mouse)
Q3TLP5	Enoyl-CoA hydratase domain-containing protein 2, mitochondrial	Echdc2 D4Ertd765e	Mus musculus (Mouse)
Q3TLS3	GDP-D-glucose phosphorylase 1 (EC 2.7.7.78)	Gdpgp1	Mus musculus (Mouse)
Q3TMH2	Secernin-3	Scrn3	Mus musculus (Mouse)
Q3TMP8	Trimeric intracellular cation channel type A (TRIC-A) (TRICA) (27 kDa sarcoplasmic reticulum protein) (Mitsugumin-33A) (SPR-27) (Transmembrane protein 38A)	Tmem38a	Mus musculus (Mouse)
Q3TPE9	Ankyrin repeat and MYND domain-containing protein 2	Ankmy2	Mus musculus (Mouse)
Q3TPX4	Exocyst complex component 5 (Exocyst complex component Sec10)	Exoc5 Sec10l1	Mus musculus (Mouse)
Q3TRM4	Neuropathy target esterase (EC 3.1.1.5) (Patatin-like phospholipase domain-containing protein 6)	Pnpla6 Nte	Mus musculus (Mouse)
Q3TRR0	Microtubule-associated protein 9 (Aster-associated protein)	Map9 Asap Mtap9	Mus musculus (Mouse)
Q3TUA9	Protein O-mannose kinase (POMK) (EC 2.7.1.183) (Protein kinase-like protein SgK196) (Sugen kinase 196)	Pomk Sgk196	Mus musculus (Mouse)
Q3TUH1	Phosphatidate cytidylyltransferase, mitochondrial (EC 2.7.7.41) (CDP-diacylglycerol synthase) (CDP-DAG synthase) (Mitochondrial translocator assembly and maintenance protein 41 homolog) (TAM41)	Tamm41	Mus musculus (Mouse)
Q3TVA9	Coiled-coil domain-containing protein 136	Ccdc136	Mus musculus (Mouse)
Q3TVI8	Pre-B-cell leukemia transcription factor-interacting protein 1 (Hematopoietic PBX-interacting protein)	Pbxip1 Hpip	Mus musculus (Mouse)
Q3TW96	UDP-N-acetylhexosamine pyrophosphorylase-like protein 1 (EC 2.7.7.-)	Uap1l1	Mus musculus (Mouse)
Q3TWI9	CSC1-like protein 2 (Transmembrane protein 63B)	Tmem63b	Mus musculus (Mouse)
Q3TWL2	Type 1 phosphatidylinositol 4,5-bisphosphate 4-phosphatase (Type 1 PtdIns-4,5-P2 4-Ptase) (EC 3.1.3.78) (PtdIns-4,5-P2 4-Ptase I) (Transmembrane protein 55B)	Pip4p1 Tmem55b	Mus musculus (Mouse)
Q3TWN3	Metal transporter CNNM2 (Ancient conserved domain-containing protein 2) (mACDP2) (Cyclin-M2)	Cnnm2 Acdp2	Mus musculus (Mouse)
Q3TWW8	Serine/arginine-rich splicing factor 6 (Pre-mRNA-splicing factor SRP55) (Splicing factor, arginine/serine-rich 6)	Srsf6 Sfrs6 Srp55	Mus musculus (Mouse)
Q3TXS7	26S proteasome non-ATPase regulatory subunit 1 (26S proteasome regulatory subunit RPN2) (26S proteasome regulatory subunit S1)	Psmd1	Mus musculus (Mouse)
Q3TXX4	Vesicular glutamate transporter 1 (VGluT1) (Brain-specific Na(+)-dependent inorganic phosphate cotransporter) (Solute carrier family 17 member 7)	Slc17a7 Bnpi Vglut1	Mus musculus (Mouse)
Q3TY86	Apoptosis-inducing factor 3 (EC 1.-.-.-) (Apoptosis-inducing factor-like protein)	Aifm3 Aifl	Mus musculus (Mouse)
Q3TYD4	Arylsulfatase G (ASG) (EC 3.1.6.-)	Arsg Kiaa1001	Mus musculus (Mouse)
Q3TYD6	Serine/threonine-protein kinase LMTK2 (EC 2.7.11.1) (Brain-enriched kinase) (Lemur tyrosine kinase 2)	Lmtk2 Brek Kiaa1079	Mus musculus (Mouse)
Q3TYS2	Uncharacterized protein C17orf62 homolog	0	Mus musculus (Mouse)
Q3TYV2	HERV-H LTR-associating protein 1 homolog	Hhla1	Mus musculus (Mouse)
Q3TYX3	SET and MYND domain-containing protein 5 (EC 2.1.1.-) (Protein NN8-4AG) (Retinoic acid-induced protein 15)	Smyd5 Rai15	Mus musculus (Mouse)
Q3TZM9	GDP-Man:Man(3)GlcNAc(2)-PP-Dol alpha-1,2-mannosyltransferase (EC 2.4.1.131) (Asparagine-linked glycosylation protein 11 homolog) (Glycolipid 2-alpha-mannosyltransferase)	Alg11	Mus musculus (Mouse)
Q3TZX3	Solute carrier family 25 member 33	Slc25a33	Mus musculus (Mouse)
Q3TZX8	Polynucleotide 5'-hydroxyl-kinase NOL9 (EC 2.7.1.-) (Nucleolar protein 9)	Nol9	Mus musculus (Mouse)
Q3TZZ7	Extended synaptotagmin-2 (E-Syt2)	Esyt2 D12Ertd551e Fam62b	Mus musculus (Mouse)
Q3U0D9	E3 ubiquitin-protein ligase HACE1 (EC 2.3.2.26) (HECT domain and ankyrin repeat-containing E3 ubiquitin-protein ligase 1) (HECT-type E3 ubiquitin transferase HACE1)	Hace1 Kiaa1320	Mus musculus (Mouse)
Q3U0K8	Prolyl 3-hydroxylase OGFOD1 (EC 1.14.11.-) (2-oxoglutarate and iron-dependent oxygenase domain-containing protein 1) (uS12 prolyl 3-hydroxylase)	Ogfod1 Kiaa1612	Mus musculus (Mouse)
Q3U0M1	Trafficking protein particle complex subunit 9 (NIK- and IKBKB-binding protein)	Trappc9 Kiaa1882 Nibp	Mus musculus (Mouse)
Q3U0V1	Far upstream element-binding protein 2 (FUSE-binding protein 2) (KH type-splicing regulatory protein) (KSRP)	Khsrp Fubp2	Mus musculus (Mouse)
Q3U186	Probable arginine--tRNA ligase, mitochondrial (EC 6.1.1.19) (Arginyl-tRNA synthetase) (ArgRS)	Rars2 Rarsl	Mus musculus (Mouse)
Q3U1F9	Phosphoprotein associated with glycosphingolipid-enriched microdomains 1 (Csk-binding protein) (Transmembrane phosphoprotein Cbp)	Pag1 Cbp Pag	Mus musculus (Mouse)
Q3U1J4	DNA damage-binding protein 1 (DDB p127 subunit) (Damage-specific DNA-binding protein 1) (UV-damaged DNA-binding factor)	Ddb1	Mus musculus (Mouse)
Q3U1U7	Aryl hydrocarbon receptor repressor (AhR repressor) (AhRR)	Ahrr Kiaa1234	Mus musculus (Mouse)
Q3U1Y4	DENN domain-containing protein 4B (Brain-specific gene 4 protein) (Brain specific protein 4)	Dennd4b Bsg4 Bsp4 Kiaa0476	Mus musculus (Mouse)
Q3U214	Microtubule-associated serine/threonine-protein kinase 3 (EC 2.7.11.1)	Mast3 Kiaa0561	Mus musculus (Mouse)
Q3U2A8	Valine--tRNA ligase, mitochondrial (EC 6.1.1.9) (Valyl-tRNA synthetase) (ValRS)	Vars2 Kiaa1885 Vars2l	Mus musculus (Mouse)
Q3U2I3	FTS and Hook-interacting protein (FHIP) (Protein FAM160A2)	Fam160a2 Kiaa1759	Mus musculus (Mouse)
Q3U2P1	Protein transport protein Sec24A (SEC24-related protein A)	Sec24a	Mus musculus (Mouse)
Q3U2V3	8-oxo-dGDP phosphatase NUDT18 (EC 3.6.1.58) (2-hydroxy-dADP phosphatase) (7,8-dihydro-8-oxoguanine phosphatase) (MutT homolog 3) (Nucleoside diphosphate-linked moiety X motif 18) (Nudix motif 18)	Nudt18 Mth3	Mus musculus (Mouse)
Q3U308	Cytoplasmic tRNA 2-thiolation protein 2	Ctu2 Ncs2	Mus musculus (Mouse)
Q3U319	E3 ubiquitin-protein ligase BRE1B (BRE1-B) (EC 2.3.2.27) (RING finger protein 40) (RING-type E3 ubiquitin transferase BRE1B)	Rnf40 Bre1b Kiaa0661	Mus musculus (Mouse)
Q3U3Q1	Serine/threonine-protein kinase ULK3 (EC 2.7.11.1) (Unc-51-like kinase 3)	Ulk3	Mus musculus (Mouse)
Q3U3R4	Lipase maturation factor 1 (Transmembrane protein 112)	Lmf1 Tmem112	Mus musculus (Mouse)
Q3U487	E3 ubiquitin-protein ligase HECTD3 (EC 2.3.2.26) (HECT domain-containing protein 3) (HECT-type E3 ubiquitin transferase HECTD3)	Hectd3	Mus musculus (Mouse)
Q3U5C7	Prickle-like protein 1	Prickle1	Mus musculus (Mouse)
Q3U5F4	YrdC domain-containing protein, mitochondrial (Ischemia/reperfusion-inducible protein) (mIRIP)	Yrdc Irip	Mus musculus (Mouse)
Q3U5Q7	UMP-CMP kinase 2, mitochondrial (EC 2.7.4.14) (Nucleoside-diphosphate kinase) (EC 2.7.4.6) (Thymidylate kinase LPS-inducible member) (TYKi)	Cmpk2 Tyki	Mus musculus (Mouse)
Q3U7R1	Extended synaptotagmin-1 (E-Syt1) (Membrane-bound C2 domain-containing protein)	Esyt1 Fam62a Mbc2	Mus musculus (Mouse)
Q3U7U3	F-box only protein 7	Fbxo7	Mus musculus (Mouse)
Q3U898	COP9 signalosome complex subunit 9	Cops9 Myeov2	Mus musculus (Mouse)
Q3U962	Collagen alpha-2(V) chain	Col5a2	Mus musculus (Mouse)
Q3U9G9	Lamin-B receptor (Integral nuclear envelope inner membrane protein)	Lbr	Mus musculus (Mouse)
Q3UA37	Glutamine-rich protein 1	Qrich1	Mus musculus (Mouse)
Q3UBX0	Transmembrane protein 109 (Mitsugumin-23) (Mg23)	Tmem109	Mus musculus (Mouse)
Q3UCQ1	Forkhead box protein K2 (Cellular transcription factor ILF-1) (Interleukin enhancer-binding factor 1)	Foxk2 Ilf1	Mus musculus (Mouse)
Q3UDE2	Tubulin--tyrosine ligase-like protein 12	Ttll12	Mus musculus (Mouse)
Q3UDK1	TRAF-type zinc finger domain-containing protein 1 (Protein FLN29)	Trafd1 Fln29	Mus musculus (Mouse)
[truncated: 4,206 more rows]

## Sheet: GO_BP ion transport
GO analysis for biological process_annotated members for "ion transport"
Uniprot ID	Gene Name
P00848	ATP synthase F0 subunit 6(ATP6)
P03930	ATP synthase F0 subunit 8(ATP8)
P56480	ATP synthase, H+ transporting mitochondrial F1 complex, beta subunit(Atp5b)
Q9CQQ7	ATP synthase, H+ transporting, mitochondrial F0 complex, subunit B1(Atp5f1)
Q9CR84	ATP synthase, H+ transporting, mitochondrial F0 complex, subunit C1 (subunit 9)(Atp5g1)
A0A087WQS5, P56383	ATP synthase, H+ transporting, mitochondrial F0 complex, subunit C2 (subunit 9)(Atp5g2)
P56384	ATP synthase, H+ transporting, mitochondrial F0 complex, subunit C3 (subunit 9)(Atp5g3)
Q9DCX2	ATP synthase, H+ transporting, mitochondrial F0 complex, subunit D(Atp5h)
P97450	ATP synthase, H+ transporting, mitochondrial F0 complex, subunit F(Atp5j)
P56135	ATP synthase, H+ transporting, mitochondrial F0 complex, subunit F2(Atp5j2)
Q9CPQ8	ATP synthase, H+ transporting, mitochondrial F0 complex, subunit G(Atp5l)
Q9CRA7	ATP synthase, H+ transporting, mitochondrial F0 complex, subunit S(Atp5s)
Q9DB20	ATP synthase, H+ transporting, mitochondrial F1 complex, O subunit(Atp5o)
Q03265	ATP synthase, H+ transporting, mitochondrial F1 complex, alpha subunit 1(Atp5a1)
Q9D3D9	ATP synthase, H+ transporting, mitochondrial F1 complex, delta subunit(Atp5d)
P56382	ATP synthase, H+ transporting, mitochondrial F1 complex, epsilon subunit(Atp5e)
Q91VR2, Q8C2Q8	ATP synthase, H+ transporting, mitochondrial F1 complex, gamma polypeptide 1(Atp5c1)
Q06185	ATP synthase, H+ transporting, mitochondrial F1F0 complex, subunit E(Atp5k)
Q8R429	ATPase, Ca++ transporting, cardiac muscle, fast twitch 1(Atp2a1)
O55143	ATPase, Ca++ transporting, cardiac muscle, slow twitch 2(Atp2a2)
G5E829	ATPase, Ca++ transporting, plasma membrane 1(Atp2b1)
Q9R0K7, F8WHB1	ATPase, Ca++ transporting, plasma membrane 2(Atp2b2)
E9Q559, B1ATS5, Q64518	ATPase, Ca++ transporting, ubiquitous(Atp2a3)
Q80XR2, Q3UZR5, H3BL44	ATPase, Ca++-sequestering(Atp2c1)
K3W4T3, Q9Z1G4	ATPase, H+ transporting, lysosomal V0 subunit A1(Atp6v0a1)
P63082, E9Q9C5	ATPase, H+ transporting, lysosomal V0 subunit C(Atp6v0c)
P51863	ATPase, H+ transporting, lysosomal V0 subunit D1(Atp6v0d1)
P50516	ATPase, H+ transporting, lysosomal V1 subunit A(Atp6v1a)
P62814	ATPase, H+ transporting, lysosomal V1 subunit B2(Atp6v1b2)
Q9Z1G3	ATPase, H+ transporting, lysosomal V1 subunit C1(Atp6v1c1)
P57746	ATPase, H+ transporting, lysosomal V1 subunit D(Atp6v1d)
P50518	ATPase, H+ transporting, lysosomal V1 subunit E1(Atp6v1e1)
Q9D1K2	ATPase, H+ transporting, lysosomal V1 subunit F(Atp6v1f)
Q9CR51	ATPase, H+ transporting, lysosomal V1 subunit G1(Atp6v1g1)
Q9WTT4	ATPase, H+ transporting, lysosomal V1 subunit G2(Atp6v1g2)
Q8BVE3, A0A0A6YX18	ATPase, H+ transporting, lysosomal V1 subunit H(Atp6v1h)
Q9R1Q9	ATPase, H+ transporting, lysosomal accessory protein 1(Atp6ap1)
Q9Z1W8	ATPase, H+/K+ transporting, nongastric, alpha polypeptide(Atp12a)
Q8VDN2	ATPase, Na+/K+ transporting, alpha 1 polypeptide(Atp1a1)
Q6PIE5	ATPase, Na+/K+ transporting, alpha 2 polypeptide(Atp1a2)
A0A0G2JGX4, Q6PIC6	ATPase, Na+/K+ transporting, alpha 3 polypeptide(Atp1a3)
Q9WV27	ATPase, Na+/K+ transporting, alpha 4 polypeptide(Atp1a4)
P14094	ATPase, Na+/K+ transporting, beta 1 polypeptide(Atp1b1)
P14231	ATPase, Na+/K+ transporting, beta 2 polypeptide(Atp1b2)
P97370	ATPase, Na+/K+ transporting, beta 3 polypeptide(Atp1b3)
Q63829	COMM domain containing 3(Commd3)
Q8K2Q0	COMM domain containing 9(Commd9)
Q9Z239	FXYD domain-containing ion transport regulator 1(Fxyd1)
Q04646	FXYD domain-containing ion transport regulator 2(Fxyd2)
Q9D164	FXYD domain-containing ion transport regulator 6(Fxyd6)
P59648	FXYD domain-containing ion transport regulator 7(Fxyd7)
Q8BS95	G protein-coupled receptor 89(Gpr89)
Q6PHZ8	Kv channel interacting protein 4(Kcnip4)
Q9JJ69, Q3YAB3	Kv channel-interacting protein 2(Kcnip2)
Q61792	LIM and SH3 protein 1(Lasp1)
Q5NCE8	MRS2 magnesium transporter(Mrs2)
E9QN92, Q8CI59	STEAP family member 3(Steap3)
Q923B6	STEAP family member 4(Steap4)
P83741	WNK lysine deficient protein kinase 1(Wnk1)
Q6NXK8	acid-sensing (proton-gated) ion channel 1(Asic1)
D3YYS9, Q7TNS7	acid-sensing (proton-gated) ion channel family member 4(Asic4)
Q9QYB8	adducin 2 (beta)(Add2)
Q6P9J9	anoctamin 6(Ano6)
O08997	antioxidant 1 copper chaperone(Atox1)
A0A087WS67, F7C376, A0A087WQJ4, Q0PCR6, A0A087WS40, F8WJL1, C7TQ57, C7TQ59, A0A087WR02, A0A087WPP1, A0A087WPZ8, A0A087WSE7, A0A087WQT9, Q01815, A0A087WRM3, A0A087WRZ6	calcium channel, voltage-dependent, L type, alpha 1C subunit(Cacna1c)
O55017, A2AIR7, A2AIR9	calcium channel, voltage-dependent, N type, alpha 1B subunit(Cacna1b)
P97445	calcium channel, voltage-dependent, P/Q type, alpha 1A subunit(Cacna1a)
Q61290, A0A087WS83	calcium channel, voltage-dependent, R type, alpha 1E subunit(Cacna1e)
Q6PHS9	calcium channel, voltage-dependent, alpha 2/delta subunit 2(Cacna2d2)
O08532	calcium channel, voltage-dependent, alpha2/delta subunit 1(Cacna2d1)
Q9Z1L5	calcium channel, voltage-dependent, alpha2/delta subunit 3(Cacna2d3)
Q8R3Z5, A2A543	calcium channel, voltage-dependent, beta 1 subunit(Cacnb1)
P54285, D3Z3Z3	calcium channel, voltage-dependent, beta 3 subunit(Cacnb3)
Q8R0S4	calcium channel, voltage-dependent, beta 4 subunit(Cacnb4)
O88602	calcium channel, voltage-dependent, gamma subunit 2(Cacng2)
Q9JJV5	calcium channel, voltage-dependent, gamma subunit 3(Cacng3)
Q9JJV4	calcium channel, voltage-dependent, gamma subunit 4(Cacng4)
Q8VHW4	calcium channel, voltage-dependent, gamma subunit 5(Cacng5)
P62956	calcium channel, voltage-dependent, gamma subunit 7(Cacng7)
Q8VHW2, F7CZ64	calcium channel, voltage-dependent, gamma subunit 8(Cacng8)
E9PZD8, Q61147	ceruloplasmin(Cp)
A2AEM2, Q99LI2	chloride channel CLIC-like 1(Clcc1)
Q9R0A1, A9C437	chloride channel, voltage-sensitive 2(Clcn2)
P51791	chloride channel, voltage-sensitive 3(Clcn3)
Q61418	chloride channel, voltage-sensitive 4(Clcn4)
O35454	chloride channel, voltage-sensitive 6(Clcn6)
E9PYL4, O70496	chloride channel, voltage-sensitive 7(Clcn7)
Q9Z1Q5	chloride intracellular channel 1(Clic1)
Q9QYB1	chloride intracellular channel 4 (mitochondrial)(Clic4)
Q9Z0S6	claudin 10(Cldn10)
Q810S1	coiled-coil domain containing 109B(Ccdc109b)
Q0GA42	cyclin M1(Cnnm1)
Q3TWN3	cyclin M2(Cnnm2)
Q8R100	family with sequence similarity 26, member E(Fam26e)
O35943	frataxin(Fxn)
P62812	gamma-aminobutyric acid (GABA) A receptor, subunit alpha 1(Gabra1)
B1AVY2, P26049	gamma-aminobutyric acid (GABA) A receptor, subunit alpha 3(Gabra3)
Q9D6F4	gamma-aminobutyric acid (GABA) A receptor, subunit alpha 4(Gabra4)
Q8BHJ7	gamma-aminobutyric acid (GABA) A receptor, subunit alpha 5(Gabra5)
P16305	gamma-aminobutyric acid (GABA) A receptor, subunit alpha 6(Gabra6)
P50571	gamma-aminobutyric acid (GABA) A receptor, subunit beta 1(Gabrb1)
P63137	gamma-aminobutyric acid (GABA) A receptor, subunit beta 2(Gabrb2)
P63080, Q8C446, F6ZYH6	gamma-aminobutyric acid (GABA) A receptor, subunit beta 3(Gabrb3)
P22933	gamma-aminobutyric acid (GABA) A receptor, subunit delta(Gabrd)
P22723	gamma-aminobutyric acid (GABA) A receptor, subunit gamma 2(Gabrg2)
P23818	glutamate receptor, ionotropic, AMPA1 (alpha 1)(Gria1)
P23819	glutamate receptor, ionotropic, AMPA2 (alpha 2)(Gria2)
Q9Z2W9	glutamate receptor, ionotropic, AMPA3 (alpha 3)(Gria3)
Q9Z2W8	glutamate receptor, ionotropic, AMPA4 (alpha 4)(Gria4)
A2AI21, P35438	glutamate receptor, ionotropic, NMDA1 (zeta 1)(Grin1)
P35436	glutamate receptor, ionotropic, NMDA2A (epsilon 1)(Grin2a)
Q01097, G3X9V4	glutamate receptor, ionotropic, NMDA2B (epsilon 2)(Grin2b)
Q01098	glutamate receptor, ionotropic, NMDA2C (epsilon 3)(Grin2c)
Q61627	glutamate receptor, ionotropic, delta 1(Grid1)
Q61625	glutamate receptor, ionotropic, delta 2(Grid2)
D3Z797, P39087	glutamate receptor, ionotropic, kainate 2 (beta 2)(Grik2)
B1AS29	glutamate receptor, ionotropic, kainate 3(Grik3)
Q64018	glycine receptor, alpha 1 subunit(Glra1)
P48168, E9Q3E3, A1KR23	glycine receptor, beta subunit(Glrb)
O88704	hyperpolarization-activated, cyclic nucleotide-gated K+ 1(Hcn1)
O88703	hyperpolarization-activated, cyclic nucleotide-gated K+ 2(Hcn2)
O88705	hyperpolarization-activated, cyclic nucleotide-gated K+ 3(Hcn3)
Q9Z329	inositol 1,4,5-triphosphate receptor 2(Itpr2)
P70227	inositol 1,4,5-triphosphate receptor 3(Itpr3)
P11881	inositol 1,4,5-trisphosphate receptor 1(Itpr1)
Q8R502	leucine rich repeat containing 8 family, member C(Lrrc8c)
Q8BGR2	leucine rich repeat containing 8D(Lrrc8d)
Q8VHK5, E9QP87	megalencephalic leukoencephalopathy with subcortical cysts 1 homolog (human)(Mlc1)
Q3UMR5	mitochondrial calcium uniporter(Mcu)
Q8VCX5	mitochondrial calcium uptake 1(Micu1)
Q99J21	mucolipin 1(Mcoln1)
Q8BHK1	non imprinted in Prader-Willi/Angelman syndrome 1 homolog (human)(Nipa1)
Q9JIP4	pannexin 1(Panx1)
Q9DCU2	plasma membrane proteolipid(Pllp)
A0A0A0MQK4, A0A0A0MQP1, Q8R526	polycystic kidney disease 1 like 1(Pkd1l1)
O08581	potassium channel, subfamily K, member 1(Kcnk1)
Q6ZPR4, A2AHB8, C0KTP6, A2AHB7, A0A0G2JER3, A0A0G2JG99, A2AHB9	potassium channel, subfamily T, member 1(Kcnt1)
P58390	potassium intermediate/small conductance calcium-activated channel, subfamily N, member 2(Kcnn2)
Q61743	potassium inwardly rectifying channel, subfamily J, member 11(Kcnj11)
Q9JM63	potassium inwardly-rectifying channel, subfamily J, member 10(Kcnj10)
Q9Z307	potassium inwardly-rectifying channel, subfamily J, member 16(Kcnj16)
P35561	potassium inwardly-rectifying channel, subfamily J, member 2(Kcnj2)
P63250	potassium inwardly-rectifying channel, subfamily J, member 3(Kcnj3)
P52189, Q8R435	potassium inwardly-rectifying channel, subfamily J, member 4(Kcnj4)
P48542, Q8C4T8, Q0VB45	potassium inwardly-rectifying channel, subfamily J, member 6(Kcnj6)
P48543	potassium inwardly-rectifying channel, subfamily J, member 9(Kcnj9)
Q08460, A0A087WSJ2, F7BHL0, F6ZSN2	potassium large conductance calcium-activated channel, subfamily M, alpha member 1(Kcnma1)
Q03717	potassium voltage gated channel, Shab-related subfamily, member 1(Kcnb1)
P15388, E9PVV3	potassium voltage gated channel, Shaw-related subfamily, member 1(Kcnc1)
Q14B80	potassium voltage gated channel, Shaw-related subfamily, member 2(Kcnc2)
D3YZV2, Q63959, E9QKI2	potassium voltage gated channel, Shaw-related subfamily, member 3(Kcnc3)
Q03719	potassium voltage-gated channel, Shal-related family, member 1(Kcnd1)
Q9Z0V2	potassium voltage-gated channel, Shal-related family, member 2(Kcnd2)
P63143	potassium voltage-gated channel, shaker-related subfamily, beta member 1(Kcnab1)
P62482	potassium voltage-gated channel, shaker-related subfamily, beta member 2(Kcnab2)
P97382, Q8VD73	potassium voltage-gated channel, shaker-related subfamily, beta member 3(Kcnab3)
P16388	potassium voltage-gated channel, shaker-related subfamily, member 1(Kcna1)
P63141	potassium voltage-gated channel, shaker-related subfamily, member 2(Kcna2)
Q61423	potassium voltage-gated channel, shaker-related subfamily, member 4(Kcna4)
Q61923	potassium voltage-gated channel, shaker-related, subfamily, member 6(Kcna6)
Q920E3	potassium voltage-gated channel, subfamily H (eag-related), member 5(Kcnh5)
Q9ER47	potassium voltage-gated channel, subfamily H (eag-related), member 7(Kcnh7)
B7ZBW1, B7ZBV9	potassium voltage-gated channel, subfamily Q, member 2(Kcnq2)
G3UYG5, G3UYP4, E9Q9F1, Q9JK45	potassium voltage-gated channel, subfamily Q, member 5(Kcnq5)
Q9Z257, D3YYR5, Q9JJX6, Q9Z256, D3Z5U5	purinergic receptor P2X, ligand-gated ion channel 4(P2rx4)
Q3UR32, A2AW03	purinergic receptor P2X, ligand-gated ion channel, 3(P2rx3)
Q9Z1M0	purinergic receptor P2X, ligand-gated ion channel, 7(P2rx7)
E9PZQ0, K3W4M2	ryanodine receptor 1, skeletal muscle(Ryr1)
E9Q401, F6U7V1	ryanodine receptor 2, cardiac(Ryr2)
Q99JR1	sideroflexin 1(Sfxn1)
Q925N2	sideroflexin 2(Sfxn2)
Q91V61	sideroflexin 3(Sfxn3)
Q925N1	sideroflexin 4(Sfxn4)
Q925N0	sideroflexin 5(Sfxn5)
Q9DB10	single-pass membrane protein with aspartate rich tail 1(Smdt1)
Q7M729	sodium channel, type IV, beta(Scn4b)
P97952	sodium channel, voltage-gated, type I, beta(Scn1b)
Q56A07	sodium channel, voltage-gated, type II, beta(Scn2b)
H3BJR6, H3BJ27, Q8BHK2	sodium channel, voltage-gated, type III, beta(Scn3b)
G3X8T7, Q9ER60	sodium channel, voltage-gated, type IV, alpha(Scn4a)
E9PW82, F8VPQ7, Q62205, B1AYL0	sodium channel, voltage-gated, type IX, alpha(Scn9a)
F6U329, F7D6J5, Q9WTU3, F7D6H8	sodium channel, voltage-gated, type VIII, alpha(Scn8a)
Q6QIY3	sodium channel, voltage-gated, type X, alpha(Scn10a)
Q9R053	sodium channel, voltage-gated, type XI, alpha(Scn11a)
Q3UEZ8	solute carrier family 10 (sodium/bile acid cotransporter family), member 4(Slc10a4)
Q99MR3	solute carrier family 12 (potassium/chloride transporters), member 9(Slc12a9)
P55012, E9QM38	solute carrier family 12, member 2(Slc12a2)
F8WIJ0, Q9JIS8	solute carrier family 12, member 4(Slc12a4)
Q91V14	solute carrier family 12, member 5(Slc12a5)
Q924N4	solute carrier family 12, member 6(Slc12a6)
Q67BT3	solute carrier family 13 (sodium-dependent citrate transporter), member 5(Slc13a5)
Q91Y63, A2A4U9	solute carrier family 13 (sodium-dependent dicarboxylate transporter), member 3(Slc13a3)
Q8BLE7	solute carrier family 17 (sodium-dependent inorganic phosphate cotransporter), member 6(Slc17a6)
Q3TXX4	solute carrier family 17 (sodium-dependent inorganic phosphate cotransporter), member 7(Slc17a7)
Q8BFU8, D3YTT3	solute carrier family 17 (sodium-dependent inorganic phosphate cotransporter), member 8(Slc17a8)
Q80UP8	solute carrier family 20, member 2(Slc20a2)
Q78KK3	solute carrier family 22 (organic cation transporter), member 18(Slc22a18)
Q9Z306	solute carrier family 22 (organic cation transporter), member 4(Slc22a4)
Q3UHH2	solute carrier family 22, member 23(Slc22a23)
Q9EPR4	solute carrier family 23 (nucleobase transporters), member 2(Slc23a2)
Q99PD7, Q8VD29	solute carrier family 24 (sodium/potassium/calcium exchanger), member 3(Slc24a3)
E9PUL6, Q8CGQ8, F7B0S9	solute carrier family 24 (sodium/potassium/calcium exchanger), member 4(Slc24a4)
Q80ZD3	solute carrier family 26, member 11(Slc26a11)
Q60738	solute carrier family 30 (zinc transporter), member 1(Slc30a1)
P97441	solute carrier family 30 (zinc transporter), member 3(Slc30a3)
Q5IRJ6	solute carrier family 30 (zinc transporter), member 9(Slc30a9)
Q8K211	solute carrier family 31, member 1(Slc31a1)
Q8K2P7	solute carrier family 38, member 1(Slc38a1)
Q8CFE6	solute carrier family 38, member 2(Slc38a2)
Q9DCP2	solute carrier family 38, member 3(Slc38a3)
Q8BWH0	solute carrier family 38, member 7(Slc38a7)
B1ARC2, Q8BWY7, B1ARC5	solute carrier family 39 (metal ion transporter), member 11(Slc39a11)
Q8C145	solute carrier family 39 (metal ion transporter), member 6(Slc39a6)
Q6P5F6	solute carrier family 39 (zinc transporter), member 10(Slc39a10)
Q31125	solute carrier family 39 (zinc transporter), member 7(Slc39a7)
P04919	solute carrier family 4 (anion exchanger), member 1(Slc4a1)
P13808	solute carrier family 4 (anion exchanger), member 2(Slc4a2)
P16283	solute carrier family 4 (anion exchanger), member 3(Slc4a3)
O88343	solute carrier family 4 (anion exchanger), member 4(Slc4a4)
Q8JZR6	solute carrier family 4 (anion exchanger), member 8(Slc4a8)
Q8BTY2	solute carrier family 4, sodium bicarbonate cotransporter, member 7(Slc4a7)
B1AWV9	solute carrier family 4, sodium bicarbonate cotransporter-like, member 10(Slc4a10)
Q8BGY9	solute carrier family 5 (choline transporter), member 7(Slc5a7)
Q9JKZ2	solute carrier family 5 (inositol transporters), member 3(Slc5a3)
Q8BG16	solute carrier family 6 (neurotransmitter transporter), member 15(Slc6a15)
G5E8Y0, P70414, Q68FL0, G3X9J1	solute carrier family 8 (sodium/calcium exchanger), member 1(Slc8a1)
Q61165	solute carrier family 9 (sodium/hydrogen exchanger), member 1(Slc9a1)
Q8BLV3	solute carrier family 9 (sodium/hydrogen exchanger), member 7(Slc9a7)
Q8BZ00	solute carrier family 9 (sodium/hydrogen exchanger), member 9(Slc9a9)
Q9ERB5	solute carrier organic anion transporter family, member 1c1(Slco1c1)
P70302	stromal interaction molecule 1(Stim1)
P83093, I1E4X8	stromal interaction molecule 2(Stim2)
Q921I1	transferrin(Trf)
Q8BLA8	transient receptor potential cation channel, subfamily A, member 1(Trpa1)
B1ATV3, Q9QZC1	transient receptor potential cation channel, subfamily C, member 3(Trpc3)
Q2TV84	transient receptor potential cation channel, subfamily M, member 1(Trpm1)
Q704Y3	transient receptor potential cation channel, subfamily V, member 1(Trpv1)
Q9WTR1	transient receptor potential cation channel, subfamily V, member 2(Trpv2)
Q9QYA2	translocase of outer mitochondrial membrane 40 homolog (yeast)(Tomm40)
Q9CZR3	translocase of outer mitochondrial membrane 40 homolog-like (yeast)(Tomm40l)
P50637	translocator protein(Tspo)
Q921L3, A0A0A6YVS2	transmembrane and coiled-coil domains 1(Tmco1)
Q3UBX0	transmembrane protein 109(Tmem109)
Q9CXY1	transmembrane protein 175(Tmem175)
Q8BZB3	transmembrane protein 266(Tmem266)
Q3TMP8	transmembrane protein 38A(Tmem38a)
Q3TWI9	transmembrane protein 63b(Tmem63b)
Q8CBX0	transmembrane protein 63c(Tmem63c)
Q9D3A9	tweety family member 1(Ttyh1)
Q3TH73	tweety family member 2(Ttyh2)
Q6P5F7	tweety family member 3(Ttyh3)
F2Z471, Q60932	voltage-dependent anion channel 1(Vdac1)
Q60930	voltage-dependent anion channel 2(Vdac2)
Q60931	voltage-dependent anion channel 3(Vdac3)

## Sheet: matches with PGD
Matches between our pan-mouse library and PGD (Lacroix-Fralish et al., 2007)	Protein names	Gene names			pan-mouse Library IDs	Pain Gene Database	Matches
A2AFR3	FERM and PDZ domain-containing protein 4 (PDZ domain-containing protein 10) (PSD-95-interacting regulator of spine morphogenesis) (Preso)	Frmpd4 Gm196 Kiaa0316 Pdzd10 Pdzk10		Count	6205	435	200
B9EKR1	Receptor-type tyrosine-protein phosphatase zeta (R-PTP-zeta) (EC 3.1.3.48)	Ptprz1		%	3.22321	45.977
O08532	Voltage-dependent calcium channel subunit alpha-2/delta-1 (Voltage-gated calcium channel subunit alpha-2/delta-1) [Cleaved into: Voltage-dependent calcium channel subunit alpha-2-1; Voltage-dependent calcium channel subunit delta-1]	Cacna2d1 Cacna2
O08842	GDNF family receptor alpha-2 (GDNF receptor alpha-2) (GDNFR-alpha-2) (GFR-alpha-2) (GDNF receptor beta) (GDNFR-beta) (Neurturin receptor alpha) (NRTNR-alpha) (NTNR-alpha) (TGF-beta-related neurotrophic factor receptor 2)	Gfra2 Gdnfrb Trnr2
O08914	Fatty-acid amide hydrolase 1 (EC 3.5.1.99) (Anandamide amidohydrolase 1) (Oleamide hydrolase 1)	Faah Faah1
O09114	Prostaglandin-H2 D-isomerase (EC 5.3.99.2) (Glutathione-independent PGD synthase) (Lipocalin-type prostaglandin-D synthase) (Prostaglandin-D2 synthase) (L-PGDS) (PGD2 synthase) (PGDS2)	Ptgds
O35316	Sodium- and chloride-dependent taurine transporter (Solute carrier family 6 member 6)	Slc6a6 Taut
O35526	Syntaxin-1A (Neuron-specific antigen HPC-1)	Stx1a
O35633	Vesicular inhibitory amino acid transporter (GABA and glycine transporter) (Solute carrier family 32 member 1) (Vesicular GABA transporter) (mVGAT) (mVIAAT)	Slc32a1 Vgat Viaat
O35678	Monoglyceride lipase (MGL) (EC 3.1.1.23) (Monoacylglycerol lipase) (MAGL)	Mgll
O54828	Regulator of G-protein signaling 9 (RGS9)	Rgs9
O54865	Guanylate cyclase soluble subunit beta-1 (GCS-beta-1) (EC 4.6.1.2) (Guanylate cyclase soluble subunit beta-3) (GCS-beta-3) (Soluble guanylate cyclase small subunit)	Gucy1b1 Gucy1b3
O55017	Voltage-dependent N-type calcium channel subunit alpha-1B (Brain calcium channel III) (BIII) (Calcium channel, L type, alpha-1 polypeptide isoform 5) (Voltage-gated calcium channel subunit alpha Cav2.2)	Cacna1b Cach5 Cacnl1a5 Cchn1a
O55103	Periaxin	Prx
O55242	Sigma non-opioid intracellular receptor 1 (Sigma 1-type opioid receptor) (Sigma1-receptor) (Sigma1R)	Sigmar1 Oprs1
O70252	Heme oxygenase 2 (HO-2) (EC 1.14.14.18)	Hmox2
O70293	G protein-coupled receptor kinase 6 (EC 2.7.11.16) (G protein-coupled receptor kinase GRK6)	Grk6 Gprk6
O70443	Guanine nucleotide-binding protein G(z) subunit alpha (G(x) alpha chain) (Gz-alpha)	Gnaz
O88444	Adenylate cyclase type 1 (EC 4.6.1.1) (ATP pyrophosphate-lyase 1) (Adenylate cyclase type I) (Adenylyl cyclase 1) (Ca(2+)/calmodulin-activated adenylyl cyclase)	Adcy1
O88587	Catechol O-methyltransferase (EC 2.1.1.6)	Comt Comt1
O88602	Voltage-dependent calcium channel gamma-2 subunit (Neuronal voltage-gated calcium channel gamma-2 subunit) (Stargazin) (Transmembrane AMPAR regulatory protein gamma-2) (TARP gamma-2)	Cacng2 Stg
O88689	Protocadherin alpha-4 (PCDH-alpha-4)	Pcdha4 Cnr1
O88703	Potassium/sodium hyperpolarization-activated cyclic nucleotide-gated channel 2 (Brain cyclic nucleotide-gated channel 2) (BCNG-2) (Hyperpolarization-activated cation channel 1) (HAC-1)	Hcn2 Bcng2 Hac1
O88704	Potassium/sodium hyperpolarization-activated cyclic nucleotide-gated channel 1 (Brain cyclic nucleotide-gated channel 1) (BCNG-1) (Hyperpolarization-activated cation channel 2) (HAC-2)	Hcn1 Bcng1 Hac2
O89013	Leptin receptor gene-related protein (Endospanin-1) (OB-R gene-related protein) (OB-RGRP)	Leprot Lepr Obr
P03995	Glial fibrillary acidic protein (GFAP)	Gfap
P04925	Major prion protein (PrP) (PrP27-30) (PrP33-35C) (CD antigen CD230)	Prnp Prn-p Prp
P05532	Mast/stem cell growth factor receptor Kit (SCFR) (EC 2.7.10.1) (Proto-oncogene c-Kit) (Tyrosine-protein kinase Kit) (CD antigen CD117)	Kit Sl
P07214	SPARC (Basement-membrane protein 40) (BM-40) (Osteonectin) (ON) (Secreted protein acidic and rich in cysteine)	Sparc
P07356	Annexin A2 (Annexin II) (Annexin-2) (Calpactin I heavy chain) (Calpactin-1 heavy chain) (Chromobindin-8) (Lipocortin II) (Placental anticoagulant protein IV) (PAP-IV) (Protein I) (p36)	Anxa2 Anx2 Cal1h
P08207	Protein S100-A10 (Calpactin I light chain) (Calpactin-1 light chain) (Cellular ligand of annexin II) (S100 calcium-binding protein A10) (p10 protein) (p11)	S100a10 Cal1l
P08226	Apolipoprotein E (Apo-E)	Apoe
P08414	Calcium/calmodulin-dependent protein kinase type IV (CaMK IV) (EC 2.7.11.17) (CaM kinase-GR)	Camk4
P09671	Superoxide dismutase [Mn], mitochondrial (EC 1.15.1.1)	Sod2 Sod-2
P0C605	cGMP-dependent protein kinase 1 (cGK 1) (cGK1) (EC 2.7.11.12) (cGMP-dependent protein kinase I) (cGKI)	Prkg1 Prkg1b Prkgr1a Prkgr1b
P10107	Annexin A1 (Annexin I) (Annexin-1) (Calpactin II) (Calpactin-2) (Chromobindin-9) (Lipocortin I) (Phospholipase A2 inhibitory protein) (p35)	Anxa1 Anx1 Lpc-1 Lpc1
P10605	Cathepsin B (EC 3.4.22.1) (Cathepsin B1) [Cleaved into: Cathepsin B light chain; Cathepsin B heavy chain]	Ctsb
P10637	Microtubule-associated protein tau (Neurofibrillary tangle protein) (Paired helical filament-tau) (PHF-tau)	Mapt Mtapt Tau
P11627	Neural cell adhesion molecule L1 (N-CAM-L1) (NCAM-L1) (CD antigen CD171)	L1cam Caml1
P11798	Calcium/calmodulin-dependent protein kinase type II subunit alpha (CaM kinase II subunit alpha) (CaMK-II subunit alpha) (EC 2.7.11.17)	Camk2a
P11881	Inositol 1,4,5-trisphosphate receptor type 1 (IP3 receptor isoform 1) (IP3R 1) (InsP3R1) (Inositol 1,4,5-trisphosphate-binding protein P400) (Protein PCD-6) (Purkinje cell protein 1) (Type 1 inositol 1,4,5-trisphosphate receptor) (Type 1 InsP3 receptor)	Itpr1 Insp3r Pcd6 Pcp1
P12657	Muscarinic acetylcholine receptor M1	Chrm1 Chrm-1
P12658	Calbindin (Calbindin D28) (D-28K) (PCD-29) (Spot 35 protein) (Vitamin D-dependent calcium-binding protein, avian-type)	Calb1
P12849	cAMP-dependent protein kinase type I-beta regulatory subunit	Prkar1b
P13595	Neural cell adhesion molecule 1 (N-CAM-1) (NCAM-1) (CD antigen CD56)	Ncam1 Ncam
P14483	H-2 class II histocompatibility antigen, A beta chain	H2-Ab1 H2-iabeta
P16045	Galectin-1 (Gal-1) (14 kDa lectin) (Beta-galactoside-binding lectin L-14-I) (Galaptin) (Lactose-binding lectin 1) (Lectin galactoside-binding soluble 1) (S-Lac lectin 1)	Lgals1 Gbp
P16054	Protein kinase C epsilon type (EC 2.7.11.13) (nPKC-epsilon)	Prkce Pkce Pkcea
P16388	Potassium voltage-gated channel subfamily A member 1 (MBK1) (MKI) (Voltage-gated potassium channel subunit Kv1.1)	Kcna1
P18654	Ribosomal protein S6 kinase alpha-3 (S6K-alpha-3) (EC 2.7.11.1) (90 kDa ribosomal protein S6 kinase 3) (p90-RSK 3) (p90RSK3) (MAP kinase-activated protein kinase 1b) (MAPK-activated protein kinase 1b) (MAPKAP kinase 1b) (MAPKAPK-1b) (Ribosomal S6 kinase 2) (RSK-2) (pp90RSK2)	Rps6ka3 Mapkapk1b Rps6ka-rs1 Rsk2
P18872	Guanine nucleotide-binding protein G(o) subunit alpha	Gnao1 Gna0 Gnao
P18894	D-amino-acid oxidase (DAAO) (DAMOX) (DAO) (EC 1.4.3.3)	Dao Dao1
P21279	Guanine nucleotide-binding protein G(q) subunit alpha (Guanine nucleotide-binding protein alpha-q)	Gnaq
P21447	Multidrug resistance protein 1A (EC 3.6.3.44) (ATP-binding cassette sub-family B member 1A) (MDR1A) (Multidrug resistance protein 3) (P-glycoprotein 3)	Abcb1a Abcb4 Mdr1a Mdr3 Pgy-3 Pgy3
P21661	Neuroendocrine convertase 2 (NEC 2) (EC 3.4.21.94) (KEX2-like endoprotease 2) (Prohormone convertase 2) (Proprotein convertase 2) (PC2)	Pcsk2 Nec-2 Nec2
P21836	Acetylcholinesterase (AChE) (EC 3.1.1.7)	Ache
P22005	Proenkephalin-A [Cleaved into: Synenkephalin; Met-enkephalin (Opioid growth factor) (OGF); PENK(114-133); PENK(143-184); Met-enkephalin-Arg-Ser-Leu; Leu-enkephalin; PENK(238-259); Met-enkephalin-Arg-Phe]	Penk Penk1
P22723	Gamma-aminobutyric acid receptor subunit gamma-2 (GABA(A) receptor subunit gamma-2)	Gabrg2
P22933	Gamma-aminobutyric acid receptor subunit delta (GABA(A) receptor subunit delta)	Gabrd
P23242	Gap junction alpha-1 protein (Connexin-43) (Cx43) (Gap junction 43 kDa heart protein)	Gja1 Cxn-43
P23818	Glutamate receptor 1 (GluR-1) (AMPA-selective glutamate receptor 1) (GluR-A) (GluR-K1) (Glutamate receptor ionotropic, AMPA 1) (GluA1)	Gria1 Glur1
P23819	Glutamate receptor 2 (GluR-2) (AMPA-selective glutamate receptor 2) (GluR-B) (GluR-K2) (Glutamate receptor ionotropic, AMPA 2) (GluA2)	Gria2 Glur2
P24529	Tyrosine 3-monooxygenase (EC 1.14.16.2) (Tyrosine 3-hydroxylase) (TH)	Th
P25233	Necdin	Ndn
P25911	Tyrosine-protein kinase Lyn (EC 2.7.10.2) (V-yes-1 Yamaguchi sarcoma viral related oncogene homolog) (p53Lyn) (p56Lyn)	Lyn
P26955	Cytokine receptor common subunit beta (GM-CSF/IL-3/IL-5 receptor common beta subunit) (CD antigen CD131)	Csf2rb Aic2b Csf2rb1 Il3rb1
P28798	Granulins (PC cell-derived growth factor) (PCDGF) (Proepithelin) (PEPI) [Cleaved into: Acrogranin (Progranulin); Granulin-1; Granulin-2; Granulin-3; Granulin-4; Granulin-5; Granulin-6; Granulin-7]	Grn
P28843	Dipeptidyl peptidase 4 (EC 3.4.14.5) (Dipeptidyl peptidase IV) (DPP IV) (T-cell activation antigen CD26) (Thymocyte-activating molecule) (THAM) (CD antigen CD26) [Cleaved into: Dipeptidyl peptidase 4 membrane form (Dipeptidyl peptidase IV membrane form); Dipeptidyl peptidase 4 soluble form (Dipeptidyl peptidase IV soluble form)]	Dpp4 Cd26
P28867	Protein kinase C delta type (EC 2.7.11.13) (Tyrosine-protein kinase PRKCD) (EC 2.7.10.2) (nPKC-delta) [Cleaved into: Protein kinase C delta type regulatory subunit; Protein kinase C delta type catalytic subunit (Sphingosine-dependent protein kinase-1) (SDK1)]	Prkcd Pkcd
P31648	Sodium- and chloride-dependent GABA transporter 1 (GAT-1) (Solute carrier family 6 member 1)	Slc6a1 Gabt1 Gat-1 Gat1
P31938	Dual specificity mitogen-activated protein kinase kinase 1 (MAP kinase kinase 1) (MAPKK 1) (EC 2.7.12.2) (ERK activator kinase 1) (MAPK/ERK kinase 1) (MEK 1)	Map2k1 Mek1 Prkmk1
P33173	Kinesin-like protein KIF1A (Axonal transporter of synaptic vesicles)	Kif1a Atsv Kif1
P34884	Macrophage migration inhibitory factor (MIF) (EC 5.3.2.1) (Delayed early response protein 6) (DER6) (Glycosylation-inhibiting factor) (GIF) (L-dopachrome isomerase) (L-dopachrome tautomerase) (EC 5.3.3.12) (Phenylpyruvate tautomerase)	Mif
P34914	Bifunctional epoxide hydrolase 2 [Includes: Cytosolic epoxide hydrolase 2 (CEH) (EC 3.3.2.10) (Epoxide hydratase) (Soluble epoxide hydrolase) (SEH); Lipid-phosphate phosphatase (EC 3.1.3.76)]	Ephx2 Eph2
P35436	Glutamate receptor ionotropic, NMDA 2A (GluN2A) (Glutamate [NMDA] receptor subunit epsilon-1) (N-methyl D-aspartate receptor subtype 2A) (NMDAR2A) (NR2A)	Grin2a
P35438	Glutamate receptor ionotropic, NMDA 1 (GluN1) (Glutamate [NMDA] receptor subunit zeta-1) (N-methyl-D-aspartate receptor subunit NR1) (NMD-R1)	Grin1 Glurz1
P35546	Proto-oncogene tyrosine-protein kinase receptor Ret (EC 2.7.10.1) (Proto-oncogene c-Ret) [Cleaved into: Soluble RET kinase fragment; Extracellular cell-membrane anchored RET cadherin 120 kDa fragment]	Ret
P35922	Synaptic functional regulator FMR1 (Fragile X mental retardation protein 1 homolog) (FMRP) (Protein FMR-1) (mFmr1p)	Fmr1 Fmr-1
P37040	NADPH--cytochrome P450 reductase (CPR) (P450R) (EC 1.6.2.4)	Por
P39688	Tyrosine-protein kinase Fyn (EC 2.7.10.2) (Proto-oncogene c-Fyn) (p59-Fyn)	Fyn
P41241	Tyrosine-protein kinase CSK (EC 2.7.10.2) (C-Src kinase) (Protein-tyrosine kinase MPK-2) (p50CSK)	Csk
P42925	Peroxisomal membrane protein 2 (22 kDa peroxisomal membrane protein)	Pxmp2 Pmp22
P47746	Cannabinoid receptor 1 (CB-R) (CB1) (Brain-type cannabinoid receptor)	Cnr1
P48302	Endothelin receptor type B (ET-B) (ET-BR) (Endothelin receptor non-selective type)	Ednrb
P48320	Glutamate decarboxylase 2 (EC 4.1.1.15) (65 kDa glutamic acid decarboxylase) (GAD-65) (Glutamate decarboxylase 65 kDa isoform)	Gad2 Gad65
P48542	G protein-activated inward rectifier potassium channel 2 (GIRK-2) (Inward rectifier K(+) channel Kir3.2) (Potassium channel, inwardly rectifying subfamily J member 6)	Kcnj6 Girk2 Kcnj7 W
P48543	G protein-activated inward rectifier potassium channel 3 (GIRK-3) (Inward rectifier K(+) channel Kir3.3) (Potassium channel, inwardly rectifying subfamily J member 9)	Kcnj9 Girk3
P49117	Nuclear receptor subfamily 2 group C member 2 (Orphan nuclear receptor TAK1) (Orphan nuclear receptor TR4) (Testicular receptor 4)	Nr2c2 Mtr2r1 Tak1 Tr4
P49615	Cyclin-dependent-like kinase 5 (EC 2.7.11.1) (CR6 protein kinase) (CRK6) (Cell division protein kinase 5) (Serine/threonine-protein kinase PSSALRE) (Tau protein kinase II catalytic subunit) (TPKII catalytic subunit)	Cdk5 Cdkn5 Crk6
P50114	Protein S100-B (S-100 protein beta chain) (S-100 protein subunit beta) (S100 calcium-binding protein B)	S100b
P51432	1-phosphatidylinositol 4,5-bisphosphate phosphodiesterase beta-3 (EC 3.1.4.11) (Phosphoinositide phospholipase C-beta-3) (Phospholipase C-beta-3) (PLC-beta-3)	Plcb3
P51569	Alpha-galactosidase A (EC 3.2.1.22) (Alpha-D-galactosidase A) (Alpha-D-galactoside galactohydrolase) (Melibiase)	Gla Ags
P52795	Ephrin-B1 (CEK5 receptor ligand) (CEK5-L) (ELK ligand) (ELK-L) (EPH-related receptor tyrosine kinase ligand 2) (LERK-2) (Stimulated by retinoic acid gene 1 protein)	Efnb1 Epl2 Eplg2 Lerk2 Stra1
P52800	Ephrin-B2 (ELF-2) (EPH-related receptor tyrosine kinase ligand 5) (LERK-5) (HTK ligand) (HTK-L)	Efnb2 Elf2 Epl5 Eplg5 Htkl Lerk5
P54285	Voltage-dependent L-type calcium channel subunit beta-3 (CAB3) (Calcium channel voltage-dependent subunit beta 3) (CCHB3)	Cacnb3 Cacnlb3
P55012	Solute carrier family 12 member 2 (Basolateral Na-K-Cl symporter) (Bumetanide-sensitive sodium-(potassium)-chloride cotransporter 1)	Slc12a2 Nkcc1
P55088	Aquaporin-4 (AQP-4) (Mercurial-insensitive water channel) (MIWC) (WCH4)	Aqp4
P56528	ADP-ribosyl cyclase/cyclic ADP-ribose hydrolase 1 (EC 3.2.2.6) (2'-phospho-ADP-ribosyl cyclase) (2'-phospho-ADP-ribosyl cyclase/2'-phospho-cyclic-ADP-ribose transferase) (EC 2.4.99.20) (2'-phospho-cyclic-ADP-ribose transferase) (ADP-ribosyl cyclase 1) (ADPRC 1) (Cyclic ADP-ribose hydrolase 1) (cADPr hydrolase 1) (I-19) (NIM-R5 antigen) (CD antigen CD38)	Cd38
P60202	Myelin proteolipid protein (PLP) (Lipophilin)	Plp1 Plp
P61793	Lysophosphatidic acid receptor 1 (LPA receptor 1) (LPA-1) (Lysophosphatidic acid receptor Edg-2) (Rec1.3) (VZG-1)	Lpar1 Edg2 Gpcr26 Lpa1 Vzg1
P61809	Cyclin-dependent kinase 5 activator 1 (CDK5 activator 1) (Cyclin-dependent kinase 5 regulatory subunit 1) (TPKII regulatory subunit) [Cleaved into: Cyclin-dependent kinase 5 activator 1, p35 (p35); Cyclin-dependent kinase 5 activator 1, p25 (p25) (Tau protein kinase II 23 kDa subunit) (p23)]	Cdk5r1 Cdk5r Nck5a
P63032	GTP-binding protein Rhes (Ras homolog enriched in striatum)	Rasd2
P63080	Gamma-aminobutyric acid receptor subunit beta-3 (GABA(A) receptor subunit beta-3)	Gabrb3 Gabrb-3
P63085	Mitogen-activated protein kinase 1 (MAP kinase 1) (MAPK 1) (EC 2.7.11.24) (ERT1) (Extracellular signal-regulated kinase 2) (ERK-2) (MAP kinase isoform p42) (p42-MAPK) (Mitogen-activated protein kinase 2) (MAP kinase 2) (MAPK 2)	Mapk1 Erk2 Mapk Prkm1
P63089	Pleiotrophin (PTN) (Heparin-binding brain mitogen) (HBBM) (Heparin-binding growth factor 8) (HBGF-8) (Heparin-binding growth-associated molecule) (HB-GAM) (Heparin-binding neutrophic factor) (HBNF) (Osteoblast-specific factor 1) (OSF-1)	Ptn
P63250	G protein-activated inward rectifier potassium channel 1 (GIRK-1) (Inward rectifier K(+) channel Kir3.1) (Potassium channel, inwardly rectifying subfamily J member 3)	Kcnj3 Girk1
P63318	Protein kinase C gamma type (PKC-gamma) (EC 2.7.11.13)	Prkcg Pkcc Pkcg Prkcc
P68404	Protein kinase C beta type (PKC-B) (PKC-beta) (EC 2.7.11.13)	Prkcb Pkcb Prkcb1
P70181	Phosphatidylinositol 4-phosphate 5-kinase type-1 beta (PIP5K1-beta) (PtdIns(4)P-5-kinase 1 beta) (EC 2.7.1.68) (Phosphatidylinositol 4-phosphate 5-kinase type I alpha) (PIP5KIalpha) (Phosphatidylinositol 4-phosphate 5-kinase type I beta) (PIP5KIbeta)	Pip5k1b Pip5k1a
P70202	Latexin (Endogenous carboxypeptidase inhibitor) (ECI) (Tissue carboxypeptidase inhibitor) (TCI)	Lxn
P70205	Pituitary adenylate cyclase-activating polypeptide type I receptor (PACAP type I receptor) (PACAP-R-1) (PACAP-R1)	Adcyap1r1
P70349	Histidine triad nucleotide-binding protein 1 (EC 3.-.-.-) (Adenosine 5'-monophosphoramidase) (Protein kinase C inhibitor 1) (Protein kinase C-interacting protein 1) (PKCI-1)	Hint1 Hint Pkci Pkci1 Prkcnh1
P84309	Adenylate cyclase type 5 (EC 4.6.1.1) (ATP pyrophosphate-lyase 5) (Adenylate cyclase type V) (Adenylyl cyclase 5)	Adcy5
P97318	Disabled homolog 1	Dab1
P97411	Islet cell autoantigen 1 (69 kDa islet cell autoantigen) (ICA69) (Islet cell autoantigen p69) (ICAp69) (p69)	Ica1 Icap69
P97445	Voltage-dependent P/Q-type calcium channel subunit alpha-1A (Brain calcium channel I) (BI) (Calcium channel, L type, alpha-1 polypeptide isoform 4) (Voltage-gated calcium channel subunit alpha Cav2.1)	Cacna1a Caca1a Cach4 Cacn3 Cacnl1a4 Ccha1a
P97490	Adenylate cyclase type 8 (EC 4.6.1.1) (ATP pyrophosphate-lyase 8) (Adenylate cyclase type VIII) (Adenylyl cyclase 8) (Ca(2+)/calmodulin-activated adenylyl cyclase)	Adcy8
P97927	Laminin subunit alpha-4 (Laminin-14 subunit alpha) (Laminin-8 subunit alpha) (Laminin-9 subunit alpha)	Lama4
Q00560	Interleukin-6 receptor subunit beta (IL-6 receptor subunit beta) (IL-6R subunit beta) (IL-6R-beta) (IL-6RB) (Interleukin-6 signal transducer) (Membrane glycoprotein 130) (gp130) (Oncostatin-M receptor subunit alpha) (CD antigen CD130)	Il6st
Q00899	Transcriptional repressor protein YY1 (Delta transcription factor) (NF-E1) (UCR-motif DNA-binding protein) (Yin and yang 1) (YY-1)	Yy1 Ucrbp
Q01097	Glutamate receptor ionotropic, NMDA 2B (GluN2B) (Glutamate [NMDA] receptor subunit epsilon-2) (N-methyl D-aspartate receptor subtype 2B) (NMDAR2B) (NR2B)	Grin2b
Q02013	Aquaporin-1 (AQP-1) (Aquaporin-CHIP) (Delayed early response protein 2) (DER2) (Water channel protein for red blood cells and kidney proximal tubule)	Aqp1
Q04690	Neurofibromin (Neurofibromatosis-related protein NF-1)	Nf1
Q11011	Puromycin-sensitive aminopeptidase (PSA) (EC 3.4.11.14) (Cytosol alanyl aminopeptidase) (AAP-S)	Npepps Psa
Q14BI2	Metabotropic glutamate receptor 2 (mGluR2)	Grm2 Gprc1b Mglur2
Q3TXX4	Vesicular glutamate transporter 1 (VGluT1) (Brain-specific Na(+)-dependent inorganic phosphate cotransporter) (Solute carrier family 17 member 7)	Slc17a7 Bnpi Vglut1
Q3UR32	P2X purinoceptor 3 (P2X3) (ATP receptor) (Purinergic receptor)	P2rx3
Q3USB7	Inactive phospholipase C-like protein 1 (PLC-L1) (Phospholipase C-related but catalytically inactive protein) (PRIP)	Plcl1
Q3UVX5	Metabotropic glutamate receptor 5 (mGluR5)	Grm5 Gprc1e Mglur5
Q3UYH7	Beta-adrenergic receptor kinase 2 (Beta-ARK-2) (EC 2.7.11.15)	Adrbk2
Q56A07	Sodium channel subunit beta-2	Scn2b Gm183
Q5MPP0	Fatty acid 2-hydroxylase (EC 1.-.-.-) (Fatty acid alpha-hydroxylase)	Fa2h Faah
Q60613	Adenosine receptor A2a	Adora2a
Q60857	Sodium-dependent serotonin transporter (SERT) (5HT transporter) (5HTT) (Solute carrier family 6 member 4)	Slc6a4 Htt Sert
Q61290	Voltage-dependent R-type calcium channel subunit alpha-1E (Brain calcium channel II) (BII) (Calcium channel, L type, alpha-1 polypeptide, isoform 6) (Voltage-gated calcium channel subunit alpha Cav2.3)	Cacna1e Cach6 Cacnl1a6 Cchra1
Q61391	Neprilysin (EC 3.4.24.11) (Atriopeptidase) (Enkephalinase) (Neutral endopeptidase 24.11) (NEP) (Neutral endopeptidase) (Skin fibroblast elastase) (SFE) (CD antigen CD10)	Mme
Q61503	5'-nucleotidase (5'-NT) (EC 3.1.3.5) (Ecto-5'-nucleotidase) (CD antigen CD73)	Nt5e Nt5 Nte
Q61616	D(1A) dopamine receptor (Dopamine D1 receptor)	Drd1 Drd1a Gpcr15
Q61730	Interleukin-1 receptor accessory protein (IL-1 receptor accessory protein) (IL-1RAcP) (Interleukin-33 receptot beta chain)	Il1rap
Q62083	PRKCA-binding protein (Protein interacting with C kinase 1) (Protein kinase C-alpha-binding protein)	Pick1 Prkcabp
Q62108	Disks large homolog 4 (Postsynaptic density protein 95) (PSD-95) (Synapse-associated protein 90) (SAP-90) (SAP90)	Dlg4 Dlgh4 Psd95
Q62205	Sodium channel protein type 9 subunit alpha (Peripheral sodium channel 1) (PN1) (Sodium channel protein type IX subunit alpha) (Voltage-gated sodium channel subunit alpha Nav1.7)	Scn9a Kiaa4197
Q62356	Follistatin-related protein 1 (Follistatin-like protein 1) (TGF-beta-inducible protein TSC-36)	Fstl1 Frp Fstl Tsc36
Q62443	Neuronal pentraxin-1 (NP1) (Neuronal pentraxin I) (NP-I)	Nptx1
Q63844	Mitogen-activated protein kinase 3 (MAP kinase 3) (MAPK 3) (EC 2.7.11.24) (ERT2) (Extracellular signal-regulated kinase 1) (ERK-1) (Insulin-stimulated MAP2 kinase) (MAP kinase isoform p44) (p44-MAPK) (MNK1) (Microtubule-associated protein 2 kinase) (p44-ERK1)	Mapk3 Erk1 Prkm3
Q64332	Synapsin-2 (Synapsin II)	Syn2
Q68EF4	Metabotropic glutamate receptor 4 (mGluR4)	Grm4 Gprc1d Mglur4
Q69ZK9	Neuroligin-2	Nlgn2 Kiaa1366
Q6NXK8	Acid-sensing ion channel 1 (ASIC1) (Acid-sensing ion channel) (Amiloride-sensitive cation channel 2, neuronal) (Brain sodium channel 2) (BNaC2)	Asic1 Accn2 Asic Bnac2
Q6NZM9	Histone deacetylase 4 (HD4) (EC 3.5.1.98)	Hdac4
Q6QIY3	Sodium channel protein type 10 subunit alpha (Peripheral nerve sodium channel 3) (PN3) (Sensory neuron sodium channel) (Sodium channel protein type X subunit alpha) (Voltage-gated sodium channel subunit alpha Nav1.8)	Scn10a Sns
Q6R891	Neurabin-2 (Neurabin-II) (Protein phosphatase 1 regulatory subunit 9B) (Spinophilin)	Ppp1r9b
Q6ZPR4	Potassium channel subfamily T member 1	Kcnt1 Kiaa1422
Q704Y3	Transient receptor potential cation channel subfamily V member 1 (TrpV1) (Osm-9-like TRP channel 1) (OTRPC1) (Vanilloid receptor 1)	Trpv1
Q7TSJ2	Microtubule-associated protein 6 (MAP-6) (Stable tubule-only polypeptide) (STOP)	Map6 Mtap6
Q80T41	Gamma-aminobutyric acid type B receptor subunit 2 (GABA-B receptor 2) (GABA-B-R2) (GABA-BR2) (GABABR2) (Gb2) (G-protein coupled receptor 51)	Gabbr2 Gm425 Gpr51
Q8BFU8	Vesicular glutamate transporter 3 (VGluT3) (Solute carrier family 17 member 8)	Slc17a8 Vglut3
Q8BFY0	Phosphoinositide-interacting protein	Pirt
Q8BLA8	Transient receptor potential cation channel subfamily A member 1 (Ankyrin-like with transmembrane domains protein 1)	Trpa1 Anktm1
Q8BLE7	Vesicular glutamate transporter 2 (VGluT2) (Differentiation-associated BNPI) (Differentiation-associated Na(+)-dependent inorganic phosphate cotransporter) (Solute carrier family 17 member 6)	Slc17a6 Dnpi Vglut2
Q8BRK8	5'-AMP-activated protein kinase catalytic subunit alpha-2 (AMPK subunit alpha-2) (EC 2.7.11.1) (Acetyl-CoA carboxylase kinase) (ACACA kinase) (EC 2.7.11.27) (Hydroxymethylglutaryl-CoA reductase kinase) (HMGCR kinase) (EC 2.7.11.31)	Prkaa2
Q8C015	Serine/threonine-protein kinase PAK 5 (EC 2.7.11.1) (p21-activated kinase 5) (PAK-5) (p21-activated kinase 7) (PAK-7)	Pak5 Pak7
Q8C6A8	Class E basic helix-loop-helix protein 22 (bHLHe22) (Class B basic helix-loop-helix protein 5) (bHLHb5) (Protein BETA3)	Bhlhe22 Bhlhb5
Q8CE08	Prostatic acid phosphatase (EC 3.1.3.2) (5'-nucleotidase) (5'-NT) (EC 3.1.3.5) (Ecto-5'-nucleotidase) (Fluoride-resistant acid phosphatase) (FRAP) (Thiamine monophosphatase) (TMPase)	Acpp
Q8CFI0	E3 ubiquitin-protein ligase NEDD4-like (EC 2.3.2.26) (HECT-type E3 ubiquitin transferase NED4L) (NEDD4.2) (Nedd4-2)	Nedd4l Kiaa0439 Nedd4b
Q8K2Y9	Cerebral cavernous malformations protein 2 homolog (Malcavernin) (Osmosensing scaffold for MEKK3)	Ccm2 Osm
Q8R418	Endoribonuclease Dicer (EC 3.1.26.3) (Double-strand-specific ribonuclease mDCR-1)	Dicer1 Dicer Mdcr
Q8R5L3	Vam6/Vps39-like protein	Vps39 Pldn Vam6
Q91V14	Solute carrier family 12 member 5 (Electroneutral potassium-chloride cotransporter 2) (K-Cl cotransporter 2) (mKCC2) (Neuronal K-Cl cotransporter)	Slc12a5 Kcc2 Kiaa1176
Q91WP6	Serine protease inhibitor A3N (Serpin A3N)	Serpina3n Spi2
Q91XM9	Disks large homolog 2 (Channel-associated protein of synapse-110) (Chapsyn-110) (Postsynaptic density protein PSD-93)	Dlg2 Dlgh2
Q91Y86	Mitogen-activated protein kinase 8 (MAP kinase 8) (MAPK 8) (EC 2.7.11.24) (Stress-activated protein kinase JNK1) (c-Jun N-terminal kinase 1)	Mapk8 Jnk1 Prkm8
Q91YI4	Beta-arrestin-2 (Arrestin beta-2)	Arrb2
Q91ZX7	Prolow-density lipoprotein receptor-related protein 1 (LRP-1) (Alpha-2-macroglobulin receptor) (A2MR) (CD antigen CD91) [Cleaved into: Low-density lipoprotein receptor-related protein 1 85 kDa subunit (LRP-85); Low-density lipoprotein receptor-related protein 1 515 kDa subunit (LRP-515); Low-density lipoprotein receptor-related protein 1 intracellular domain (LRPICD)]	Lrp1 A2mr
Q923Q2	StAR-related lipid transfer protein 13 (START domain-containing protein 13) (StARD13)	Stard13
Q924N4	Solute carrier family 12 member 6 (Electroneutral potassium-chloride cotransporter 3) (K-Cl cotransporter 3)	Slc12a6 Kcc3
Q99JA0	Calcitonin gene-related peptide 1 (Alpha-type CGRP) (Calcitonin gene-related peptide I) (CGRP-I)	Calca Calc
Q99MB1	Toll-like receptor 3 (CD antigen CD283)	Tlr3
Q99MK8	Beta-adrenergic receptor kinase 1 (Beta-ARK-1) (EC 2.7.11.15) (G-protein-coupled receptor kinase 2)	Grk2 Adrbk1
Q9CPV9	P2Y purinoceptor 12 (P2Y12)	P2ry12
Q9DCT8	Cysteine-rich protein 2 (CRP-2) (Heart LIM protein)	Crip2 Crp2 Hlp
Q9JHK4	Geranylgeranyl transferase type-2 subunit alpha (EC 2.5.1.60) (Geranylgeranyl transferase type II subunit alpha) (Rab geranyl-geranyltransferase subunit alpha) (Rab GG transferase alpha) (Rab GGTase alpha) (Rab geranylgeranyltransferase subunit alpha)	Rabggta
Q9JIA7	Sphingosine kinase 2 (SK 2) (SPK 2) (EC 2.7.1.91)	Sphk2
Q9JJA9	General receptor for phosphoinositides 1-associated scaffold protein (GRP1-associated scaffold protein)	Grasp MNCb-4428
Q9JJX6	P2X purinoceptor 4 (P2X4) (ATP receptor) (Purinergic receptor)	P2rx4 P2x4
Q9QZX7	Serine racemase (EC 5.1.1.18) (D-serine ammonia-lyase) (D-serine dehydratase) (EC 4.3.1.18) (L-serine ammonia-lyase) (L-serine dehydratase) (EC 4.3.1.17)	Srr
Q9R053	Sodium channel protein type 11 subunit alpha (NaN) (Sensory neuron sodium channel 2) (Sodium channel protein type XI subunit alpha) (Voltage-gated sodium channel subunit alpha Nav1.9)	Scn11a Nan Nat Sns2
Q9R0G7	Zinc finger E-box-binding homeobox 2 (Smad-interacting protein 1) (Zinc finger homeobox protein 1b)	Zeb2 Sip1 Zfhx1b Zfx1b
Q9R0P9	Ubiquitin carboxyl-terminal hydrolase isozyme L1 (UCH-L1) (EC 3.4.19.12) (EC 6.-.-.-) (Neuron cytoplasmic protein 9.5) (PGP 9.5) (PGP9.5) (Ubiquitin thioesterase L1)	Uchl1
Q9R1E6	Ectonucleotide pyrophosphatase/phosphodiesterase family member 2 (E-NPP 2) (EC 3.1.4.39) (Autotaxin) (Extracellular lysophospholipase D) (LysoPLD)	Enpp2 Npps2 Pdnp2
Q9R1V4	Disintegrin and metalloproteinase domain-containing protein 11 (ADAM 11) (Metalloproteinase-like, disintegrin-like, and cysteine-rich protein) (MDC)	Adam11 Mdc
Q9WTU6	Mitogen-activated protein kinase 9 (MAP kinase 9) (MAPK 9) (EC 2.7.11.24) (Stress-activated protein kinase JNK2) (c-Jun N-terminal kinase 2)	Mapk9 Jnk2 Prkm9
Q9WV18	Gamma-aminobutyric acid type B receptor subunit 1 (GABA-B receptor 1) (GABA-B-R1) (GABA-BR1) (GABABR1) (Gb1)	Gabbr1
Q9Z0J4	Nitric oxide synthase, brain (EC 1.14.13.39) (Constitutive NOS) (NC-NOS) (NOS type I) (Neuronal NOS) (N-NOS) (nNOS) (Peptidyl-cysteine S-nitrosylase NOS1) (bNOS)	Nos1
Q9Z0V2	Potassium voltage-gated channel subfamily D member 2 (Voltage-gated potassium channel subunit Kv4.2)	Kcnd2 Kiaa1044 MNCb-7013
Q9Z0W1	Tumor necrosis factor receptor superfamily member 16 (Low affinity neurotrophin receptor p75NTR) (Low-affinity nerve growth factor receptor) (NGF receptor) (CD antigen CD271)	Ngfr Tnfrsf16
Q9Z1B3	1-phosphatidylinositol 4,5-bisphosphate phosphodiesterase beta-1 (EC 3.1.4.11) (PLC-154) (Phosphoinositide phospholipase C-beta-1) (Phospholipase C-beta-1) (PLC-beta-1)	Plcb1 Plcb
Q9Z1M0	P2X purinoceptor 7 (P2X7) (ATP receptor) (P2Z receptor) (Purinergic receptor)	P2rx7 P2x7
Q9Z1T2	Thrombospondin-4	Thbs4 Tsp4
Q9Z1W9	STE20/SPS1-related proline-alanine-rich protein kinase (Ste-20-related kinase) (EC 2.7.11.1) (Serine/threonine-protein kinase 39)	Stk39 Spak

## Sheet: matches with HPGDB
Matches between our pan-mouse library and HPGDB (Meloto et al., 2017)	Protein names	Gene names			pan-mouse library	HPGDB	Matches
O08914	Fatty-acid amide hydrolase 1 (EC 3.5.1.99) (Anandamide amidohydrolase 1) (Oleamide hydrolase 1)	Faah Faah1		Counts	6205	129	41
O88587	Catechol O-methyltransferase (EC 2.1.1.6)	Comt Comt1		%	0.660757	31.7829
P08122	Collagen alpha-2(IV) chain [Cleaved into: Canstatin]	Col4a2
P08226	Apolipoprotein E (Apo-E)	Apoe
P12023	Amyloid-beta A4 protein (ABPP) (APP) (Alzheimer disease amyloid A4 protein homolog) (Amyloid precursor protein) (Amyloid-beta precursor protein) (Amyloidogenic glycoprotein) (AG) [Cleaved into: N-APP; Soluble APP-alpha (S-APP-alpha); Soluble APP-beta (S-APP-beta); C99 (APP-C99) (Beta-secretase C-terminal fragment) (Beta-CTF); Amyloid-beta protein 42 (Abeta42) (Beta-APP42); Amyloid-beta protein 40…	App
P23818	Glutamate receptor 1 (GluR-1) (AMPA-selective glutamate receptor 1) (GluR-A) (GluR-K1) (Glutamate receptor ionotropic, AMPA 1) (GluA1)	Gria1 Glur1
P48542	G protein-activated inward rectifier potassium channel 2 (GIRK-2) (Inward rectifier K(+) channel Kir3.2) (Potassium channel, inwardly rectifying subfamily J member 6)	Kcnj6 Girk2 Kcnj7 W
P50431	Serine hydroxymethyltransferase, cytosolic (SHMT) (EC 2.1.2.1) (Glycine hydroxymethyltransferase) (Serine methylase)	Shmt1 Shmt
P50571	Gamma-aminobutyric acid receptor subunit beta-1 (GABA(A) receptor subunit beta-1)	Gabrb1
P54254	Ataxin-1 (Spinocerebellar ataxia type 1 protein homolog)	Atxn1 Sca1
P63080	Gamma-aminobutyric acid receptor subunit beta-3 (GABA(A) receptor subunit beta-3)	Gabrb3 Gabrb-3
P63250	G protein-activated inward rectifier potassium channel 1 (GIRK-1) (Inward rectifier K(+) channel Kir3.1) (Potassium channel, inwardly rectifying subfamily J member 3)	Kcnj3 Girk1
P98203	Armadillo repeat protein deleted in velo-cardio-facial syndrome homolog	Arvcf
Q04690	Neurofibromin (Neurofibromatosis-related protein NF-1)	Nf1
Q06770	Corticosteroid-binding globulin (CBG) (Serpin A6) (Transcortin)	Serpina6 Cbg
Q2M3X8	Phosphatase and actin regulator 1	Phactr1
Q5MPP0	Fatty acid 2-hydroxylase (EC 1.-.-.-) (Fatty acid alpha-hydroxylase)	Fa2h Faah
Q5RJH3	Cadherin-12	Cdh12
Q60857	Sodium-dependent serotonin transporter (SERT) (5HT transporter) (5HTT) (Solute carrier family 6 member 4)	Slc6a4 Htt Sert
Q61137	Astrotactin-1 (Neuronal migration protein GC14)	Astn1 Astn Kiaa0289
Q61290	Voltage-dependent R-type calcium channel subunit alpha-1E (Brain calcium channel II) (BII) (Calcium channel, L type, alpha-1 polypeptide, isoform 6) (Voltage-gated calcium channel subunit alpha Cav2.3)	Cacna1e Cach6 Cacnl1a6 Cchra1
Q62205	Sodium channel protein type 9 subunit alpha (Peripheral sodium channel 1) (PN1) (Sodium channel protein type IX subunit alpha) (Voltage-gated sodium channel subunit alpha Nav1.7)	Scn9a Kiaa4197
Q64378	Peptidyl-prolyl cis-trans isomerase FKBP5 (PPIase FKBP5) (EC 5.2.1.8) (51 kDa FK506-binding protein) (51 kDa FKBP) (FKBP-51) (FK506-binding protein 5) (FKBP-5) (Rotamase)	Fkbp5 Fkbp51
Q68ED2	Metabotropic glutamate receptor 7 (mGluR7)	Grm7 Gprc1g Mglur7
Q6PHS9	Voltage-dependent calcium channel subunit alpha-2/delta-2 (Protein ducky) (Voltage-gated calcium channel subunit alpha-2/delta-2) [Cleaved into: Voltage-dependent calcium channel subunit alpha-2-2; Voltage-dependent calcium channel subunit delta-2]	Cacna2d2 Kiaa0558
Q704Y3	Transient receptor potential cation channel subfamily V member 1 (TrpV1) (Osm-9-like TRP channel 1) (OTRPC1) (Vanilloid receptor 1)	Trpv1
Q80Y81	Zinc phosphodiesterase ELAC protein 2 (EC 3.1.26.11) (ElaC homolog protein 2) (Ribonuclease Z 2) (RNase Z 2) (tRNA 3 endonuclease 2) (tRNase Z 2)	Elac2
Q80Z10	Astrotactin-2	Astn2 Kiaa0634
Q80Z38	SH3 and multiple ankyrin repeat domains protein 2 (Shank2) (Cortactin-binding protein 1) (CortBP1)	Shank2 Cortbp1 Kiaa1022
Q8BFU8	Vesicular glutamate transporter 3 (VGluT3) (Solute carrier family 17 member 8)	Slc17a8 Vglut3
Q8BLA8	Transient receptor potential cation channel subfamily A member 1 (Ankyrin-like with transmembrane domains protein 1)	Trpa1 Anktm1
Q8BW75	Amine oxidase [flavin-containing] B (EC 1.4.3.4) (Monoamine oxidase type B) (MAO-B)	Maob
Q8VCC9	Spondin-1 (F-spondin)	Spon1
Q91WT9	Cystathionine beta-synthase (EC 4.2.1.22) (Beta-thionase) (Serine sulfhydrase)	Cbs
Q91YI4	Beta-arrestin-2 (Arrestin beta-2)	Arrb2
Q91ZX7	Prolow-density lipoprotein receptor-related protein 1 (LRP-1) (Alpha-2-macroglobulin receptor) (A2MR) (CD antigen CD91) [Cleaved into: Low-density lipoprotein receptor-related protein 1 85 kDa subunit (LRP-85); Low-density lipoprotein receptor-related protein 1 515 kDa subunit (LRP-515); Low-density lipoprotein receptor-related protein 1 intracellular domain (LRPICD)]	Lrp1 A2mr
Q922D8	C-1-tetrahydrofolate synthase, cytoplasmic (C1-THF synthase) [Cleaved into: C-1-tetrahydrofolate synthase, cytoplasmic, N-terminally processed] [Includes: Methylenetetrahydrofolate dehydrogenase (EC 1.5.1.5); Methenyltetrahydrofolate cyclohydrolase (EC 3.5.4.9); Formyltetrahydrofolate synthetase (EC 6.3.4.3)]	Mthfd1
Q99JA0	Calcitonin gene-related peptide 1 (Alpha-type CGRP) (Calcitonin gene-related peptide I) (CGRP-I)	Calca Calc
Q9Z1L5	Voltage-dependent calcium channel subunit alpha-2/delta-3 (Voltage-gated calcium channel subunit alpha-2/delta-3) [Cleaved into: Voltage-dependent calcium channel subunit alpha-2-3; Voltage-dependent calcium channel subunit delta-3]	Cacna2d3
Q9Z1M0	P2X purinoceptor 7 (P2X7) (ATP receptor) (P2Z receptor) (Purinergic receptor)	P2rx7 P2x7
Q9Z2W9	Glutamate receptor 3 (GluR-3) (AMPA-selective glutamate receptor 3) (GluR-C) (GluR-K3) (Glutamate receptor ionotropic, AMPA 3) (GluA3)	Gria3 Glur3 Kiaa4184
