# Supplementary material for: Region-Resolved Quantitative Proteome Profiling Reveals Molecular Dynamics Associated With Chronic Pain in the PNS and Spinal Cord
Source: Front Mol Neurosci. 2018 Aug 14;11:259. doi: 10.3389/fnmol.2018.00259 (PMC6103001; doi:10.3389/fnmol.2018.00259)
Supplement: Supplementary Table 2 — DIA-MS results of proteins identified in tissues of Sham mice. [file Table_2.XLSX]

## Sheet: results of DIA-MS Sham mice
Tissue distribution of detected proteins			Mean Intensity							N (peptides)							Standard Deviation
Protein names	Gene names	Uniprot ID	ACC	AMY	CER	PFC	SC	DRG	SN	ACC	AMY	CER	PFC	SC	DRG	SN	ACC	AMY	CER	PFC	SC	DRG	SN
DnaJ homolog subfamily B member 14	Dnajb14	Q149L6	2040.16	4849.19	3357.43	3676.95	365.1	10371.4	NA	1	2	1	3	1	3	NA	1137.73	3683.9	340.793	3493.46	107.804	7443.69	NA
Zinc finger ZZ-type and EF-hand domain-containing protein 1	Zzef1 Kiaa0399	Q5SSH7	10013.6	4819.03	57348.6	65203.7	466.641	5896.73	NA	2	2	1	2	1	4	NA	3633.53	2822.01	20564.3	68870.3	130.535	6766.05	NA
E3 ubiquitin-protein ligase KCMF1 (EC 2.3.2.27) (Differentially expressed in branching tubulogenesis 91) (Debt-91) (RING-type E3 ubiquitin transferase KCMF1)	Kcmf1 Debt91	Q80UY2	12902.6	3959.51	9329.34	7609.66	665.815	3508.21	2010.71	3	2	3	1	1	4	2	7925	527.177	5033.97	2380.31	391.661	1685.33	1148.31
Sodium bicarbonate cotransporter 3 (Solute carrier family 4 member 7)	Slc4a7 Nbc3	Q8BTY2	36914.5	55264.6	55816.7	16666.6	779.745	184950	221868	2	2	5	3	1	1	1	33280.4	57541.6	63855.1	20611.3	162.684	38738.3	124582
Kinesin-like protein KIF1B	Kif1b	Q60575	NA	2980.05	5193.77	NA	837.086	NA	NA	NA	1	1	NA	1	NA	NA	NA	571.034	1061.78	NA	103.201	NA	NA
OTU domain-containing protein 4 (EC 3.4.19.12)	Otud4 Kiaa1046	B2RRE7	NA	NA	NA	NA	881.192	NA	NA	NA	NA	NA	NA	1	NA	NA	NA	NA	NA	NA	366.315	NA	NA
Small integral membrane protein 11A (Small integral membrane protein 11)	Smim11a Fam165b Smim11	Q99J19	3320.52	2216.77	4933.93	NA	892.589	1964.34	NA	1	1	1	NA	1	1	NA	1387.87	69.7218	2416.16	NA	386.644	418.946	NA
Adenylate cyclase type 2 (EC 4.6.1.1) (ATP pyrophosphate-lyase 2) (Adenylate cyclase type II) (Adenylyl cyclase 2)	Adcy2 Kiaa1060	Q80TL1	29983.4	5320.82	4937.53	8839.08	960.698	NA	NA	11	2	3	12	1	NA	NA	56823.7	2440.29	2726.32	5721.04	83.0303	NA	NA
Tuberin (Tuberous sclerosis 2 protein homolog)	Tsc2	Q61037	18552.5	6935.7	7683.15	2889.02	976.408	NA	NA	2	3	1	4	1	NA	NA	11899	2523.52	2102.54	2144.37	234.529	NA	NA
Inositol hexakisphosphate and diphosphoinositol-pentakisphosphate kinase 1 (EC 2.7.4.21) (EC 2.7.4.24) (Diphosphoinositol pentakisphosphate kinase 1) (Histidine acid phosphatase domain-containing protein 2A) (InsP6 and PP-IP5 kinase 1) (VIP1 homolog)	Ppip5k1 Hisppd2a Kiaa0377 Vip1	A2ARP1	10910.6	1732.37	3523.15	1454.06	986.821	NA	3175.99	4	1	2	2	1	NA	2	10699.9	280.581	854.455	770.846	878.569	NA	1543.19
Lon protease homolog 2, peroxisomal (EC 3.4.21.-) (Lon protease-like protein 2) (Lon protease 2) (Peroxisomal Lon protease)	Lonp2	Q9DBN5	NA	NA	NA	NA	1028.34	14355.3	2611.19	NA	NA	NA	NA	1	1	1	NA	NA	NA	NA	110.045	3382.39	661.937
Girdin (Akt phosphorylation enhancer) (APE) (Coiled-coil domain-containing protein 88A) (G alpha-interacting vesicle-associated protein) (GIV) (Girders of actin filament) (Hook-related protein 1) (HkRP1)	Ccdc88a Grdn Kiaa1212	Q5SNZ0	NA	18469.1	NA	10836	1114.4	NA	NA	NA	1	NA	1	1	NA	NA	NA	2367.86	NA	1043.73	497.595	NA	NA
Motile sperm domain-containing protein 2	Mospd2	Q9CWP6	NA	NA	NA	NA	1117.51	8978.64	NA	NA	NA	NA	NA	1	3	NA	NA	NA	NA	NA	539.545	2218.39	NA
Protein kinase C delta type (EC 2.7.11.13) (Tyrosine-protein kinase PRKCD) (EC 2.7.10.2) (nPKC-delta) [Cleaved into: Protein kinase C delta type regulatory subunit; Protein kinase C delta type catalytic subunit (Sphingosine-dependent protein kinase-1) (SDK1)]	Prkcd Pkcd	P28867	17141	17878.2	11418	13875	1121.51	22085.1	13725.3	6	6	4	15	1	15	3	10273.2	10347.4	3593.36	9546.18	61.2822	13968	9337.61
Transmembrane protein 56	Tmem56	Q8CGF5	6566.69	9349.77	5793.76	3326.14	1134.78	14495.4	NA	1	1	1	1	1	3	NA	865.305	1334.93	484.139	185.658	710.827	9919.48	NA
RING finger protein 214	Rnf214	Q8BFU3	8441.42	18004.4	5694.96	6619.99	1150.63	27789.9	108378	3	4	1	2	1	1	2	3315.76	10681.4	1314.92	3028.81	397.726	6440	162912
Immunoglobulin superfamily member 21 (IgSF21)	Igsf21	Q7TNR6	23191	20612	18320.9	16126.2	1155.34	NA	NA	3	4	4	4	1	NA	NA	25245.3	16041	12584.3	6856.05	162.03	NA	NA
Uncharacterized protein C6orf47 homolog	D17h6s53e	Q9Z1R4	NA	NA	NA	NA	1208.21	NA	NA	NA	NA	NA	NA	1	NA	NA	NA	NA	NA	NA	458.622	NA	NA
Mast/stem cell growth factor receptor Kit (SCFR) (EC 2.7.10.1) (Proto-oncogene c-Kit) (Tyrosine-protein kinase Kit) (CD antigen CD117)	Kit Sl	P05532	11652	10830.3	18918.8	1133.8	1241.65	4842.46	NA	1	1	1	1	1	1	NA	2630.62	1018.56	5509.6	348.403	295.588	1179.65	NA
Conserved oligomeric Golgi complex subunit 7 (COG complex subunit 7) (Component of oligomeric Golgi complex 7)	Cog7	Q3UM29	NA	1763.79	3611.78	NA	1285.51	11401.6	1550.64	NA	1	1	NA	1	1	1	NA	325.684	688.452	NA	628.926	3065.05	1292.79
SEC14 domain and spectrin repeat-containing protein 1 (Huntingtin-interacting protein-like protein)	Sestd1	Q80UK0	30803.3	11856.9	14580.7	8330.42	1288.19	11947.2	7639.41	1	1	3	4	1	1	1	4122.77	346.516	2009.69	5613.12	314.133	1697.58	3971.98
StAR-related lipid transfer protein 5 (START domain-containing protein 5) (StARD5)	Stard5	Q9EPQ7	NA	NA	5208.09	NA	1323.5	4722.35	11295	NA	NA	1	NA	1	1	2	NA	NA	955.39	NA	336.769	450.827	4531.74
RNA-binding protein 25 (RNA-binding motif protein 25)	Rbm25	B2RY56	13478.8	4639.24	18099.6	7364.64	1397.76	7234.16	12251.7	2	2	6	4	1	2	1	5138.86	4051.31	8692.52	7028.16	543.172	2865.83	2553
Protein S100-A4 (Metastasin) (Metastatic cell protein) (PEL98) (Placental calcium-binding protein) (Protein 18A2) (Protein Mts1) (S100 calcium-binding protein A4)	S100a4 Capl Mts1	P07091	5453.6	1348.98	NA	NA	1412.45	70799.4	63282.5	1	1	NA	NA	1	5	6	1463.04	281.931	NA	NA	946.908	53810.5	54622.5
RNA-binding protein 10 (RNA-binding motif protein 10)	Rbm10 Kiaa0122	Q99KG3	NA	44748.1	22302.4	3709.87	1451.18	7635.48	NA	NA	1	1	2	1	1	NA	NA	6386.2	5126.11	2350.1	122.338	1616.07	NA
Synembryn-A (Protein Ric-8A)	Ric8a Ric8	Q3TIR3	14333.2	8318.87	14568.4	8007.67	1461.87	6215.96	8119.89	3	2	3	3	1	2	2	2617.83	5269.23	5643.41	6220.52	195.267	3815.56	4256.98
Integral membrane protein 2C (Transmembrane protein BRI3) [Cleaved into: CT-BRI3]	Itm2c	Q91VK4	22774.9	28208.1	21718.3	20115.7	1479.78	21589.4	7114.35	4	4	4	6	1	1	1	9064.29	10945.4	15128.8	8103.91	399.906	3647.61	2059.35
Rho GTPase-activating protein 21 (Rho GTPase-activating protein 10) (Rho-type GTPase-activating protein 21)	Arhgap21 Arhgap10 Kiaa1424	Q6DFV3	8843.03	8404.54	15369.8	16367.4	1514.54	NA	NA	2	3	5	6	1	NA	NA	1928.28	2535.18	8303.89	23268.5	715.673	NA	NA
NLR family member X1	Nlrx1	Q3TL44	17236.7	6966.61	12966.2	3216.07	1530.96	4460.14	2982.58	1	1	1	2	1	2	2	4241.4	1042.75	5631.72	880.014	409.519	1371.02	1603.12
Collagen alpha-2(V) chain	Col5a2	Q3U962	2602.39	NA	NA	6448.36	1539.23	20700	54448.4	1	NA	NA	1	1	4	4	597.222	NA	NA	2263.26	659.973	11867.5	50235.3
WD repeat and FYVE domain-containing protein 3 (Beach domain, WD repeat and FYVE domain-containing protein 1) (BWF1)	Wdfy3	Q6VNB8	7764.25	7124.36	6696.47	5407.24	1579.34	2797.46	NA	8	9	7	12	5	4	NA	4420.99	5266.58	2557.21	4254.97	1583.99	1930.92	NA
Cell division cycle 5-like protein (Cdc5-like protein)	Cdc5l Kiaa0432	Q6A068	16506.1	9194.93	19769.7	7243.06	1601.14	10356.3	NA	3	4	7	4	1	5	NA	7615.77	4803.88	9010.93	5573.94	367.761	5763.43	NA
Mitotic spindle-associated MMXD complex subunit MIP18 (Protein FAM96B)	Fam96b Mip18	Q9D187	NA	NA	NA	2593.86	1608.98	NA	NA	NA	NA	NA	1	1	NA	NA	NA	NA	NA	266.93	503.984	NA	NA
Protein dispatched homolog 2	Disp2 Kiaa1742	Q8CIP5	7750.12	1153.11	4771.03	1819.88	1614.7	4939.67	NA	1	1	1	1	1	1	NA	1935.98	203.695	853.804	67.2865	46.9351	412.884	NA
Alkaline phosphatase, tissue-nonspecific isozyme (AP-TNAP) (TNSALP) (EC 3.1.3.1) (Alkaline phosphatase 2) (Alkaline phosphatase liver/bone/kidney isozyme)	Alpl Akp-2 Akp2	P09242	1809.12	NA	NA	NA	1623.4	11390.6	NA	1	NA	NA	NA	1	4	NA	864.77	NA	NA	NA	303.992	3741.88	NA
RILP-like protein 1 (Rab-interacting lysosomal-like protein 1)	Rilpl1 MNCb-2440	Q9JJC6	16030.4	5740.82	7359.98	4003.01	1635.7	5353.93	2879	4	1	1	3	1	1	2	14948.7	1139.45	559.385	2396.21	610.482	2379.51	1271.16
Serine/threonine-protein kinase TAO2 (EC 2.7.11.1) (Thousand and one amino acid protein 2)	Taok2 Kiaa0881	Q6ZQ29	14417.2	15768.5	13180.6	7794.93	1645.31	NA	6471.09	1	2	2	5	1	NA	1	4009.11	9525.57	3859.68	4301.59	458.681	NA	1866.97
CBP80/20-dependent translation initiation factor	Ctif Gm672 Kiaa0427	Q6PEE2	7349.64	NA	5014.88	1494.6	1665.63	23936.9	NA	1	NA	1	1	1	4	NA	1761.21	NA	722.8	226.296	126.652	16915.7	NA
Kinesin-like protein KIF1C	Kif1c	O35071	NA	NA	NA	NA	1696.12	NA	10994.1	NA	NA	NA	NA	1	NA	1	NA	NA	NA	NA	318.017	NA	4750.85
Golgi phosphoprotein 3 (Coat protein GPP34)	Golph3 Gpp34	Q9CRA5	6340.54	3461.52	19906.9	2717.99	1706.57	8756.92	6296.82	3	2	3	1	2	6	1	3957.97	3061.89	21072.9	1450.09	1153.51	4770.83	1336.58
Small membrane A-kinase anchor protein (Small membrane AKAP) (smAKAP)		Q9CPS8	39864.8	5351.99	10720.8	3195.34	1731.12	NA	NA	1	1	1	1	1	NA	NA	8272.97	757.555	1750.93	327.594	493.501	NA	NA
Engulfment and cell motility protein 2 (Protein ced-12 homolog A)	Elmo2 Kiaa1834	Q8BHL5	23967.1	28012.9	26117.3	11654.7	1732.32	19109.3	NA	4	4	6	6	1	2	NA	16744.1	21824.9	18056	11512.1	277.051	17235.9	NA
Epidermal growth factor receptor kinase substrate 8-like protein 2 (EPS8-like protein 2) (Epidermal growth factor receptor pathway substrate 8-related protein 2) (EPS8-related protein 2)	Eps8l2 Eps8r2	Q99K30	5092.78	4796.98	38870.8	3297.68	1777.93	12979.3	2560.84	1	1	9	1	1	1	1	2211.06	232.649	33554.5	1700.45	996.209	2414.13	2869.11
Dynein light chain Tctex-type 1 (Activator of G-protein signaling 2) (AGS2) (T-complex testis-specific protein 1) (TCTEX-1)	Dynlt1 Tctel1 Tctex-1 Tctex1	P51807	NA	NA	4223.47	NA	1780.37	NA	NA	NA	NA	1	NA	1	NA	NA	NA	NA	525.893	NA	764.419	NA	NA
Afadin (Afadin adherens junction formation factor) (Protein Af-6)	Afdn Af6 Mllt4	Q9QZQ1	14329.3	8553.28	22850.1	9869.34	1804.5	4976.48	2059.74	9	7	2	10	1	2	1	11086.4	5493.85	10211.5	5689.11	173.202	1082.22	1318.03
Beta-catenin-like protein 1 (Nuclear-associated protein) (NAP)	Ctnnbl1	Q9CWL8	8859.09	8053.75	22482.6	3205.88	1807.38	11666.2	NA	2	2	2	2	2	2	NA	3221.69	3085.76	9042.44	1467.2	795.476	6443.86	NA
Elongator complex protein 2 (ELP2) (STAT3-interacting protein 1) (StIP1)	Elp2 Statip1	Q91WG4	NA	5544.63	145119	6075.25	1819.09	NA	NA	NA	1	1	2	1	NA	NA	NA	1012.81	17416.4	832.946	186.269	NA	NA
Mitogen-activated protein kinase 11 (MAP kinase 11) (MAPK 11) (EC 2.7.11.24) (Mitogen-activated protein kinase p38 beta) (MAP kinase p38 beta) (p38B)	Mapk11 Prkm11	Q9WUI1	6864.29	NA	NA	2935.47	1821.4	10718.6	3706.56	1	NA	NA	1	1	1	1	1523.84	NA	NA	294.909	301.921	2010.71	330.584
Microfibril-associated glycoprotein 4	Mfap4	Q9D1H9	NA	NA	NA	NA	1830.9	18269.1	11307.2	NA	NA	NA	NA	1	2	2	NA	NA	NA	NA	938.719	13820.5	9052.4
Enhancer of mRNA-decapping protein 4	Edc4	Q3UJB9	24628.5	8553.5	28356.6	13418	1874.3	16413.1	NA	4	2	5	6	1	11	NA	25451.6	3156.66	36633.2	7709.59	1091.3	9503.48	NA
H/ACA ribonucleoprotein complex subunit 1 (Nucleolar protein family A member 1) (snoRNP protein GAR1)	Gar1 Nola1	Q9CY66	NA	NA	NA	NA	1880.45	12051	NA	NA	NA	NA	NA	1	1	NA	NA	NA	NA	NA	1033.52	2664.91	NA
Metal transporter CNNM2 (Ancient conserved domain-containing protein 2) (mACDP2) (Cyclin-M2)	Cnnm2 Acdp2	Q3TWN3	NA	2025.37	11504	896.005	1894.42	NA	NA	NA	1	1	1	1	NA	NA	NA	604.313	2730.19	220.719	519.208	NA	NA
Dymeclin	Dym	Q8CHY3	7446.66	3528.05	10950.3	1947.97	1925.85	15782.5	3336.97	2	2	2	2	2	3	2	4604.44	1159.53	3224.1	1241.94	1309.43	7341.09	2535.65
Nucleobindin-2 (DNA-binding protein NEFA) (Prepronesfatin) [Cleaved into: Nesfatin-1]	Nucb2 Nefa	P81117	NA	11439.2	NA	NA	1944.23	10978.4	4366.29	NA	1	NA	NA	1	2	1	NA	740.69	NA	NA	281.138	5973.22	638.339
Mitoguardin 1 (Protein FAM73A)	Miga1 Fam73a	Q4QQM5	7567.28	NA	NA	NA	1966.83	NA	NA	1	NA	NA	NA	1	NA	NA	1668.3	NA	NA	NA	405.316	NA	NA
Katanin p80 WD40 repeat-containing subunit B1 (Katanin p80 subunit B1) (p80 katanin)	Katnb1	Q8BG40	6794.09	4243.98	NA	4435.92	1969.56	NA	NA	3	2	NA	2	2	NA	NA	5123.73	956.773	NA	1192.37	473.145	NA	NA
Uridine-cytidine kinase-like 1 (EC 2.7.1.-)	Uckl1 Urkl1	Q91YL3	NA	NA	4487.54	1916.13	1981.73	14933.1	NA	NA	NA	1	1	1	1	NA	NA	NA	1523.55	360.388	371.519	2143.05	NA
Synaptic vesicular amine transporter (Monoamine transporter) (Solute carrier family 18 member 2) (Vesicular amine transporter 2) (VAT2)	Slc18a2 Vmat2	Q8BRU6	8326.41	45506.4	NA	2611.56	1994.96	NA	NA	1	5	NA	1	1	NA	NA	2419.01	36599.7	NA	641.789	390.61	NA	NA
Arf-GAP with SH3 domain, ANK repeat and PH domain-containing protein 2 (Development and differentiation-enhancing factor 2) (Paxillin-associated protein with ARF GAP activity 3) (PAG3) (Pyk2 C-terminus-associated protein) (PAP)	Asap2 Ddef2 Gm1523 Gm592	Q7SIG6	13842.4	10672	11385.8	10436.9	2012.37	NA	NA	5	3	2	6	1	NA	NA	20875.3	5801	2237.55	6515.42	1492.64	NA	NA
Calcium/calmodulin-dependent protein kinase type 1B (EC 2.7.11.17) (CaM kinase I beta) (CaM kinase IB) (CaM-KI beta) (CaMKI-beta) (Pregnancy up-regulated non-ubiquitously-expressed CaM kinase homolog)	Pnck	Q9QYK9	8010.31	4514.82	NA	NA	2026.18	NA	NA	1	1	NA	NA	1	NA	NA	1919.61	1350.75	NA	NA	465.595	NA	NA
Electroneutral sodium bicarbonate exchanger 1 (Electroneutral Na+-driven Cl-HCO3 exchanger) (Solute carrier family 4 member 8) (k-NBC3)	Slc4a8 Kiaa0739	Q8JZR6	9925.4	3745.06	19059.8	9119.51	2077.87	NA	NA	2	2	3	5	2	NA	NA	4229.64	2692.75	6564.11	11988.7	702.668	NA	NA
HEAT repeat-containing protein 5B	Heatr5b Kiaa1414	Q8C547	7325.78	7668.55	5470.58	3065.15	2079.26	NA	NA	4	3	1	3	1	NA	NA	3170.87	1677.41	2026.98	1642.16	219.951	NA	NA
Synaptotagmin-6 (Synaptotagmin VI) (SytVI)	Syt6	Q9R0N8	NA	10865.9	NA	NA	2149.19	NA	NA	NA	2	NA	NA	1	NA	NA	NA	2501.44	NA	NA	199.031	NA	NA
Glutathione S-transferase theta-2 (EC 2.5.1.18) (GST class-theta-2)	Gstt2	Q61133	NA	NA	10359.5	2725.36	2171.34	8887.79	13338.8	NA	NA	2	1	1	3	1	NA	NA	8252.91	222.024	121.247	3394.79	11448.1
Glutathione S-transferase theta-3 (EC 2.5.1.18)	Gstt3	Q99L20	NA	NA	NA	2725.36	2171.34	NA	NA	NA	NA	NA	1	1	NA	NA	NA	NA	NA	222.024	121.247	NA	NA
Arylsulfatase A (ASA) (EC 3.1.6.8) (Cerebroside-sulfatase)	Arsa As2	P50428	28103.9	21412.2	14782.3	23800.9	2204	12001.1	3620.92	1	1	2	2	1	6	1	2704.47	2086.67	12578.6	18395.9	1789.93	9950.34	867.165
Ubiquitin carboxyl-terminal hydrolase 47 (EC 3.4.19.12) (Deubiquitinating enzyme 47) (Ubiquitin thioesterase 47) (Ubiquitin-specific-processing protease 47)	Usp47	Q8BY87	6213.41	3700.39	8355.96	8331.15	2218.72	13853.9	2576.44	1	1	2	3	1	2	1	809.724	68.6265	3698.58	6351.74	151.94	9114.48	476.069
Phospholipid phosphatase 1 (EC 3.1.3.4) (35 kDa PAP) (mPAP) (Hydrogen peroxide-inducible protein 53) (Hic53) (Lipid phosphate phosphohydrolase 1) (PAP2-alpha) (Phosphatidate phosphohydrolase type 2a) (Phosphatidic acid phosphatase 2a) (PAP-2a) (PAP2a)	Plpp1 Hpic53 Lpp1 Ppap2a	Q61469	NA	NA	NA	NA	2218.79	NA	6424.73	NA	NA	NA	NA	1	NA	2	NA	NA	NA	NA	531.775	NA	2281.97
Pantothenate kinase 3 (mPanK3) (EC 2.7.1.33) (Pantothenic acid kinase 3)	Pank3	Q8R2W9	2882.47	NA	NA	NA	2219.8	2097.82	NA	1	NA	NA	NA	1	1	NA	1299.12	NA	NA	NA	510.288	415.104	NA
Pantothenate kinase 1 (mPank) (mPank1) (EC 2.7.1.33) (Pantothenic acid kinase 1)	Pank1 Pank	Q8K4K6	NA	NA	NA	NA	2219.8	2097.82	NA	NA	NA	NA	NA	1	1	NA	NA	NA	NA	NA	510.288	415.104	NA
Elongation factor-like GTPase 1 (Elongation factor Tu GTP-binding domain-containing protein 1) (Elongation factor-like 1) (Protein FAM42A)	Efl1 Eftud1	Q8C0D5	8859.32	12675.9	17474.8	7389.34	2250.04	NA	6547.66	1	1	1	4	1	NA	1	2528.85	1288.03	3336.72	4717.69	497.056	NA	1237.24
DNA-directed RNA polymerases I, II, and III subunit RPABC3 (RNA polymerases I, II, and III subunit ABC3) (DNA-directed RNA polymerase II subunit H) (RPB17) (RPB8 homolog)	Polr2h	Q923G2	3633.16	NA	2505.59	NA	2266.48	2765.64	1287.12	1	NA	1	NA	1	1	1	943.596	NA	654.411	NA	197.833	439.123	998.378
Splicing factor 3A subunit 3 (SF3a60) (Spliceosome-associated protein 61) (SAP 61)	Sf3a3 Sap61	Q9D554	17281.8	14643.8	23579.4	16047.4	2268.14	13563.9	NA	4	3	6	3	1	7	NA	10660.6	6562.91	17544.2	12117.5	259.787	10907.2	NA
Protein FAM234B	Fam234b Kiaa1467	Q8BYI8	NA	NA	NA	5951.12	2287.43	NA	NA	NA	NA	NA	2	1	NA	NA	NA	NA	NA	3885.61	406.291	NA	NA
Inter alpha-trypsin inhibitor, heavy chain 4 (ITI heavy chain H4) (ITI-HC4) (Inter-alpha-inhibitor heavy chain 4)	Itih4	A6X935	NA	NA	2611.87	NA	2338.45	13622.4	6789.22	NA	NA	1	NA	1	4	4	NA	NA	1673.83	NA	335.686	10069.4	4708.26
Testican-1 (Protein SPOCK)	Spock1 Spock Ticn1	Q62288	12211.4	8436.58	11587.6	8908.05	2354.49	4996.69	2630.3	1	1	1	2	1	2	1	1579.02	806.701	2177.4	2407.94	335.965	1197.96	2847.53
ADP-ribosylation factor-binding protein GGA1 (Gamma-adaptin-related protein 1) (Golgi-localized, gamma ear-containing, ARF-binding protein 1)	Gga1	Q8R0H9	11561.1	13749.9	6046.6	18013.7	2365.49	4707.42	NA	2	2	1	1	1	4	NA	12842.4	8571.79	925.111	1418.31	323.637	1500.22	NA
Lysophospholipase-like protein 1 (EC 3.1.2.-)	Lyplal1	Q3UFF7	NA	5390.2	NA	7209.48	2371.71	NA	NA	NA	1	NA	2	1	NA	NA	NA	295.887	NA	1104.4	257.388	NA	NA
EH domain-binding protein 1	Ehbp1 Kiaa0903	Q69ZW3	21249.4	7476.37	14354.8	9616.74	2410.22	8383.96	9642.16	1	3	1	1	1	1	2	5723.75	5024.27	3217.7	525.032	266.222	1138.33	2769.44
Uridine 5'-monophosphate synthase (UMP synthase) [Includes: Orotate phosphoribosyltransferase (OPRTase) (EC 2.4.2.10); Orotidine 5'-phosphate decarboxylase (EC 4.1.1.23) (OMPdecase)]	Umps	P13439	7876.13	12935.1	9008.48	4528.38	2439.41	8014.85	NA	1	1	1	1	1	3	NA	1086.15	2642.24	2039.21	530.179	391.385	3583.57	NA
Protein very KIND (v-KIND) (KIND domain-containing protein 1) (Kinase non-catalytic C-lobe domain-containing protein 1) (Ras-GEF domain-containing family member 2)	Kndc1 Kiaa1768 Rasgef2 Vkind	Q0KK55	4901.92	NA	9405.76	3297.59	2464.09	NA	NA	1	NA	2	2	1	NA	NA	1287.59	NA	2269.82	2360.94	76.672	NA	NA
Cleavage and polyadenylation specificity factor subunit 3 (EC 3.1.27.-) (Cleavage and polyadenylation specificity factor 73 kDa subunit) (CPSF 73 kDa subunit) (mRNA 3'-end-processing endonuclease CPSF-73)	Cpsf3 Cpsf73	Q9QXK7	14698	10175.3	26154.1	4600.82	2481.62	16747.9	NA	1	1	1	1	1	1	NA	4490.98	325.379	2527.91	396.037	335.642	620.561	NA
Baculoviral IAP repeat-containing protein 6 (EC 2.3.2.27) (BIR repeat-containing ubiquitin-conjugating enzyme) (BRUCE) (RING-type E3 ubiquitin transferase BIRC6) (Ubiquitin-conjugating BIR domain enzyme apollon) (APOLLON)	Birc6 Kiaa1289	O88738	10363.3	6703.92	5502.34	4153.94	2498.61	6482.74	NA	4	7	3	5	2	3	NA	9725.17	5150.04	1939.96	4148.59	931.284	2763.69	NA
NudC domain-containing protein 1	Nudcd1	Q6PIP5	19420.5	14770	5391.65	1364.48	2511.46	NA	NA	1	1	1	1	2	NA	NA	6745.35	1136.69	1601.58	575.416	1730.44	NA	NA
G-rich sequence factor 1 (GRSF-1)	Grsf1	Q8C5Q4	4350.36	5400.63	6054.95	2423.32	2543.76	15217.6	15149.7	2	2	2	2	2	5	1	1200.09	1142.39	1949.47	472.973	994.323	9528.11	5552.42
Triokinase/FMN cyclase (Bifunctional ATP-dependent dihydroxyacetone kinase/FAD-AMP lyase (cyclizing)) [Includes: ATP-dependent dihydroxyacetone kinase (DHA kinase) (EC 2.7.1.28) (EC 2.7.1.29) (Glycerone kinase) (Triokinase) (Triose kinase); FAD-AMP lyase (cyclizing) (EC 4.6.1.15) (FAD-AMP lyase (cyclic FMN forming)) (FMN cyclase)]	Tkfc Dak	Q8VC30	8315.95	4611.79	4756.91	5594.54	2543.98	4801.68	2295.1	2	4	2	4	1	1	1	3150.51	3193.73	2956.86	3106.99	342.529	1736.54	731.172
Immunity-related GTPase family M protein 1 (EC 3.6.5.-) (Interferon-inducible GTPase 3) (Interferon-inducible protein 1) (LPS-stimulated RAW 264.7 macrophage protein 47) (LRG-47)	Irgm1 Ifi1 Iigp3 Irgm	Q60766	NA	NA	NA	3613.89	2559.48	4994.53	NA	NA	NA	NA	3	2	1	NA	NA	NA	NA	1981.58	659.124	2246.35	NA
Sorting nexin-18 (Sorting nexin-associated Golgi protein 1)	Snx18 Snag1	Q91ZR2	NA	NA	NA	NA	2569.74	NA	7233.34	NA	NA	NA	NA	1	NA	1	NA	NA	NA	NA	261.233	NA	1058.44
Pleckstrin homology domain-containing family O member 2 (PH domain-containing family O member 2) (Pleckstrin homology domain-containing family Q member 1) (PH domain-containing family Q member 1)	Plekho2 Plekhq1	Q8K124	NA	NA	12324.7	NA	2592.31	NA	NA	NA	NA	1	NA	1	NA	NA	NA	NA	2826.18	NA	493.447	NA	NA
Tudor-interacting repair regulator protein (NUDT16-like protein 1) (Protein syndesmos)	Nudt16l1 Sdos Tirr	Q8VHN8	NA	NA	NA	NA	2609.9	10809.9	NA	NA	NA	NA	NA	1	1	NA	NA	NA	NA	NA	155.309	1377.11	NA
Probable ATP-dependent RNA helicase DDX46 (EC 3.6.4.13) (DEAD box protein 46)	Ddx46 Kiaa0801	Q569Z5	13497.6	6323.11	17706.4	5603.46	2616.08	488685	1.67189e+06	2	1	8	3	1	6	2	5502.74	449.56	12437.3	1734.92	463.508	1.13118e+06	2.10377e+06
Protein FAM171A2	Fam171a2	A2A699	23702.7	15147	9846.96	14416.5	2629.83	11478.3	5129.78	8	4	1	8	1	2	1	9799.84	2722.38	1754.28	5202.94	1090.1	2423.27	3182.55
Uncharacterized protein C18orf8 homolog (Colon cancer-associated protein Mic1) (Mic-1)	Mic1	Q8VC42	14337.6	1878.27	NA	4058.31	2637.28	3176.03	NA	1	1	NA	1	1	1	NA	2453.35	179.229	NA	122.356	476.845	805.456	NA
Collagen alpha-6(VI) chain	Col6a6	Q8C6K9	NA	NA	6371.9	3158.96	2669.27	NA	3082.37	NA	NA	1	1	1	NA	1	NA	NA	1882.61	586.493	465.131	NA	980.501
Sodium-coupled neutral amino acid transporter 2 (Amino acid transporter A2) (Solute carrier family 38 member 2) (System A amino acid transporter 2) (System A transporter 1) (System N amino acid transporter 2)	Slc38a2 Ata2 Kiaa1382 Sat2 Snat2	Q8CFE6	NA	NA	5371.05	NA	2673.79	6024.05	NA	NA	NA	2	NA	1	1	NA	NA	NA	1766.76	NA	968.385	893.138	NA
Serine/threonine-protein kinase WNK2 (EC 2.7.11.1) (Protein kinase lysine-deficient 2) (Protein kinase with no lysine 2)	Wnk2 Kiaa1760	Q3UH66	12035.9	10049.2	14160.4	11306.7	2674.51	NA	NA	5	6	8	8	1	NA	NA	3588.71	4926.61	7364.95	8279.26	515.549	NA	NA
Thioredoxin reductase 2, mitochondrial (EC 1.8.1.9) (Thioredoxin reductase TR3)	Txnrd2 Trxr2	Q9JLT4	11740.5	13342.2	17820.6	15892.3	2677.53	15710.7	NA	4	4	3	3	1	2	NA	5418.2	10262.3	9626.97	12033.4	236.334	7843.14	NA
Dual specificity mitogen-activated protein kinase kinase 6 (MAP kinase kinase 6) (MAPKK 6) (EC 2.7.12.2) (MAPK/ERK kinase 6) (MEK 6) (SAPKK3)	Map2k6 Prkmk6 Sapkk3	P70236	17389.1	23600.5	NA	16311.6	2681.33	7771.51	31639.8	2	4	NA	5	1	1	1	9952.62	22868.4	NA	15747.9	221.07	1314.36	9305.3
Protein zyg-11 homolog B	Zyg11b Kiaa1730	Q3UFS0	4107.75	4201.26	7622.9	5445.76	2720.24	1704.47	NA	2	2	1	1	1	1	NA	3880.42	3317.26	1267.34	217.334	385.412	161.041	NA
H(+)/Cl(-) exchange transporter 4 (Chloride channel protein 4) (ClC-4) (Chloride transporter ClC-4)	Clcn4 Clc4 Clcn4-2	Q61418	17477.3	15825.1	13817.9	11277.6	2730.75	2175.2	14894.3	2	3	2	4	2	2	1	9448.44	13702.3	9702.46	7966.16	3403.37	828.036	8335.95
Adenylate cyclase type 5 (EC 4.6.1.1) (ATP pyrophosphate-lyase 5) (Adenylate cyclase type V) (Adenylyl cyclase 5)	Adcy5	P84309	9738.07	89899.7	5478.26	13066.2	2732.07	2112.93	NA	3	39	1	4	1	1	NA	7033.06	113371	1014.92	6875.27	223.523	334.928	NA
GDP-D-glucose phosphorylase 1 (EC 2.7.7.78)	Gdpgp1	Q3TLS3	8711.49	11731.9	9914.08	3105.46	2768.89	2897.34	NA	2	1	1	2	2	1	NA	5182.55	1146.99	2363.21	1912.93	2349.45	240.662	NA
Glucosylceramidase (EC 3.2.1.45) (Acid beta-glucosidase) (Beta-glucocerebrosidase) (D-glucosyl-N-acylsphingosine glucohydrolase)	Gba	P17439	NA	NA	NA	NA	2771.39	23621.4	5945.51	NA	NA	NA	NA	1	2	1	NA	NA	NA	NA	337.895	5591.27	1544.2
Oxysterol-binding protein-related protein 11 (ORP-11) (OSBP-related protein 11)	Osbpl11	Q8CI95	21171.2	14666.6	19921.4	11871.8	2788.9	11054.9	NA	2	3	1	2	1	2	NA	12314.5	7899.86	3915.12	7298.38	424.602	9305.2	NA
28S ribosomal protein S22, mitochondrial (MRP-S22) (S22mt)	Mrps22 Rpms22	Q9CXW2	11877.8	13628.1	NA	8859.13	2832.2	6264.6	NA	2	3	NA	5	1	3	NA	4670.25	5714.52	NA	5458.83	500.064	1450.36	NA
Jouberin (Abelson helper integration site 1 protein) (AHI-1)	Ahi1	Q8K3E5	NA	NA	NA	NA	2882.44	NA	NA	NA	NA	NA	NA	2	NA	NA	NA	NA	NA	NA	2535.83	NA	NA
Brefeldin A-inhibited guanine nucleotide-exchange protein 3 (ARFGEF family member 3)	Arfgef3 Big3 D10Bwg1379e Kiaa1244	Q3UGY8	19146.6	12541.3	14306.9	13578.3	2885.55	10696.9	NA	11	8	6	14	4	10	NA	12583.4	7775.3	10096.4	8689.21	2000.69	6540.38	NA
Serine/threonine-protein phosphatase 6 regulatory subunit 2 (SAPS domain family member 2)	Ppp6r2 Kiaa0685 Pp6r2 Saps2	Q8R3Q2	18601.3	15782	12875.1	7803.13	2901.81	16167.9	2715.59	5	9	3	6	2	1	1	6950	8643.87	5015.84	3211.24	501.884	3194.96	3015.5
Leucine-rich repeat-containing protein 40	Lrrc40	Q9CRC8	11533.4	11079.1	11627.1	6496.7	2913.2	4629.99	3058.07	2	6	5	4	3	2	1	3932.95	5192.05	5160.88	2648.29	771.368	969.206	880.693
Target of rapamycin complex 2 subunit MAPKAP1 (TORC2 subunit MAPKAP1) (Mitogen-activated protein kinase 2-associated protein 1) (Stress-activated map kinase-interacting protein 1) (SAPK-interacting protein 1)	Mapkap1 Mip1 Sin1	Q8BKH7	4582.34	2089.16	5061.54	2971.92	2915.01	3332.34	7115.09	1	1	1	1	1	1	1	1074.7	396.182	999.696	359.15	354.952	294.222	946.168
COMM domain-containing protein 2	Commd2	Q8BXC6	NA	1886.59	NA	6852.38	2953.68	2677.95	NA	NA	1	NA	1	2	1	NA	NA	541.732	NA	356.989	715.302	239.205	NA
Lysocardiolipin acyltransferase 1 (EC 2.3.1.-) (EC 2.3.1.51) (Acyl-CoA:lysocardiolipin acyltransferase 1)	Lclat1 Alcat1 Gm91 Lycat	Q3UN02	11023.9	NA	NA	13141.4	2962.17	14909.3	NA	1	NA	NA	1	1	3	NA	2872.88	NA	NA	844.936	524.561	8531.42	NA
Paladin	Pald1 Pald	P70261	NA	NA	NA	NA	2979.49	NA	NA	NA	NA	NA	NA	2	NA	NA	NA	NA	NA	NA	2017.7	NA	NA
Kv channel-interacting protein 4 (KChIP4) (A-type potassium channel modulatory protein 4) (Calsenilin-like protein) (Potassium channel-interacting protein 4)	Kcnip4 Calp Kchip4	Q6PHZ8	20779.5	22079.8	49017.7	20708.3	2982.9	8396.64	NA	2	2	7	3	2	1	NA	4254.8	5118.66	43953.8	7612.23	723.163	7998.64	NA
Vacuolar protein sorting-associated protein 16 homolog (mVPS16)	Vps16	Q920Q4	9600.14	10806.5	11288.8	5806.13	2995.43	6331.21	2879.88	5	3	6	7	2	4	2	5230.31	1920.06	7730.36	2469.49	1472.2	3156.39	1165.01
Coiled-coil domain-containing protein 136	Ccdc136	Q3TVA9	33788.5	32091.9	42114	10778.6	2999.53	NA	NA	3	1	2	4	1	NA	NA	33451.5	4491.33	14893.1	4000.92	285.553	NA	NA
COMM domain-containing protein 5	Commd5	Q8R395	10506.2	6262.64	6972.17	4520.85	3008.6	NA	NA	1	1	3	1	1	NA	NA	4440.32	924.128	5431.27	1085.49	502.497	NA	NA
Caspase-3 (CASP-3) (EC 3.4.22.56) (Apopain) (Cysteine protease CPP32) (CPP-32) (LICE) (Protein Yama) (SREBP cleavage activity 1) (SCA-1) [Cleaved into: Caspase-3 subunit p17; Caspase-3 subunit p12]	Casp3 Cpp32	P70677	NA	NA	12292.7	NA	3045.68	5950.36	2122.2	NA	NA	1	NA	1	1	1	NA	NA	4456.7	NA	249.005	2022.28	669.817
Uncharacterized protein C9orf172 homolog	Gm996	A2AJA9	22319.8	28638.1	24060.6	19459.3	3047.86	NA	NA	9	7	12	12	2	NA	NA	14221.5	26194.6	16274.4	15329.4	634.26	NA	NA
COMM domain-containing protein 3 (Bmi-1 upstream gene protein) (Bup protein)	Commd3 Bup	Q63829	40033.5	14496.8	26775.2	7179.89	3066.54	11433.1	6672.56	1	1	2	1	1	2	1	28364.5	1538.77	18277.3	909.441	453.451	1534.57	742.928
Tetratricopeptide repeat protein 23-like	Ttc23l	A6H6E9	22665.9	13151.1	15309.8	5096.11	3069.96	20048.1	4461.07	1	1	1	1	1	1	1	4051.1	606.682	1372.26	169.339	444.171	2443.35	1352.81
Chromobox protein homolog 5 (Heterochromatin protein 1 homolog alpha) (HP1 alpha)	Cbx5 Hp1a	Q61686	20891.1	20006.9	25980.8	11583.3	3072.57	15160.6	14144.6	2	3	4	3	1	3	1	18439.5	21033.9	30876.9	5310.81	456.023	8983.38	930.836
AP-3 complex subunit beta-1 (Adaptor protein complex AP-3 subunit beta-1) (Adaptor-related protein complex 3 subunit beta-1) (Beta-3A-adaptin) (Clathrin assembly protein complex 3 beta-1 large chain)	Ap3b1	Q9Z1T1	12059.7	12879.6	14682.5	4350.94	3075.25	11549.1	6637.27	1	3	1	2	1	3	3	2489.51	1444.3	1861.64	509.78	609.977	4820.19	4479.21
Phospholipid phosphatase-related protein type 1 (Lipid phosphate phosphatase-related protein type 1) (Plasticity-related gene 3 protein) (PRG-3)	Plppr1 Kiaa4247 Lppr1 Prg3	Q8BFZ2	NA	20278.6	NA	3971.02	3081.03	NA	NA	NA	1	NA	1	1	NA	NA	NA	1157.01	NA	435.916	1119.43	NA	NA
High mobility group nucleosome-binding domain-containing protein 5 (Nucleosome-binding protein 1) (Nucleosome-binding protein 45) (NBP-45) (Protein GARP45)	Hmgn5 Garp45 Nsbp1	Q9JL35	NA	NA	11212.9	1140.07	3097.61	NA	NA	NA	NA	2	1	1	NA	NA	NA	NA	9857.4	407.299	415.181	NA	NA
Peptidyl-prolyl cis-trans isomerase-like 1 (PPIase) (EC 5.2.1.8) (Rotamase PPIL1)	Ppil1	Q9D0W5	NA	4999.07	7961.5	NA	3098.2	15215.9	14166.2	NA	1	2	NA	2	1	1	NA	1163.54	5513.92	NA	1245.91	1399.22	3847.42
Sister chromatid cohesion protein PDS5 homolog B (Androgen-induced proliferation inhibitor) (Androgen-induced prostate proliferative shutoff-associated protein AS3)	Pds5b Aprin As3 Kiaa0979	Q4VA53	2256.06	7173.45	15679.1	NA	3106.19	6688.13	3750.61	1	1	8	NA	3	7	2	1335.3	784.85	9230.38	NA	4038.09	5302.1	2232.17
VIP36-like protein (Lectin mannose-binding 2-like) (LMAN2-like protein)	Lman2l Vipl	P59481	6500.6	6035.4	15861.6	NA	3112	24026.9	NA	1	1	2	NA	1	8	NA	3171.53	2051.73	5216.33	NA	538.607	12453.6	NA
Actin-like protein 6A (53 kDa BRG1-associated factor A) (Actin-related protein Baf53a) (BRG1-associated factor 53A) (BAF53A)	Actl6a Actl6 Baf53a	Q9Z2N8	NA	13183.3	12004.8	NA	3114.14	20800.2	5596.98	NA	2	1	NA	1	2	1	NA	8677.67	5435.42	NA	1092.41	7067.79	1721.58
60S ribosomal protein L22-like 1	Rpl22l1	Q9D7S7	8907.22	10616	19616.3	6686.68	3134.01	12115.6	NA	2	1	1	1	1	2	NA	6008.79	3113.58	3068.8	2055.74	448.491	3615.99	NA
COP9 signalosome complex subunit 7b (SGN7b) (Signalosome subunit 7b) (JAB1-containing signalosome subunit 7b)	Cops7b Csn7b	Q8BV13	47585.8	24997.4	409449	81724.5	3134.16	107358	163605	2	2	1	2	1	2	1	50727.9	18456	102137	82750.6	721.118	119995	67352.4
Kinesin-associated protein 3 (KAP-3) (KAP3)	Kifap3	P70188	16545	8998.71	10551	10985.8	3137.63	9477.15	8843.2	5	6	4	8	3	4	1	10686.9	2629.24	5676.89	7779.01	1654.41	4354.38	2059.9
N-acetyl-D-glucosamine kinase (N-acetylglucosamine kinase) (EC 2.7.1.59) (GlcNAc kinase)	Nagk Gnk	Q9QZ08	15657.3	13598.9	10706.3	7898.63	3144.41	15781.6	15430.6	3	3	1	3	2	3	3	4770.52	7677.56	865.545	3420.58	666.163	9835.66	13714.8
Dedicator of cytokinesis protein 3 (Modifier of cell adhesion) (Presenilin-binding protein) (PBP)	Dock3 Moca	Q8CIQ7	18227.1	12692.1	8309.11	11073.6	3151.6	4534.31	NA	9	15	5	13	3	2	NA	7853.23	7840.97	4790.2	5850.81	617.46	2594.67	NA
FSD1-like protein (Coiled-coil domain-containing protein 10) (FSD1 N-terminal-like protein)	Fsd1l Ccdc10 Csdufd1 Fsd1nl	Q8BYN5	NA	10489.5	NA	10585.7	3157.27	10967.5	10118.2	NA	1	NA	2	1	3	3	NA	903.071	NA	1417.65	402.352	2229.59	2868.08
Myb-binding protein 1A (Myb-binding protein of 160 kDa)	Mybbp1a P160	Q7TPV4	12342	5665.75	13854.6	7934.18	3186.71	12167.9	5922.8	2	2	5	2	1	7	3	10262.7	752.809	12952.8	2769.77	876.999	7891	5205.78
Transmembrane protein 14C	Tmem14c	Q9CQN6	26453.7	30191.3	9868.38	11485.3	3187.84	10840.9	NA	2	1	1	2	1	1	NA	6491.44	3148	1039.2	8248.28	461.167	1640.74	NA
Spermatid perinuclear RNA-binding protein	Strbp Spnr	Q91WM1	19303.6	24681.9	22961.5	13271.5	3213.43	14142.8	6679.3	5	4	7	6	2	5	1	12045.5	8461.69	14798.8	11222.3	1676.97	6585.69	1779.12
Regulation of nuclear pre-mRNA domain-containing protein 1B (Cell cycle-related and expression-elevated protein in tumor)	Rprd1b Crept	Q9CSU0	4293.12	9748	17369.3	3508.69	3228.78	11579.4	NA	1	2	4	1	1	1	NA	1438.26	7286.13	11326.8	481.813	77.0804	2551.37	NA
Regulator of G-protein signaling 3 (RGS3) (C2PA)	Rgs3	Q9DC04	NA	NA	11836	NA	3285.96	28149.7	10691.6	NA	NA	1	NA	1	6	2	NA	NA	889.806	NA	533.54	7780.65	4039.95
Lipase maturation factor 2 (Transmembrane protein 112B) (Transmembrane protein 153)	Lmf2 Tmem112b Tmem153	Q8C3X8	NA	NA	NA	1997.61	3290.13	8390.08	4860.99	NA	NA	NA	1	1	2	1	NA	NA	NA	321.178	77.3929	2712.42	1006.31
Serine/threonine-protein kinase 32C (EC 2.7.11.1)	Stk32c Pkek MNCb-1563	Q8QZV4	21626.3	29030.7	NA	26705.1	3291.22	NA	NA	8	10	NA	11	1	NA	NA	16376.9	19967.4	NA	23653.4	960.766	NA	NA
Melanoma-associated antigen D1 (Dlxin-1) (MAGE-D1 antigen) (Neurotrophin receptor-interacting MAGE homolog)	Maged1 Nrage	Q9QYH6	NA	4323.38	NA	NA	3323.43	4006.94	NA	NA	1	NA	NA	1	1	NA	NA	535.638	NA	NA	1122.58	849.435	NA
5'-AMP-activated protein kinase subunit beta-2 (AMPK subunit beta-2)	Prkab2	Q6PAM0	5749.39	10122.9	NA	4941.36	3323.61	12860.7	4713.37	1	2	NA	2	2	1	1	154.546	3415.79	NA	1653	527.718	1469.85	466.43
Allograft inflammatory factor 1-like (Ionized calcium-binding adapter molecule 2)	Aif1l Iba2	Q9EQX4	NA	NA	NA	NA	3323.99	5353.7	11238.6	NA	NA	NA	NA	2	2	3	NA	NA	NA	NA	435.105	2984.31	6018.28
Chloride transport protein 6 (Chloride channel protein 6) (ClC-6)	Clcn6 Clc6	O35454	10234.5	10706.2	12436.7	4472.31	3324.9	14075.3	3118.52	4	5	3	4	4	6	2	3456.28	4668.41	5058.04	1824.84	1564.61	5385.84	2571.71
Transmembrane protein 201 (Spindle-associated membrane protein 1)	Tmem201 D4Ertd429e Net5 Samp1	A2A8U2	NA	NA	23105.7	NA	3344.94	12149.7	NA	NA	NA	4	NA	1	1	NA	NA	NA	13612.7	NA	196.848	6797.2	NA
Plasminogen receptor (KT) (Plg-R(KT))	Plgrkt	Q9D3P8	NA	25786.1	NA	7140.23	3349.54	NA	7242.15	NA	1	NA	2	1	NA	1	NA	1602.34	NA	2503.13	520.315	NA	2675.95
Leucine-rich repeat and immunoglobulin-like domain-containing nogo receptor-interacting protein 1 (Leucine-rich repeat neuronal protein 1) (Leucine-rich repeat neuronal protein 6A)	Lingo1 Lern1 Lrrn6a	Q9D1T0	53048.3	48419.1	NA	46493.8	3356.2	10091.2	20119.6	15	13	NA	14	1	1	1	54123.3	47278	NA	46342	777.201	2940.03	4782.63
Cold shock domain-containing protein C2 (RNA-binding protein PIPPin)	Csdc2 Pippin	Q91YQ3	NA	NA	26152.1	NA	3360.04	NA	NA	NA	NA	2	NA	1	NA	NA	NA	NA	9127.41	NA	450.835	NA	NA
Noelin-3 (Olfactomedin-3) (Optimedin)	Olfm3 Noe3	P63056	NA	NA	NA	7432.5	3389.44	NA	NA	NA	NA	NA	1	1	NA	NA	NA	NA	NA	714.554	577.844	NA	NA
Anoctamin-8 (Transmembrane protein 16H)	Ano8 Kiaa1623 Tmem16h	Q6PB70	NA	NA	9782.3	3601.29	3404.21	4433.1	NA	NA	NA	2	2	1	1	NA	NA	NA	2296.5	678.366	157.383	1348.83	NA
SET and MYND domain-containing protein 5 (EC 2.1.1.-) (Protein NN8-4AG) (Retinoic acid-induced protein 15)	Smyd5 Rai15	Q3TYX3	10993.1	15733.5	7233.43	7224.36	3407.29	12680.4	NA	2	3	2	3	1	1	NA	3359.8	10123.4	5374.99	4837.67	280.525	3112	NA
Malonyl-CoA decarboxylase, mitochondrial (MCD) (EC 4.1.1.9)	Mlycd	Q99J39	11041.4	12942.6	15135.2	6551.72	3416.81	NA	NA	3	3	3	3	1	NA	NA	5068.72	7861.62	5349.43	2017.43	114.857	NA	NA
DCN1-like protein 1 (DCUN1 domain-containing protein 1) (Defective in cullin neddylation protein 1-like protein 1) (Testis-specific protein 3)	Dcun1d1 Dcun1l1 Rp42 Tes3	Q9QZ73	19047.5	18163.3	22559.1	11151.2	3417.11	10446.5	NA	3	5	3	2	1	3	NA	12382.3	12672.1	15331.4	4888.76	917.28	7977.68	NA
Myotubularin-related protein 7 (EC 3.1.3.-)	Mtmr7	Q9Z2C9	8126.15	9399.78	14059.6	9166.07	3484.6	11048.7	6083.03	6	8	2	7	2	6	1	5904.88	6642.58	14969.6	4832.56	1682.42	7517.19	672.837
Sec1 family domain-containing protein 2 (Neuronal Sec1) (Syntaxin-binding protein 1-like 1)	Scfd2 Stxbp1l1	Q8BTY8	10050.9	4264.83	8220.22	2614.13	3484.85	8576.58	6825.1	1	2	1	1	2	4	1	2844.86	2129.92	2571.03	295.774	732.287	2779.78	1456.46
Transducin beta-like protein 2	Tbl2	Q9R099	6901.56	4573.67	13562	3117.69	3493.49	8693.98	NA	1	2	2	3	1	11	NA	2087.87	1088.44	2488.17	1282.15	194.919	4444.54	NA
39S ribosomal protein L9, mitochondrial (L9mt) (MRP-L9)	Mrpl9	Q99N94	NA	NA	NA	5862.37	3508.14	9300.8	NA	NA	NA	NA	1	1	1	NA	NA	NA	NA	351.833	147.32	1952.53	NA
Retinal dehydrogenase 2 (RALDH 2) (RalDH2) (EC 1.2.1.36) (Aldehyde dehydrogenase family 1 member A2) (Retinaldehyde-specific dehydrogenase type 2) (RALDH(II))	Aldh1a2 Aldh1a7 Raldh2	Q62148	NA	NA	NA	NA	3522.74	4166.29	NA	NA	NA	NA	NA	2	1	NA	NA	NA	NA	NA	1893.45	964.501	NA
Cystathionine beta-synthase (EC 4.2.1.22) (Beta-thionase) (Serine sulfhydrase)	Cbs	Q91WT9	102043	14188.8	15866.5	6606.07	3545.93	4383.1	NA	2	3	3	2	1	1	NA	122816	4975.18	5602.38	1879.37	113.746	3645.36	NA
Regulator of microtubule dynamics protein 1 (RMD-1) (mRMD-1) (Microtubule-associated protein) (Protein FAM82B)	Rmdn1 Fam82b	Q9DCV4	8183.68	10306.4	8087.06	7462.11	3552.31	8761.3	NA	3	3	2	2	1	2	NA	7413.16	6711.9	3028.38	5642.16	714.184	4522.35	NA
Plexin-A2 (Plex 2) (Plexin-2)	Plxna2 Kiaa0463	P70207	11367.9	10925.8	NA	92983.4	3557.36	70533.9	NA	5	7	NA	7	2	2	NA	4821.92	5505.62	NA	217204	3493.19	88913.6	NA
NudC domain-containing protein 3	Nudcd3 Kiaa1068	Q8R1N4	16970.9	12157.9	18561.1	14357.1	3580.14	10838.6	NA	3	3	2	6	1	2	NA	8560.29	10324.5	3841.17	12219	296.361	3375.23	NA
Hormone-sensitive lipase (HSL) (EC 3.1.1.79)	Lipe	P54310	NA	NA	NA	NA	3585.5	2043.5	4273.99	NA	NA	NA	NA	1	1	1	NA	NA	NA	NA	678.027	218.973	2474.45
Nuclear pore complex protein Nup133 (133 kDa nucleoporin) (Nucleoporin Nup133)	Nup133	Q8R0G9	4988.01	1693.1	11256.7	5939.67	3607.25	7033.28	2281.41	2	1	4	1	1	3	1	1426.43	756.93	4937.71	504.543	360.651	3574.87	1020.49
Phospholipid transfer protein C2CD2L (C2 domain-containing protein 2-like) (Transmembrane protein 24)	C2cd2l Tmem24	Q80X80	24279.3	35646.7	16234.5	17053.8	3609.74	5991.22	NA	8	17	3	11	2	3	NA	18607.6	26464.8	8661.15	6820.1	2008.86	2140.6	NA
Phosphatidylinositol 4,5-bisphosphate 5-phosphatase A (EC 3.1.3.56) (Inositol polyphosphate 5-phosphatase J)	Inpp5j Pib5pa	P59644	13568.5	15227.7	23278.7	4769.91	3613.45	NA	2961.13	1	3	6	1	1	NA	1	1317.49	3367.03	7206.83	37.525	432.192	NA	2713.98
Diacylglycerol kinase beta (DAG kinase beta) (EC 2.7.1.107) (Diglyceride kinase beta) (DGK-beta)	Dgkb Kiaa0718	Q6NS52	21217.5	59981.5	NA	26745.8	3616.68	NA	NA	13	31	NA	16	1	NA	NA	15642.1	54706.2	NA	14776.5	511.371	NA	NA
Tyrosine-protein kinase JAK1 (EC 2.7.10.2) (Janus kinase 1) (JAK-1)	Jak1	P52332	NA	NA	NA	NA	3619.6	15021.6	NA	NA	NA	NA	NA	1	1	NA	NA	NA	NA	NA	60.516	3326.96	NA
CD2-associated protein (Mesenchyme-to-epithelium transition protein with SH3 domains 1) (METS-1)	Cd2ap Mets1	Q9JLQ0	NA	NA	NA	NA	3639.91	9194.41	9446.78	NA	NA	NA	NA	2	6	4	NA	NA	NA	NA	1303.92	7575.15	5612.13
Exocyst complex component 5 (Exocyst complex component Sec10)	Exoc5 Sec10l1	Q3TPX4	17521.5	16158.5	14978	14091.2	3653.03	5815.08	NA	9	6	3	9	2	4	NA	8561.86	6939.64	7192.75	6375.75	576.413	3252.1	NA
E3 ubiquitin-protein ligase HECW2 (EC 2.3.2.26) (HECT, C2 and WW domain-containing protein 2) (HECT-type E3 ubiquitin transferase HECW2) (NEDD4-like E3 ubiquitin-protein ligase 2)	Hecw2 Kiaa1301 Nedl2	Q6I6G8	21472.2	16230.3	18129.4	11401.4	3660.58	NA	NA	5	7	1	8	2	NA	NA	17254.3	4551.3	3984.46	6271.42	2198.48	NA	NA
Rap1 GTPase-activating protein 2 (Rap1GAP2) (GTPase-activating Rap/Ran-GAP domain-like protein 4)	Rap1gap2 Garnl4 Kiaa1039 Rap1ga2	Q5SVL6	33586.3	28373.3	13150	25201.3	3672.93	18958.4	NA	12	9	6	13	1	1	NA	27508.3	20101.7	8143.52	15780.2	623.058	3482.75	NA
Rap guanine nucleotide exchange factor 4 (Exchange factor directly activated by cAMP 2) (Exchange protein directly activated by cAMP 2) (EPAC 2) (cAMP-dependent Rap1 guanine-nucleotide exchange factor) (cAMP-regulated guanine nucleotide exchange factor II) (cAMP-GEFII)	Rapgef4 Cgef2 Epac2	Q9EQZ6	49919.2	11840.9	25039.1	14023.3	3675.35	3517.45	NA	10	8	13	12	1	2	NA	119446	7068.25	14279.6	5819.83	433.09	3175.21	NA
DDB1- and CUL4-associated factor 7 (WD repeat-containing protein 68) (WD repeat-containing protein An11 homolog)	Dcaf7 Han11 Wdr68	P61963	6671.79	11617.6	12539.5	5879.26	3679.6	9583.49	NA	1	3	1	3	1	2	NA	787.21	5959.39	1265.86	1397.17	248.056	3797.39	NA
Exocyst complex component 6B (Exocyst complex component Sec15B) (SEC15-like protein 2)	Exoc6b Sec15b Sec15l2	A6H5Z3	11827.9	7709.83	6629.98	9787.47	3714.83	NA	NA	7	6	4	5	3	NA	NA	5453.35	6977.01	4150.69	6265.54	1867.42	NA	NA
Sterile alpha and TIR motif-containing protein 1 (Tir-1 homolog) (MyD88-5)	Sarm1 Kiaa0524	Q6PDS3	7081.31	7084.54	9832.97	9938.39	3726.63	6346.09	NA	2	1	4	6	3	2	NA	1849.82	349.989	4301.96	6228.22	781.68	3766.92	NA
Alpha-actinin-3 (Alpha-actinin skeletal muscle isoform 3) (F-actin cross-linking protein)	Actn3	O88990	NA	NA	NA	35429.8	3749.34	119141	NA	NA	NA	NA	1	1	2	NA	NA	NA	NA	5196.15	861.496	98133.9	NA
Lysophosphatidylcholine acyltransferase 1 (LPC acyltransferase 1) (LPCAT-1) (LysoPC acyltransferase 1) (mLPCAT1) (EC 2.3.1.23) (1-acylglycerophosphocholine O-acyltransferase) (1-alkylglycerophosphocholine O-acetyltransferase) (EC 2.3.1.67) (Acetyl-CoA:lyso-platelet-activating factor acetyltransferase) (Acetyl-CoA:lyso-PAF acetyltransferase) (Lyso-PAF acetyltransferase) (LysoPAFAT) (Acyltransferas…	Lpcat1 Aytl2	Q3TFD2	21364.8	8703.17	15132.9	9746.08	3754.51	11161	5487.89	1	2	1	1	1	1	1	3958.21	4809.44	2649.63	823.557	724.193	232.272	1969.08
Small ubiquitin-related modifier 2 (SUMO-2) (SMT3 homolog 2) (Ubiquitin-like protein SMT3B) (Smt3B)	Sumo2 Smt3b Smt3h2	P61957	NA	11715.9	13940	9423.03	3755.12	7991.65	118476	NA	1	1	1	1	1	1	NA	1394.29	2694.47	1539	1150.06	214.305	11794.7
Dehydrogenase/reductase SDR family member 7 (EC 1.1.-.-) (Retinal short-chain dehydrogenase/reductase 4) (retSDR4)	Dhrs7 Retsdr4	Q9CXR1	19177.7	30976.2	15939	8801.39	3756.87	15421.2	NA	1	1	1	1	1	3	NA	347.955	3481.23	3029.47	1961.25	888.238	9732.87	NA
Ubiquitin-conjugating enzyme E2 G1 (EC 2.3.2.23) (E2 ubiquitin-conjugating enzyme G1) (E217K) (UBC7) (Ubiquitin carrier protein G1) (Ubiquitin-protein ligase G1) [Cleaved into: Ubiquitin-conjugating enzyme E2 G1, N-terminally processed]	Ube2g1 Ube2g	P62254	7233.61	5091.4	NA	2704.46	3789.21	7618.16	NA	1	1	NA	1	1	1	NA	1405.04	1908.83	NA	494.45	730.483	747.53	NA
Bifunctional epoxide hydrolase 2 [Includes: Cytosolic epoxide hydrolase 2 (CEH) (EC 3.3.2.10) (Epoxide hydratase) (Soluble epoxide hydrolase) (SEH); Lipid-phosphate phosphatase (EC 3.1.3.76)]	Ephx2 Eph2	P34914	22045.6	20579.7	12009.9	17418.3	3793.29	4640.23	5719.16	12	15	3	8	2	1	3	8625.99	12252.3	5561.15	11654.1	1310.54	1851.38	1992.52
Lysosomal protective protein (EC 3.4.16.5) (Carboxypeptidase C) (Carboxypeptidase L) (Cathepsin A) (Protective protein cathepsin A) (PPCA) (Protective protein for beta-galactosidase) [Cleaved into: Lysosomal protective protein 32 kDa chain; Lysosomal protective protein 20 kDa chain]	Ctsa Ppgb	P16675	NA	11499	4220.72	8101.82	3794.04	22627.1	9383.49	NA	1	1	3	1	5	1	NA	1952.96	602.358	4499.2	1081.75	28879	963.658
Glutathione S-transferase theta-1 (EC 2.5.1.18) (GST class-theta-1)	Gstt1	Q64471	3773.48	16880.6	12277.6	17028	3795.9	10182.7	5143.85	2	1	7	1	4	6	4	1026.1	26100.1	3488.39	26926.6	1539.84	3588.89	3991.97
UPF0668 protein C10orf76 homolog		Q6PD19	14897	15114	NA	NA	3811.62	11393.6	6849.33	1	1	NA	NA	1	1	3	6327.81	698.992	NA	NA	100.045	2328.15	3287.2
LETM1 domain-containing protein 1 (Cervical cancer receptor) (MCC-32)	Letmd1 Mccr	Q924L1	12393.7	9011.62	6916.52	12158.3	3832.27	8903.92	NA	1	1	2	4	1	1	NA	582.283	1118.15	3234.34	11126.2	311.103	888.334	NA
Rho GTPase-activating protein 31 (Cdc42 GTPase-activating protein)	Arhgap31 Cdgap Kiaa1204	A6X8Z5	32851	19375	NA	37844.8	3853.69	NA	NA	1	1	NA	1	1	NA	NA	3971.42	2513.83	NA	4497.96	74.3655	NA	NA
Protein Njmu-R1		Q9CYI0	25433.4	NA	29036.6	5781.51	3866.08	20766.2	8573.19	1	NA	1	1	1	1	1	4130.35	NA	4346.27	672.056	396.642	2287.77	1416.42
Atlastin-3 (EC 3.6.5.-)	Atl3	Q91YH5	NA	9720.9	NA	7528.68	3873.06	14832.7	13832.6	NA	2	NA	1	3	11	6	NA	4597.42	NA	1481.63	1265.01	11462.1	7728.34
Mid1-interacting protein 1 (Gastrulation-specific G12-like protein) (Mid1-interacting G12-like protein) (Protein STRAIT11499 homolog) (Spot 14-related protein) (S14R) (Spot 14-R)	Mid1ip1 Mig12	Q9CQ20	NA	NA	NA	NA	3885.16	14612.8	NA	NA	NA	NA	NA	1	1	NA	NA	NA	NA	NA	832.108	2777.18	NA
Cytochrome c oxidase subunit 7A1, mitochondrial (Cytochrome c oxidase subunit VIIa-heart) (Cytochrome c oxidase subunit VIIa-H) (Cytochrome c oxidase subunit VIIa-muscle) (Cytochrome c oxidase subunit VIIa-M)	Cox7a1 Cox7a Cox7ah	P56392	NA	NA	22472.3	NA	3892.38	6659.28	3384.24	NA	NA	1	NA	1	1	1	NA	NA	14051.3	NA	70.3228	2067.34	614.22
28S ribosomal protein S17, mitochondrial (MRP-S17) (S17mt)	Mrps17 Rpms17	Q9CQE3	8321.83	11861.4	NA	6696.23	3896.64	7796.21	NA	2	3	NA	2	2	2	NA	2622.88	4122.32	NA	924.627	579.839	664.186	NA
Syntaxin-2 (Epimorphin)	Stx2 Epim	Q00262	NA	NA	NA	NA	3898.35	NA	NA	NA	NA	NA	NA	1	NA	NA	NA	NA	NA	NA	581.134	NA	NA
CAP-Gly domain-containing linker protein 3 (Cytoplasmic linker protein 170-related 59 kDa protein) (CLIP-170-related 59 kDa protein) (CLIPR-59)	Clip3 Clipr59	B9EHT4	NA	6957.15	9995.73	NA	3899.97	NA	4331.66	NA	1	1	NA	1	NA	1	NA	665.025	2787.55	NA	1402.81	NA	202.684
Protein TANC2 (Tetratricopeptide repeat, ankyrin repeat and coiled-coil domain-containing protein 2)	Tanc2 Kiaa1148	A2A690	60287.4	18537.3	737690	8989.42	3901.96	386746	218589	12	11	1	10	2	1	1	142956	45546.6	165172	4076.34	537.732	51975.8	124718
CTP synthase 1 (EC 6.3.4.2) (CTP synthetase 1) (UTP--ammonia ligase 1)	Ctps1 Ctps	P70698	NA	8543.77	NA	NA	3906.04	11123.7	5127.02	NA	1	NA	NA	2	4	1	NA	292.056	NA	NA	1720.87	4333.91	1956.63
Rab GTPase-activating protein 1-like	Rabgap1l Hhl Kiaa0471	A6H6A9	21257.6	11899.6	11458.9	7610.26	3910.26	13247.8	NA	1	1	2	2	2	3	NA	4366.94	3421.63	2333.5	2138.59	1580.92	5159.91	NA
Tubulin polyglutamylase complex subunit 1 (PGs1) (p32)	Tpgs1 Gm16517 Gtrgeo22	Q99MS8	20524.1	14946.6	23445.4	3322.44	3919.51	3846.54	3165.68	1	1	1	1	1	1	1	937.872	891.807	1179.8	131.585	631.895	920.008	2098.45
Protein FAM234A (Protein ITFG3)	Fam234a Itfg3	Q8C0Z1	NA	NA	6351.88	NA	3919.82	8075.07	7891.07	NA	NA	1	NA	1	2	2	NA	NA	1487.01	NA	1323.64	1401.83	873.368
DNA topoisomerase 1 (EC 5.99.1.2) (DNA topoisomerase I)	Top1 Top-1	Q04750	14190.6	11154.3	19243.9	8930.13	3924.2	8743.64	NA	1	3	7	4	2	4	NA	5252	6933.36	9784.25	7631.67	4247.68	3053.53	NA
COMM domain-containing protein 6	Commd6	Q3V4B5	NA	NA	NA	NA	3924.87	5320.76	4001.19	NA	NA	NA	NA	1	1	1	NA	NA	NA	NA	501.591	996.045	782.292
Protein unc-13 homolog A (Munc13-1)	Unc13a	Q4KUS2	24797.4	20701.7	21450.7	21006	3925.4	NA	NA	20	22	18	22	2	NA	NA	19756.7	18075.5	19206.2	18215.3	1274.9	NA	NA
Pentatricopeptide repeat domain-containing protein 3, mitochondrial (28S ribosomal protein S39, mitochondrial) (MRP-S39)	Ptcd3 Mrps39	Q14C51	22642.7	13010.5	NA	5535.02	3926.49	8638.35	NA	4	7	NA	3	1	4	NA	18267.5	11401.9	NA	3276.25	301.245	3773.38	NA
Arf-GAP with coiled-coil, ANK repeat and PH domain-containing protein 2 (Centaurin-beta-2) (Cnt-b2)	Acap2 Centb2 Kiaa0041	Q6ZQK5	17386.8	20993.4	16798.2	13489.1	3936.74	13256.4	NA	6	7	2	7	2	2	NA	8345.39	8876.75	19151.6	7084.97	1597.48	9500.52	NA
Inter-alpha-trypsin inhibitor heavy chain H2 (ITI heavy chain H2) (ITI-HC2) (Inter-alpha-inhibitor heavy chain 2)	Itih2	Q61703	21886.7	NA	18206.4	NA	3942.81	18581	48011.6	1	NA	1	NA	2	5	4	5829.23	NA	5525.82	NA	1149.03	7871.03	52297.7
39S ribosomal protein L14, mitochondrial (L14mt) (MRP-L14)	Mrpl14	Q9D1I6	8458.66	10432.7	12704.7	3325.67	3963.56	8408.89	NA	1	1	1	2	1	1	NA	3591.78	919.148	696.23	1613.87	830.61	615.777	NA
Transforming acidic coiled-coil-containing protein 1	Tacc1	Q6Y685	18249.6	24199.8	16762.8	13324.4	3967.24	6807.23	18958.3	3	3	1	4	2	2	2	7769.41	11340	3155.61	9142.06	783.533	4645.49	9457.22
Down syndrome critical region protein 3 homolog (Down syndrome critical region protein A homolog)	Dscr3 Dcra Dscra	O35075	NA	NA	11199	2754.43	3968.9	9432.43	NA	NA	NA	1	1	1	2	NA	NA	NA	1909	250.259	385.3	1940.03	NA
Protein sel-1 homolog 1 (Suppressor of lin-12-like protein 1) (Sel-1L)	Sel1l Sel1h	Q9Z2G6	6496.97	2199.6	6213.23	9426.32	3972.66	10934.7	NA	2	1	2	3	1	3	NA	1623.39	451.937	3298.2	4727.97	625.286	2796.62	NA
NFX1-type zinc finger-containing protein 1	Znfx1	Q8R151	NA	NA	NA	NA	3976.43	NA	NA	NA	NA	NA	NA	1	NA	NA	NA	NA	NA	NA	3793.99	NA	NA
ATP-dependent RNA helicase DDX3Y (EC 3.6.4.13) (D1Pas1-related sequence 1) (DEAD box protein 3, Y-chromosomal) (DEAD-box RNA helicase DEAD2) (mDEAD2)	Ddx3y D1Pas1-rs1 Dead2	Q62095	14868.3	6729.87	10882.6	9641.28	3985.78	15377.3	6348.26	3	1	3	4	4	5	2	11087.8	1283.76	3320.47	13052	3536.52	13791.1	3762.03
Rap guanine nucleotide exchange factor 2 (Cyclic nucleotide ras GEF) (CNrasGEF) (Neural RAP guanine nucleotide exchange protein) (nRap GEP) (PDZ domain-containing guanine nucleotide exchange factor 1) (PDZ-GEF1) (RA-GEF-1) (Ras/Rap1-associating GEF-1)	Rapgef2 Kiaa0313 Pdzgef1	Q8CHG7	24092.2	21121.9	4165.88	22285.6	4002.99	NA	NA	18	19	2	26	2	NA	NA	16878.4	14751.8	2074	15341.8	2011.15	NA	NA
Triple functional domain protein (EC 2.7.11.1)	Trio	Q0KL02	19424.2	14998.9	23875.2	9855.28	4027.53	9550.5	NA	22	23	16	22	5	5	NA	14104.1	11319.7	13916.1	4517.94	3741.76	6281.13	NA
ATP-binding cassette sub-family A member 6	Abca6	Q8K441	10348.4	19521	NA	7994.41	4028.75	6355.88	11005.8	2	2	NA	1	1	1	2	8139.33	7717.2	NA	3415.21	360.405	1206.72	2167.74
Ferredoxin-2, mitochondrial (Adrenodoxin-like protein) (Ferredoxin-1-like protein)	Fdx2 Fdx1l	Q9CPW2	NA	NA	NA	13751	4043.92	NA	NA	NA	NA	NA	1	1	NA	NA	NA	NA	NA	681.774	1399.08	NA	NA
Phosphatidylinositide phosphatase SAC2 (EC 3.1.3.25) (Inositol polyphosphate 5-phosphatase F) (Sac domain-containing inositol phosphatase 2) (Sac domain-containing phosphoinositide 4-phosphatase 2) (hSAC2)	Inpp5f Kiaa0966 Sac2	Q8CDA1	13008.2	9949.4	14666.1	4958.21	4057.97	10267.3	4821.86	1	2	3	3	3	1	1	6258.83	7470.05	7818.69	4509.44	2325.21	1498.7	1065.51
Fructosamine-3-kinase (EC 2.7.1.-)	Fn3k	Q9ER35	47633.7	30952.8	NA	7911.45	4065.17	NA	9717.49	1	2	NA	2	1	NA	1	11947.4	20127.1	NA	4946.07	511.572	NA	4196.95
Splicing factor 3B subunit 1 (Pre-mRNA-splicing factor SF3b 155 kDa subunit) (SF3b155) (Spliceosome-associated protein 155) (SAP 155)	Sf3b1 Sap155	Q99NB9	24750.8	12446.4	34600.8	15331.6	4076.59	15609.7	7381.39	10	6	22	12	5	18	2	24688	8109.13	47223.2	25138.8	3245.08	11798.8	7459.84
Katanin p60 ATPase-containing subunit A-like 1 (Katanin p60 subunit A-like 1) (EC 3.6.4.3) (p60 katanin-like 1)	Katnal1	Q8K0T4	18080.5	9744.69	6460.8	14853.9	4155.39	NA	NA	3	4	1	4	3	NA	NA	8818.86	3702.81	1288.63	14028.6	1459.74	NA	NA
Ribosomal protein S6 kinase alpha-5 (S6K-alpha-5) (EC 2.7.11.1) (90 kDa ribosomal protein S6 kinase 5) (Nuclear mitogen- and stress-activated protein kinase 1) (RSK-like protein kinase) (RLSK)	Rps6ka5 Msk1	Q8C050	NA	9934.22	11993.3	NA	4157.61	6921.2	NA	NA	3	9	NA	1	1	NA	NA	2230.62	6522.08	NA	159.501	1421.64	NA
Microtubule cross-linking factor 1 (Coiled-coil domain-containing protein 165) (PAR-1-interacting protein) (SOGA family member 2)	Mtcl1 Ccdc165 Kiaa0802 Soga2	Q3UHU5	43413.9	35701	63392.4	NA	4186.37	16553.6	NA	1	1	1	NA	1	2	NA	21592	6366.53	12194	NA	311.108	8378.67	NA
Peptidyl-prolyl cis-trans isomerase NIMA-interacting 4 (EC 5.2.1.8) (Parvulin-14) (Par14) (Peptidyl-prolyl cis-trans isomerase Pin4) (PPIase Pin4) (Rotamase Pin4)	Pin4	Q9CWW6	NA	10214.7	9783.37	10812.9	4196.6	6947.93	17409.3	NA	1	2	1	2	2	1	NA	238.458	2248.4	2221.67	1969.58	4589.45	4905.34
Protein MEMO1 (Mediator of ErbB2-driven cell motility 1) (Memo-1)	Memo1	Q91VH6	9698.68	6947.82	17182.1	3621.53	4197.09	10784.3	9455.49	1	1	1	1	2	1	3	1523.08	958.914	3993.41	426.124	690.939	2765.45	4085.48
Ras-related protein Rab-12 (Rab-13)	Rab12	P35283	18180.5	16666.3	20865.4	30343.7	4212.94	4726.74	NA	7	10	5	10	3	3	NA	10423.6	11806.3	8078.68	47826.3	3227.46	2650.48	NA
Erythrocyte band 7 integral membrane protein (Protein 7.2b) (Stomatin)	Stom Epb7.2 Epb72	P54116	NA	NA	NA	NA	4221.47	8850.53	9336.86	NA	NA	NA	NA	1	5	3	NA	NA	NA	NA	321.581	3470.93	4208.28
Adenylate cyclase type 9 (EC 4.6.1.1) (ATP pyrophosphate-lyase 9) (Adenylate cyclase type IX) (Adenylyl cyclase 9) (AC9) (Adenylyl cyclase type 10) (ACTP10)	Adcy9	P51830	25149.5	15553.8	9117.11	17058.1	4237.7	NA	NA	12	12	4	17	3	NA	NA	12415.1	6823.5	4494.94	12157.7	3908.46	NA	NA
Proteasome activator complex subunit 3 (11S regulator complex subunit gamma) (REG-gamma) (Activator of multicatalytic protease subunit 3) (Ki nuclear autoantigen) (Proteasome activator 28 subunit gamma) (PA28g) (PA28gamma)	Psme3	P61290	15969.4	NA	9262.96	14772.9	4245.87	12201.1	NA	1	NA	2	2	1	3	NA	2181.56	NA	2984.94	6462.83	637.588	7993.28	NA
Splicing factor 3A subunit 1 (SF3a120)	Sf3a1	Q8K4Z5	10117.2	10311.8	18292.2	5364.54	4252.17	14921.2	2600.37	2	3	7	2	2	4	1	2537.33	2521.37	9796.23	1035.68	718.356	6804.34	635.026
E3 ubiquitin-protein ligase AMFR (EC 2.3.2.27) (Autocrine motility factor receptor) (AMF receptor) (RING-type E3 ubiquitin transferase AMFR)	Amfr	Q9R049	NA	3618.15	NA	5114.32	4256.64	7408.59	NA	NA	1	NA	1	1	1	NA	NA	847.345	NA	1482.47	1013.68	2256.13	NA
Charged multivesicular body protein 7 (Chromatin-modifying protein 7)	Chmp7	Q8R1T1	17184.8	10829.1	9167.92	2934.2	4257.8	1855.33	NA	6	8	4	2	4	3	NA	10785.1	8834.55	10186.8	1995.07	3599.99	1038.53	NA
TBC1 domain family member 9B	Tbc1d9b Kiaa0676	Q5SVR0	5838.42	NA	18055.4	7298.94	4269.7	21231	7566.47	2	NA	4	4	2	5	4	2191.08	NA	15149	3504.71	1405.63	18867.9	3844.35
Sodium-coupled neutral amino acid transporter 1 (Amino acid transporter A1) (MNat2) (N-system amino acid transporter 2) (Solute carrier family 38 member 1) (System A amino acid transporter 1) (System N amino acid transporter 1)	Slc38a1 Nat2 Snat1	Q8K2P7	16074.2	5954.37	37793.1	9649.56	4269.86	3950.38	NA	1	1	4	1	2	1	NA	3006.99	636.59	23844.4	1874.01	3021.25	2188.78	NA
Required for meiotic nuclear division protein 1 homolog	Rmnd1	Q8CI78	15372.2	14842.5	21833.9	17072	4274.75	NA	NA	3	2	1	3	1	NA	NA	9399.13	3245	14986.5	18549	425.511	NA	NA
Coiled-coil domain-containing protein 51	Ccdc51	Q3URS9	NA	9694.24	17252.8	4849.65	4275.69	6625.29	NA	NA	1	1	1	1	1	NA	NA	1456.43	3240.72	465.583	624.78	1067.92	NA
Protein Niban (Protein FAM129A)	Fam129a Niban	Q3UW53	NA	NA	86337.8	12548.1	4310.9	14992.2	12081	NA	NA	1	1	1	16	5	NA	NA	80584.2	404.142	1275.23	9199.82	10960.5
Protein arginine methyltransferase NDUFAF7, mitochondrial (EC 2.1.1.320) (NADH dehydrogenase [ubiquinone] complex I, assembly factor 7) (Protein midA homolog)	Ndufaf7	Q9CWG8	NA	NA	NA	NA	4316.07	6077.43	NA	NA	NA	NA	NA	2	1	NA	NA	NA	NA	NA	1458.27	942.805	NA
Protein phosphatase 1G (EC 3.1.3.16) (Fibroblast growth factor-inducible protein 13) (FIN13) (Protein phosphatase 1C) (Protein phosphatase 2C isoform gamma) (PP2C-gamma) (Protein phosphatase magnesium-dependent 1 gamma)	Ppm1g Fin13 Ppm1c	Q61074	13300	NA	13221.9	9252.14	4319.83	13605.1	NA	2	NA	4	3	1	3	NA	2721.51	NA	7793.97	6053.47	1258.62	5974.38	NA
Ran-binding protein 6 (RanBP6)	Ranbp6	Q8BIV3	10783.8	5394.53	20947.1	4714.67	4334.1	6968.46	NA	1	2	1	1	2	3	NA	1045.57	3131.49	7494.01	609.999	2570.65	4853.77	NA
Selenoprotein O (SelO)	Selenoo Selo	Q9DBC0	NA	NA	19053.2	19931.1	4367.94	9237.08	NA	NA	NA	1	1	1	1	NA	NA	NA	8623.55	9527.42	394.094	2129.12	NA
Proliferating cell nuclear antigen (PCNA) (Cyclin)	Pcna	P17918	NA	NA	NA	NA	4371.94	5766.47	8094.74	NA	NA	NA	NA	1	3	1	NA	NA	NA	NA	2052.62	2318.49	4442.13
Vacuolar protein sorting-associated protein 18 homolog	Vps18	Q8R307	19086.8	10480.4	15237.1	9445.1	4377.18	10913.5	4305.65	3	3	3	4	3	3	2	6803.04	4331.1	11684.7	5908.37	2735.06	6964.21	2350.75
Unconventional myosin-Ic (Myosin I beta) (MMI-beta) (MMIb)	Myo1c	Q9WTI7	16089	4575.08	35113.4	6161.7	4378.25	23421.7	57616.9	2	1	5	3	6	31	40	13302	769.464	84611.1	6989.48	3230.66	16578.8	48881.7
Regulator of G-protein signaling 10 (RGS10)	Rgs10	Q9CQE5	NA	16361.6	NA	16111.3	4378.7	21086.3	NA	NA	2	NA	2	1	3	NA	NA	5333.64	NA	6551.72	293.05	8551.57	NA
CCR4-NOT transcription complex subunit 1 (CCR4-associated factor 1)	Cnot1 Kiaa1007	Q6ZQ08	7157.99	6245.62	19034.9	6572.72	4391.28	7379.89	5465.64	6	6	9	7	3	10	1	5546.01	6775.01	18418.4	2994.85	2430.58	5919.53	2428.8
Mitotic checkpoint protein BUB3 (WD repeat type I transmembrane protein A72.5)	Bub3	Q9WVA3	18806.4	23911.1	43911.8	22231.4	4400.43	20831.1	13222.2	4	8	7	8	4	9	2	10590	19964.9	23400.4	18068.5	1577.01	15347.4	7464.85
Centrin-2 (Caltractin isoform 1)	Cetn2 Calt	Q9R1K9	13494.3	8731.23	NA	9013.55	4405.17	2206.88	5953.89	1	1	NA	1	1	1	1	1794.37	1944.71	NA	990.119	1222.46	962.51	1705.6
rRNA/tRNA 2'-O-methyltransferase fibrillarin-like protein 1 (EC 2.1.1.-) (Protein-glutamine methyltransferase)	Fbll1	Q80WS3	11432.7	34221.4	35478.2	5097	4426.93	107486	NA	1	2	6	3	1	1	NA	242.456	28423.6	41990.8	2295.68	1751.8	3799.36	NA
SRSF protein kinase 2 (EC 2.7.11.1) (SFRS protein kinase 2) (Serine/arginine-rich protein-specific kinase 2) (SR-protein-specific kinase 2) [Cleaved into: SRSF protein kinase 2 N-terminal; SRSF protein kinase 2 C-terminal]	Srpk2	O54781	24813	15792.2	14754.8	15370.9	4437.12	7581.6	NA	10	13	3	13	3	4	NA	14563.3	8909.13	6176.34	8959.6	974.615	3382.81	NA
Protein FAM114A2	Fam114a2	Q8VE88	8178.55	10687.7	18287.6	6363.03	4451.51	7740.9	3996.3	4	2	6	3	2	6	3	4360.5	1853.29	21931.2	5812.8	2375.18	4848.24	2701.36
Ral GTPase-activating protein subunit alpha-1 (GAP-related-interacting partner to E12) (GRIPE) (GTPase-activating RapGAP domain-like 1) (Tuberin-like protein 1) (p240)	Ralgapa1 Garnl1 Kiaa0884 Tulip1	Q6GYP7	17562.1	9927.88	11614.8	9299.36	4473.82	9496.73	NA	6	5	4	8	1	3	NA	5100.92	2654.79	3568.81	5014.5	626.625	7406.4	NA
Nucleoprotein TPR (NPC-associated intranuclear protein) (Translocated promoter region and nuclear basket protein)	Tpr	F6ZDS4	7261.98	11219.9	13851.7	8753.05	4474.9	12749.1	4341.97	3	7	12	8	2	12	3	3295.03	5283.01	7256.16	4446	1202.28	9808.87	3070.63
Cortactin-binding protein 2 (CortBP2)	Cttnbp2 Kiaa1758	B9EJA2	24346.9	25145.8	26653.7	24968.8	4481.84	NA	NA	12	16	8	13	2	NA	NA	12756.2	16409.6	17351.1	18704.7	3682.26	NA	NA
Phospholipid phosphatase-related protein type 3 (EC 3.1.3.4) (Lipid phosphate phosphatase-related protein type 3) (Plasticity-related gene 2 protein) (PRG-2)	Plppr3 Kiaa4076 Lppr3 Prg2	Q7TPB0	NA	26207.9	NA	24211.9	4486.76	NA	NA	NA	2	NA	2	2	NA	NA	NA	18084.5	NA	22742.9	2349.31	NA	NA
Beta-sarcoglycan (Beta-SG) (43 kDa dystrophin-associated glycoprotein) (43DAG)	Sgcb	P82349	NA	NA	NA	NA	4489.9	18903.3	36653.8	NA	NA	NA	NA	1	4	8	NA	NA	NA	NA	1455.23	12541.2	35179.7
28S ribosomal protein S34, mitochondrial (MRP-S34) (S34mt) (T-complex expressed gene 2 protein)	Mrps34 Tce2	Q9JIK9	15332.8	17712.6	15613.5	5642.36	4489.9	7818.39	NA	4	2	2	3	3	4	NA	10583.3	11904.5	11557	4709.23	3940.88	6305.05	NA
Neuroligin-1	Nlgn1 Kiaa1070	Q99K10	38916.5	52457.6	5566.61	10309.2	4492.57	NA	NA	1	4	1	3	1	NA	NA	3319.16	31318.8	550.52	7184.45	149.56	NA	NA
H/ACA ribonucleoprotein complex subunit 4 (EC 5.4.99.-) (Dyskerin) (Nopp140-associated protein of 57 kDa) (Nucleolar protein NAP57) (Nucleolar protein family A member 4) (snoRNP protein DKC1)	Dkc1	Q9ESX5	11553.9	8497.89	16366.3	5293.33	4506.43	9929.64	NA	1	2	3	2	2	5	NA	3609.31	1828.91	8630.42	846.727	373.152	3351.86	NA
Tubulin-specific chaperone E (Tubulin-folding cofactor E)	Tbce	Q8CIV8	13322.1	6078.33	16290	NA	4511.35	NA	2674.36	1	2	1	NA	1	NA	1	2315.44	905.063	9057.01	NA	299.962	NA	1078.23
Cell adhesion molecule 1 (Immunoglobulin superfamily member 4) (IgSF4) (Nectin-like protein 2) (NECL-2) (Spermatogenic immunoglobulin superfamily) (SgIgSF) (Synaptic cell adhesion molecule) (SynCAM) (Tumor suppressor in lung cancer 1) (TSLC-1)	Cadm1 Igsf4 Necl2 Ra175 Syncam SynCam1 Tslc1	Q8R5M8	15016.1	18330	NA	41357.9	4514	6801.1	18165.3	2	2	NA	2	1	1	7	2833.66	8141.78	NA	34212.1	1634.31	493.39	12192
Testican-2 (SPARC/osteonectin, CWCV, and Kazal-like domains proteoglycan 2)	Spock2 Ticn2	Q9ER58	13788.2	12275.1	11567	3757.09	4516.72	13263.7	8043.21	1	1	2	1	1	6	1	2153.62	3021.15	4324.54	637.36	921.515	7776.2	5066.96
Oligoribonuclease, mitochondrial (EC 3.1.-.-) (RNA exonuclease 2 homolog) (Small fragment nuclease)	Rexo2 Smfn	Q9D8S4	7015.75	10526.8	13978.2	NA	4525.81	20188.9	8813.05	1	2	1	NA	1	3	2	1140.58	3206.64	613.033	NA	350.507	7545.22	3220.86
Huntingtin-interacting protein K (Huntingtin yeast partner K)	Hypk	Q9CR41	6150.57	9210.12	9868.78	4680.65	4531.8	13096.5	NA	3	1	2	2	2	4	NA	3046.14	1087.93	4244.95	1349.83	1031.94	8348.69	NA
Coiled-coil domain-containing protein 177	Ccdc177 Gm1568	Q3UHB8	29076.6	19980.9	15022.8	15784	4532.8	NA	NA	6	6	1	6	1	NA	NA	21394	13941.1	5099.33	12811.5	1877.18	NA	NA
E3 ubiquitin-protein ligase TRIM9 (EC 2.3.2.27) (RING-type E3 ubiquitin transferase TRIM9) (Tripartite motif-containing protein 9)	Trim9 Kiaa0282	Q8C7M3	35456	25403.7	23227.7	17905.6	4543.38	10239.2	NA	4	6	2	10	1	1	NA	22675.8	16070	7448.08	10249	569.738	1688.46	NA
Nicalin (Nicastrin-like protein)	Ncln	Q8VCM8	13230.6	48846.6	11363.5	8464.25	4554.71	22192.8	1475.06	4	3	4	8	4	10	1	7486.7	61757.4	4031.69	5846.12	3358.96	12934.2	957.13
Protein argonaute-2 (Argonaute2) (mAgo2) (EC 3.1.26.n2) (Argonaute RISC catalytic component 2) (Eukaryotic translation initiation factor 2C 2) (eIF-2C 2) (eIF2C 2) (Piwi/argonaute family protein meIF2C2) (Protein slicer)	Ago2 Eif2c2 Kiaa4215	Q8CJG0	18933.9	13182.5	20284	9786.96	4558.27	11925.3	NA	4	9	6	3	2	10	NA	7108.77	7739.39	6784.23	3834.41	1389.53	7097.22	NA
Peroxisomal N(1)-acetyl-spermine/spermidine oxidase (EC 1.5.3.13) (Polyamine oxidase)	Paox Pao	Q8C0L6	NA	4412.45	NA	5678.68	4565.86	6145.09	3141.18	NA	1	NA	2	3	1	2	NA	664.041	NA	702	1473.88	2982.31	1242.04
NADH dehydrogenase [ubiquinone] 1 alpha subcomplex assembly factor 4 (Hormone-regulated proliferation-associated protein of 20 kDa homolog)	Ndufaf4 Hrpap20	Q9D1H6	16659	25260.8	19513.8	6924.72	4566.54	5649.76	NA	3	2	1	2	1	2	NA	8389.45	5098.65	1569.01	1619.31	726.44	1029.02	NA
Pirin (EC 1.13.11.24) (Probable quercetin 2,3-dioxygenase PIR) (Probable quercetinase)	Pir	Q9D711	8749.28	5561.08	NA	3635.76	4568.32	11503.2	11167.8	1	1	NA	1	1	2	3	1880.28	675.494	NA	204.397	513.995	2366.81	5059.9
Phosphatidylinositol glycan anchor biosynthesis class U protein (Cell division cycle protein 91-like 1) (Protein CDC91-like 1) (GPI transamidase component PIG-U)	Pigu Cdc91l1	Q8K358	9645.76	5396.61	6934.28	7483.1	4578.81	10962.8	NA	2	2	1	3	3	3	NA	5336.86	909.7	770.415	4567.88	1386.5	6221.81	NA
Eukaryotic translation initiation factor 1A, X-chromosomal (eIF-1A X isoform) (Eukaryotic translation initiation factor 4C) (eIF-4C)	Eif1ax Eif1ay	Q8BMJ3	24733.2	12495.5	30191.5	16612.3	4582.02	34882.1	8612.37	3	3	3	3	3	5	2	13694.9	1250.55	20129	10461.5	3485.81	17791.2	2982.57
Peroxisomal acyl-coenzyme A oxidase 3 (EC 1.3.3.6) (Branched-chain acyl-CoA oxidase) (BRCACox) (Pristanoyl-CoA oxidase)	Acox3	Q9EPL9	NA	NA	NA	NA	4600.59	62727.4	NA	NA	NA	NA	NA	2	6	NA	NA	NA	NA	NA	2952.47	107018	NA
Long-chain-fatty-acid--CoA ligase 4 (EC 6.2.1.3) (Long-chain acyl-CoA synthetase 4) (LACS 4) (mACS4)	Acsl4 Acs4 Facl4	Q9QUJ7	19294.6	22509.8	15764.7	12878.5	4603.87	24329.6	15264.7	4	5	1	6	1	4	2	10191.1	13925	1226.05	7969.96	875.513	17252.5	14304.1
Gamma-aminobutyric acid receptor-associated protein (GABA(A) receptor-associated protein)	Gabarap	Q9DCD6	NA	NA	NA	NA	4610.08	NA	NA	NA	NA	NA	NA	1	NA	NA	NA	NA	NA	NA	1706.57	NA	NA
Tyrosine-protein phosphatase non-receptor type 23 (EC 3.1.3.48)	Ptpn23 Kiaa1471	Q6PB44	29915.8	9875.81	14546	8957.98	4621.47	10624.4	18815.2	7	8	7	9	8	7	1	51310.2	5160.91	7339.24	3184.15	2875.62	4432.88	3703.4
Metal transporter CNNM1 (Ancient conserved domain-containing protein 1) (mACDP1) (Cyclin-M1) (Cyclin-like protein 1) (CLP-1)	Cnnm1 Acdp1	Q0GA42	6276.28	3161.7	5706	10207.9	4649.51	NA	NA	1	3	2	1	1	NA	NA	1669.55	1683.79	1087.21	1228.77	1188.02	NA	NA
Protein SON (Negative regulatory element-binding protein) (NRE-binding protein)	Son Nrebp	Q9QX47	NA	9682.9	16708.2	NA	4650.37	8917.62	NA	NA	1	1	NA	1	4	NA	NA	927.651	1503.5	NA	1063.59	3245.15	NA
Golgi resident protein GCP60 (Acyl-CoA-binding domain-containing protein 3) (Golgi complex-associated protein 1) (GOCAP1) (Golgi phosphoprotein 1) (GOLPH1) (PBR- and PKA-associated protein 7) (Peripheral benzodiazepine receptor-associated protein PAP7)	Acbd3 Gcp60 Pap7	Q8BMP6	6989.44	NA	22970.5	7834.2	4701.84	20346.6	NA	1	NA	1	2	1	6	NA	949	NA	1686.21	4583.28	1071.4	12471.9	NA
Cytoplasmic polyadenylation element-binding protein 3 (CPE-BP3) (CPE-binding protein 3) (mCPEB-3)	Cpeb3 Kiaa0940	Q7TN99	13772.2	5852.11	12533.9	10265.7	4711.21	24547.9	NA	1	1	3	3	2	5	NA	2226.54	929.24	6603.52	6816.18	1687.06	12121.3	NA
Huntingtin-interacting protein 1 (HIP-1) (Huntingtin-interacting protein I) (HIP-I)	Hip1 Kiaa4113	Q8VD75	11011.5	4312.47	11203.1	5308.24	4713.89	9237.84	29350.7	1	2	2	3	3	6	1	2744.3	2409.95	9119.13	1354.05	1138.69	8471.92	12159.1
Structural maintenance of chromosomes protein 1A (SMC protein 1A) (SMC-1-alpha) (SMC-1A) (Chromosome segregation protein SmcB) (Sb1.8)	Smc1a Sb1.8 Smc1 Smc1l1 Smcb	Q9CU62	11621.5	2976.82	22829.9	1827.23	4715.8	10296	11394.8	2	1	9	1	3	6	3	10417.1	689.193	16298.4	184.539	4110.07	9078.86	7442.82
Leucine-rich repeat and calponin homology domain-containing protein 1 (Calponin homology domain-containing protein 1)	Lrch1 Chdc1 Kiaa1016	P62046	NA	NA	13263	2607.02	4718.6	10342.7	NA	NA	NA	1	1	1	1	NA	NA	NA	4073.09	323.08	455.524	215.852	NA
Nuclear receptor-binding protein 2	Nrbp2	Q91V36	14168.9	12970.9	8076.42	13253.3	4726.5	10817.1	14772.6	1	2	2	2	1	2	4	4725.92	3026.74	4782.32	8915.12	154.935	6185.2	16867.7
Disheveled-associated activator of morphogenesis 1	Daam1	Q8BPM0	8666.78	13623.6	14867.9	7215.85	4733.83	NA	NA	3	2	2	2	2	NA	NA	6094.27	7498.87	8420.08	1260.12	1100.58	NA	NA
Zinc transporter 1 (ZnT-1) (Solute carrier family 30 member 1)	Slc30a1 Znt1	Q60738	22320.2	13487	NA	13857.8	4763.71	NA	NA	1	4	NA	3	1	NA	NA	3049.01	3025.9	NA	4492.1	1408.59	NA	NA
Membrane-associated guanylate kinase, WW and PDZ domain-containing protein 2 (Activin receptor-interacting protein 1) (Acvrip1) (Atrophin-1-interacting protein 1) (AIP-1) (Membrane-associated guanylate kinase inverted 2) (MAGI-2)	Magi2 Acvrinp1 Aip1 Arip1	Q9WVQ1	22080.7	12022.8	17054.1	12836.8	4767.97	NA	2334.51	6	3	3	10	2	NA	1	15016.7	6612.65	2399.39	5852.87	2201.84	NA	634.357
Rho GTPase-activating protein 5 (Rho-type GTPase-activating protein 5) (p190-B)	Arhgap5 Rhogap5	P97393	6562.57	7730.14	11851.2	3795.93	4799.35	20156.5	16579.7	4	6	9	2	2	2	2	3825.3	5724.3	9009.26	565.194	1262.88	20655.9	15331
Phosphatidylinositol 3-kinase catalytic subunit type 3 (PI3-kinase type 3) (PI3K type 3) (PtdIns-3-kinase type 3) (EC 2.7.1.137) (Phosphoinositide-3-kinase class 3)	Pik3c3 Vps34	Q6PF93	10840.8	13412.1	9901.66	7487.36	4832.02	NA	3603.96	3	2	2	5	2	NA	1	7519.06	4572.92	2535.35	2959.8	1527.86	NA	953.044
SH3 domain-containing kinase-binding protein 1 (Regulator of ubiquitous kinase) (Ruk) (SH3-containing, expressed in tumorigenic astrocytes)	Sh3kbp1 Ruk Seta	Q8R550	7886.25	24104	NA	10342.1	4832.74	7505.33	NA	3	6	NA	5	1	1	NA	4851.78	30040.8	NA	10075.4	1283.59	861.23	NA
Calcium signal-modulating cyclophilin ligand (CAML)	Camlg Caml	P49070	17523.9	NA	NA	2592.75	4834.84	10322.8	2817.67	2	NA	NA	2	1	2	1	7261.07	NA	NA	2291.11	547.167	2321.8	691.857
BAI1-associated protein 3 (BAP3)	Baiap3 Gm937 Kiaa0734	Q80TT2	NA	NA	NA	NA	4839.75	NA	NA	NA	NA	NA	NA	1	NA	NA	NA	NA	NA	NA	2374.23	NA	NA
Beta-parvin	Parvb	Q9ES46	21188.2	NA	NA	33776.6	4851.18	NA	10528.7	1	NA	NA	1	1	NA	1	6547.48	NA	NA	24966.7	149.66	NA	2284.23
Plexin-B2	Plxnb2	B2RXS4	9468.68	5701.36	14695.3	5353.27	4852.72	13252.7	5230.97	3	2	8	4	1	6	2	4227.55	1254.59	8915.66	2224.87	690.702	20610.7	1092.72
Sprouty-related, EVH1 domain-containing protein 1 (Spred-1)	Spred1	Q924S8	5196.55	11682.3	NA	NA	4854.53	NA	NA	1	1	NA	NA	1	NA	NA	1016.02	1302.17	NA	NA	949.398	NA	NA
Cullin-4A (CUL-4A)	Cul4a	Q3TCH7	17198.7	11882.5	19432.6	7176.05	4864.5	8822.19	4192.39	2	3	7	10	2	6	2	7900.84	7978.2	10725	3141.65	679.729	2821.49	2367.01
Oxysterol-binding protein-related protein 6 (ORP-6) (OSBP-related protein 6)	Osbpl6	Q8BXR9	12574.9	NA	18416.9	11578.4	4893.04	8443.11	NA	1	NA	4	3	3	2	NA	2190.72	NA	5970.11	5936.21	2027.71	4027.24	NA
WD repeat-containing protein 44 (Rabphilin-11)	Wdr44	Q6NVE8	14317.5	19221.4	12747.1	13376.1	4900.84	10800.4	6368.08	4	2	2	5	1	2	1	4463.63	8030.56	4514.94	4922.61	494.92	6308.36	2072.09
Ryanodine receptor 2 (RYR-2) (RyR2) (Cardiac muscle ryanodine receptor) (Cardiac muscle ryanodine receptor-calcium release channel) (Type 2 ryanodine receptor)	Ryr2	E9Q401	41463	17625.3	13265.4	19494.1	4903.12	9390.93	NA	70	62	20	93	4	4	NA	195403	18999.3	9444.06	17783.1	3373.37	9001.46	NA
NAD-dependent protein deacetylase sirtuin-3 (EC 3.5.1.-) (Regulatory protein SIR2 homolog 3) (SIR2-like protein 3) (mSIR2L3)	Sirt3 Sir2l3	Q8R104	NA	3905.41	NA	7983.96	4906.42	NA	NA	NA	1	NA	1	1	NA	NA	NA	930.883	NA	772.708	451.317	NA	NA
AMP deaminase 3 (EC 3.5.4.6) (AMP deaminase H-type) (AMP deaminase isoform E) (Heart-type AMPD)	Ampd3	O08739	6546.19	8783.88	20598.6	7766.96	4915.62	9723.15	7520.95	3	4	3	3	3	5	4	3771.86	4564.55	13511.8	5931.49	2810.71	3874.6	10598.9
Cytosolic arginine sensor for mTORC1 subunit 2 (GATS-like protein 2)	Castor2 Gats Gatsl2	Q8CAB8	7763.29	5366.97	4116.24	3220.79	4939.44	NA	NA	3	2	1	3	1	NA	NA	1363.97	1224.93	1465.48	1215.74	398.119	NA	NA
Exportin-5 (Exp5) (Ran-binding protein 21)	Xpo5 Kiaa1291 Ranbp21	Q924C1	18182.9	7597.69	16919.7	8540.71	4942.03	12373	4462.46	2	3	5	3	1	2	1	10946.4	7998.72	13398.5	6591.95	363.314	1254.46	950.672
Protein tyrosine phosphatase type IVA 1 (EC 3.1.3.48) (Protein-tyrosine phosphatase 4a1) (Protein-tyrosine phosphatase of regenerating liver 1) (PRL-1)	Ptp4a1 Prl1	Q63739	14800	10476.5	17340.4	7259.25	4944	7321.8	3075.49	3	3	2	3	1	1	1	12630.3	6875.35	11319.3	1729.79	1554.79	2024.28	867.628
Son of sevenless homolog 1 (SOS-1) (mSOS-1)	Sos1	Q62245	8104.19	4722.36	NA	2010.13	4949.37	3899.39	NA	1	1	NA	1	1	1	NA	1830.28	821.002	NA	131.314	682.262	2273.48	NA
MAX gene-associated protein	Mga Kiaa4252	A2AWL7	37253.3	44937	18953.7	25722.1	4955.59	10968.8	9399.3	2	2	2	2	1	1	1	16406.9	10734.4	8995.96	6634.61	2793.71	9468.52	4457.88
Trafficking protein particle complex subunit 10 (Trafficking protein particle complex subunit TMEM1) (Transport protein particle subunit TMEM1) (TRAPP subunit TMEM1)	Trappc10 Tmem1	Q3TLI0	13915.5	20148.6	8174.59	9238.24	4956.91	NA	NA	3	4	1	5	2	NA	NA	10239.7	14825.1	1713.31	5564.05	2450.26	NA	NA
ATP synthase mitochondrial F1 complex assembly factor 2	Atpaf2	Q91YY4	5189.63	NA	NA	NA	4961.27	NA	NA	1	NA	NA	NA	1	NA	NA	1489.9	NA	NA	NA	104.219	NA	NA
28S ribosomal protein S29, mitochondrial (MRP-S29) (S29mt) (Death-associated protein 3) (DAP-3)	Dap3 Mrps29	Q9ER88	13943.8	11774.3	10131.1	10477.8	4971.91	12311.2	NA	4	4	2	1	2	2	NA	12615.5	7439.41	8762.91	601.632	4615.97	5740.06	NA
WAS/WASL-interacting protein family member 2 (WASP-interacting protein-related protein) (WIP-related protein)	Wipf2 Wire	Q6PEV3	12746.9	7726.55	41964.9	8727.85	5015.18	4064.83	3391.04	2	2	4	5	1	1	1	8642.99	2395.32	39961.6	4298.45	691.801	2410.64	2082.59
Ubiquitin-protein ligase E3C (EC 2.3.2.26) (HECT-type ubiquitin transferase E3C)	Ube3c Kiaa0010 Kiaa10	Q80U95	9441.98	12941.8	5924.14	5576.94	5034.44	5573.82	14844.6	1	6	2	4	2	5	4	2035.36	7654.87	3232.48	4253.26	3977.53	2564.55	14471.9
Sphingomyelin phosphodiesterase (EC 3.1.4.12) (Acid sphingomyelinase) (ASMase)	Smpd1 Asm	Q04519	14111.9	9946.32	13928.7	7898.36	5035.09	10007.8	NA	2	1	2	2	2	2	NA	5390.17	798.169	5421.23	3018.59	1276.84	2378.53	NA
Annexin A1 (Annexin I) (Annexin-1) (Calpactin II) (Calpactin-2) (Chromobindin-9) (Lipocortin I) (Phospholipase A2 inhibitory protein) (p35)	Anxa1 Anx1 Lpc-1 Lpc1	P10107	NA	NA	NA	NA	5042.15	13995.3	51982	NA	NA	NA	NA	6	10	19	NA	NA	NA	NA	5930.83	9183.95	57075.3
Dolichol kinase (EC 2.7.1.108) (Transmembrane protein 15)	Dolk Tmem15	Q8R2Y3	11721.1	NA	13367.7	4130.24	5046.93	15583	3317.56	1	NA	1	1	1	1	1	3559.74	NA	5352.51	375.933	785.736	647.017	1343.95
Lysophospholipid acyltransferase 2 (LPLAT 2) (EC 2.3.1.-) (1-acylglycerophosphocholine O-acyltransferase) (EC 2.3.1.23) (1-acylglycerophosphoethanolamine O-acyltransferase) (EC 2.3.1.n7) (Lysophosphatidylcholine acyltransferase) (LPCAT) (Lyso-PC acyltransferase) (Lysophosphatidylcholine acyltransferase 4) (Lyso-PC acyltransferase 4) (mLPCAT4) (Lysophosphatidylethanolamine acyltransferase) (LPEAT)…	Mboat2 Lpcat4 Oact2	Q8R3I2	NA	NA	NA	NA	5084.26	10642.6	5614.8	NA	NA	NA	NA	2	3	1	NA	NA	NA	NA	3698.09	4918.03	1382.35
Transmembrane protein 50B	Tmem50b	Q9D1X9	28190.5	14687.6	28839.4	5100.48	5094.03	29412.6	NA	1	1	1	1	1	1	NA	2481.3	398.815	3061.17	606.933	1384.34	1401.08	NA
Ankyrin repeat and sterile alpha motif domain-containing protein 1B (Amyloid-beta protein intracellular domain-associated protein 1) (AIDA-1) (E2A-PBX1-associated protein) (EB-1)	Anks1b	Q8BIZ1	72451.4	57257.5	12990.1	60730	5104.36	25129.7	169474	19	19	5	16	1	2	1	97321.1	69649.7	10838.6	59789.1	734.531	14633	35152.8
Phosphatidylinositol 5-phosphate 4-kinase type-2 gamma (EC 2.7.1.149) (Phosphatidylinositol 5-phosphate 4-kinase type II gamma) (PI(5)P 4-kinase type II gamma) (PIP4KII-gamma)	Pip4k2c Pip5k2c	Q91XU3	31492.1	32068.5	18149.6	24260.7	5106.07	7222.96	11429.2	8	5	5	14	3	2	2	26142.3	5935.2	13420.7	19668.7	1945.71	5051.71	2819.91
Ubiquitin carboxyl-terminal hydrolase 46 (EC 3.4.19.12) (Deubiquitinating enzyme 46) (Ubiquitin thioesterase 46) (Ubiquitin-specific-processing protease 46)	Usp46	P62069	15718.2	10890	15896.8	14447.8	5116.55	23236	4091.96	4	5	5	6	2	1	1	10450.2	6558.58	10959.8	10128.3	1895.84	5976.34	2294.3
Calcium-activated potassium channel subunit alpha-1 (BK channel) (BKCA alpha) (Calcium-activated potassium channel, subfamily M subunit alpha-1) (K(VCA)alpha) (KCa1.1) (Maxi K channel) (MaxiK) (Slo-alpha) (Slo1) (mSlo1) (Slowpoke homolog) (Slo homolog) (mSlo)	Kcnma1 Kcnma	Q08460	34217.6	30241.3	24289.3	25407.9	5120.85	6714.89	NA	12	12	4	15	1	1	NA	29682.6	20572.9	19555.4	18641	908.276	5577.01	NA
UPF0317 protein C14orf159 homolog, mitochondrial		Q8BH86	6494.1	15963.8	8084.72	1725.37	5139.39	5738.39	4560.65	2	2	2	1	4	1	1	2749.62	5474.95	2356.15	131.405	1584.1	1764.75	3479.43
RNA binding protein fox-1 homolog 1 (Ataxin-2-binding protein 1) (Fox-1 homolog A)	Rbfox1 A2bp A2bp1 Fox1 MNCb-3035	Q9JJ43	26281.9	20551.6	43975.6	22015.1	5163	14833.2	NA	2	2	1	3	1	3	NA	12813.5	7520.66	10230.2	3136.86	537.718	9406.99	NA
RNA binding protein fox-1 homolog 2 (Fox-1 homolog B) (Fox-1 homolog Fxh) (Hexaribonucleotide-binding protein 2) (RNA-binding motif protein 9) (RNA-binding protein 9)	Rbfox2 Fox2 Fxh Hrnbp2 Rbm9	Q8BP71	NA	NA	NA	NA	5163	NA	NA	NA	NA	NA	NA	1	NA	NA	NA	NA	NA	NA	537.718	NA	NA
Tetraspanin-14 (Tspan-14) (Transmembrane 4 superfamily member 14)	Tspan14 D14Ertd226e Tm4sf14	Q8QZY6	NA	NA	NA	4240.08	5164.52	NA	NA	NA	NA	NA	1	1	NA	NA	NA	NA	NA	273.677	700.988	NA	NA
A-kinase anchor protein 5 (AKAP-5) (A-kinase anchor protein 150 kDa) (AKAP 150) (P150) (cAMP-dependent protein kinase regulatory subunit II high affinity-binding protein)	Akap5 Akap150	D3YVF0	33957.9	75871.7	NA	40663.8	5165	NA	NA	19	33	NA	25	1	NA	NA	26545.2	98950	NA	42745	932.6	NA	NA
RUS1 family protein C16orf58 homolog		Q91W34	NA	NA	7121.86	6672.13	5167.88	4612.39	NA	NA	NA	1	1	1	1	NA	NA	NA	1063.51	765.762	832.248	797.004	NA
Ubiquitin-associated and SH3 domain-containing protein B (EC 3.1.3.48) (Cbl-interacting protein p70) (Suppressor of T-cell receptor signaling 1) (STS-1) (T-cell ubiquitin ligand 2) (TULA-2) (Tyrosine-protein phosphatase STS1/TULA2)	Ubash3b Sts1	Q8BGG7	11573.2	9345.43	26354.7	1552.06	5177.29	13072.7	4731.58	1	2	6	1	2	6	1	3193.33	5769.84	18284.9	214.697	3542.07	7866.3	2383.16
Microtubule-associated serine/threonine-protein kinase 1 (EC 2.7.11.1) (Syntrophin-associated serine/threonine-protein kinase)	Mast1 Kiaa0973 Sast	Q9R1L5	NA	21542.7	NA	NA	5191.49	NA	3395.51	NA	1	NA	NA	2	NA	1	NA	14466.2	NA	NA	3931.2	NA	1682.63
Small G protein signaling modulator 1 (RUN and TBC1 domain-containing protein 2)	Sgsm1 Rutbc2	Q8BPQ7	17433	14631.6	NA	13525.3	5197.18	47284.1	NA	3	5	NA	5	3	1	NA	10062.3	7199.89	NA	6497.76	1981.88	49600.3	NA
Mitochondrial-processing peptidase subunit alpha (EC 3.4.24.64) (Alpha-MPP) (P-55)	Pmpca Inpp5e	Q9DC61	11173.7	11177.5	40788.2	42153.7	5198.79	10659.8	NA	7	7	9	11	5	7	NA	7216.96	6798.94	90132.9	99254.2	4053.63	4323.2	NA
Serine hydrolase-like protein (SHL) (EC 3.1.-.-)	Serhl	Q9EPB5	NA	NA	NA	NA	5209.87	NA	2198.89	NA	NA	NA	NA	1	NA	1	NA	NA	NA	NA	4679.7	NA	2208.72
DnaJ homolog subfamily C member 7 (Cytoplasmic CAR retention protein) (CCRP) (MDj11) (Tetratricopeptide repeat protein 2) (TPR repeat protein 2)	Dnajc7 Ttc2	Q9QYI3	17476.1	14303.8	18751.8	6622.86	5221.33	16675.8	6581.5	3	1	1	6	1	2	2	12110.4	1719.7	4764.75	3544.68	386.244	9096.28	3012.77
Ribosomal protein S6 kinase beta-1 (S6K-beta-1) (S6K1) (EC 2.7.11.1) (70 kDa ribosomal protein S6 kinase 1) (P70S6K1) (p70-S6K 1) (Ribosomal protein S6 kinase I) (S6K) (p70 ribosomal S6 kinase alpha) (p70 S6 kinase alpha) (p70 S6K-alpha) (p70 S6KA)	Rps6kb1	Q8BSK8	NA	7355.1	13408.7	9663.22	5232.94	9233.46	NA	NA	1	1	1	1	1	NA	NA	975.178	487.331	204.236	1908.96	844.007	NA
Ribosomal protein S6 kinase beta-2 (S6K-beta-2) (S6K2) (EC 2.7.11.1) (70 kDa ribosomal protein S6 kinase 2) (p70 ribosomal S6 kinase beta) (p70 S6 kinase beta) (p70 S6K-beta) (p70 S6KB)	Rps6kb2	Q9Z1M4	NA	7355.1	13408.7	NA	5232.94	NA	NA	NA	1	1	NA	1	NA	NA	NA	975.178	487.331	NA	1908.96	NA	NA
Acid-sensing ion channel 1 (ASIC1) (Acid-sensing ion channel) (Amiloride-sensitive cation channel 2, neuronal) (Brain sodium channel 2) (BNaC2)	Asic1 Accn2 Asic Bnac2	Q6NXK8	1680.47	24116.9	12252.4	11228.9	5234.7	NA	NA	1	3	1	3	1	NA	NA	966.855	12742.4	4019.61	8159.25	1984.6	NA	NA
m-AAA protease-interacting protein 1, mitochondrial (Matrix AAA peptidase-interacting protein 1)	Maip1	Q8BHE8	17523.7	20590.2	15745.3	8712.12	5248.04	6580.69	NA	2	2	2	3	3	2	NA	3272.96	6690.35	7895.89	2639.35	2513.16	3413.98	NA
Endoribonuclease LACTB2 (Beta-lactamase-like protein 2) (EC 3.1.27.-)	Lactb2	Q99KR3	NA	42011.7	10288.5	NA	5252.49	22267.9	34666.4	NA	2	2	NA	1	4	2	NA	32878.7	4540.64	NA	539.98	16392.8	27193.1
WASH complex subunit 2	Washc2 D6Wsu116e Fam21 Kiaa0592	Q6PGL7	NA	NA	10328.8	7064.48	5262.69	11243	NA	NA	NA	2	1	2	3	NA	NA	NA	6720.07	613.718	1674.29	6143.95	NA
COMM domain-containing protein 7	Commd7	Q8BG94	NA	NA	48140.2	NA	5277.44	59057.5	NA	NA	NA	1	NA	1	1	NA	NA	NA	40162.6	NA	2429.36	53085.8	NA
Ubiquitin-conjugating enzyme E2 J1 (EC 2.3.2.23) (E2 ubiquitin-conjugating enzyme J1) (Non-canonical ubiquitin-conjugating enzyme 1) (NCUBE-1)	Ube2j1 Ncube1	Q9JJZ4	NA	5569.36	NA	3048.18	5282.61	9003.26	NA	NA	1	NA	1	1	3	NA	NA	119.733	NA	793.475	1092.73	6887.09	NA
Synaptotagmin-like protein 2 (Exophilin-4)	Sytl2 Slp2	Q99N50	NA	7132.73	NA	7173.77	5296.91	NA	NA	NA	1	NA	1	1	NA	NA	NA	1212.26	NA	770.34	1031.7	NA	NA
BAG family molecular chaperone regulator 2 (BAG-2) (Bcl-2-associated athanogene 2)	Bag2	Q91YN9	NA	NA	NA	NA	5299.16	24741.3	NA	NA	NA	NA	NA	1	1	NA	NA	NA	NA	NA	1496.41	4468.24	NA
Trafficking protein particle complex subunit 1	Trappc1	Q5NCF2	16475.4	21089.4	17646	10254.1	5303.94	13749.2	NA	3	4	2	3	3	3	NA	9430.26	14672.5	10264.7	6949.43	3717.44	10565.4	NA
Glia-derived nexin (GDN) (Peptidase inhibitor 7) (PI-7) (Protease nexin 1) (PN-1) (Protease nexin I) (Serine protease-inhibitor 4) (Serpin E2)	Serpine2 Pi7 Pn1 Spi4	Q07235	12017.1	11637.4	NA	5506.27	5310.55	8292.33	NA	1	3	NA	2	2	1	NA	1810.58	7239.08	NA	1739.17	2038.44	395.09	NA
Golgin subfamily A member 2 (130 kDa cis-Golgi matrix protein) (GM130)	Golga2	Q921M4	18599.6	5755.15	21669.6	9354.75	5317.91	40280.3	NA	1	1	1	1	1	1	NA	2401.79	934.488	2560.74	249.667	675.696	1291.66	NA
U5 small nuclear ribonucleoprotein 200 kDa helicase (EC 3.6.4.13) (BRR2 homolog) (U5 snRNP-specific 200 kDa protein) (U5-200KD)	Snrnp200 Kiaa0788	Q6P4T2	12491.4	10824	19733.4	13769	5320.3	12096.2	3071.43	14	14	39	17	7	36	4	6343.21	12472.5	10379.3	19034.3	3344.83	6119.16	1085.82
Urea transporter 1 (Solute carrier family 14 member 1) (Urea transporter B) (UT-B) (Urea transporter, erythrocyte)	Slc14a1	Q8VHL0	NA	NA	63489.6	NA	5328.19	NA	NA	NA	NA	1	NA	1	NA	NA	NA	NA	12324.6	NA	1442.01	NA	NA
UDP-glucose:glycoprotein glucosyltransferase 1 (UGT1) (EC 2.4.1.-) (UDP--Glc:glycoprotein glucosyltransferase) (UDP-glucose ceramide glucosyltransferase-like 1)	Uggt1 Gt Ugcgl1 Uggt Ugt1 Ugtr	Q6P5E4	16686.7	10101.7	13876.8	10521.6	5330.74	21350.1	12528.9	9	11	15	10	5	34	3	15991.2	8567.22	12354.2	9904.73	5139.27	14565.6	4995.15
Vesicle-associated membrane protein 7 (VAMP-7) (Synaptobrevin-like protein 1)	Vamp7 Sybl1	P70280	NA	8706.22	NA	4268.77	5346.15	8281.25	NA	NA	3	NA	4	3	4	NA	NA	3683.73	NA	1447.33	2556.71	6175.49	NA
Calsequestrin-1 (Calmitine) (Calsequestrin, skeletal muscle isoform)	Casq1	O09165	NA	NA	58307.7	NA	5358.99	3783.73	NA	NA	NA	2	NA	1	1	NA	NA	NA	24368.9	NA	1364.64	2160.65	NA
cAMP-dependent protein kinase type I-beta regulatory subunit	Prkar1b	P12849	38248.1	20208.1	48872.7	28806.9	5365.07	14236.3	NA	10	6	6	14	1	3	NA	29508.4	15288.5	41638.6	25494.3	1727.72	12466	NA
Protein furry homolog	Fry Kiaa4143	E9Q8I9	18216	11541.7	23238.2	9334.23	5367.36	11703.5	NA	6	15	10	11	1	6	NA	7477.14	7975.69	26355.1	4692.32	890.529	6144.51	NA
E3 ubiquitin-protein ligase UBR2 (EC 2.3.2.27) (N-recognin-2) (RING-type E3 ubiquitin transferase UBR2) (Ubiquitin-protein ligase E3-alpha-2) (Ubiquitin-protein ligase E3-alpha-II)	Ubr2 Kiaa0349	Q6WKZ8	NA	NA	NA	NA	5367.88	NA	NA	NA	NA	NA	NA	1	NA	NA	NA	NA	NA	NA	544.478	NA	NA
Putative transferase CAF17 homolog, mitochondrial (EC 2.1.-.-) (Iron-sulfur cluster assembly factor homolog)	Iba57	Q8CAK1	13894.7	32224.4	7496.47	17740.3	5373.55	4595.14	NA	1	1	1	1	1	1	NA	5043.42	3982.61	1147.66	1745.23	1126.09	1241.75	NA
Proteasome activator complex subunit 2 (11S regulator complex subunit beta) (REG-beta) (Activator of multicatalytic protease subunit 2) (Proteasome activator 28 subunit beta) (PA28b) (PA28beta)	Psme2 Pa28b1	P97372	16312.4	6408.89	20256.7	7216.71	5383.41	15231.7	13906.2	5	3	4	4	4	10	5	13539.2	3888.18	20008.5	2415.41	2381.78	7863.1	10753.1
MTSS1-like protein	Mtss1l	Q6P9S0	3412.56	2988.04	15552.7	12840.6	5389.31	2394.85	NA	3	1	8	2	1	2	NA	1402.86	247.031	12427.3	12104.1	882.571	1583.71	NA
WD repeat-containing protein 61 (Meiotic recombination REC14 protein homolog) [Cleaved into: WD repeat-containing protein 61, N-terminally processed]	Wdr61	Q9ERF3	NA	NA	4660.95	10935.6	5390.24	6671.69	NA	NA	NA	2	1	1	3	NA	NA	NA	734.088	109.38	816.265	4572.09	NA
Glypican-1 [Cleaved into: Secreted glypican-1]	Gpc1	Q9QZF2	26013.5	26308.4	13858.4	19398.3	5405.64	NA	13805.6	6	6	1	7	2	NA	1	19096.5	15233.4	2653.89	12218.2	1446.84	NA	3020.54
WD repeat domain phosphoinositide-interacting protein 4 (WIPI-4) (WD repeat domain X-linked 1) (WD repeat-containing protein 45)	Wdr45 DXImx38e Wdrx1 Wipi4	Q91VM3	NA	5888.49	18534.3	4213.94	5417.53	NA	NA	NA	1	1	2	1	NA	NA	NA	2025.77	5267	792.497	1547.6	NA	NA
Deubiquitinating protein VCIP135 (EC 3.4.19.12) (Valosin-containing protein p97/p47 complex-interacting protein 1) (Valosin-containing protein p97/p47 complex-interacting protein p135)	Vcpip1 Vcip135	Q8CDG3	21688	12581.4	15279.4	15066.6	5424.52	6759.01	4175.22	8	11	6	13	4	3	1	7062.55	9551.15	6097.9	6088.73	2417.57	2979.78	1696.88
Plexin-A1 (Plex 1) (Plexin-1)	Plxna1 Kiaa4053	P70206	25694.5	25446.6	22455.2	17399	5426.53	NA	4062.71	14	17	3	17	3	NA	1	19699.6	16651.4	12765.5	13973.3	3302.25	NA	1708.12
Brain-specific angiogenesis inhibitor 1-associated protein 2 (BAI-associated protein 2) (BAI1-associated protein 2) (Insulin receptor substrate protein of 53 kDa) (IRSp53) (Insulin receptor substrate p53) (Insulin receptor tyrosine kinase 53 kDa substrate)	Baiap2	Q8BKX1	87137.4	116570	33587.5	79515.5	5448.47	7564.31	5760.68	30	35	20	30	2	1	4	78990	108318	23758.7	70591.6	3973.04	4852.48	5749.06
Nicastrin	Ncstn	P57716	21079.5	14386.5	14837.5	10205.6	5450.39	11214	6635.94	3	5	4	3	3	8	3	12522.6	5952.17	7251.21	5153.8	1567.94	6037.49	2919.21
P2X purinoceptor 7 (P2X7) (ATP receptor) (P2Z receptor) (Purinergic receptor)	P2rx7 P2x7	Q9Z1M0	NA	NA	NA	NA	5457.2	19020.5	31805.3	NA	NA	NA	NA	1	1	5	NA	NA	NA	NA	1691.9	3118.95	22910.6
Protein phosphatase 1L (EC 3.1.3.16) (Protein phosphatase 1-like) (Protein phosphatase 2C isoform epsilon) (PP2C-epsilon)	Ppm1l Kiaa4175	Q8BHN0	9249.92	NA	30311.8	13629.3	5458.78	14255.6	NA	1	NA	1	1	2	2	NA	2214.56	NA	13475.9	3220.86	2223.22	3171.77	NA
5'-AMP-activated protein kinase subunit gamma-1 (AMPK gamma1) (AMPK subunit gamma-1) (AMPKg)	Prkag1 Prkaac	O54950	7641.81	224.675	1877.92	7250.54	5464.47	5425.28	6301.77	3	1	1	3	1	2	1	5653.84	74.2793	466.478	1825.99	1196.91	4315.16	1590.89
F-box only protein 41	Fbxo41 D6Ertd538e Kiaa1940	Q6NS60	32079.6	21558.3	26223.7	29096.7	5479.51	NA	NA	17	12	2	15	4	NA	NA	33368.2	18447.5	23407.6	24140.9	3814.29	NA	NA
Translation initiation factor eIF-2B subunit alpha (eIF-2B GDP-GTP exchange factor subunit alpha)	Eif2b1	Q99LC8	12223.1	7583.28	9699.38	4728.94	5498.19	5974.08	NA	1	2	1	1	1	2	NA	1439.69	2833.64	1123.43	440.97	362.077	3111.43	NA
Breast carcinoma-amplified sequence 3 homolog (K20D4) (Protein rudhira)	Bcas3	Q8CCN5	16401	20788	9634.42	18444.8	5501.05	3421.09	2858.73	9	8	2	12	4	1	1	8626.94	10522.7	2027	12333.7	3462.05	864.263	399.065
Collagen alpha-1(XII) chain	Col12a1	Q60847	NA	NA	NA	5023.44	5501.86	40510.3	37997.1	NA	NA	NA	1	2	52	42	NA	NA	NA	1789.47	2853.95	31490.5	32713.9
Aspartate--tRNA ligase, mitochondrial (EC 6.1.1.12) (Aspartyl-tRNA synthetase) (AspRS)	Dars2	Q8BIP0	NA	NA	NA	9209.06	5524.25	NA	NA	NA	NA	NA	2	1	NA	NA	NA	NA	NA	3226.49	1034.23	NA	NA
Peptidyl-prolyl cis-trans isomerase G (PPIase G) (Peptidyl-prolyl isomerase G) (EC 5.2.1.8) (Cyclophilin G) (Rotamase G)	Ppig	A2AR02	14376	8345.94	16192.4	4769.9	5528.87	12482.9	NA	1	1	2	1	1	2	NA	2558.81	626.303	3219.77	1405.42	566.924	1722.48	NA
Complement C1q subcomponent subunit A	C1qa	P98086	35679.2	16160.9	NA	23462.5	5530.06	NA	NA	2	2	NA	3	1	NA	NA	25824.4	9696.26	NA	19399.1	991.63	NA	NA
BAG family molecular chaperone regulator 5 (BAG-5) (Bcl-2-associated athanogene 5)	Bag5	Q8CI32	13609.1	20309.9	11149	10884.9	5530.57	8041.99	11097.6	4	7	5	5	4	2	4	9799.92	9442.29	6838.99	8796.36	4526.62	7108.9	8230.13
Adhesion G-protein coupled receptor G1 (G-protein coupled receptor 56) (Serpentine receptor cyt28) [Cleaved into: ADGRG1 N-terminal fragment (ADGRG1 NT) (GPR56 N-terminal fragment) (GPR56 NT) (GPR56(N)) (GPR56 extracellular subunit) (GPR56 subunit alpha); ADGRG1 C-terminal fragment (ADGRG1-CT) (GPR56 C-terminal fragment) (GPR56 CT) (GPR56(C)) (GPR56 seven-transmembrane subunit) (GPR56 7TM) (GPR56…	Adgrg1 Cyt28 Gpr56	Q8K209	25561.8	NA	8280.66	5224.51	5536.1	9133.25	NA	1	NA	1	1	1	1	NA	3798.62	NA	1362.64	403.965	301.368	777.019	NA
GDP-mannose 4,6 dehydratase (EC 4.2.1.47) (GDP-D-mannose dehydratase) (GMD)	Gmds	Q8K0C9	NA	11006.5	6483.99	6255.62	5542.71	4573.71	9920.28	NA	2	1	3	3	2	1	NA	5865.37	536.528	3261.16	2079.03	602.047	517.933
Dephospho-CoA kinase domain-containing protein	Dcakd	Q8BHC4	13275.2	6912.19	19144.3	8639.83	5558	8171.26	NA	1	1	2	3	2	2	NA	730.527	1564.78	2504.85	5029.82	2297.95	3891.17	NA
Protein FAM91A1	Fam91a1 D15Ertd621e Kiaa0493	Q3UVG3	11778.8	11222.5	11261	6531.47	5559.75	4961.47	4872.63	1	2	2	1	1	1	1	2149.99	3118.3	3679.06	865.144	1145.17	1358.97	1586.15
Rhotekin	Rtkn	Q8C6B2	NA	NA	NA	NA	5566.36	13419.9	21707	NA	NA	NA	NA	2	3	7	NA	NA	NA	NA	2109.6	5788.43	12617.6
Laminin subunit alpha-1 (Laminin A chain) (Laminin-1 subunit alpha) (Laminin-3 subunit alpha) (S-laminin subunit alpha) (S-LAM alpha)	Lama1 Lama Lama-1	P19137	NA	NA	9408.27	NA	5569.32	NA	NA	NA	NA	1	NA	1	NA	NA	NA	NA	2024.52	NA	245.859	NA	NA
Methyltransferase-like 26	Mettl26	Q9DCS2	NA	NA	17453.4	2336.86	5570.75	6879.01	3466.4	NA	NA	1	1	2	1	1	NA	NA	2624.82	65.1214	1098.01	1171.65	1767.77
Potassium voltage-gated channel subfamily A member 6 (MK1.6) (Voltage-gated potassium channel subunit Kv1.6)	Kcna6	Q61923	20587.9	18021.6	15592.1	11175.4	5579.63	8811.38	10261.7	3	2	2	3	2	2	1	13630.8	7841.71	9500.01	4637.45	2992.25	5618.34	3420.51
Thioredoxin, mitochondrial (MTRX) (Mt-Trx) (Thioredoxin-2)	Txn2	P97493	13781.6	18305.9	19093	10674.8	5583.41	NA	NA	2	3	2	4	3	NA	NA	4989.94	9330.76	8336.93	7048.5	3958.37	NA	NA
Protein LZIC (Leucine zipper and CTNNBIP1 domain-containing protein) (Leucine zipper and ICAT homologous domain-containing protein)	Lzic	Q8K3C3	NA	16290.8	23966.4	NA	5599.27	12576.3	9949.13	NA	1	1	NA	1	1	1	NA	1727.42	6722.74	NA	869.581	825.682	612.033
Coiled-coil domain-containing protein 25	Ccdc25	Q78PG9	NA	NA	NA	NA	5609.52	NA	NA	NA	NA	NA	NA	2	NA	NA	NA	NA	NA	NA	2272.25	NA	NA
Ubiquitin-conjugating enzyme E2 E3 (EC 2.3.2.23) (E2 ubiquitin-conjugating enzyme E3) (UbcM2) (Ubiquitin carrier protein E3) (Ubiquitin-conjugating enzyme E2-23 kDa) (Ubiquitin-protein ligase E3)	Ube2e3 Ubce4 Ubcm2	P52483	15466.9	62602	26875.8	12717.5	5626.49	NA	NA	1	1	3	1	1	NA	NA	2787.05	93630.2	19042.3	2610.7	1766.76	NA	NA
Ubiquitin-conjugating enzyme E2 E2 (EC 2.3.2.23) (E2 ubiquitin-conjugating enzyme E2) (Ubiquitin carrier protein E2) (Ubiquitin-protein ligase E2)	Ube2e2	Q91W82	NA	62602	NA	12717.5	5626.49	NA	NA	NA	1	NA	1	1	NA	NA	NA	93630.2	NA	2610.7	1766.76	NA	NA
Ubiquitin-conjugating enzyme E2 E1 (EC 2.3.2.23) ((E3-independent) E2 ubiquitin-conjugating enzyme E1) (EC 2.3.2.24) (E2 ubiquitin-conjugating enzyme E1) (UbcM3) (Ubiquitin carrier protein E1) (Ubiquitin-protein ligase E1)	Ube2e1 Ubce5 Ubcm3	P52482	NA	NA	NA	12717.5	5626.49	NA	NA	NA	NA	NA	1	1	NA	NA	NA	NA	NA	2610.7	1766.76	NA	NA
Protein Red (Cytokine IK) (IK factor) (Protein RER)	Ik Red Rer	Q9Z1M8	3053.82	18681.9	20157.6	9285.53	5627.48	9970.28	NA	1	1	3	2	1	4	NA	1166	12732.6	10127.4	7359.84	5210.22	5607.75	NA
Spermatogenesis-defective protein 39 homolog (hSPE-39) (VPS33B-interacting protein in apical-basolateral polarity regulator) (VPS33B-interacting protein in polarity and apical restriction)	Vipas39 Spe39 Vipar	Q8BGQ1	18346.4	14453.7	11397.1	6512.01	5629.25	11998.9	3300.81	1	1	2	2	1	1	1	3911.81	314.805	7522.56	1585.38	393.208	913.668	1731.26
N-alpha-acetyltransferase 10 (EC 2.3.1.255) (N-terminal acetyltransferase complex ARD1 subunit homolog A) (NatA catalytic subunit Naa10)	Naa10 Ard1 Ard1a Te2	Q9QY36	NA	10407.5	NA	12969.9	5630.88	9722.41	NA	NA	3	NA	2	1	2	NA	NA	2870.41	NA	3073.8	571.773	3703.91	NA
N-alpha-acetyltransferase 11 (EC 2.3.1.255) (N-terminal acetyltransferase complex ARD1 subunit homolog B) (NatA catalytic subunit Naa11)	Naa11 Ard1b Ard2	Q3UX61	NA	NA	NA	NA	5630.88	NA	NA	NA	NA	NA	NA	1	NA	NA	NA	NA	NA	NA	571.773	NA	NA
Diphosphoinositol polyphosphate phosphohydrolase 3-alpha (DIPP-3-alpha) (DIPP3-alpha) (EC 3.6.1.52) (Diadenosine 5',5'''-P1,P6-hexaphosphate hydrolase 3-alpha) (Diadenosine hexaphosphate hydrolase (AMP-forming)) (EC 3.6.1.60) (Nucleoside diphosphate-linked moiety X motif 10) (Nudix motif 10)	Nudt10 Dipp3a	P0C027	10562	30872.3	NA	9243.78	5644.33	NA	NA	1	5	NA	2	3	NA	NA	535.955	26181.7	NA	4998.98	1982.57	NA	NA
Diphosphoinositol polyphosphate phosphohydrolase 3-beta (DIPP-3-beta) (DIPP3-beta) (EC 3.6.1.52) (Diadenosine 5',5'''-P1,P6-hexaphosphate hydrolase 3-beta) (Diadenosine hexaphosphate hydrolase (AMP-forming)) (EC 3.6.1.60) (Nucleoside diphosphate-linked moiety X motif 11) (Nudix motif 11)	Nudt11 Dipp3b MNCb-1696	P0C028	10562	30872.3	NA	9243.78	5644.33	NA	NA	1	5	NA	2	3	NA	NA	535.955	26181.7	NA	4998.98	1982.57	NA	NA
Nuclear pore complex protein Nup93 (93 kDa nucleoporin) (CBP-interacting protein 4) (Nucleoporin Nup93)	Nup93 Cip4 Kiaa0095	Q8BJ71	13353.1	11085.1	17637	9734.84	5660.81	13934.1	5326.31	2	3	4	4	2	9	1	2815.82	4808.54	2546.04	2198.03	1395.22	8781.92	1730.06
N-acetylaspartylglutamate synthase A (NAAG synthetase A) (NAAGS) (EC 6.3.2.41) (N-acetylaspartylglutamylglutamate synthase A) (EC 6.3.2.42) (Ribosomal protein S6 modification-like protein A)	Rimkla Fam80a Rimk	Q6PFX8	NA	NA	NA	NA	5666.62	15654.6	12019.3	NA	NA	NA	NA	2	2	5	NA	NA	NA	NA	2226.37	6281.79	9264.29
LysM and putative peptidoglycan-binding domain-containing protein 2	Lysmd2	Q9D7V2	8923.99	6808.59	6515.58	9931.31	5667.95	NA	NA	1	1	1	2	1	NA	NA	1064.31	2462.65	155.119	2689.44	1130.19	NA	NA
Complex III assembly factor LYRM7 (LYR motif-containing protein 7)	Lyrm7 MZM1L	Q9DA03	NA	6319.82	NA	6702.14	5673.94	NA	NA	NA	1	NA	1	1	NA	NA	NA	1085.98	NA	349.362	1250.11	NA	NA
Plexin-A4	Plxna4 Kiaa1550	Q80UG2	20595.9	17776.3	16868.1	22025.1	5677.15	1361.63	5040.73	15	27	4	23	5	1	1	17675.8	14339	12892.6	50877.7	3219.71	404.039	1009.63
ATP-binding cassette sub-family F member 1	Abcf1	Q6P542	21944.8	14032.3	20267.4	8120.42	5678.64	19933.3	8887.74	1	3	2	7	2	6	4	5687.58	8049.48	7421.41	4376.11	1735.42	12986.6	5847.05
Protein tyrosine phosphatase type IVA 2 (EC 3.1.3.48) (Protein-tyrosine phosphatase 4a2) (Protein-tyrosine phosphatase of regenerating liver 2) (PRL-2)	Ptp4a2 Prl2	O70274	21766.6	14105.2	9386.04	15005.1	5684.16	5645.43	10057.4	4	4	2	4	4	1	1	13903.9	6424.35	7627.39	8332.71	2264.45	988.157	476.641
Golgi SNAP receptor complex member 2 (27 kDa Golgi SNARE protein) (Membrin)	Gosr2 Gs27	O35166	6756.5	21526.3	NA	7390.49	5684.3	6067.38	NA	2	1	NA	1	1	1	NA	5430.82	2800.57	NA	1280.15	285.501	2310.79	NA
Leptin receptor gene-related protein (Endospanin-1) (OB-R gene-related protein) (OB-RGRP)	Leprot Lepr Obr	O89013	NA	NA	NA	NA	5704.9	NA	8529.71	NA	NA	NA	NA	1	NA	1	NA	NA	NA	NA	303.321	NA	2086.01
Disks large homolog 3 (Synapse-associated protein 102) (SAP-102) (SAP102)	Dlg3 Dlgh3	P70175	29901	46259.3	12123.6	34183.3	5714.57	NA	NA	19	24	6	26	3	NA	NA	22218.6	90957.3	5227.34	22788.9	1066.14	NA	NA
Protein FAM57B	Fam57b	Q7TNV1	NA	NA	6373.7	NA	5715.01	9616.16	NA	NA	NA	3	NA	3	4	NA	NA	NA	4028.41	NA	3576.87	5770.13	NA
Ubiquitin-conjugating enzyme E2 H (EC 2.3.2.23) ((E3-independent) E2 ubiquitin-conjugating enzyme H) (EC 2.3.2.24) (E2 ubiquitin-conjugating enzyme H) (UBCH2) (Ubiquitin carrier protein H) (Ubiquitin-conjugating enzyme E2-20K) (Ubiquitin-protein ligase H)	Ube2h	P62257	NA	4663.08	18450.8	5165.25	5718.5	12281.2	6379.31	NA	1	1	1	1	2	1	NA	778.643	3088.9	650.883	892.463	2213.81	3914.36
Ras-specific guanine nucleotide-releasing factor 2 (Ras-GRF2) (Ras guanine nucleotide exchange factor 2)	Rasgrf2 Grf2	P70392	21761.5	7946.7	NA	13492.1	5725.53	NA	NA	8	6	NA	17	7	NA	NA	22352.8	5953.56	NA	8765.79	5436.78	NA	NA
RUN domain-containing protein 3A (Rap2-interacting protein 8) (RPIP-8)	Rundc3a Rap2ip Rpip8	O08576	14639.6	6216.28	15595.9	6909.67	5730.13	10165.3	NA	3	2	2	6	2	2	NA	7116.93	951.133	12721.8	3433.89	4155.82	1569.47	NA
Regulator of G-protein signaling 20 (RGS20) (Regulator of G-protein signaling Z1)	Rgs20 Rgsz1	Q9QZB1	32120	35567	10878.9	18254.8	5731.97	NA	NA	3	6	3	5	1	NA	NA	15646.5	25032.9	4152.35	13300.3	687.057	NA	NA
28S ribosomal protein S27, mitochondrial (MRP-S27) (S27mt)	Mrps27	Q8BK72	NA	9771.71	NA	6657.79	5753.18	6447.49	NA	NA	2	NA	1	1	1	NA	NA	1341.7	NA	1035.78	695.264	375.266	NA
TBC1 domain family member 24	Tbc1d24 Kiaa1171	Q3UUG6	44384.4	28138.4	23284.4	27876.6	5761.22	28251.6	NA	10	11	7	16	4	1	NA	36254.1	16332.4	14157.8	17066.6	2347.1	1097.22	NA
Magnesium transporter MRS2 homolog, mitochondrial (MRS2-like protein)	Mrs2 Gm902 Mrs2l	Q5NCE8	4297.08	NA	4731.16	15696.4	5769.25	18100	NA	1	NA	1	2	2	2	NA	710.804	NA	1566.33	8160.62	4613.1	16240	NA
Amyloid beta A4 precursor protein-binding family A member 1 (Adapter protein X11alpha) (Neuron-specific X11 protein) (Neuronal Munc18-1-interacting protein 1) (Mint-1)	Apba1 Mint1 X11	B2RUJ5	11725.7	24763.4	NA	11448	5778.05	8178.57	4812.56	2	4	NA	4	1	3	1	3996.77	12924.2	NA	8774.88	1108.3	5166.23	964.753
Protein-glutamate O-methyltransferase (EC 2.1.1.-) (Acidic residue methyltransferase 1)	Armt1	A6H630	11379.6	14832.7	8815.09	8846.68	5783.4	NA	NA	5	11	4	7	3	NA	NA	14155.7	8788.04	2921.2	3393.64	4685.16	NA	NA
Exocyst complex component 2 (Exocyst complex component Sec5)	Exoc2 Sec5 Sec5l1	Q9D4H1	20614.5	20269.6	35272.9	12796.5	5789.97	24891.1	7560.31	8	5	1	10	1	3	2	16538.5	7036.44	3505.89	5385.1	206.659	18819.6	2451.35
Phosphoglucomutase-2 (PGM 2) (EC 5.4.2.2) (Glucose phosphomutase 2) (Phosphodeoxyribomutase) (Phosphoglucomutase-1) (Phosphopentomutase) (EC 5.4.2.7)	Pgm2 Pgm1	Q7TSV4	14475.5	NA	11906	NA	5793.8	15321.5	7644.04	1	NA	1	NA	1	2	1	6837.45	NA	1123.47	NA	2501.19	7461.21	3651.23
Brefeldin A-inhibited guanine nucleotide-exchange protein 1 (BIG1) (Brefeldin A-inhibited GEP 1) (ADP-ribosylation factor guanine nucleotide-exchange factor 1)	Arfgef1	G3X9K3	13984	6602.21	11997.7	10281.7	5807.93	8364.83	11067.8	3	6	2	5	5	5	2	4088.67	5612.59	6799.82	8293.18	3475.64	4062.48	3871.51
Protein TBRG4 (Transforming growth factor beta regulator 4)	Tbrg4 Kiaa0948	Q91YM4	NA	18567.4	5729.5	10812.1	5817.63	20971.8	NA	NA	4	1	4	1	2	NA	NA	24143.8	1685.89	8126.1	186.731	15507.4	NA
Laminin subunit alpha-5 (Laminin-10 subunit alpha) (Laminin-11 subunit alpha) (Laminin-15 subunit alpha)	Lama5	Q61001	2676.88	NA	NA	9206.67	5822.15	12514.2	19265.4	1	NA	NA	2	3	15	33	1090.12	NA	NA	5970.66	1707.79	9954.13	17888.9
Mesencephalic astrocyte-derived neurotrophic factor (Arginine-rich protein) (Protein ARMET)	Manf Armet	Q9CXI5	17164	20122.6	33335.9	13896	5826.61	42703.8	NA	5	5	5	5	1	7	NA	6819.24	8331.19	11034.5	4162.52	1983.19	18239.5	NA
Arf-GAP domain and FG repeat-containing protein 1 (HIV-1 Rev-binding protein homolog) (Nucleoporin-like protein RIP)	Agfg1 Hrb Rip	Q8K2K6	15079.2	18583.7	12503.7	13360.3	5848.61	6286.33	NA	9	7	4	7	4	5	NA	6457.08	10522.1	4579.47	6925.01	3023.75	1767.39	NA
Serine/threonine-protein kinase Nek7 (EC 2.7.11.1) (Never in mitosis A-related kinase 7) (NimA-related protein kinase 7)	Nek7	Q9ES74	NA	NA	6532.7	3244.5	5852.07	20590.7	22114.7	NA	NA	2	3	4	7	9	NA	NA	960.268	1759.46	3106.75	13413.3	28311.7
Dedicator of cytokinesis protein 9 (Cdc42 guanine nucleotide exchange factor zizimin-1) (Zizimin-1)	Dock9 D14Wsu89e Kiaa1058 Ziz1	Q8BIK4	9734.77	8514.53	20135.3	7858.12	5902.49	15129.7	6434.59	3	2	10	5	5	2	1	3032.63	4676.88	12839.6	2555.57	3793.95	5651.67	1651.11
Delta-sarcoglycan (Delta-SG) (35 kDa dystrophin-associated glycoprotein) (35DAG)	Sgcd	P82347	NA	NA	NA	NA	5917	70122.9	77917.2	NA	NA	NA	NA	2	7	12	NA	NA	NA	NA	2307.19	90774.2	93590.1
Cyclin-dependent kinase inhibitor 1B (Cyclin-dependent kinase inhibitor p27) (p27Kip1)	Cdkn1b	P46414	3654.78	5569.28	22318.4	NA	5917.01	13156.6	20410.2	1	1	6	NA	2	4	6	667.556	981.716	10122	NA	2280.39	3586.18	7088.9
Neurolysin, mitochondrial (EC 3.4.24.16) (Microsomal endopeptidase) (MEP) (Mitochondrial oligopeptidase M) (Neurotensin endopeptidase)	Nln	Q91YP2	17328.5	15941.2	16667.4	13952.2	5930.96	1671.34	2442.73	5	10	3	12	2	1	1	9425.09	8227.42	6997.28	5245.75	1456.68	323.41	1287.15
Apoptosis-inducing factor 3 (EC 1.-.-.-) (Apoptosis-inducing factor-like protein)	Aifm3 Aifl	Q3TY86	16173.4	20703.1	17977.3	14324.4	5945.72	NA	NA	3	2	5	6	1	NA	NA	4976.33	9708.4	6978.32	6724.15	284.45	NA	NA
CAAX prenyl protease 1 homolog (EC 3.4.24.84) (Farnesylated proteins-converting enzyme 1) (FACE-1) (Prenyl protein-specific endoprotease 1) (Zinc metalloproteinase Ste24 homolog)	Zmpste24 Face1	Q80W54	13770.3	10544.9	8510.43	11806.7	5949.17	11005.1	2188.05	1	3	3	3	4	7	1	2425.4	5362.12	4358.71	11380	2514.98	4545.97	1398.55
FAD-linked sulfhydryl oxidase ALR (EC 1.8.3.2) (Augmenter of liver regeneration)	Gfer Alr MNCb-0663	P56213	16742.8	10581.4	NA	9847.44	5973.89	NA	NA	1	3	NA	3	2	NA	NA	611.53	4448.88	NA	4536.68	1817.07	NA	NA
Serine/threonine-protein kinase MRCK alpha (EC 2.7.11.1) (CDC42-binding protein kinase alpha)	Cdc42bpa Kiaa0451	Q3UU96	8758.46	12595.8	18278	9512.03	5979.11	7010.13	7405.77	6	5	10	9	4	6	3	5180.91	6114.23	14567.2	7666.94	5349.37	4555.18	4617.63
Sodium/myo-inositol cotransporter (Na(+)/myo-inositol cotransporter) (Sodium/myo-inositol transporter 1) (SMIT1) (Solute carrier family 5 member 3)	Slc5a3	Q9JKZ2	22231.9	NA	20748.6	20653.5	5984.66	5821	5043.98	1	NA	2	2	3	2	1	9234.37	NA	9365.5	13050	1747.75	778.604	502.878
Sphingosine kinase 2 (SK 2) (SPK 2) (EC 2.7.1.91)	Sphk2	Q9JIA7	20854.7	10605.6	17819	13132.2	5991.49	8586.26	4879.92	1	1	1	1	2	2	2	2379.41	1698.24	3101.43	682.759	2209.82	2729.96	2841.5
Amyloid-like protein 1 (APLP) (APLP-1) [Cleaved into: C30]	Aplp1	Q03157	13375.7	29110.1	NA	12501.9	5996.91	NA	NA	2	5	NA	2	1	NA	NA	9748.54	16628.2	NA	2447.5	396.088	NA	NA
Chromobox protein homolog 6	Cbx6	Q9DBY5	15636.7	48880	16756.2	27027.1	6006.56	11677.9	NA	1	1	1	1	1	1	NA	2564.54	4119.4	4684.39	10003.9	4169.15	3036.51	NA
Phosphorylase b kinase regulatory subunit beta (Phosphorylase kinase subunit beta)	Phkb	Q7TSH2	12288.5	13240	16091.2	6047.67	6013.8	4475.79	NA	2	2	4	4	1	1	NA	4596.6	11211.2	5937.59	3655.12	2427.17	2281.82	NA
Transcription and mRNA export factor ENY2 (Enhancer of yellow 2 transcription factor homolog)	Eny2	Q9JIX0	26365.1	7184.02	29766.5	35156.7	6015.09	26055.8	NA	2	1	1	2	1	1	NA	12095.6	1495.36	2297.01	28936.1	984.063	1185.53	NA
Protein MON2 homolog (Protein SF21)	Mon2 Kiaa1040 Sf21	Q80TL7	15990	13091.4	18977.7	15834.9	6017.06	8461.95	6974.67	4	3	5	6	3	6	2	3809.89	2470.55	13005.7	7418.92	2064.57	3907.82	1447.56
Gap junction beta-6 protein (Connexin-30) (Cx30)	Gjb6 Cxn-30	P70689	NA	NA	24354.1	NA	6025.88	NA	NA	NA	NA	1	NA	2	NA	NA	NA	NA	8315.69	NA	1023.67	NA	NA
WASH complex subunit 4 (WASH complex subunit SWIP)	Washc4 Kiaa1033	Q3UMB9	12790.3	NA	11671.8	8827.16	6039.59	8325.15	2131.79	1	NA	2	2	4	6	1	1109.65	NA	2895.09	2778.81	3353.59	5705.83	56.1168
Elongator complex protein 1 (ELP1) (IkappaB kinase complex-associated protein) (IKK complex-associated protein)	Ikbkap Elp1 Ikap	Q7TT37	10321.9	6139.61	8366.36	7664.29	6040.55	10048	35677.2	2	3	3	6	4	6	1	8057.43	2931.05	4079.23	3903.85	3775.27	4964.43	13119.2
Charged multivesicular body protein 2a (Chromatin-modifying protein 2a) (CHMP2a) (Vacuolar protein sorting-associated protein 2) (mVps2)	Chmp2a	Q9DB34	42977	15620.6	16214	12863.9	6050.31	13654.7	18476.5	2	3	3	3	2	2	2	37322	5362.53	4860.06	7351.75	3527.57	2520.19	6793.09
Glutamyl-tRNA(Gln) amidotransferase subunit A, mitochondrial (Glu-AdT subunit A) (EC 6.3.5.7) (Glutaminyl-tRNA synthase-like protein 1)	Qrsl1	Q9CZN8	13571.3	15334.8	NA	3722.76	6072.72	NA	NA	1	1	NA	1	1	NA	NA	3962.6	1338.22	NA	93.7656	604.135	NA	NA
Potassium channel subfamily T member 1	Kcnt1 Kiaa1422	Q6ZPR4	4779.11	10895.3	21815	2304.43	6081.56	NA	NA	2	1	1	2	1	NA	NA	2351.79	1805.4	4627.27	1445.22	3442.37	NA	NA
Protein OSCP1	Oscp1	Q8BHW2	13949.2	12773.4	NA	11959	6083.14	NA	NA	6	6	NA	4	1	NA	NA	8288.19	10972.3	NA	4767.76	1116.1	NA	NA
Acetyl-coenzyme A transporter 1 (AT-1) (Acetyl-CoA transporter 1) (Solute carrier family 33 member 1)	Slc33a1 Acatn	Q99J27	NA	NA	NA	6398.58	6104.89	13417	4265.74	NA	NA	NA	1	1	1	1	NA	NA	NA	742.044	517.337	439.24	467.177
Trans-1,2-dihydrobenzene-1,2-diol dehydrogenase (EC 1.3.1.20) (D-xylose 1-dehydrogenase) (D-xylose-NADP dehydrogenase) (EC 1.1.1.179) (Dimeric dihydrodiol dehydrogenase)	Dhdh	Q9DBB8	14402.1	30632.5	9453.08	14191	6105.85	15611.8	17796.8	3	3	3	1	3	7	8	9173.69	41452.6	3627.84	1423.25	2546.32	10791.5	14136.5
Delta(24)-sterol reductase (EC 1.3.1.72) (24-dehydrocholesterol reductase) (3-beta-hydroxysterol delta-24-reductase)	Dhcr24 Kiaa0018	Q8VCH6	NA	NA	NA	NA	6107.95	41232.8	18371.4	NA	NA	NA	NA	1	3	2	NA	NA	NA	NA	815.337	26704.5	8776.22
Proteasome assembly chaperone 2 (CD40 ligand-activated specific transcript 3) (Tumor necrosis factor superfamily member 5-induced protein 1)	Psmg2 Clast3 Tnfsf5ip1	Q9EST4	NA	18766.4	15633.9	16935.2	6115.85	11928.4	7939.99	NA	1	1	1	1	1	1	NA	1550.71	11463.9	546.592	665.586	603.302	1856.52
Coiled-coil domain-containing protein 47 (Adipocyte-specific protein 4)	Ccdc47 Asp4	Q9D024	9083.84	26138.4	1719.74	6186.44	6117.36	38228.7	8204.67	1	4	1	3	1	5	1	1374.49	42292.1	741.648	3222.53	1710.58	50552	980.736
Nucleoporin SEH1 (GATOR complex protein SEH1) (Nup107-160 subcomplex subunit SEH1)	Seh1l	Q8R2U0	20350.4	NA	13422.9	11695	6131.92	7241.82	NA	2	NA	2	2	2	2	NA	12264.1	NA	2766.57	4102.45	1018.99	2282.85	NA
Sphingosine-1-phosphate lyase 1 (S1PL) (SP-lyase 1) (SPL 1) (mSPL) (EC 4.1.2.27) (Sphingosine-1-phosphate aldolase)	Sgpl1	Q8R0X7	NA	NA	21166	NA	6135.15	14694.6	6615.45	NA	NA	2	NA	1	5	2	NA	NA	19586	NA	2631.65	9885.66	3365.99
Arginine-hydroxylase NDUFAF5, mitochondrial (EC 1.-.-.-) (NADH dehydrogenase [ubiquinone] 1 alpha subcomplex assembly factor 5) (Putative methyltransferase NDUFAF5) (EC 2.1.1.-)	Ndufaf5	A2APY7	15183.2	7055.22	11531	5894.68	6138.34	12225.8	NA	3	3	3	2	2	1	NA	9511.09	4497.18	8364.12	4233.59	5517.52	2089.91	NA
Pleckstrin homology-like domain family B member 1 (Protein LL5-alpha)	Phldb1 Kiaa0638 Ll5a	Q6PDH0	NA	18492.3	13660.5	10952	6144.33	221677	18831.7	NA	1	1	2	1	1	3	NA	2254.96	8504.53	7792.7	1893.07	36578.7	9062.14
Mitofusin-1 (EC 3.6.5.-) (Transmembrane GTPase MFN1)	Mfn1	Q811U4	NA	NA	11715.3	NA	6145.3	7178.97	NA	NA	NA	2	NA	1	1	NA	NA	NA	2874.91	NA	1009.52	806.989	NA
Ras/Rap GTPase-activating protein SynGAP (Neuronal RasGAP) (Synaptic Ras GTPase-activating protein 1) (Synaptic Ras-GAP 1)	Syngap1	F6SEU4	68411.7	71853.1	17806.4	69564.1	6146.19	11651.8	NA	73	67	7	71	1	1	NA	75394	79335.3	15582.2	79576	1458.51	3649.16	NA
Mitochondrial import inner membrane translocase subunit Tim8 B (Deafness dystonia protein 2 homolog)	Timm8b Ddp2 Tim8b	P62077	11755.2	28967.1	29850.8	15352.4	6148.97	14092.3	NA	2	2	1	1	2	1	NA	6178.51	8061.5	9607.4	1501.13	905.233	1829.07	NA
Protein FAM210B	Fam210b	Q9D8B6	9697.74	13163.3	NA	8629.93	6161.57	NA	NA	1	2	NA	1	1	NA	NA	1969.61	4378.81	NA	1156.76	890.779	NA	NA
Methylthioribulose-1-phosphate dehydratase (MTRu-1-P dehydratase) (EC 4.2.1.109) (APAF1-interacting protein) (Monocyte/macrophage protein 19)	Apip Mmrp19	Q9WVQ5	18645.3	7380.45	15478.4	8389.83	6165.93	18324.6	11359.1	2	3	3	3	2	4	2	18691.1	1148.75	7642.97	2913.12	2498.05	11914.4	5022.36
Unconventional myosin-Ie (Unconventional myosin 1E)	Myo1e Myr3	E9Q634	NA	NA	NA	NA	6168.31	22408.4	9895.24	NA	NA	NA	NA	4	11	5	NA	NA	NA	NA	4001.6	25079.3	5515.98
Importin-4 (Imp4) (Importin-4a) (Imp4a) (Ran-binding protein 4) (RanBP4)	Ipo4 Imp4a Ranbp4	Q8VI75	22218	11423.5	14593.9	6516.16	6185.73	11350.9	3428.56	4	7	5	6	5	6	3	7027.36	6969.89	9238.52	3601.56	4320.12	5765.46	3101.93
FAS-associated factor 1	Faf1	P54731	6357.23	7416.5	8974	NA	6187.6	10852.5	3837.8	1	2	2	NA	2	4	1	2724.24	1897.69	4295.87	NA	540.91	10803.9	968.054
Selenoprotein M (SelM)	Selenom	Q8VHC3	81031.7	9504.28	59632.7	NA	6191.36	20795.2	4369.57	2	3	5	NA	2	3	2	79577.8	5255.4	26647.3	NA	1535.6	9492.34	2077.06
Ubiquitin-conjugating enzyme E2 Z (EC 2.3.2.23) (E2 ubiquitin-conjugating enzyme Z) (Uba6-specific E2 conjugating enzyme 1) (Use1) (Ubiquitin carrier protein Z) (Ubiquitin-protein ligase Z)	Ube2z D11Moh35	Q3UE37	10723.4	11383.5	NA	9944.3	6195.31	8840.33	12341.8	2	3	NA	6	2	1	3	2572.54	6164.29	NA	4744.69	1217.33	1562.72	6336.77
Cytosolic 5'-nucleotidase 3A (EC 3.1.3.5) (7-methylguanosine phosphate-specific 5'-nucleotidase) (7-methylguanosine nucleotidase) (EC 3.1.3.91) (Cytosolic 5'-nucleotidase 3) (Cytosolic 5'-nucleotidase III) (cN-III) (Lupin) (Pyrimidine 5'-nucleotidase 1) (P5'N-1) (P5N-1) (PN-I)	Nt5c3a Nt5c3	Q9D020	13408.7	8881.66	NA	7995.24	6205.36	NA	NA	3	2	NA	4	3	NA	NA	4701.7	1012.04	NA	3585.13	2968.75	NA	NA
Peroxisomal membrane protein PEX14 (PTS1 receptor-docking protein) (Peroxin-14) (Peroxisomal membrane anchor protein PEX14)	Pex14	Q9R0A0	17108	8519.06	14478.6	6858.78	6214.5	16970.1	89238.3	1	2	2	4	3	4	1	2919.36	1227.95	2363.82	2015.2	3091.18	14249.4	6151.91
Neuronal proto-oncogene tyrosine-protein kinase Src (EC 2.7.10.2) (Proto-oncogene c-Src) (pp60c-src) (p60-Src)	Src	P05480	26041.7	27018.7	12819.6	20733.5	6215.63	9465.95	NA	8	8	9	13	1	2	NA	21189.4	22176	8296.7	17541.3	1980.38	9175.05	NA
Vacuolar protein sorting-associated protein 13A (Chorea-acanthocytosis protein homolog) (Chorein)	Vps13a Chac Kiaa0986	Q5H8C4	14712	13305.8	20093.3	16152.8	6232.51	13894.8	3222.69	10	3	3	12	1	3	1	10355.4	5751.14	19385.9	18445.1	1216.57	15459.5	880.377
Coiled-coil and C2 domain-containing protein 1B (Five prime repressor element under dual repression-binding protein 2) (FRE under dual repression-binding protein 2) (Freud-2)	Cc2d1b Kiaa1836	Q8BRN9	NA	15190.3	NA	NA	6237.04	7048.84	11109.4	NA	1	NA	NA	1	3	2	NA	21513	NA	NA	595.385	1922.87	9152.95
Diacylglycerol kinase theta (DAG kinase theta) (EC 2.7.1.107) (Diglyceride kinase theta) (DGK-theta)	Dgkq	Q6P5E8	20359.7	9462.39	7814.76	7375.76	6240.24	2188.41	NA	2	6	4	4	5	1	NA	3011.32	4085.32	3414.82	4633.89	3157	1022.55	NA
Protein transport protein Sec61 subunit alpha isoform 2 (Sec61 alpha-2)	Sec61a2	Q9JLR1	14796.1	4572.22	NA	7914.58	6242.42	28755.2	NA	2	2	NA	3	2	3	NA	3346.3	1741.89	NA	2685.47	1920.48	5518.22	NA
Dedicator of cytokinesis protein 11 (Activated Cdc42-associated guanine nucleotide exchange factor) (ACG) (Zizimin-2)	Dock11 Ziz2	A2AF47	NA	NA	NA	NA	6249.21	14397.6	6608.02	NA	NA	NA	NA	1	7	2	NA	NA	NA	NA	557.1	10239.5	3191.92
1-phosphatidylinositol 4,5-bisphosphate phosphodiesterase beta-3 (EC 3.1.4.11) (Phosphoinositide phospholipase C-beta-3) (Phospholipase C-beta-3) (PLC-beta-3)	Plcb3	P51432	NA	7842.55	24474.4	3716.31	6257.17	36449.4	18116.3	NA	2	12	1	6	35	16	NA	1757.57	17596.9	748.777	4820.85	28755.4	17229.6
Interferon-inducible double-stranded RNA-dependent protein kinase activator A (PKR-associated protein X) (PKR-associating protein X) (RAX) (Protein activator of the interferon-induced protein kinase) (Protein kinase, interferon-inducible double-stranded RNA-dependent activator)	Prkra Rax	Q9WTX2	NA	NA	9590.46	NA	6261.3	23860.2	NA	NA	NA	1	NA	1	10	NA	NA	NA	1788.25	NA	271.962	12030.9	NA
Gamma-aminobutyric acid type B receptor subunit 2 (GABA-B receptor 2) (GABA-B-R2) (GABA-BR2) (GABABR2) (Gb2) (G-protein coupled receptor 51)	Gabbr2 Gm425 Gpr51	Q80T41	36083.5	32583.9	35985.1	31325.1	6262.28	NA	NA	7	6	11	17	2	NA	NA	22023.5	19883.5	27055.9	25523.6	4620.61	NA	NA
Claudin-10	Cldn10 Cldn10a	Q9Z0S6	5478.16	8530.36	3650.75	7590.78	6265.52	NA	NA	2	3	1	1	3	NA	NA	2684.51	6538.55	1153.72	926.548	2883.81	NA	NA
Transmembrane protein 186	Tmem186	Q9CR76	13649.9	15671.9	24614.8	5478.35	6269.93	10305.4	NA	1	1	1	1	1	1	NA	648.644	1944.11	1843.12	336.804	488.823	126.932	NA
Leucyl-cystinyl aminopeptidase (Cystinyl aminopeptidase) (EC 3.4.11.3) (Oxytocinase) (OTase)	Lnpep	Q8C129	20331.8	75554.7	18256.3	7840.74	6283.69	30969.9	2267.8	5	4	6	11	9	20	1	22409.5	120824	6814.67	3622.7	4151.13	25644	251.665
ELKS/Rab6-interacting/CAST family member 1 (ERC-1) (CAZ-associated structural protein 2) (CAST2) (Rab6-interacting protein 2)	Erc1 Cast2 Kiaa1081 Rab6ip2	Q99MI1	37018.6	48162.7	29114.6	29044.7	6297.05	12620.2	3854.93	10	10	14	11	3	3	3	31905.1	39773.1	19888.3	26130.2	2490.87	8317.18	1161.18
E3 UFM1-protein ligase 1 (EC 6.3.2.-)	Ufl1 Kiaa0776	Q8CCJ3	NA	NA	15351.7	5352.78	6315.8	17866.7	5317.59	NA	NA	1	1	1	4	1	NA	NA	3965.58	430.021	360.869	7554.97	1847.94
Inter-alpha-trypsin inhibitor heavy chain H5 (ITI heavy chain H5) (ITI-HC5) (Inter-alpha-inhibitor heavy chain 5)	Itih5	Q8BJD1	NA	NA	59203.6	18890.2	6315.89	18695.5	27478.2	NA	NA	1	1	4	14	15	NA	NA	20146.7	988.743	5630.92	12862.2	18467.8
39S ribosomal protein L45, mitochondrial (L45mt) (MRP-L45)	Mrpl45	Q9D0Q7	11802.9	12538.8	NA	6065.71	6322.85	7912.65	NA	1	2	NA	2	1	1	NA	4512.69	2769.34	NA	2732.55	451.85	1113.72	NA
1,5-anhydro-D-fructose reductase (AF reductase) (EC 1.1.1.263) (Aldo-keto reductase family 1 member C-like protein 2) (Aldo-keto reductase family 1 member E1) (Aldo-keto reductase family 1 member E2)	Akr1e2 Akr1cl2 Akr1e1	Q9DCT1	4341.35	4935.52	6454.43	7227.85	6328.35	NA	NA	1	2	3	1	1	NA	NA	485.021	3523.68	4054.82	536.425	1758.12	NA	NA
CTP synthase 2 (EC 6.3.4.2) (CTP synthetase 2) (CTPsH) (UTP--ammonia ligase 2)	Ctps2	P70303	20382.3	NA	7973.81	12871.3	6333.21	21800.2	NA	2	NA	1	2	1	4	NA	15541.4	NA	1099.21	7461.57	842.579	17912	NA
Wiskott-Aldrich syndrome protein family member 3 (WASP family protein member 3) (Protein WAVE-3)	Wasf3 Wave3	Q8VHI6	30573	33203.6	33203.8	15585.3	6338.68	3659.14	NA	7	9	8	8	6	3	NA	15808.1	38869.4	16565.1	9921.48	2765.89	3853.58	NA
Cyclin-dependent kinase 14 (EC 2.7.11.22) (Cell division protein kinase 14) (Serine/threonine-protein kinase PFTAIRE-1)	Cdk14 Kiaa0834 Pftk1	O35495	19596.6	12542.7	NA	10548.5	6342.39	6248.82	NA	1	2	NA	4	3	1	NA	3181.51	1858.35	NA	7681.16	4241.49	1155.29	NA
E3 ubiquitin-protein ligase NEDD4-like (EC 2.3.2.26) (HECT-type E3 ubiquitin transferase NED4L) (NEDD4.2) (Nedd4-2)	Nedd4l Kiaa0439 Nedd4b	Q8CFI0	23857.6	20710	20248	17059.1	6345.2	19454.6	15352.9	6	7	7	11	4	10	4	13869.5	9584.38	13217.7	8607.32	4170.25	14891.9	13472.1
Regulating synaptic membrane exocytosis protein 3 (Nim3) (RIM3 gamma) (Rab-3-interacting molecule 3) (RIM 3)	Rims3 Kiaa0237	Q80U57	22264.2	25669.8	45889.8	19979.6	6372.61	13079.1	NA	3	2	2	4	1	1	NA	8135.1	15602.1	36621	9836	2271.55	1377.32	NA
Ubiquitin-conjugating enzyme E2 R2 (EC 2.3.2.23) (E2 ubiquitin-conjugating enzyme R2) (Ubiquitin carrier protein R2) (Ubiquitin-conjugating enzyme E2-CDC34B) (Ubiquitin-protein ligase R2)	Ube2r2 Cdc34b Ubc3b	Q6ZWZ2	NA	13443.3	8902.48	7791.28	6373.31	14490.5	9201.04	NA	3	2	3	1	2	2	NA	10558.8	6268.44	6700.7	3366.36	3783.17	9641.4
Nuclear export mediator factor Nemf (Serologically defined colon cancer antigen 1 homolog)	Nemf Sdccag1	Q8CCP0	11544.6	28468.8	38774.1	6655.51	6373.8	8131.15	NA	1	1	1	1	1	2	NA	6448.43	22080.1	19240.1	465.858	4876.49	4799.73	NA
Ankyrin repeat domain-containing protein 13A	Ankrd13a Ankrd13	Q80UP5	NA	11405.4	15601	NA	6376.32	NA	7591.71	NA	1	2	NA	1	NA	1	NA	890.304	11325.4	NA	262.058	NA	4084.35
Proline-rich transmembrane protein 3	Prrt3	Q6PE13	55366.4	30099.4	NA	35775.7	6378.91	NA	NA	4	7	NA	8	1	NA	NA	38435.9	27488.1	NA	29470.5	686.548	NA	NA
Phosphorylase b kinase regulatory subunit alpha, skeletal muscle isoform (Phosphorylase kinase alpha M subunit)	Phka1	P18826	9845.99	8331.5	12558.2	10618.6	6382.22	NA	NA	3	1	5	1	2	NA	NA	5488.04	1405.3	4147.06	2874.97	4610.31	NA	NA
ER membrane protein complex subunit 3 (Transmembrane protein 111)	Emc3 Tmem111	Q99KI3	15638.8	14086.3	26801.7	10147.9	6384.34	20298.2	NA	2	2	3	2	2	5	NA	4556.56	2827.84	8737.36	4055.86	1978.24	14012.8	NA
39S ribosomal protein L21, mitochondrial (L21mt) (MRP-L21)	Mrpl21 D9Wsu149	Q9D1N9	8975.91	NA	15741.3	10406	6394.75	NA	NA	1	NA	1	2	1	NA	NA	2430.11	NA	4269.23	7336.28	2833.71	NA	NA
Atlastin-2 (EC 3.6.5.-) (ADP-ribosylation factor-like protein 6-interacting protein 2) (ARL-6-interacting protein 2) (Aip-2)	Atl2 Arl6ip2	Q6PA06	24542.8	40534.3	51124.5	14408.3	6398.87	13670.9	11864.5	5	8	14	6	5	4	2	23021.3	37813.9	51241.3	14030.4	3619.41	13032.3	5170.73
Probable arginine--tRNA ligase, mitochondrial (EC 6.1.1.19) (Arginyl-tRNA synthetase) (ArgRS)	Rars2 Rarsl	Q3U186	7774.1	14958.7	10253.5	4676.59	6408.12	5084.73	NA	1	1	2	3	1	2	NA	1106.43	3500.64	1986.22	1335.93	776.69	728.236	NA
BDNF/NT-3 growth factors receptor (EC 2.7.10.1) (GP145-TrkB/GP95-TrkB) (Trk-B) (Neurotrophic tyrosine kinase receptor type 2) (TrkB tyrosine kinase)	Ntrk2 Trkb	P15209	40546.1	30765.8	18668.7	32418.4	6411.04	NA	NA	15	12	9	18	4	NA	NA	25960.6	23008.3	11499.9	22647.8	3141.96	NA	NA
Mitochondrial coenzyme A transporter SLC25A42 (Solute carrier family 25 member 42)	Slc25a42	Q8R0Y8	14949	5542.72	20993.7	4344.91	6423.44	3354.47	NA	2	5	1	1	1	1	NA	7563.91	4221.99	4474.18	655.754	1590.99	671.913	NA
Squamous cell carcinoma antigen recognized by T-cells 3 (SART-3) (mSART-3) (Tumor-rejection antigen SART3)	Sart3 Kiaa0156	Q9JLI8	16856	6098.43	15188.6	7895.4	6444.07	9471.36	7357.4	1	3	9	9	3	6	1	1581.41	2760.17	10286.4	4112.27	2665.4	6805.17	916.325
Apolipoprotein C-I (Apo-CI) (ApoC-I) (Apolipoprotein C1) [Cleaved into: Truncated apolipoprotein C-I]	Apoc1	P34928	NA	NA	NA	NA	6453.43	24102.1	NA	NA	NA	NA	NA	1	1	NA	NA	NA	NA	NA	789.083	4837.67	NA
Transportin-2 (Karyopherin beta-2b)	Tnpo2	Q99LG2	26128.7	13195.6	15179.2	12258.7	6455.67	8777.48	4131.85	12	10	8	13	5	7	4	14734.3	7189.79	8105.53	7222.51	3625.06	3824.65	1906.56
Protein archease (Protein ZBTB8OS)	Zbtb8os Arch	Q505B7	NA	NA	NA	NA	6469.6	7273.66	NA	NA	NA	NA	NA	1	1	NA	NA	NA	NA	NA	873.114	1054.78	NA
Ectonucleotide pyrophosphatase/phosphodiesterase family member 1 (E-NPP 1) (Lymphocyte antigen 41) (Ly-41) (Phosphodiesterase I/nucleotide pyrophosphatase 1) (Plasma-cell membrane glycoprotein PC-1) [Includes: Alkaline phosphodiesterase I (EC 3.1.4.1); Nucleotide pyrophosphatase (NPPase) (EC 3.6.1.9) (Nucleotide diphosphatase)]	Enpp1 Npps Pc1 Pdnp1	P06802	NA	NA	7536.82	NA	6482.52	10994.2	NA	NA	NA	1	NA	2	1	NA	NA	NA	1374.3	NA	2440.61	2346.4	NA
Exocyst complex component 7 (Exocyst complex component Exo70)	Exoc7 Exo70	O35250	30596.1	17838	22257.2	17520.3	6482.89	34715.7	4449.88	8	13	5	17	3	3	1	19361.4	14122.3	9823.56	13572	4546.19	32652.6	2921.61
N-alpha-acetyltransferase 15, NatA auxiliary subunit (N-terminal acetyltransferase 1) (NMDA receptor-regulated protein 1) (Protein tubedown-1)	Naa15 Narg1 Nat1 Tbdn-1 Tubedown	Q80UM3	7054.05	14912.1	8183.89	11566.6	6487.71	14173.1	8580.58	3	7	4	6	4	15	3	2300.11	8774.91	4036.24	6684.6	5476.49	9602.03	5216.23
Protein tweety homolog 3 (mTTY3)	Ttyh3 Kiaa1691	Q6P5F7	30895	18100.5	7551.99	30669.5	6496.54	NA	NA	5	4	2	3	2	NA	NA	26705.6	9426.25	4822.35	6750.61	1285.34	NA	NA
Protein IWS1 homolog (IWS1-like protein)	Iws1 Iws1l	Q8C1D8	7921.52	4643.25	7001.43	22746.4	6514.57	NA	NA	1	1	1	1	1	NA	NA	1169.41	1551.25	1424.09	9231.82	2258.55	NA	NA
Beta-2-microglobulin	B2m	P01887	NA	6719.14	NA	NA	6516.8	16078.3	35876.6	NA	1	NA	NA	2	3	2	NA	1183.27	NA	NA	1334.61	6908.52	7320.37
Phospholipase ABHD3 (EC 3.1.1.32) (EC 3.1.1.4) (Abhydrolase domain-containing protein 3) (Lung alpha/beta hydrolase 3) (MmLABH3)	Abhd3 Labh3	Q91ZH7	NA	8116.73	14202.6	6013.95	6527.71	NA	NA	NA	1	9	1	4	NA	NA	NA	1131.87	7329.75	932.009	2220.28	NA	NA
Vitamin K epoxide reductase complex subunit 1-like protein 1 (VKORC1-like protein 1) (EC 1.17.4.4)	Vkorc1l1	Q6TEK5	30102.8	22107.3	35065.1	13157.2	6535.49	25408.2	9133.76	3	3	2	2	4	3	2	22945.8	15842.6	31579.6	5797.92	5409.82	17092.4	7537.15
Leptin receptor overlapping transcript-like 1 (Endospanin-2)	Leprotl1	Q9CQ74	8628.34	10742.3	NA	10921.1	6537.63	5714.4	9836.57	1	1	NA	1	1	1	1	1157.78	2021.38	NA	1749.14	974.917	1232.47	2782.48
Arf-GAP with SH3 domain, ANK repeat and PH domain-containing protein 1 (130 kDa phosphatidylinositol 4,5-bisphosphate-dependent ARF1 GTPase-activating protein) (ADP-ribosylation factor-directed GTPase-activating protein 1) (ARF GTPase-activating protein 1) (Development and differentiation-enhancing factor 1) (DEF-1) (Differentiation-enhancing factor 1) (PIP2-dependent ARF1 GAP)	Asap1 Ddef1 Kiaa1249 Shag1	Q9QWY8	22428.6	11629.4	7938.26	17223.5	6537.64	7360.25	7698.06	20	13	2	22	6	8	4	16206.6	7018.27	2934.91	8780.07	3261.48	2967.38	3146.37
Intraflagellar transport protein 22 homolog (Rab-like protein 5)	Ift22 Rabl5	Q9DAI2	6853.7	5235.47	10928.6	9616.6	6543.33	NA	NA	1	1	2	1	1	NA	NA	1296.69	517.833	2487.42	733.824	478.725	NA	NA
Ran-binding protein 3 (RanBP3)	Ranbp3	Q9CT10	12726.7	12029.4	17941.1	11512	6549.05	8490.41	NA	3	3	4	5	2	4	NA	4296.66	7841.3	3695.42	4919.5	3491.77	1930.78	NA
Solute carrier family 25 member 51 (Mitochondrial carrier triple repeat protein 1)	Slc25a51 Mcart1	Q5HZI9	30537.8	18140.2	22438	10576	6598.98	11504.8	3545.55	8	10	6	8	3	6	3	18307.7	8489.44	17709.6	4494.11	2105.44	3295.15	1822.9
Uridine-cytidine kinase 1 (UCK 1) (EC 2.7.1.48) (Cytidine monophosphokinase 1) (Uridine monophosphokinase 1)	Uck1 Umpk	P52623	9929.02	7660.08	14544.7	5023.74	6608.63	14134.3	NA	1	1	1	1	1	1	NA	1754.83	1688.91	3118.91	340.245	717.526	2228.87	NA
Collagen alpha-1(XVIII) chain [Cleaved into: Endostatin]	Col18a1	P39061	NA	NA	NA	NA	6632.32	32382.3	42981.6	NA	NA	NA	NA	3	16	13	NA	NA	NA	NA	1991.27	25435.9	41513.5
Constitutive coactivator of peroxisome proliferator-activated receptor gamma (Constitutive coactivator of PPAR-gamma) (Constitutive coactivator of PPARG) (Protein FAM120B)	Fam120b Ccpg Kiaa1838	Q6RI63	10421.3	7836.83	13532.4	4214.51	6653.55	3630.5	NA	1	1	2	2	1	1	NA	509.558	749.886	4390.05	2276.7	1044.26	388.992	NA
Dihydroorotate dehydrogenase (quinone), mitochondrial (DHOdehase) (EC 1.3.5.2) (Dihydroorotate oxidase)	Dhodh	O35435	9158.78	7854.41	14084.8	3538.11	6662	6086.11	NA	2	2	3	3	2	1	NA	4432.13	2360.57	6119.72	1382.96	2577.55	1647.68	NA
F-box only protein 3	Fbxo3 Fba Fbx3	Q9DC63	NA	NA	NA	6758.18	6680.77	NA	NA	NA	NA	NA	1	1	NA	NA	NA	NA	NA	984.597	1357.59	NA	NA
Vacuolar protein sorting-associated protein 45 (mVps45)	Vps45 Vps45a	P97390	29611.2	17539.6	21266.7	14200.5	6681	12804.2	7961.88	15	15	15	17	11	8	4	21125.4	11872	12057.5	7599.66	4175.89	6076.62	3706.46
Sacsin (DnaJ homolog subfamily C member 29) (DNAJC29)	Sacs Kiaa0730	Q9JLC8	31145.4	11879.9	15280.1	7428.45	6703.15	7955.28	8676.66	3	7	4	5	14	6	2	13097.9	9433.54	12928.1	5158.42	5159.46	6165.26	6113.45
Huntingtin-interacting protein 1-related protein (HIP1-related protein)	Hip1r	Q9JKY5	16464.7	18349.9	21182.3	11775.8	6710.99	8155.19	2599.44	9	11	6	11	4	3	1	13359.9	13449.5	6688.71	8728.33	3904.83	2282.05	1781.74
WD40 repeat-containing protein SMU1 (Smu-1 suppressor of mec-8 and unc-52 protein homolog) [Cleaved into: WD40 repeat-containing protein SMU1, N-terminally processed]	Smu1	Q3UKJ7	14949.1	15441.1	21158.3	7964.22	6732.88	13640.5	6005.67	3	1	8	5	2	6	1	8654.11	195.149	13395.5	8250.72	1656.91	5130.35	2527.91
N-alpha-acetyltransferase 50 (EC 2.3.1.-) (N-acetyltransferase NAT13) (NatE catalytic subunit)	Naa50 Mak3 Nat13	Q6PGB6	15436.6	21893.6	12464.8	18099.3	6736.11	22216.8	NA	2	1	1	1	1	3	NA	2429.89	2367.41	480.678	4822.71	1273.06	12990	NA
Phosphoinositide 3-kinase regulatory subunit 4 (PI3-kinase regulatory subunit 4) (EC 2.7.11.1)	Pik3r4 Vps15	Q8VD65	14186	11441.2	16162.6	6610.13	6741.65	8852.1	6552.58	9	8	7	11	3	7	2	9120.92	6665.78	8934.66	3806.18	2487.29	4903.34	3355.52
Ras GTPase-activating protein-binding protein 1 (G3BP-1) (EC 3.6.4.12) (EC 3.6.4.13) (ATP-dependent DNA helicase VIII) (GAP SH3 domain-binding protein 1) (HDH-VIII)	G3bp1 G3bp	P97855	NA	NA	36921.2	14527.3	6752.2	31820.4	8301.89	NA	NA	3	3	1	7	1	NA	NA	40282.3	4649.66	482.316	27276.2	2126.42
Methylsterol monooxygenase 1 (EC 1.14.13.72) (C-4 methylsterol oxidase)	Msmo1 Sc4mol	Q9CRA4	28379.7	7756.95	7855.98	4450.45	6755.43	24903.4	12207.7	1	1	1	1	2	3	3	10717.8	1459.38	931.459	387.996	568.257	9024.47	4173.69
Cytoskeleton-associated protein 4 (63-kDa cytoskeleton-linking membrane protein) (Climp-63) (p63)	Ckap4	Q8BMK4	9887.09	NA	19571.3	9360.84	6758.34	21162.6	11840.4	8	NA	12	10	8	20	15	5838.08	NA	9711.03	5689.26	3166.61	12409.2	6500.44
N-alpha-acetyltransferase 25, NatB auxiliary subunit (Mitochondrial distribution and morphology protein 20) (N-terminal acetyltransferase B complex subunit MDM20) (NatB complex subunit MDM20) (N-terminal acetyltransferase B complex subunit NAA25)	Naa25 Mdm20	Q8BWZ3	9017.18	8197.19	10094.2	20423.1	6771.24	12484.8	3181.15	2	4	2	5	3	5	1	1554.91	3797.78	1904.91	20211.2	7682.32	6352.78	830.592
Phosphorylase b kinase gamma catalytic chain, skeletal muscle/heart isoform (EC 2.7.11.19) (Phosphorylase kinase subunit gamma-1) (Serine/threonine-protein kinase PHKG1) (EC 2.7.11.1) (EC 2.7.11.26)	Phkg1 Phkg	P07934	NA	NA	17746.8	9888.06	6777.23	NA	NA	NA	NA	2	1	1	NA	NA	NA	NA	14642.7	809.605	1069.39	NA	NA
Niban-like protein 1 (Protein FAM129B)	Fam129b	Q8R1F1	9030.52	1894.27	11975.8	3995.03	6786.27	26989.5	32287.6	1	1	2	1	5	12	20	1703.76	269.157	4892.22	681.557	4872.16	23244.2	27861.8
Tax1-binding protein 3 (Tax interaction protein 1) (TIP-1)	Tax1bp3	Q9DBG9	NA	NA	NA	NA	6815.63	47878.5	80678.1	NA	NA	NA	NA	1	3	3	NA	NA	NA	NA	1208.9	28485.6	43257.6
Protein DEK	Dek	Q7TNV0	9085.52	37421.2	58476.4	12336.4	6816.93	17684.7	13629.9	1	3	6	3	1	4	4	927.997	14631.3	26558	2938.2	320.653	7528.34	5982.23
Transient receptor potential cation channel subfamily V member 2 (TrpV2) (Growth factor-regulated calcium channel) (GRC) (Osm-9-like TRP channel 2) (OTRPC2)	Trpv2 Grc	Q9WTR1	17699	11237.7	9998.36	10627.1	6824.24	6037.23	3194.41	4	6	1	5	1	3	2	11276.6	6524.52	1062.6	8145.81	1340.76	4334.22	2824.71
Protein C8orf37 homolog		Q3UJP5	19018.8	16019.9	NA	9921.47	6830.8	NA	NA	1	3	NA	2	3	NA	NA	1475.32	5877.74	NA	3223.75	2671.44	NA	NA
Vacuolar ATPase assembly integral membrane protein Vma21	Vma21	Q78T54	133208	NA	231521	7926.17	6833.63	66400.7	44394	1	NA	1	1	1	1	1	12882.6	NA	25316.8	5328.7	2036.77	34296.6	29459
Sorting nexin-30	Snx30	Q8CE50	17822.2	9397.05	20604.5	9744.91	6838.32	NA	NA	1	1	2	3	3	NA	NA	4689.27	842.876	10897.6	4879.01	1738.91	NA	NA
Ethanolaminephosphotransferase 1 (EC 2.7.8.1) (Selenoprotein I) (SelI)	Selenoi D5Wsu178e Ept1 Kiaa1724	Q80TA1	10781.8	NA	NA	NA	6840.05	NA	NA	1	NA	NA	NA	1	NA	NA	1355.34	NA	NA	NA	681.531	NA	NA
Sodium/hydrogen exchanger 7 (Na(+)/H(+) exchanger 7) (NHE-7) (Solute carrier family 9 member 7)	Slc9a7 Nhe7	Q8BLV3	11096.5	NA	10877.1	9575.19	6848.5	NA	NA	1	NA	1	2	2	NA	NA	767.121	NA	1431.25	9942.15	6771.06	NA	NA
Mannose-1-phosphate guanyltransferase alpha (GDP-mannose pyrophosphorylase A) (GTP-mannose-1-phosphate guanylyltransferase alpha)	Gmppa	Q922H4	29819.3	21365.3	20875.5	15088.1	6855.72	13690.4	11848.4	4	3	4	3	4	4	3	15135.9	3486.9	10311.4	3735.03	2554.98	6497.06	8070.43
Reticulon-4 receptor-like 2 (Nogo receptor-like 3) (Nogo-66 receptor homolog 1) (Nogo-66 receptor-related protein 2) (NgR2)	Rtn4rl2 Ngrl3	Q7M6Z0	NA	NA	NA	13961.2	6865.88	NA	NA	NA	NA	NA	3	1	NA	NA	NA	NA	NA	8356.81	733.197	NA	NA
Eukaryotic translation initiation factor 4 gamma 2 (eIF-4-gamma 2) (eIF-4G 2) (eIF4G 2) (Novel APOBEC-1 target 1) (Translation repressor NAT1) (p97)	Eif4g2 Nat1	Q62448	26966.6	16674.1	19271.6	13517.5	6880.65	21926.6	7382.55	7	8	8	11	7	10	3	17438.3	12611.1	14062.2	11681.3	4149.12	10867	3483.82
NAC-alpha domain-containing protein 1	Nacad Kiaa0363	Q5SWP3	NA	NA	NA	NA	6899.79	35234.5	NA	NA	NA	NA	NA	4	27	NA	NA	NA	NA	NA	3872.42	32143.8	NA
Rap guanine nucleotide exchange factor 5 (Guanine nucleotide exchange factor for Rap1) (M-Ras-regulated Rap GEF) (MR-GEF)	Rapgef5 Gfr Kiaa0277 Mrgef	Q8C0Q9	31778.5	26870.9	46623.6	29521.7	6902.2	NA	NA	1	1	1	1	1	NA	NA	5326.64	2037.32	3428.22	21.5825	805.708	NA	NA
Phosphatidylinositol 3,4,5-trisphosphate-dependent Rac exchanger 1 protein (P-Rex1) (PtdIns(3,4,5)-dependent Rac exchanger 1)	Prex1 Kiaa1415	Q69ZK0	9202.91	6309.64	17755.7	9103.83	6907.17	4572.5	NA	6	4	16	10	2	3	NA	5835.86	4180.48	11839.6	5417.08	8810.7	2706.96	NA
Cytochrome c oxidase assembly factor 7 (Beta-lactamase hcp-like protein) (Respiratory chain assembly factor 1) (Sel1 repeat-containing protein 1)	Coa7 Selrc1	Q921H9	NA	NA	NA	10324.2	6915.69	NA	NA	NA	NA	NA	1	1	NA	NA	NA	NA	NA	1103.46	1218.45	NA	NA
Nucleolar protein 58 (MSSP) (Nucleolar protein 5) (SIK-similar protein)	Nop58 Nol5	Q6DFW4	9824.66	5192.73	19647	6738.53	6922.31	12147.1	1601.22	4	2	7	6	7	8	1	10803.6	1628.6	12165.7	4704.45	5614.61	5707.56	866.878
Chromogranin-A (CgA) [Cleaved into: Pancreastatin; Beta-granin; WE-14; Catestatin; GE-25; Serpinin-RRG; Serpinin (AL26); p-Glu serpinin precursor]	Chga	P26339	NA	NA	NA	9678.21	6931.12	NA	NA	NA	NA	NA	1	1	NA	NA	NA	NA	NA	814.728	558.26	NA	NA
Epidermal growth factor receptor (EC 2.7.10.1)	Egfr	Q01279	8507.43	5975.52	13838.3	6106.24	6937.56	14824.4	23112.4	3	2	3	2	2	6	4	4558.47	2680.38	5867.01	380.037	1050.3	12823.7	16301.2
AP-3 complex subunit sigma-2 (AP-3 complex subunit sigma-3B) (Adaptor-related protein complex 3 subunit sigma-2) (Sigma-3B-adaptin) (Sigma3B-adaptin) (Sigma-adaptin 3b)	Ap3s2	Q8BSZ2	27517.7	15770.1	17692.5	18122.7	6939.86	NA	NA	2	2	3	3	3	NA	NA	10106.2	6771.47	7654.83	4073.06	2570.95	NA	NA
Claudin-19	Cldn19	Q9ET38	NA	NA	NA	NA	6942.55	21829.8	130840	NA	NA	NA	NA	2	3	3	NA	NA	NA	NA	4686.96	13728.4	85427
RAC-alpha serine/threonine-protein kinase (EC 2.7.11.1) (AKT1 kinase) (Protein kinase B) (PKB) (Protein kinase B alpha) (PKB alpha) (Proto-oncogene c-Akt) (RAC-PK-alpha) (Thymoma viral proto-oncogene)	Akt1 Akt Rac	P31750	5196.63	NA	8621.86	4194.63	6950.69	6258.35	3269.56	1	NA	1	3	2	2	1	380.514	NA	1010.85	2199.7	2605.38	3268.61	1666.79
Serine/threonine-protein kinase 24 (EC 2.7.11.1) (Mammalian STE20-like protein kinase 3) (MST-3) (STE20-like kinase MST3) [Cleaved into: Serine/threonine-protein kinase 24 35 kDa subunit (Mammalian STE20-like protein kinase 3 N-terminal) (MST3/N); Serine/threonine-protein kinase 24 12 kDa subunit (Mammalian STE20-like protein kinase 3 C-terminal) (MST3/C)]	Stk24 Mst3 Stk3	Q99KH8	16036.4	16564.9	10506.1	11878.2	6953.53	16075.3	11032.7	8	9	7	9	9	8	4	8164.99	9005	5918.43	11459.7	4335.19	10352.6	5168.55
Anoctamin-10 (Transmembrane protein 16K)	Ano10 Tmem16k	Q8BH79	5429.34	18967	8067.68	8129.66	6955.51	11648.4	5530.09	1	1	1	2	2	5	2	995.11	2937.89	655.381	6811.11	1749.67	6752.51	2296.46
Histidine-rich glycoprotein (Histidine-proline-rich glycoprotein) (HPRG)	Hrg	Q9ESB3	NA	NA	NA	NA	6955.88	24732.5	24649.3	NA	NA	NA	NA	1	9	10	NA	NA	NA	NA	304.346	16532.4	14585.9
Ephexin-1 (Eph-interacting exchange protein) (Neuronal guanine nucleotide exchange factor)	Ngef	Q8CHT1	34935	58905.3	NA	37991.6	6955.91	NA	NA	21	27	NA	25	2	NA	NA	21956.3	42178.6	NA	21096.1	3858.83	NA	NA
Polymerase delta-interacting protein 2	Poldip2	Q91VA6	21214.7	23298.1	15974	10510.5	6966.67	6839.61	NA	1	1	2	1	3	2	NA	2788.72	15396.7	12188.7	890.155	4434.74	3090.46	NA
Tropomodulin-1 (Erythrocyte tropomodulin) (E-Tmod)	Tmod1 Tmod	P49813	20816	22791.2	11796.8	27199.2	6972.4	25648.1	31983	6	9	4	12	3	8	8	14622.7	16755.5	5661.71	15147.5	2035.89	28342.6	70444.2
CCA tRNA nucleotidyltransferase 1, mitochondrial (EC 2.7.7.72) (mitochondrial tRNA nucleotidyl transferase, CCA-adding) (mt CCA-adding enzyme) (mt tRNA CCA-diphosphorylase) (mt tRNA CCA-pyrophosphorylase) (mt tRNA adenylyltransferase)	Trnt1	Q8K1J6	15649.2	9146.35	23269.6	6495.82	6984.66	10768.4	2554.24	3	2	6	4	3	5	1	7865.44	4931.46	22164.4	6091.12	3686.73	7952.82	1508
ATP-binding cassette sub-family F member 3	Abcf3	Q8K268	NA	20725	27759.6	9356.04	6986.91	11460.8	10046.9	NA	1	2	2	2	3	1	NA	1776.52	11261.3	7181.92	1789.99	4036.1	2713.95
Mitochondrial import receptor subunit TOM5 homolog	Tomm5 Tom5	B1AXP6	6521	NA	13738.3	5220.47	6992.73	NA	NA	1	NA	1	2	2	NA	NA	2401.28	NA	2711.6	2541.09	5714.25	NA	NA
Hsp70-binding protein 1 (HspBP1) (Heat shock protein-binding protein 1) (Hsp70-interacting protein 1)	Hspbp1 Hspbp	Q99P31	9871.16	8264.79	8030.61	8619.24	6994.1	8624.31	7618.53	1	1	2	2	3	3	2	4674.98	2308.05	2812.51	1386.41	2497.62	2742.74	2026.83
Tetratricopeptide repeat protein 38 (TPR repeat protein 38)	Ttc38	A3KMP2	15057	14100.4	20304.4	5575.29	7012.12	20877.8	14573.9	1	1	1	1	1	6	1	3495.97	502.442	4784.66	347.88	107.741	16412.1	6181.44
Rho GTPase-activating protein 35 (Glucocorticoid receptor DNA-binding factor 1)	Arhgap35 Grlf1 Kiaa1722 P190A p190ARHOGAP	Q91YM2	24017.3	14451.1	17177.8	16129.3	7055.72	9754.54	8230.76	5	4	2	7	5	5	2	13301.8	9138.09	9872.93	7969.41	2434.47	6291.36	3491.82
SH3 and multiple ankyrin repeat domains protein 1 (Shank1)	Shank1	D3YZU1	32488.9	28061.2	46405.8	27660.8	7058.27	NA	NA	36	4	43	43	2	NA	NA	24130.1	34756.7	36740.8	21571.3	3815.35	NA	NA
Plasminogen (EC 3.4.21.7) [Cleaved into: Plasmin heavy chain A; Activation peptide; Angiostatin; Plasmin heavy chain A, short form; Plasmin light chain B]	Plg	P20918	NA	NA	NA	1288.03	7067	21942.5	34145.2	NA	NA	NA	1	1	21	23	NA	NA	NA	225.025	1598.78	16556.1	21732.8
Complement C1q subcomponent subunit C	C1qc C1qg	Q02105	17991.9	20072.7	NA	15233.8	7069.47	NA	4591.12	2	5	NA	4	1	NA	1	4575.53	11582	NA	5951.65	492.998	NA	889.415
Elongator complex protein 3 (EC 2.3.1.48)	Elp3	Q9CZX0	15893.3	14427	13458.5	18725.1	7097.85	34163.3	6585.54	2	3	3	3	1	4	1	5777.24	7501.01	5928.85	17646.1	142.025	35125.6	542.672
SWI/SNF-related matrix-associated actin-dependent regulator of chromatin subfamily B member 1 (BRG1-associated factor 47) (BAF47) (Integrase interactor 1 protein) (SNF5 homolog) (mSNF5)	Smarcb1 Baf47 Ini1 Snf5l1	Q9Z0H3	NA	NA	26359.9	4266.07	7104.95	NA	NA	NA	NA	2	1	2	NA	NA	NA	NA	11523.7	396.036	5051.6	NA	NA
39S ribosomal protein L49, mitochondrial (L49mt) (MRP-L49)	Mrpl49	Q9CQ40	NA	NA	NA	9783.06	7105.94	14578.8	NA	NA	NA	NA	1	1	1	NA	NA	NA	NA	994.302	2065.49	1238.65	NA
Glutamine--fructose-6-phosphate aminotransferase [isomerizing] 1 (EC 2.6.1.16) (D-fructose-6-phosphate amidotransferase 1) (Glutamine:fructose-6-phosphate amidotransferase 1) (GFAT 1) (GFAT1) (Hexosephosphate aminotransferase 1)	Gfpt1 Gfpt	P47856	NA	NA	13401	6992.16	7110.95	9155.62	3839.15	NA	NA	2	1	1	2	1	NA	NA	8409.56	376.517	776.963	6155.44	514.21
Tenascin (TN) (Hexabrachion) (Tenascin-C) (TN-C)	Tnc Hxb	Q80YX1	10205.2	19352.7	42868	19160	7111.33	NA	NA	2	3	26	1	1	NA	NA	4936.35	11042.5	42316.8	1503.28	1989.82	NA	NA
Disco-interacting protein 2 homolog A (DIP2 homolog A)	Dip2a Dip2 Kiaa0184	Q8BWT5	20910.3	12375.4	17321.9	12649.7	7115.48	9546.77	NA	5	4	11	5	11	3	NA	11693.5	5432.6	10264.2	6908.1	3335.94	3956.69	NA
CD151 antigen (GP27) (Membrane glycoprotein SFA-1) (Platelet-endothelial tetraspan antigen 3) (PETA-3) (CD antigen CD151)	Cd151 Peta3	O35566	NA	NA	NA	NA	7142.07	25891.3	43392.7	NA	NA	NA	NA	2	6	9	NA	NA	NA	NA	3107.09	11708.9	35532
28S ribosomal protein S23, mitochondrial (MRP-S23) (S23mt)	Mrps23	Q8VE22	21089	16758.1	21179.2	11504.3	7143.67	11548.3	NA	2	3	1	2	3	2	NA	6704.76	2406.25	4375.4	1893.53	3709.96	2736.14	NA
Ubiquitin-associated protein 2-like	Ubap2l	Q80X50	18237.3	19562.5	15884.1	15991.5	7153.72	16592.1	4334.51	4	3	6	6	3	10	1	12223	12255	12049.5	8003.6	3959.47	11820.2	2242.23
Protein XRP2	Rp2 Rp2h	Q9EPK2	32727	21825.5	35325.9	12297.6	7162.9	24062.4	12719.8	1	4	1	1	1	2	2	3971.7	14386.4	5507.38	715.485	750.368	18260.4	9446.6
Rabankyrin-5 (Rank-5) (Ankyrin repeat and FYVE domain-containing protein 1) (Ankyrin repeats hooked to a zinc finger motif)	Ankfy1 Ankhzn Kiaa1255	Q810B6	9960.93	10420.4	10222.1	7612.56	7169.63	7964.48	2682.29	7	5	5	7	2	8	2	5734.62	9511.35	3003.91	5727.8	5309.88	3873.84	887.888
Regulator of G-protein signaling 17 (RGS17) (Regulator of Gz-selective protein signaling 2)	Rgs17 Rgsz2	Q9QZB0	28626.1	110694	12597.5	51253	7178.6	NA	NA	2	5	2	4	2	NA	NA	12563.9	180044	5990.08	50808.5	4122.72	NA	NA
Hamartin (Tuberous sclerosis 1 protein homolog)	Tsc1 Kiaa0243	Q9EP53	12786.4	8793.39	4290.42	7420.55	7180.28	11380.5	NA	3	3	2	3	1	1	NA	10752.2	7372.67	1546.27	4170.83	295.556	904.011	NA
Tudor and KH domain-containing protein (Tudor domain-containing protein 2)	Tdrkh Tdrd2	Q80VL1	25843.1	29249.8	23105.5	9016.95	7181.53	26999.2	12702.1	2	2	6	3	2	2	1	5333.65	9593.98	19290.7	5094.34	2134.21	4591.41	682.592
Protein enabled homolog (NPC-derived proline-rich protein 1) (NDPP-1)	Enah Mena Ndpp1	Q03173	6720.25	5449.68	NA	13598.5	7188.93	NA	NA	2	2	NA	6	3	NA	NA	2475.42	2294	NA	10857.2	2599.35	NA	NA
Transcription factor BTF3 (Nascent polypeptide-associated complex subunit beta) (NAC-beta) (RNA polymerase B transcription factor 3)	Btf3	Q64152	NA	NA	16285	NA	7205.29	27053.3	NA	NA	NA	1	NA	1	4	NA	NA	NA	3524.09	NA	2527.54	19975.7	NA
EKC/KEOPS complex subunit Tprkb (TP53RK-binding protein)	Tprkb	Q8QZZ7	16953.5	10795.2	36040.8	NA	7209.93	17247.6	4278.07	1	1	1	NA	1	1	1	3250.9	728.871	5282.34	NA	725.556	1173.5	2236.77
Essential MCU regulator, mitochondrial (Single-pass membrane protein with aspartate-rich tail 1, mitochondrial)	Smdt1 Emre	Q9DB10	16386.3	18946.9	14602.8	6064.87	7226.18	6628.02	NA	2	2	2	1	2	1	NA	7115.93	17561.7	8208.06	964.289	5431.82	535.923	NA
Mitochondrial import inner membrane translocase subunit TIM14 (DnaJ homolog subfamily C member 19)	Dnajc19 Tim14 Timm14	Q9CQV7	1324.41	21585.7	733.349	10257.4	7230.55	8639.38	NA	1	2	1	2	1	1	NA	374.231	15396.5	101.637	8251.55	3317.39	259.328	NA
Serine incorporator 1 (Axotomy-induced glyco/Golgi protein 2) (Membrane protein TMS-2) (Tumor differentially expressed protein 1-like) (Tumor differentially expressed protein 2)	Serinc1 Aigp2 Tde1l Tde2 Tms2	Q9QZI8	13421.2	9681.09	5645.23	14087.7	7250.3	7216.74	NA	2	3	1	3	1	2	NA	8147.49	2258.95	903.304	6016.76	1094.97	1859.9	NA
Adhesion G protein-coupled receptor L3 (Latrophilin-3) (Lectomedin-3)	Adgrl3 Kiaa0768 Lec3 Lphn3	Q80TS3	22423.8	11985	18980.8	18055.5	7252.96	NA	NA	8	11	4	13	3	NA	NA	11282.4	8306.17	6164.09	6755.01	2361.03	NA	NA
5-oxoprolinase (EC 3.5.2.9) (5-oxo-L-prolinase) (5-OPase) (Pyroglutamase)	Oplah	Q8K010	27170.1	14525.5	21162.3	10297.2	7258.61	10514.5	8577.02	1	2	10	4	4	5	4	8053.39	3494.19	12549.4	7307.5	2065.01	5846.02	2271.92
Ufm1-specific protease 2 (UfSP2) (EC 3.4.22.-)	Ufsp2	Q99K23	6220.94	4920.56	7524.63	3335.39	7259.86	15583.4	NA	1	1	2	2	4	3	NA	2268.59	612.483	2184.31	1303.49	5634.43	5435.74	NA
Calcium-binding protein 39-like (MO25beta) (Mo25-like protein)	Cab39l	Q9DB16	NA	NA	NA	NA	7260.57	28265.8	31867.5	NA	NA	NA	NA	5	5	5	NA	NA	NA	NA	2167.95	9576.21	17735
ATP synthase subunit a (F-ATPase protein 6)	Mtatp6 Atp6 Atpase6 mt-Atp6	P00848	NA	18916.4	NA	11402.2	7279.88	NA	NA	NA	1	NA	1	1	NA	NA	NA	1541.69	NA	3359.17	3528.06	NA	NA
Methionine aminopeptidase 1 (MAP 1) (MetAP 1) (EC 3.4.11.18) (Peptidase M 1)	Metap1	Q8BP48	14558	NA	11801.9	8312.05	7283.34	13788	4070.6	1	NA	1	2	2	6	1	2042.45	NA	2074.47	1798.87	966.778	5751.51	742.614
Ral GTPase-activating protein subunit beta (p170)	Ralgapb Kiaa1219	Q8BQZ4	15361.6	10597.9	9084.07	12805.1	7285.29	9663.64	4336.47	6	6	5	4	2	2	1	8836.48	4161.98	6569.61	2406.26	989.787	1127.03	449.53
Kinectin	Ktn1	Q61595	NA	13129.9	16072.5	37244.7	7289.13	18141.9	3812.85	NA	9	7	10	7	26	1	NA	7766.95	11041.7	89326	5236.16	13836.2	1062.45
Testis-specific Y-encoded-like protein 4 (TSPY-like protein 4)	Tspyl4 D10Bwg0791e	Q8VD63	78186.6	NA	NA	5985.3	7300.99	60526	NA	1	NA	NA	1	1	2	NA	51925.4	NA	NA	1604.55	1181.35	30540.2	NA
BTB/POZ domain-containing protein KCTD8	Kctd8	Q50H33	NA	10157.6	25588.8	7491.86	7306.26	8391.36	NA	NA	4	4	4	3	1	NA	NA	3499.9	11584.5	2152.31	3436.64	3785.6	NA
Endoplasmic reticulum-Golgi intermediate compartment protein 1 (ER-Golgi intermediate compartment 32 kDa protein) (ERGIC-32)	Ergic1 Ergic32	Q9DC16	33975.1	27011.5	48348.7	18875.1	7313.4	28867.9	11056.8	5	5	5	6	4	6	1	34144	18681.7	46945.3	8057.96	2861.2	21854.4	5969.77
Protein YIF1B (YIP1-interacting factor homolog B)	Yif1b	Q9CX30	16329.9	14578.9	19433.8	17493.6	7322.46	16353.2	9769.56	2	3	3	3	1	2	1	5725.99	3160.58	3421.9	8246.31	290.255	8208.52	649.39
5'(3')-deoxyribonucleotidase, mitochondrial (5',3'-nucleotidase, mitochondrial) (EC 3.1.3.-) (Deoxy-5'-nucleotidase 2) (dNT-2)	Nt5m Dnt2	Q8VCE6	24577.7	24995	28483.2	10337.9	7329.81	6723.51	NA	1	1	3	2	1	1	NA	3551.26	754.204	17811.9	4389.9	704.343	3227.29	NA
Eukaryotic translation initiation factor 5B (eIF-5B) (EC 3.6.5.3) (Translation initiation factor IF-2)	Eif5b If2	Q05D44	9371.75	12188.9	9816.55	3333.45	7336.44	19539.5	7644.48	2	1	3	1	1	6	1	5811.88	1282.98	4186.93	287.677	769.615	19376.2	1070.16
Uracil phosphoribosyltransferase homolog	Uprt	B1AVZ0	NA	NA	NA	NA	7345.15	9458.98	NA	NA	NA	NA	NA	1	2	NA	NA	NA	NA	NA	826.678	6891.64	NA
Homer protein homolog 1 (Homer-1) (VASP/Ena-related gene up-regulated during seizure and LTP 1) (Vesl-1)	Homer1 Vesl1	Q9Z2Y3	77493.3	73865.8	50136	67105.5	7350.07	NA	NA	28	26	4	32	5	NA	NA	67463.9	57977.7	51067.6	55157.7	5047.61	NA	NA
Cullin-4B (CUL-4B)	Cul4b mKIAA0695	A2A432	21094.2	14055.1	18074.7	9137.05	7350.14	4778.57	NA	9	7	4	2	3	3	NA	23791.9	7323.53	19570	1549.09	1349.57	3816.52	NA
Disintegrin and metalloproteinase domain-containing protein 11 (ADAM 11) (Metalloproteinase-like, disintegrin-like, and cysteine-rich protein) (MDC)	Adam11 Mdc	Q9R1V4	15200.5	8236.81	23693.1	17584.2	7356.98	6605.94	NA	2	3	3	3	2	1	NA	6310.09	1789.05	13597.2	4506.97	2294.29	2461.37	NA
2-amino-3-ketobutyrate coenzyme A ligase, mitochondrial (AKB ligase) (EC 2.3.1.29) (Aminoacetone synthase) (Glycine acetyltransferase)	Gcat Kbl	O88986	NA	NA	25782.1	7966.45	7358.23	NA	NA	NA	NA	2	3	2	NA	NA	NA	NA	13740.1	2864.19	1377.89	NA	NA
C-Jun-amino-terminal kinase-interacting protein 4 (JIP-4) (JNK-interacting protein 4) (JNK-associated leucine-zipper protein) (JLP) (JNK/SAPK-associated protein 2) (JSAP2) (Mitogen-activated protein kinase 8-interacting protein 4) (Sperm-associated antigen 9)	Spag9 Jip4 Jsap2 Kiaa0516 Mapk8ip4	Q58A65	16197.4	14552.5	17271.7	10380.4	7365.19	9624.46	15160.2	5	6	6	13	7	5	4	14054.4	10015.3	11051.5	7803.17	5173.09	7152.94	9331.15
Ras-related GTP-binding protein C (Rag C) (RagC) (GTPase-interacting protein 2) (TIB929)	Rragc	Q99K70	21494.6	18899.4	26488.1	17972.9	7368.65	11211.5	4363.15	4	1	3	2	5	7	2	12768.3	5183.85	9550.25	10999.8	3461.63	7617.05	2712.18
1-phosphatidylinositol 4,5-bisphosphate phosphodiesterase delta-1 (EC 3.1.4.11) (Phosphoinositide phospholipase C-delta-1) (Phospholipase C-delta-1) (PLC-delta-1)	Plcd1 Plcd	Q8R3B1	13412.8	18569	7852.07	9049.26	7369.48	12049.8	17342.6	3	2	3	5	6	5	7	6164.64	6174.89	3689.88	4091.95	2707.29	5529.37	6526.15
WASH complex subunit 5 (WASH complex subunit strumpellin)	Washc5 Kiaa0196	Q8C2E7	18251.2	15710.7	16025.4	9069.83	7375.89	31058.1	8940.24	4	5	6	3	4	7	4	12382.5	7891.4	9965.22	2611.32	1794.4	49900.4	3453.94
[3-methyl-2-oxobutanoate dehydrogenase [lipoamide]] kinase, mitochondrial (EC 2.7.11.4) (Branched-chain alpha-ketoacid dehydrogenase kinase) (BCKD-kinase) (BCKDHKIN)	Bckdk	O55028	16880.5	12506.8	14551.9	11757.7	7389.25	NA	NA	1	1	1	1	1	NA	NA	1269.75	448.473	498.675	267.869	440.317	NA	NA
Sperm-associated antigen 1 (Infertility-related sperm protein Spag-1) (TPR-containing protein involved in spermatogenesis) (TPIS)	Spag1 Tpis	Q80ZX8	895.429	NA	12902.5	23240.9	7389.73	NA	NA	1	NA	4	1	2	NA	NA	355.118	NA	9879.41	4865.9	5484.77	NA	NA
cAMP-dependent protein kinase inhibitor alpha (PKI-alpha) (cAMP-dependent protein kinase inhibitor, muscle/brain isoform)	Pkia	P63248	4604.55	17689.5	31807.2	NA	7393.49	NA	NA	1	2	1	NA	1	NA	NA	679.638	15056.7	16199.9	NA	516.818	NA	NA
Syntaxin-6	Stx6	Q9JKK1	21694.9	25339.6	24111.5	20687.1	7408.16	8011.09	NA	5	4	4	4	1	3	NA	11509.7	24321	13407.2	12916.4	1308.51	5101.21	NA
Fragile X mental retardation syndrome-related protein 2	Fxr2 Fxr2h	Q9WVR4	8268.88	21391.3	7818.36	9491.04	7414.81	23992.6	NA	2	1	2	3	1	6	NA	2572.94	2620.31	1214.15	5893.12	466.482	15412.8	NA
Non-syndromic hearing impairment protein 5 homolog	Dfna5 Dfna5h	Q9Z2D3	8259.9	16753.1	10962.4	6544.99	7415.01	2516.6	NA	3	2	1	1	1	1	NA	3973.29	6423.22	2913.33	795.936	448.652	519.419	NA
Cytoplasmic polyadenylation element-binding protein 2 (CPE-BP2) (CPE-binding protein 2) (mCPEB-2)	Cpeb2	Q812E0	26473.5	13878.2	NA	NA	7428.66	NA	NA	2	3	NA	NA	2	NA	NA	7115.37	2474.83	NA	NA	5267.33	NA	NA
N-acetylaspartate synthetase (NAA synthetase) (EC 2.3.1.17) (N-acetyltransferase 8-like protein) (Protein Shati)	Nat8l	Q3UGX3	13593.3	5970.64	5218.17	6752.93	7440.13	1831.87	NA	1	1	1	2	6	1	NA	1581.52	109.951	1449.57	1492.34	4393.09	43.5287	NA
Ran GTPase-activating protein 1 (RanGAP1)	Rangap1 Fug1	P46061	15297.2	8792.22	14710	15246.6	7461.19	18911	9313.18	7	5	6	11	6	13	2	11488.3	5376.12	9773.19	7317.08	4711.62	14230.3	4016.93
Eukaryotic translation initiation factor 3 subunit H (eIF3h) (Eukaryotic translation initiation factor 3 subunit 3) (eIF-3-gamma) (eIF3 p40 subunit)	Eif3h Eif3s3	Q91WK2	14240.8	14037.5	20342.6	11491.3	7462.59	17377.7	9625.82	5	7	3	8	4	14	2	8986.97	6608.79	10013.4	5537.5	5526.15	10357.1	4556.83
ERO1-like protein alpha (ERO1-L) (ERO1-L-alpha) (EC 1.8.4.-) (Endoplasmic reticulum oxidoreductase alpha) (Endoplasmic reticulum oxidoreductin-1-like protein) (Oxidoreductin-1-L-alpha)	Ero1a Ero1l	Q8R180	11322.6	6339.91	6590.55	7809.06	7464.66	17910.2	NA	1	3	4	2	2	9	NA	1370.9	4675.02	4499.06	3320.95	2376.97	15839.4	NA
DNA topoisomerase 2-beta (EC 5.99.1.3) (DNA topoisomerase II, beta isozyme)	Top2b	Q64511	17557.8	19996.7	28165.7	12081.8	7467.65	17041.4	11098.8	6	2	10	5	2	10	3	12729.4	6339.83	19972.6	4893.58	2536.45	12763.3	5149.46
Fatty-acid amide hydrolase 1 (EC 3.5.1.99) (Anandamide amidohydrolase 1) (Oleamide hydrolase 1)	Faah Faah1	O08914	23730.3	17980.6	15569.1	22288.2	7469.77	8728.04	5993.47	13	8	6	12	2	2	5	13015.3	16939.2	6736.98	15098.4	2784.54	5767.2	5804.74
Rho GTPase-activating protein 32 (Brain-specific Rho GTPase-activating protein) (GAB-associated Cdc42/Rac GTPase-activating protein) (GC-GAP) (Rho-type GTPase-activating protein 32) (Rho/Cdc42/Rac GTPase-activating protein RICS) (RhoGAP involved in the beta-catenin-N-cadherin and NMDA receptor signaling) (p200RhoGAP) (p250GAP)	Arhgap32 Grit Kiaa0712 Rics	Q811P8	23649	19997.4	8008.65	29082.8	7480.57	NA	NA	17	15	3	21	1	NA	NA	13217.3	11891.8	4037.7	48489.5	907.577	NA	NA
Neuropathy target esterase (EC 3.1.1.5) (Patatin-like phospholipase domain-containing protein 6)	Pnpla6 Nte	Q3TRM4	36895.8	9410.4	31419.4	NA	7483.12	26705	22646.5	1	1	2	NA	2	4	1	5821.55	7062.03	30597.5	NA	2730.53	21296.7	9731.19
28S ribosomal protein S5, mitochondrial (MRP-S5) (S5mt)	Mrps5	Q99N87	24442.4	13247.9	23082.3	5984.15	7483.42	6806.61	NA	1	1	1	2	1	1	NA	5508.75	455.656	3928.47	5326.43	339.465	215.883	NA
Extended synaptotagmin-2 (E-Syt2)	Esyt2 D12Ertd551e Fam62b	Q3TZZ7	11370	10839.2	15682.1	5841.54	7486.96	19204.4	13801.4	1	5	4	5	5	9	7	927.585	2941.05	8125.73	2361.53	5588.77	8843.02	5431.58
Serine beta-lactamase-like protein LACTB, mitochondrial (EC 3.4.-.-)	Lactb Lact1	Q9EP89	27502.7	35116.9	24737.5	24047.1	7492.01	112700	NA	9	8	6	9	3	1	NA	16619.7	18256.4	15746.6	13907.9	4109.05	176070	NA
Metallo-beta-lactamase domain-containing protein 2 (EC 3.-.-.-)	Mblac2	Q8BL86	26753.3	21283.9	14213	10220.8	7503.09	5938.25	5443.21	5	2	7	7	4	1	2	16658.4	4898.28	7411.97	6611.12	3110.16	1316.34	1847.81
Phosphatidylglycerophosphatase and protein-tyrosine phosphatase 1 (EC 3.1.3.27) (PTEN-like phosphatase) (Phosphoinositide lipid phosphatase) (Protein-tyrosine phosphatase mitochondrial 1) (EC 3.1.3.16) (EC 3.1.3.48)	Ptpmt1 Plip	Q66GT5	14600	6484.72	19205.2	8224.97	7512.06	4413.89	NA	2	3	6	3	3	2	NA	4337.75	3200.28	14767	4183.97	3190.4	869.605	NA
E3 ubiquitin-protein ligase HECTD3 (EC 2.3.2.26) (HECT domain-containing protein 3) (HECT-type E3 ubiquitin transferase HECTD3)	Hectd3	Q3U487	14088.3	14171.2	18357.2	13292.5	7513.51	10906.5	5569.2	2	3	1	2	2	5	1	7717.47	6307.31	2236.03	6399.62	1373.32	8014.81	861.648
UPF0565 protein C2orf69 homolog		Q9D9H8	28496.4	16203.4	NA	9035.78	7527.94	14761.3	5091.68	1	1	NA	1	1	1	1	10876.9	1412.91	NA	627.365	838.66	1961.84	2754.18
Neuronal pentraxin-1 (NP1) (Neuronal pentraxin I) (NP-I)	Nptx1	Q62443	31501.8	18934.5	30561.3	25995.1	7538.38	17276.2	3257.31	12	7	12	16	5	1	1	28205.7	12814.5	30573.8	17971.9	4144.24	10360.3	2519.51
Eukaryotic translation initiation factor 3 subunit I (eIF3i) (Eukaryotic translation initiation factor 3 subunit 2) (TGF-beta receptor-interacting protein 1) (TRIP-1) (eIF-3-beta) (eIF3 p36)	Eif3i Eif3s2 Trip1	Q9QZD9	15059.8	18384.4	14613.6	28008.5	7541.19	28952.7	19311.4	8	6	5	8	5	14	2	8479.29	6294.6	8739.56	44227.9	3076.2	18338.5	6324.04
Clustered mitochondria protein homolog	Cluh Kiaa0664	Q5SW19	12588.5	3091.2	NA	59398.4	7549.38	19273.7	NA	1	2	NA	2	2	6	NA	6356.73	925.219	NA	63775.4	5432.65	9145.53	NA
Solute carrier family 12 member 6 (Electroneutral potassium-chloride cotransporter 3) (K-Cl cotransporter 3)	Slc12a6 Kcc3	Q924N4	13774.2	11720.3	NA	9249.96	7585.99	NA	NA	4	2	NA	2	4	NA	NA	10761.4	4470.59	NA	1143.66	1234.57	NA	NA
Ras-related protein R-Ras2	Rras2	P62071	21714.4	24807.5	21097.3	8061.14	7592.33	2029.91	6994.76	6	5	4	3	2	1	3	20886.9	27089	19571.5	1126.76	3616.55	496.664	2506.22
Calcium-binding mitochondrial carrier protein SCaMC-3 (Small calcium-binding mitochondrial carrier protein 3) (Solute carrier family 25 member 23)	Slc25a23 Scamc3	Q6GQS1	21874.2	22269.9	48017.9	17309	7595.93	240663	97486	10	12	4	10	1	2	2	19768.2	17422.5	36551	15538.4	291.703	292354	118578
Translocation protein SEC62 (Translocation protein 1) (TP-1)	Sec62 Tloc1	Q8BU14	8606.42	NA	15485	5080.34	7607.28	13183.2	NA	1	NA	2	2	3	3	NA	2970.2	NA	1330.95	1806.82	2575.7	5786.35	NA
Acyl-CoA:lysophosphatidylglycerol acyltransferase 1 (EC 2.3.1.-)	Lpgat1 Fam34a	Q91YX5	29204.9	34181.4	36878	9644.27	7607.6	10473.3	NA	4	5	10	6	2	2	NA	27695.9	42446.3	35942.8	7918.6	4783.79	9403	NA
RNA-binding protein 39 (Coactivator of activating protein 1 and estrogen receptors) (Coactivator of AP-1 and ERs) (RNA-binding motif protein 39) (RNA-binding region-containing protein 2) (Transcription coactivator CAPER)	Rbm39 Caper Rnpc2	Q8VH51	15967.8	8463.74	24952.1	10191.3	7616.73	15554.3	4117.33	5	3	12	7	2	12	1	10194.1	4534.45	10488.2	7510.37	957.161	12115.3	1562.05
Protein FAM49A	Fam49a D12Ertd553e	Q8BHZ0	86513.9	93481.9	61685.9	76672.4	7620.34	NA	NA	17	17	8	17	6	NA	NA	131731	131667	75108.9	105714	4854.82	NA	NA
Leucine-rich repeat flightless-interacting protein 2 (LRR FLII-interacting protein 2)	Lrrfip2	Q91WK0	NA	NA	11482.6	8793.36	7625	16276.3	9415.85	NA	NA	1	2	1	1	1	NA	NA	3441.92	4402.6	1314.09	3878	2007.42
Peroxisomal carnitine O-octanoyltransferase (COT) (EC 2.3.1.137)	Crot Cot	Q9DC50	10477	9427.97	NA	9170.85	7656.16	19223.2	7681.5	1	1	NA	3	1	5	3	2236.66	1352.43	NA	1989.72	2255.89	4780.55	1959.99
SWI/SNF complex subunit SMARCC2 (BRG1-associated factor 170) (BAF170) (SWI/SNF complex 170 kDa subunit) (SWI/SNF-related matrix-associated actin-dependent regulator of chromatin subfamily C member 2)	Smarcc2 Baf170	Q6PDG5	11044	6900.39	24365.8	11638.2	7660.34	15937.7	NA	5	1	7	5	3	9	NA	7917.33	3195.25	11641	10752.8	7751.29	9405.36	NA
Protein kish-A (Transmembrane protein 167) (Transmembrane protein 167A)	Tmem167a Tmem167	Q9CR64	19455.8	18028.8	26703.6	12548.3	7685.71	14753.5	NA	1	2	2	2	2	2	NA	1990.81	5999.3	7709.43	5221.99	4648.73	7046.52	NA
Sulfite oxidase, mitochondrial (EC 1.8.3.1)	Suox	Q8R086	NA	NA	17753.7	9415.43	7688.65	11983	NA	NA	NA	2	1	2	1	NA	NA	NA	2944.17	1362.97	1024.21	1252.11	NA
FAD synthase (EC 2.7.7.2) (FAD pyrophosphorylase) (FMN adenylyltransferase) (Flavin adenine dinucleotide synthase) [Includes: Molybdenum cofactor biosynthesis protein-like region; FAD synthase region]	Flad1	Q8R123	12058.1	11502.5	7718.59	9861.44	7691.64	8232.48	4555.26	5	11	2	5	4	5	1	4152.45	6187.72	3677.98	5423.98	2752.83	4639.51	437.65
Vacuolar protein sorting-associated protein 11 homolog	Vps11	Q91W86	10428.9	10944.8	8229.8	13940	7696.78	NA	NA	3	6	4	7	5	NA	NA	1853.48	10093.5	2628.83	9355.59	6899.94	NA	NA
UDP-N-acetylhexosamine pyrophosphorylase-like protein 1 (EC 2.7.7.-)	Uap1l1	Q3TW96	14541.2	7050.96	14993.2	9058.58	7697.71	15852.1	19177	6	5	8	7	8	11	11	14643.2	1919.51	8005.33	7996	6498.8	9667.16	13325
Dysbindin domain-containing protein 2	Dbndd2 D2Bwg0891e	Q9CRD4	NA	19057.6	11550.2	8858.11	7711.51	NA	NA	NA	1	1	1	1	NA	NA	NA	3201.47	3616.11	1988.42	1261.58	NA	NA
PDZ and LIM domain protein 5 (Enigma homolog) (Enigma-like PDZ and LIM domains protein)	Pdlim5 Enh	Q8CI51	8424.58	6685.63	14831	6663.34	7712.86	15966.4	18069.2	3	3	3	4	6	6	6	3805	4446.45	4502.79	3136.43	4838.41	7958.89	13999.6
GMP reductase 2 (GMPR 2) (EC 1.7.1.7) (Guanosine 5'-monophosphate oxidoreductase 2) (Guanosine monophosphate reductase 2)	Gmpr2	Q99L27	12394	15802.5	21649.7	7827.22	7713.73	9428.72	15580.7	2	4	3	3	3	3	1	10192.7	13891.2	23623.5	1552.82	1061.28	6126.65	5647.45
Syntaxin-8 (Syntaxin-like protein 3I35)	Stx8	O88983	NA	NA	NA	6425.26	7726.94	10963.8	NA	NA	NA	NA	1	1	4	NA	NA	NA	NA	349.735	1734.53	3057.89	NA
Atypical kinase COQ8A, mitochondrial (EC 2.7.-.-) (Chaperone activity of bc1 complex-like) (Chaperone-ABC1-like) (Coenzyme Q protein 8A) (aarF domain-containing protein kinase 3)	Coq8a Adck3 Cabc1	Q60936	18843.8	18654.4	17099.1	6550.96	7729.41	NA	NA	1	2	3	2	1	NA	NA	17837.1	8398.21	9389.58	573.585	1336.99	NA	NA
Uroporphyrinogen-III synthase (UROIIIS) (UROS) (EC 4.2.1.75) (Hydroxymethylbilane hydrolyase [cyclizing]) (Uroporphyrinogen-III cosynthase)	Uros Uros3	P51163	18722	17535	NA	NA	7734.97	15263.8	NA	1	1	NA	NA	1	2	NA	7306.32	1339.71	NA	NA	638.978	3804.58	NA
UPF0183 protein C16orf70 homolog		Q922R1	11572.7	16874.3	5876.51	12593.5	7738.55	NA	NA	6	4	2	4	2	NA	NA	6352.4	8712.32	1885.39	11645.5	6434.57	NA	NA
Methylosome protein 50 (MEP-50) (WD repeat-containing protein 77)	Wdr77 Mep50	Q99J09	32712	15407.7	NA	14115	7738.63	11621.5	14809.9	2	3	NA	4	2	6	2	31005.3	10524.3	NA	6226.49	3794.88	9285.72	3851.65
Protein RCC2	Rcc2 Kiaa1470	Q8BK67	14961.3	11788.1	24645.9	10718.3	7745.86	18404.4	5708.74	2	5	12	6	1	11	3	3125.18	4612.06	13825.6	9099.11	1539.18	13976.1	2571.64
Transient receptor potential cation channel subfamily A member 1 (Ankyrin-like with transmembrane domains protein 1)	Trpa1 Anktm1	Q8BLA8	41672.5	95431.5	17010.7	36582.9	7749.02	36292	NA	2	1	1	2	2	1	NA	31563.2	11180.5	3920.39	39028.4	7982.77	7759.81	NA
Platelet-activating factor acetylhydrolase (PAF acetylhydrolase) (EC 3.1.1.47) (1-alkyl-2-acetylglycerophosphocholine esterase) (2-acetyl-1-alkylglycerophosphocholine esterase) (LDL-associated phospholipase A2) (LDL-PLA(2)) (PAF 2-acylhydrolase)	Pla2g7 Pafah	Q60963	8353.46	NA	22399	NA	7755.45	11059.5	NA	1	NA	3	NA	4	2	NA	3765.99	NA	8072.04	NA	4243.9	3162.01	NA
GPI inositol-deacylase (EC 3.1.-.-) (Post-GPI attachment to proteins factor 1)	Pgap1	Q3UUQ7	8158.16	8283.78	11724.3	8584.26	7756.55	21079.6	3865.77	3	5	2	2	2	8	1	5644.77	4067.76	10214.9	6548.76	1698.53	39849.7	470.971
60 kDa SS-A/Ro ribonucleoprotein (60 kDa Ro protein) (60 kDa ribonucleoprotein Ro) (RoRNP) (TROVE domain family member 2)	Trove2 Ssa2	O08848	20181.8	20413.2	17427.1	8953.86	7784.35	14407.5	9154.83	4	4	9	5	4	2	3	15447.2	19316.2	17944.1	8249.22	5588.65	6272.57	7608.53
Protein C19orf12 homolog		Q8WUR0	NA	NA	11490.9	NA	7784.8	7320.89	NA	NA	NA	1	NA	1	1	NA	NA	NA	2780.11	NA	167.273	1765.1	NA
Dr1-associated corepressor (Dr1-associated protein 1) (Negative cofactor 2-alpha) (NC2-alpha)	Drap1	Q9D6N5	24887.2	7619.47	32627.9	12849.5	7788.26	23218.4	NA	2	2	2	2	1	2	NA	14114.8	5160.16	6907.65	11104.3	408.402	20060.9	NA
Heterogeneous nuclear ribonucleoprotein U-like protein 1	Hnrnpul1 Hnrpul1	Q8VDM6	15260.7	15818.5	22074.5	10186.7	7814.7	18873.9	12927.2	5	5	8	5	4	6	1	9189.02	6717.81	12868.7	4352.36	4208.87	10288.1	2393.95
RalA-binding protein 1 (RalBP1) (Dinitrophenyl S-glutathione ATPase) (DNP-SG ATPase) (Ral-interacting protein 1)	Ralbp1 Rip1	Q62172	15569.1	20708.3	31804.8	17236.4	7830.82	NA	NA	1	1	1	1	1	NA	NA	559.797	2132.9	1681.87	1483.53	974.394	NA	NA
Nuclear protein localization protein 4 homolog (Protein NPL4)	Nploc4 Kiaa1499 Npl4	P60670	13004.9	15434.4	13725.3	11887.3	7835.96	21831.5	10948.4	5	2	5	5	5	6	2	6778.25	2215.7	6144.47	4276.84	3770.11	8389.07	2965.52
Receptor-type tyrosine-protein phosphatase N2 (R-PTP-N2) (EC 3.1.3.-) (EC 3.1.3.48) (PTP IA-2beta) (Phogrin) (Protein tyrosine phosphatase-NP) (PTP-NP) [Cleaved into: IA-2beta71; IA-2beta64; IA-2beta60]	Ptprn2	P80560	5927.32	7415.06	5209.84	5794.2	7837	NA	NA	5	5	1	4	6	NA	NA	2936.06	3413.53	1286.28	3085.9	4143.71	NA	NA
Dual specificity mitogen-activated protein kinase kinase 7 (MAP kinase kinase 7) (MAPKK 7) (EC 2.7.12.2) (JNK-activating kinase 2) (MAPK/ERK kinase 7) (MEK 7) (c-Jun N-terminal kinase kinase 2) (JNK kinase 2) (JNKK 2)	Map2k7 Mkk7	Q8CE90	6113.78	12307.8	12710.7	6003.55	7855.27	NA	NA	1	1	1	2	2	NA	NA	2141.56	4174.3	1725.1	5008.9	1207.36	NA	NA
Protein SCAI (Suppressor of cancer cell invasion protein)	Scai	Q8C8N2	33173.4	18438.9	30790.8	24555.1	7855.84	NA	NA	24	21	19	25	4	NA	NA	25082.2	15406.5	26429	24367.7	4722.48	NA	NA
Protein kinase C epsilon type (EC 2.7.11.13) (nPKC-epsilon)	Prkce Pkce Pkcea	P16054	41778.6	38019.9	25568	32135.7	7859.57	14331	9941.91	19	26	9	25	6	8	4	30133.9	46304.2	13799.8	28738.1	5238.67	8931.19	9590.43
Cdc42 effector protein 4 (Binder of Rho GTPases 4)	Cdc42ep4 Borg4 Cep4	Q9JM96	29006.5	25830.7	74985.2	16621.5	7863.56	25551.7	40695	2	3	10	6	2	6	6	9569.83	4022.18	51505.5	13234	3317.88	18210.2	21354.5
Presequence protease, mitochondrial (EC 3.4.24.-) (Pitrilysin metalloproteinase 1)	Pitrm1 Kiaa1104 Ntup1	Q8K411	19582.1	12832.6	21616.8	7629.34	7876.57	9445.24	14167.1	2	7	3	14	6	8	2	11391.7	12184.2	9684.12	6673.35	6392.11	5028.74	7580.59
Serine/threonine-protein kinase MARK1 (EC 2.7.11.1) (EC 2.7.11.26) (ELKL motif serine/threonine-protein kinase 3) (MAP/microtubule affinity-regulating kinase 1) (PAR1 homolog c) (Par-1c) (mPar-1c)	Mark1 Emk3 Kiaa1477	Q8VHJ5	52663	29244.2	25771	51692.6	7880.26	95430.2	NA	8	8	1	12	6	2	NA	137367	17494.3	2503.13	108044	4817.55	95210.5	NA
Beta-hexosaminidase subunit alpha (EC 3.2.1.52) (Beta-N-acetylhexosaminidase subunit alpha) (Hexosaminidase subunit A) (N-acetyl-beta-glucosaminidase subunit alpha)	Hexa	P29416	11990	6694.84	7826.88	8796.59	7881.04	16347.2	10598	2	1	1	3	2	5	3	2418.85	766.783	889.877	7727.73	5439.61	13654.6	7235.58
Microtubule-associated protein 1S (MAP-1S) (BPY2-interacting protein 1) (Microtubule-associated protein 8) [Cleaved into: MAP1S heavy chain; MAP1S light chain]	Map1s Bpy2ip1 Map8 Mtap1s	Q8C052	18762.1	27644.7	35062.6	32701.7	7883.35	9464.58	13890.4	7	10	5	8	4	5	3	11449.8	34158.3	45932.9	29789.5	5275.52	6158.14	2274.44
GRIP1-associated protein 1 (GRASP-1) (HCMV-interacting protein)	Gripap1 DXImx47e Kiaa1167	Q8VD04	14155	28500	8968.89	12026.8	7888.72	10611.9	NA	4	15	4	12	5	15	NA	7068.01	41223.1	6770.22	6606.26	4159.49	7541.46	NA
F-box only protein 6 (F-box only protein 6b) (F-box protein that recognizes sugar chains 2) (F-box/G-domain protein 2)	Fbxo6 Fbs2 Fbxo6b	Q9QZN4	8573.57	12933.3	NA	14162.4	7892.55	19697.4	6049.78	1	1	NA	1	1	2	1	1156.29	4399.31	NA	602.85	860.899	13483.5	1761.28
Calcium/calmodulin-dependent 3',5'-cyclic nucleotide phosphodiesterase 1C (Cam-PDE 1C) (EC 3.1.4.17)	Pde1c	Q64338	NA	NA	13903.3	NA	7895.64	12359.2	NA	NA	NA	4	NA	1	1	NA	NA	NA	10946.5	NA	251.466	1357.75	NA
Thiamine-triphosphatase (ThTPase) (EC 3.6.1.28)	Thtpa	Q8JZL3	NA	NA	NA	NA	7928.96	NA	NA	NA	NA	NA	NA	1	NA	NA	NA	NA	NA	NA	2493.93	NA	NA
Proteasome-associated protein ECM29 homolog (Ecm29)	Ecm29 Kiaa0368	Q6PDI5	13562.6	56244.4	10528	9729.21	7935.86	13649.2	23030.8	10	11	7	7	8	23	9	11174.5	162696	9035.06	6050.6	3144.06	19246.6	56747.4
Equilibrative nucleoside transporter 2 (36 kDa hydrophobic nucleolar protein) (36 kDa nucleolar protein HNP36) (Delayed-early response protein 12) (Equilibrative nitrobenzylmercaptopurine riboside-insensitive nucleoside transporter) (Equilibrative NBMPR-insensitive nucleoside transporter) (Nucleoside transporter, ei-type) (Solute carrier family 29 member 2)	Slc29a2 Der12 Ent2 Hnp36	Q61672	NA	10676.7	NA	6249.06	7946.24	NA	NA	NA	1	NA	1	1	NA	NA	NA	2706.58	NA	820.557	659.138	NA	NA
Brefeldin A-inhibited guanine nucleotide-exchange protein 2 (Brefeldin A-inhibited GEP 2) (ADP-ribosylation factor guanine nucleotide-exchange factor 2)	Arfgef2 Arfgep2 Big2	A2A5R2	38116.3	73687.5	44506.3	35288.3	7950.66	14314	NA	17	12	11	16	12	16	NA	113565	205893	115629	103600	6098.05	9332.61	NA
Mitochondrial import inner membrane translocase subunit Tim23	Timm23 Tim23	Q9WTQ8	NA	NA	NA	NA	7957.81	NA	NA	NA	NA	NA	NA	1	NA	NA	NA	NA	NA	NA	1061.37	NA	NA
Glutathione peroxidase 3 (GPx-3) (GSHPx-3) (EC 1.11.1.9) (Plasma glutathione peroxidase) (GPx-P) (GSHPx-P)	Gpx3	P46412	NA	NA	NA	NA	7961.1	24461.1	50654.2	NA	NA	NA	NA	2	6	6	NA	NA	NA	NA	4259.42	16919.3	35510.2
Raftlin-2 (Raft-linking protein 2)	Rftn2	Q8CHX7	5376.52	17788.5	21883.3	10186.7	7978.85	2439.62	NA	1	5	6	4	2	1	NA	621.617	6085.19	10958.7	5600.92	4906.71	1322.63	NA
Protein CLN8	Cln8	Q9QUK3	NA	12598.6	NA	12836.3	8015.96	NA	NA	NA	1	NA	1	1	NA	NA	NA	3756.97	NA	5821.99	3072.09	NA	NA
Alpha-parvin (Actopaxin)	Parva Actp MNCb-0301	Q9EPC1	NA	2039.47	4280.25	9530.12	8017.5	18500.2	33612.3	NA	1	1	1	5	9	7	NA	702.349	1242.69	1495.99	7941.03	11673.8	28469.9
OCIA domain-containing protein 2	Ociad2	Q9D8W7	54597.8	38173.8	60528.6	51640	8027.99	NA	NA	5	5	1	5	1	NA	NA	59027.4	27133.7	7065.05	34745.7	685.866	NA	NA
Mitofusin-2 (EC 3.6.5.-) (Hypertension-related protein 1) (Mitochondrial assembly regulatory factor) (HSG protein) (Transmembrane GTPase MFN2)	Mfn2 Kiaa0214 Marf	Q80U63	20053.9	25256.8	22650.5	17551.1	8037.09	9449.87	NA	16	18	12	19	13	7	NA	12040.9	10478.1	6654.14	9563.93	4445.69	4932.96	NA
Charged multivesicular body protein 2b (Chromatin-modifying protein 2b) (CHMP2b)	Chmp2b	Q8BJF9	7891.84	NA	7743.49	16096.9	8042.15	7118.78	NA	1	NA	2	1	2	2	NA	3402.52	NA	3403.16	475.348	5009.06	5241.87	NA
Tether containing UBX domain for GLUT4 (Alveolar soft part sarcoma chromosomal region candidate gene 1 protein homolog)	Aspscr1 Tug	Q8VBT9	45942.4	23612.5	13470.2	14259.3	8043.96	35040.7	6929.58	1	2	1	3	2	2	1	26335.9	17172.3	4663.81	10391.8	3774.69	31866.2	3612.76
ATP-binding cassette sub-family B member 8, mitochondrial	Abcb8	Q9CXJ4	7850.13	14274.9	8945	8533.04	8044.39	4114.13	NA	3	6	2	8	6	2	NA	4974.51	5801.53	1532.03	5081.41	4233.9	707.209	NA
DnaJ homolog subfamily B member 11 (APOBEC1-binding protein 2) (ABBP-2) (ER-associated DNAJ) (ER-associated Hsp40 co-chaperone) (Endoplasmic reticulum DNA J domain-containing protein 3) (ER-resident protein ERdj3) (ERdj3) (ERj3p)	Dnajb11	Q99KV1	23674.1	31224.4	22616.8	30672.7	8055.05	29152.1	13668.8	3	3	4	4	2	4	1	11345.3	28617	18748.1	25277.8	1927.82	10720	7704.65
3-keto-steroid reductase (EC 1.1.1.270) (17-beta-hydroxysteroid dehydrogenase 7) (17-beta-HSD 7) (Estradiol 17-beta-dehydrogenase 7) (EC 1.1.1.62)	Hsd17b7	O88736	NA	NA	NA	3278.46	8077.13	14059.9	21905.9	NA	NA	NA	1	3	3	4	NA	NA	NA	390.081	2252.77	4593.17	9162.21
Manganese-transporting ATPase 13A1 (CATP) (EC 3.6.3.-)	Atp13a1 Atp13a	Q9EPE9	17227.5	11849.8	NA	12003	8082.2	14169.4	15025.7	2	5	NA	3	2	4	1	10006.5	8460.09	NA	4831.94	3802.13	6518.38	244.007
Multidrug resistance protein 1A (EC 3.6.3.44) (ATP-binding cassette sub-family B member 1A) (MDR1A) (Multidrug resistance protein 3) (P-glycoprotein 3)	Abcb1a Abcb4 Mdr1a Mdr3 Pgy-3 Pgy3	P21447	14006.2	8677.19	20165.7	10196.2	8086.07	17223.2	14993.7	6	6	6	6	8	15	8	8841.59	3543.21	10822.2	6957.91	5323.03	17278.8	10149.5
Peptidyl-prolyl cis-trans isomerase FKBP10 (PPIase FKBP10) (EC 5.2.1.8) (65 kDa FK506-binding protein) (65 kDa FKBP) (FKBP-65) (FK506-binding protein 10) (FKBP-10) (Immunophilin FKBP65) (Rotamase)	Fkbp10 Fkbp-rs Fkbp1-rs Fkbp6 Fkbp65 Fkbprp	Q61576	18123.1	22815.9	NA	32805.3	8086.09	NA	NA	1	1	NA	1	1	NA	NA	5208.43	2797.33	NA	2065.13	580.56	NA	NA
Ankyrin repeat domain-containing protein 13D	Ankrd13d	Q6PD24	NA	NA	NA	NA	8097.61	13095.8	NA	NA	NA	NA	NA	1	1	NA	NA	NA	NA	NA	898.92	3400.81	NA
Phospholipase D2 (PLD 2) (mPLD2) (EC 3.1.4.4) (Choline phosphatase 2) (PLD1C) (Phosphatidylcholine-hydrolyzing phospholipase D2)	Pld2	P97813	9385.3	24926	7939.34	27086.7	8100.14	NA	NA	2	1	2	2	3	NA	NA	4918.88	1410	3469.49	28100	3294.49	NA	NA
Thymidylate kinase (EC 2.7.4.9) (dTMP kinase)	Dtymk Tmk	P97930	22387.8	12999.6	19039.7	4116.78	8110.64	9780.23	NA	2	4	3	1	1	2	NA	2460.84	5924.33	6075.32	294.078	1316.93	2597.13	NA
Cyclin-dependent kinase 19 (EC 2.7.11.22) (CDC2-related protein kinase 6) (Cell division cycle 2-like protein kinase 6) (Cell division protein kinase 19)	Cdk19 Cdc2l6 Kiaa1028	Q8BWD8	NA	NA	6810.4	8567.83	8111.84	17456.7	NA	NA	NA	2	1	1	1	NA	NA	NA	928.969	1599.1	758.729	5095.91	NA
Myotubularin-related protein 2 (Phosphatidylinositol-3,5-bisphosphate 3-phosphatase) (EC 3.1.3.95) (Phosphatidylinositol-3-phosphate phosphatase) (EC 3.1.3.64)	Mtmr2	Q9Z2D1	11294.1	13117.4	9151.25	14964.3	8117.83	10296.4	16475.8	5	5	3	5	7	5	7	4855.3	7724.15	3912.1	14962.1	6728.12	5898.35	9758.57
Coiled-coil domain-containing protein 127	Ccdc127	Q3TC33	5224.84	17619	18891.3	17326.5	8121.42	NA	NA	1	3	3	1	2	NA	NA	1780.48	18405.1	15402	2131.89	4986.46	NA	NA
Uncharacterized protein C10orf35 homolog		Q9D882	23649.6	21355.4	37516.2	19175.1	8124.61	11404.5	NA	1	1	2	2	1	2	NA	6232.74	1045.1	13306.4	3240.15	695.59	3397.16	NA
Protein phosphatase 1B (EC 3.1.3.16) (Protein phosphatase 2C isoform beta) (PP2C-beta)	Ppm1b Pp2c2 Pppm1b	P36993	30481.8	9430.28	18563.7	12337.1	8124.94	17140.1	NA	1	4	7	3	3	3	NA	11614.6	8049.1	11859.2	7539.15	4411.72	10295.9	NA
Kinesin-like protein KIF3A (Microtubule plus end-directed kinesin motor 3A)	Kif3a Kif3	P28741	21891.3	12365.1	10081.9	17544.7	8132.11	16891.8	NA	3	5	4	7	3	6	NA	5948.8	6578.16	5454.98	13815.4	7684.49	8989.13	NA
Late secretory pathway protein AVL9 homolog	Avl9 Kiaa0241	Q80U56	24040.6	18989.3	17050.6	15161.5	8146.19	NA	NA	6	7	5	8	5	NA	NA	10880.8	6987.89	4250.53	7047.81	2588.71	NA	NA
Vacuolar protein sorting-associated protein 13C	Vps13c Kiaa3021	Q8BX70	18030.6	10894.5	15614.7	11304.4	8148.65	4054.28	NA	9	11	12	18	5	2	NA	17772.1	8648.96	7587.26	10797.5	2568.82	2515.62	NA
Fibronectin (FN) [Cleaved into: Anastellin]	Fn1	P11276	NA	NA	NA	NA	8159.79	12398.4	28409.9	NA	NA	NA	NA	1	24	48	NA	NA	NA	NA	2307.15	7158.74	21282.4
Trafficking protein particle complex subunit 5	Trappc5	Q9CQA1	13779.3	14306.6	23854.3	12661	8162.16	8281.7	4594.46	6	4	6	5	2	4	1	9718.97	9126.57	21546.6	7162.85	2557.67	4096.73	647.796
ER lumen protein-retaining receptor 1 (KDEL endoplasmic reticulum protein retention receptor 1) (KDEL receptor 1)	Kdelr1	Q99JH8	NA	2836.73	NA	11999.7	8168.26	17445.9	NA	NA	1	NA	1	1	2	NA	NA	118.254	NA	2223.01	1841.42	10153.7	NA
Voltage-dependent calcium channel subunit alpha-2/delta-3 (Voltage-gated calcium channel subunit alpha-2/delta-3) [Cleaved into: Voltage-dependent calcium channel subunit alpha-2-3; Voltage-dependent calcium channel subunit delta-3]	Cacna2d3	Q9Z1L5	32015.1	41020	NA	22372.3	8179.14	NA	NA	9	22	NA	17	4	NA	NA	25585.2	37752.8	NA	20115.1	7834.6	NA	NA
Cytochrome c oxidase protein 20 homolog	Cox20 Fam36a	Q9D7J4	NA	27372	19096.8	32524.5	8187.46	NA	NA	NA	3	1	1	1	NA	NA	NA	15747.2	6874.95	5540.73	3476.6	NA	NA
General transcription factor II-I (GTFII-I) (TFII-I) (Bruton tyrosine kinase-associated protein 135) (BAP-135) (BTK-associated protein 135)	Gtf2i Bap135 Diws1t	Q9ESZ8	12189.4	15159.8	19201.5	8192.52	8200.34	16043.4	NA	4	2	9	2	1	8	NA	9632.5	1043.26	10606.1	4875.23	1365.04	10471.8	NA
Lysophospholipid acyltransferase LPCAT4 (1-acylglycerol-3-phosphate O-acyltransferase 7) (1-AGP acyltransferase 7) (1-AGPAT 7) (1-acylglycerophosphocholine O-acyltransferase) (EC 2.3.1.23) (1-acylglycerophosphoserine O-acyltransferase) (EC 2.3.1.n6) (1-alkenylglycerophosphoethanolamine O-acyltransferase) (EC 2.3.1.121) (1-alkylglycerophosphocholine O-acetyltransferase) (EC 2.3.1.67) (Acyltransfer…	Lpcat4 Agpat7 Aytl3	Q6NVG1	26684.7	25411.2	21814.7	17193.3	8206.25	12372.5	NA	9	10	9	8	7	6	NA	15774.1	20642.4	17808.8	13145.5	6814.85	9753.73	NA
Signal recognition particle subunit SRP68 (SRP68) (Signal recognition particle 68 kDa protein)	Srp68	Q8BMA6	15056.1	10795.4	17551.8	9604.32	8219.25	18446.4	6145.12	2	4	5	5	3	12	2	4426.98	5453.58	8102.8	4008.06	2018.78	18000.6	2045.62
Protein tyrosine phosphatase domain-containing protein 1 (EC 3.1.3.-)	Ptpdc1	Q6NZK8	NA	NA	NA	NA	8227.42	9149.72	18904.6	NA	NA	NA	NA	1	1	4	NA	NA	NA	NA	646.658	1748.37	14577.4
Tyrosine--tRNA ligase, mitochondrial (EC 6.1.1.1) (Tyrosyl-tRNA synthetase) (TyrRS)	Yars2	Q8BYL4	14110	10215.5	14589	7043.9	8227.52	5394.7	NA	1	2	4	4	3	2	NA	2658.04	2079.09	4679.66	4133.56	5851.05	3957.47	NA
Calcineurin B homologous protein 3 (Tescalcin) (TE-1) (TSC)	Tesc Chp3	Q9JKL5	NA	13792.2	NA	NA	8238.16	NA	NA	NA	1	NA	NA	1	NA	NA	NA	2713.58	NA	NA	1381.17	NA	NA
GPI transamidase component PIG-T (Neuronal development-associated protein 7) (Phosphatidylinositol-glycan biosynthesis class T protein)	Pigt Ndap7	Q8BXQ2	3389.06	NA	1196.46	5200.48	8256.95	4343.94	NA	1	NA	1	1	1	1	NA	765.758	NA	190.627	798.477	1638.9	617.317	NA
Mitoguardin 2 (Protein FAM73B)	Miga2 Fam73b	Q8BK03	NA	NA	14345.6	3939.62	8260.01	7795.8	NA	NA	NA	2	1	2	2	NA	NA	NA	7273.38	644.817	3888.89	4162.04	NA
Adhesion G protein-coupled receptor L1 (Calcium-independent alpha-latrotoxin receptor 1) (CIRL-1) (Latrophilin-1) (Lectomedin-2)	Adgrl1 Kiaa0821 Lec2 Lphn1	Q80TR1	36655.2	23291.8	13776.4	26732.9	8320.97	NA	NA	17	20	4	21	3	NA	NA	31238.5	12734.9	4560.66	20200.8	4299.6	NA	NA
Proteasome inhibitor PI31 subunit	Psmf1	Q8BHL8	19498.8	20091.3	16027.8	17840.3	8323.92	21431.6	26140	1	1	1	3	2	3	4	7242.77	2715.7	2042.74	12954.7	2865.46	11277.1	17740.4
39S ribosomal protein L22, mitochondrial (L22mt) (MRP-L22)	Mrpl22	Q8BU88	NA	9078.03	NA	11078.1	8329.91	12076.1	NA	NA	1	NA	2	1	2	NA	NA	499.513	NA	1178.6	327.595	3592.23	NA
Mitochondrial import inner membrane translocase subunit TIM16 (Mitochondria-associated granulocyte macrophage CSF-signaling molecule) (Presequence translocated-associated motor subunit PAM16)	Pam16 Magmas Tim16 Timm16	Q9CQV1	4452.44	7476.97	NA	9578.25	8330.11	NA	NA	1	1	NA	2	1	NA	NA	897.258	2227.05	NA	1726.1	2839.32	NA	NA
Elongation factor G, mitochondrial (EF-Gmt) (Elongation factor G 1, mitochondrial) (mEF-G 1) (Elongation factor G1)	Gfm1 Efg Efg1 Gfm	Q8K0D5	12938.6	13818.5	17686.4	10975.5	8353.58	13845.8	NA	7	6	3	5	3	11	NA	7087.96	4790.3	5862.53	4325.09	2930.03	6714.36	NA
D-amino-acid oxidase (DAAO) (DAMOX) (DAO) (EC 1.4.3.3)	Dao Dao1	P18894	NA	NA	71165.6	NA	8354.07	NA	1998.05	NA	NA	9	NA	3	NA	1	NA	NA	47888.2	NA	3430.69	NA	1687.98
Acyl-coenzyme A thioesterase 2, mitochondrial (Acyl-CoA thioesterase 2) (EC 3.1.2.2) (Acyl coenzyme A thioester hydrolase) (MTE-I) (Very-long-chain acyl-CoA thioesterase)	Acot2 Mte1	Q9QYR9	17073.9	5116.95	21493.8	6375.33	8354.22	9483.52	5377.62	4	2	3	4	2	5	1	13393.4	1694.09	8405.44	3882.05	2814.74	3071.33	3717.5
Histone deacetylase 2 (HD2) (EC 3.5.1.98) (YY1 transcription factor-binding protein)	Hdac2 Yy1bp	P70288	20493.1	23298.7	18605.5	17352.3	8364.19	10538.5	NA	5	5	3	8	1	4	NA	12002.7	13050.9	6139.36	15898.8	2414.87	4050.88	NA
Protein VAC14 homolog	Vac14 D8Wsu151e	Q80WQ2	22959.6	16503	22116.4	10380.1	8375.39	11246.1	7314.12	6	6	7	3	4	5	2	23550.7	8047.62	20565	3818.12	3513.27	5679.52	3035.41
Phosphofurin acidic cluster sorting protein 2 (PACS-2) (PACS1-like protein)	Pacs2 Kiaa0602 Pacs1l	Q3V3Q7	9447.37	6744.55	19700.7	4008.51	8381.38	12937.3	13831.9	2	5	3	3	7	3	7	2718.54	2693.41	7837.47	1713.91	2139.21	6472.73	8371.02
Transcription elongation regulator 1 (Formin-binding protein 28) (FBP 28) (TATA box-binding protein-associated factor 2S) (Transcription factor CA150) (p144)	Tcerg1 Taf2s	Q8CGF7	24915.6	13948.8	20019.9	12967.3	8383.75	15090.5	4112.5	2	1	8	3	4	6	1	24749.8	784.784	11094.1	2557.73	4639.22	9711.36	595.606
Nucleolar protein 56 (Nucleolar protein 5A)	Nop56 Nol5a	Q9D6Z1	23945.1	21898.1	20691.1	12691.5	8414.79	15278	12068.8	3	5	7	3	3	8	2	9438.13	17779.6	10996.7	1924.57	4591.02	14077.6	10674.4
Syntaxin-16	Stx16	Q8BVI5	20084.2	12847.4	27857.8	15628.5	8422.38	9540.64	NA	4	4	3	4	2	2	NA	16091.7	5492.97	34879.4	12172	4056.35	2219.35	NA
Rab GTPase-binding effector protein 1 (Rabaptin-5) (Rabaptin-5alpha)	Rabep1 Rab5ep Rabpt5 Rabpt5a	O35551	23604.8	17411.6	21736.2	18665.7	8442.39	9748.85	9440.73	4	11	2	10	4	7	4	15890.4	13880.5	7700.38	20129.1	3980.66	9722.87	5657.57
Neurobeachin (Lysosomal-trafficking regulator 2)	Nbea Lyst2	Q9EPN1	27311.9	19777	20759.1	20805.9	8445.15	NA	NA	37	49	24	53	19	NA	NA	36133	17004	14760.3	15899.4	5268.06	NA	NA
Lambda-crystallin homolog (EC 1.1.1.45) (L-gulonate 3-dehydrogenase) (Gul3DH)	Cryl1 Cry	Q99KP3	22695.4	21826.6	20016.4	13068.4	8445.48	8427.04	NA	4	4	3	5	1	1	NA	10254.8	10714.7	8178.98	8177.25	1054.12	1106.43	NA
Alpha-ketoglutarate-dependent dioxygenase FTO (EC 1.14.11.-) (Fat mass and obesity-associated protein) (Protein fatso)	Fto Kiaa1752	Q8BGW1	16737.8	9686.19	28745.6	8645.96	8455.32	10501.4	1440.72	3	2	4	2	1	3	1	8911.44	1656.46	18022.7	1486.84	334.462	6425.03	600.971
Adaptin ear-binding coat-associated protein 2 (NECAP endocytosis-associated protein 2) (NECAP-2)	Necap2	Q9D1J1	NA	NA	29933	NA	8469.92	NA	14891.2	NA	NA	1	NA	1	NA	1	NA	NA	1095.76	NA	793.239	NA	4228.62
Cytospin-B (Sperm antigen with calponin homology and coiled-coil domains 1)	Specc1 Cytsb Kiaa4061	Q5SXY1	NA	9949.63	NA	14140.1	8483.59	NA	NA	NA	2	NA	4	2	NA	NA	NA	1580.2	NA	12564.1	2279.97	NA	NA
Histone deacetylase complex subunit SAP18 (18 kDa Sin3-associated polypeptide) (Sin3-associated polypeptide p18)	Sap18	O55128	42096	14464.2	31919.2	10727.2	8487.25	19857.1	5270.87	1	2	2	2	1	2	1	15182.6	10829.1	24600	3920.49	1854.72	11047.2	2549.33
DnaJ homolog subfamily C member 3 (Interferon-induced, double-stranded RNA-activated protein kinase inhibitor) (Protein kinase inhibitor of 58 kDa) (Protein kinase inhibitor p58)	Dnajc3 P58ipk	Q91YW3	12424.2	12406.5	13729.5	9495.79	8506.77	18126.8	8209.12	1	1	4	1	2	5	1	8830.58	1665.51	5257.72	1723.73	1236.24	5246.93	2157.82
Rho guanine nucleotide exchange factor 2 (Guanine nucleotide exchange factor H1) (GEF-H1) (LBC'S first cousin) (Lymphoid blast crisis-like 1) (Oncogene LFC) (Rhobin)	Arhgef2 Kiaa0651 Lbcl1 Lfc	Q60875	31721.9	32000.1	6866.91	32170.1	8510.47	9739.69	NA	25	29	4	28	3	1	NA	22328.8	24587	3319.07	26342.4	10064	1182.79	NA
SLIT-ROBO Rho GTPase-activating protein 3 (srGAP3) (Rho GTPase-activating protein 14) (WAVE-associated Rac GTPase-activating protein) (WRP)	Srgap3 Arhgap14 Kiaa0411 Srgap2	Q812A2	19505.7	25084.9	20802.8	15972.2	8518.56	6207.42	30316.2	14	13	14	24	14	3	1	14544.6	18310.7	13844.6	10311.7	5634.14	2228.99	5030.71
Cytosolic purine 5'-nucleotidase (EC 3.1.3.5) (Cytosolic 5'-nucleotidase II)	Nt5c2	Q3V1L4	18402.4	9897.78	20038.5	8716.43	8531.83	8117.76	8067.69	3	7	4	4	6	3	6	11035.9	10654.8	14845.9	2289.99	6117.22	2238.33	4776.2
Teneurin-4 (Ten-4) (Downstream of CHOP4) (Protein Odd Oz/ten-m homolog 4) (Tenascin-M4) (Ten-m4) (Teneurin transmembrane protein 4)	Tenm4 Doc4 Kiaa1302 Odz4 Tnm4	Q3UHK6	23670.4	67958.4	NA	23230.6	8546.21	NA	NA	2	1	NA	2	1	NA	NA	27767.4	36437.6	NA	12595	175.57	NA	NA
Mitochondrial import inner membrane translocase subunit Tim10 B (Mitochondrial import inner membrane translocase subunit Tim9 B) (TIMM10B) (Tim10b)	Timm10b Fxc1 Tim9b Timm9b	Q9WV96	12830.1	18114.7	11093.5	12764.2	8553.1	NA	NA	3	3	1	3	1	NA	NA	4843.86	5436.91	538.818	5915.32	807.186	NA	NA
Pre-mRNA-splicing factor ATP-dependent RNA helicase DHX15 (EC 3.6.4.13) (DEAH box protein 15)	Dhx15 Ddx15 Deah9	O35286	19934	16225.4	32673.7	16225.8	8565.74	18942.5	8233.86	10	15	24	15	11	21	4	14076.7	12186.4	25908.3	9559.19	5928.74	12522.1	2916.58
Septin-10	Sept10	Q8C650	NA	NA	NA	NA	8567.05	3230.77	NA	NA	NA	NA	NA	3	1	NA	NA	NA	NA	NA	2270.44	1009.23	NA
Syntaxin-4	Stx4 Stx4a	P70452	NA	NA	17583.8	NA	8572.62	26564	33018.6	NA	NA	1	NA	3	2	2	NA	NA	10602.2	NA	4245.41	45588.3	32908.5
Spermine synthase (SPMSY) (EC 2.5.1.22) (Spermidine aminopropyltransferase)	Sms	P97355	25358.5	21031	25240.9	36532.5	8574.81	13199.5	5210.6	5	4	6	5	4	3	1	12833.7	9034.43	12234.5	43286.6	3169.87	9431.68	203.874
Splicing factor 3B subunit 4	Sf3b4	Q8QZY9	NA	15434.2	NA	NA	8576.96	20079.5	NA	NA	1	NA	NA	1	1	NA	NA	421.624	NA	NA	1554.43	1913.03	NA
Solute carrier family 25 member 40	Slc25a40	Q8BGP6	14327.6	7276.74	9950.79	6107.96	8587.08	8480.31	NA	1	3	3	4	2	1	NA	2134.64	2807.92	5308.25	3223.4	6891.13	1051.01	NA
WD repeat-containing protein 48 (USP1-associated factor 1)	Wdr48 Kiaa1449 Uaf1	Q8BH57	16738.2	17657.9	12365.9	19555.5	8589.04	2765.04	NA	7	7	7	12	5	1	NA	8665.23	11137.8	4432.64	11432.5	4000.48	914.355	NA
MMS19 nucleotide excision repair protein homolog (MET18 homolog) (MMS19-like protein)	Mms19 Mms19l	Q9D071	9701.99	7936.2	8799.97	5161.72	8604.86	13597.5	6456.99	3	4	3	2	1	6	4	8904.25	7323.11	8261.62	4311.38	1144.23	14291.9	7889.45
Type I inositol 3,4-bisphosphate 4-phosphatase (EC 3.1.3.66) (Inositol polyphosphate 4-phosphatase type I)	Inpp4a	Q9EPW0	27951.7	27928.6	44732.4	25027.7	8624.65	NA	10762.8	20	17	21	21	9	NA	1	21940.2	19772.7	33815.4	23281.2	7688.8	NA	2989.2
Bis(5'-adenosyl)-triphosphatase enpp4 (EC 3.6.1.29) (AP3A hydrolase) (AP3Aase) (Ectonucleotide pyrophosphatase/phosphodiesterase family member 4) (E-NPP 4) (NPP-4)	Enpp4 Kiaa0879	Q8BTJ4	11050.2	17531	7386.08	3605.8	8629.64	12155.1	9176.68	1	1	1	3	2	2	3	2344.26	1494.46	823.933	1642.05	5919.91	7550.15	6403.31
Nestin	Nes	Q6P5H2	NA	NA	NA	NA	8633.22	18287.4	38889.5	NA	NA	NA	NA	3	11	50	NA	NA	NA	NA	5663.22	9916.35	31399.5
E3 ubiquitin-protein ligase UBR4 (EC 2.3.2.27) (N-recognin-4) (RING-type E3 ubiquitin transferase UBR4) (Zinc finger UBR1-type protein 1) (p600)	Ubr4 Kiaa0462 Zubr1	A2AN08	13261.9	9525.68	11795.8	10098.8	8640.64	12129.1	8603.59	19	23	20	30	22	29	18	11489	6266.87	7230.18	8160.12	6195.45	8390.65	9818.54
WD repeat-containing protein 5 (BMP2-induced 3-kb gene protein) (WD repeat-containing protein BIG-3)	Wdr5 Big Big3	P61965	NA	NA	16604.6	NA	8641.77	6776.45	NA	NA	NA	2	NA	1	2	NA	NA	NA	3810.2	NA	1749.69	1984.96	NA
Histamine N-methyltransferase (HMT) (EC 2.1.1.8)	Hnmt Hmt	Q91VF2	21439	37480.8	16920.4	14606.1	8651.12	9266.68	11540.9	1	2	1	2	2	1	1	5773	13951	3530.12	3718.84	3168.96	1659.99	734.277
Calcium/calmodulin-dependent protein kinase type IV (CaMK IV) (EC 2.7.11.17) (CaM kinase-GR)	Camk4	P08414	19833.6	50581.1	71618.2	24191.3	8658.8	24739.8	NA	10	14	18	15	2	2	NA	17270.4	43076.9	88371.3	17558.6	5271.66	18771.7	NA
Tyrosine-protein kinase Yes (EC 2.7.10.2) (Proto-oncogene c-Yes) (p61-Yes)	Yes1 Yes	Q04736	33065	55463.9	42486.8	4878.77	8663.68	17129.6	26663.9	5	7	6	1	5	5	8	24027.1	56414.3	26173.8	3033.18	6591.05	8115.44	20384.8
Cadherin-1 (ARC-1) (Epithelial cadherin) (E-cadherin) (Uvomorulin) (CD antigen CD324) [Cleaved into: E-Cad/CTF1; E-Cad/CTF2; E-Cad/CTF3]	Cdh1	P09803	NA	NA	NA	NA	8666.08	23178.7	44621.7	NA	NA	NA	NA	1	5	9	NA	NA	NA	NA	1576.01	20261.7	39994
Neprilysin (EC 3.4.24.11) (Atriopeptidase) (Enkephalinase) (Neutral endopeptidase 24.11) (NEP) (Neutral endopeptidase) (Skin fibroblast elastase) (SFE) (CD antigen CD10)	Mme	Q61391	NA	9300.46	NA	NA	8679.07	7966.8	25831.5	NA	2	NA	NA	1	3	8	NA	4275.66	NA	NA	3361.53	3433.49	25866.6
CDGSH iron-sulfur domain-containing protein 2 (MitoNEET-related 1 protein) (Miner1) (Nervous system overexpressed protein 70)	Cisd2 Cdgsh2 Noxp70 Zcd2	Q9CQB5	NA	30032.1	28573.7	19786.7	8680.9	14163.1	8853.02	NA	3	4	2	2	3	1	NA	26475.8	18180.4	14903.7	5950.56	5729.98	1597.49
N-acetylglucosamine-6-phosphate deacetylase (GlcNAc 6-P deacetylase) (EC 3.5.1.25) (Amidohydrolase domain-containing protein 2)	Amdhd2	Q8JZV7	NA	NA	22882.3	NA	8685.72	11953.6	10053.6	NA	NA	2	NA	1	1	1	NA	NA	10816.1	NA	772.818	3369.09	1474.59
UDP-N-acetylglucosamine--peptide N-acetylglucosaminyltransferase 110 kDa subunit (EC 2.4.1.255) (O-GlcNAc transferase subunit p110) (O-linked N-acetylglucosamine transferase 110 kDa subunit) (OGT)	Ogt	Q8CGY8	32404.7	27041.7	26607.1	30059.3	8687.39	14884.2	NA	28	31	15	37	10	13	NA	27082.9	25535.9	22234.5	37733.2	3976.18	11215.2	NA
Protein kinase C and casein kinase II substrate protein 3	Pacsin3	Q99JB8	NA	NA	12954.4	NA	8688	NA	13179.7	NA	NA	5	NA	2	NA	3	NA	NA	6804.36	NA	1805.97	NA	6652.06
SEC23-interacting protein	Sec23ip	Q6NZC7	14632.8	NA	15255.4	9813.22	8697.83	11944.6	NA	3	NA	2	4	3	7	NA	9629.42	NA	9723.51	3079.72	2458.32	7055.3	NA
Mitochondrial intermembrane space import and assembly protein 40 (Coiled-coil-helix-coiled-coil-helix domain-containing protein 4)	Chchd4 Mia40	Q8VEA4	18904.9	NA	NA	19613.5	8698.67	12214.6	NA	1	NA	NA	1	2	1	NA	1442.33	NA	NA	4144.36	7229.29	2071.26	NA
Thiosulfate sulfurtransferase/rhodanese-like domain-containing protein 3 (Rhodanese domain-containing protein 3)	Tstd3	Q9D0B5	NA	5611.04	NA	NA	8702.94	11530.9	NA	NA	1	NA	NA	1	1	NA	NA	1250.89	NA	NA	1539.7	975.144	NA
UPF0598 protein C8orf82 homolog		Q8VE95	NA	NA	NA	NA	8719.5	NA	NA	NA	NA	NA	NA	1	NA	NA	NA	NA	NA	NA	734.81	NA	NA
Sortilin-related receptor (Gp250) (Low-density lipoprotein receptor relative with 11 ligand-binding repeats) (LDLR relative with 11 ligand-binding repeats) (LR11) (SorLA-1) (Sorting protein-related receptor containing LDLR class A repeats) (mSorLA)	Sorl1	O88307	19607.1	NA	21599	9872.3	8722.01	18965.8	NA	5	NA	12	9	3	18	NA	16517.5	NA	15903.8	5259.45	4729.56	20039.2	NA
Thioredoxin-related transmembrane protein 1 (Thioredoxin domain-containing protein 1)	Tmx1 Txndc Txndc1	Q8VBT0	21114.6	15597.2	23126.4	29547.2	8742.09	15900.1	NA	2	2	3	1	3	4	NA	3421.92	3086.5	14171.7	1223.58	4088.45	10244.5	NA
Rab GTPase-activating protein 1 (GAP and centrosome-associated protein) (Rab6 GTPase-activating protein GAPCenA)	Rabgap1 Kiaa4104	A2AWA9	26100.9	17375.6	13218.2	8843.72	8773.45	15089.2	NA	6	6	2	4	3	2	NA	13849.3	10064.6	6518.38	2348.57	3862.95	3721.76	NA
Tubulin--tyrosine ligase (TTL) (EC 6.3.2.25)	Ttl	P38585	13122.2	11024.1	NA	12470.4	8788.23	18348.7	16723.1	1	1	NA	3	2	9	4	1687.36	1434.83	NA	2066.53	5586.59	14068.4	7380.21
Alpha-2-macroglobulin receptor-associated protein (Alpha-2-MRAP) (Heparin-binding protein 44) (HBP-44) (Low density lipoprotein receptor-related protein-associated protein 1) (RAP)	Lrpap1	P55302	14151.9	18555.2	29201.4	7916.88	8789.82	21425.5	6393.71	4	7	5	5	7	8	4	8242.63	6950.68	17300.9	2033.86	4029.42	14519.7	3165
TBC1 domain family member 17	Tbc1d17	Q8BYH7	16342.3	13570.8	17668.6	9147.56	8806.68	6740.89	6802.86	4	3	4	3	2	2	2	6200.8	4534.99	14211.9	2980.54	1778.32	3645.41	1562.26
Kynurenine--oxoglutarate transaminase 3 (EC 2.6.1.7) (Cysteine-S-conjugate beta-lyase 2) (EC 4.4.1.13) (Kynurenine aminotransferase 3) (Kynurenine aminotransferase III) (KATIII) (Kynurenine--glyoxylate transaminase) (EC 2.6.1.63) (Kynurenine--oxoglutarate transaminase III)	Kyat3 Ccbl2 Kat3	Q71RI9	38494.4	26711.5	21517.5	13130.7	8812.65	12768.3	6877.44	1	5	3	3	2	2	2	6418.8	18401.7	16484.9	7917.28	2588.04	8207.25	4612.5
Netrin receptor DCC (Tumor suppressor protein DCC)	Dcc	P70211	NA	19122.4	21237.9	12452.1	8815.94	16385.5	13169.7	NA	1	1	1	1	1	1	NA	3255.28	8277.99	1838.8	1950.9	1553.37	3829.48
RNA-binding protein Musashi homolog 2 (Musashi-2)	Msi2 Msi2h	Q920Q6	18719.8	52234.2	26407	16822	8817.91	17681.5	NA	1	2	3	2	3	4	NA	977.39	91337.7	16525.4	2053.53	3441.38	8508.7	NA
Translation machinery-associated protein 7 (Coiled-coil domain-containing protein 72)	Tma7 Ccdc72	Q8K003	NA	NA	NA	NA	8830.98	15246.4	25096.8	NA	NA	NA	NA	2	1	1	NA	NA	NA	NA	4812.56	2747.92	16543
Early endosome antigen 1	Eea1	Q8BL66	19943.3	13326.2	15020.1	11483	8833.47	16436.9	3987.41	12	9	7	15	6	16	4	18056.4	7162.65	7984.51	6593.26	5692.73	12636.6	1319.31
Isoamyl acetate-hydrolyzing esterase 1 homolog (EC 3.1.-.-)	Iah1	Q9DB29	21901.4	22245.3	20132.9	NA	8833.49	21343.8	26738.7	2	3	2	NA	4	5	4	11284.7	16317.2	5410.19	NA	5882.19	14147.7	17010.7
COMM domain-containing protein 9	Commd9	Q8K2Q0	11564.7	11876.4	10132.7	8777.2	8840.78	10668.8	4424.17	4	3	2	3	3	3	2	6279.12	4708.93	4847.18	7240.73	3971.09	4122.45	1465.51
Rho guanine nucleotide exchange factor 6 (Alpha-PIX) (Rac/Cdc42 guanine nucleotide exchange factor 6)	Arhgef6	Q8K4I3	NA	NA	NA	NA	8859.58	25063.5	NA	NA	NA	NA	NA	2	3	NA	NA	NA	NA	NA	8875.46	20823.5	NA
Phosphatidylinositol 4-kinase type 2-alpha (EC 2.7.1.67) (Phosphatidylinositol 4-kinase type II-alpha)	Pi4k2a	Q2TBE6	17646.2	10111.5	24031.5	6309.68	8865.85	13552.9	9815.87	1	2	1	2	1	6	1	2271.46	8376.9	3254.35	4242.37	775.182	9913.24	2492.52
Pantothenate kinase 4 (mPanK4) (EC 2.7.1.33) (Pantothenic acid kinase 4)	Pank4	Q80YV4	12274.5	12669.6	9955.87	8597.02	8872.03	7930.24	9079.12	4	5	5	7	5	2	1	5486.71	6258.78	4670.52	4738.11	5594.26	1785.33	2745.92
Trafficking protein particle complex subunit 2 (Sedlin)	Trappc2 Sedl	Q9CQP2	22993.3	9517.81	16505.1	17501.7	8872.55	15013.4	7074.02	3	2	3	3	3	2	2	15625.9	7459.61	8117.71	17534	8102.45	6965.49	5225.24
Vesicle-associated membrane protein 4 (VAMP-4)	Vamp4	O70480	11271.8	10787	4684.24	9352.79	8876.32	27044.2	NA	1	3	1	1	1	1	NA	1393.11	7244.6	971.161	2745.16	3618.46	4203.24	NA
Sickle tail protein (Enhancer trap locus 4)	Skt Etl4 Kiaa1217	A2AQ25	23816.4	17890.2	NA	17299.8	8887.36	7565.84	2413.25	10	5	NA	15	2	1	1	15215.4	7919.26	NA	10596.6	2347.64	1988.99	1049.85
Regulator of G-protein signaling 6 (RGS6)	Rgs6	Q9Z2H2	34733.6	20557.4	17797	47256.4	8889.76	9700.73	NA	15	8	11	20	6	2	NA	33574.5	10338.5	12776.4	74417.8	7180	8869.99	NA
Presenilin-1 (PS-1) (EC 3.4.23.-) (Protein S182) [Cleaved into: Presenilin-1 NTF subunit; Presenilin-1 CTF subunit; Presenilin-1 CTF12 (PS1-CTF12)]	Psen1 Ad3h Psnl1	P49769	NA	NA	NA	9417.24	8895.95	1517.56	NA	NA	NA	NA	1	1	1	NA	NA	NA	NA	1758.04	1621.05	369.529	NA
Dipeptidyl peptidase 2 (EC 3.4.14.2) (Dipeptidyl aminopeptidase II) (Dipeptidyl peptidase 7) (Dipeptidyl peptidase II) (DPP II) (Quiescent cell proline dipeptidase)	Dpp7 Dpp2 Qpp	Q9ET22	23399.1	11103.7	31475.1	9066.19	8907.2	19929.4	14930.7	1	1	1	1	1	3	1	1392.62	934.679	11890.6	304.911	406.502	19508.5	4576.63
Gamma-aminobutyric acid receptor subunit beta-3 (GABA(A) receptor subunit beta-3)	Gabrb3 Gabrb-3	P63080	38108.4	32885.2	19215.8	34385.2	8928.87	NA	NA	6	6	4	6	4	NA	NA	16291.5	14507.7	9636.27	26432.3	6978.09	NA	NA
Geranylgeranyl transferase type-2 subunit beta (EC 2.5.1.60) (Geranylgeranyl transferase type II subunit beta) (GGTase-II-beta) (Rab geranyl-geranyltransferase subunit beta) (Rab GG transferase beta) (Rab GGTase beta) (Rab geranylgeranyltransferase subunit beta) (Type II protein geranyl-geranyltransferase subunit beta)	Rabggtb	P53612	9618.64	12218.8	14615.5	11452.9	8938.91	4272.81	NA	5	5	4	5	5	3	NA	3338.77	7235.05	11020.4	6018.16	4984.25	1299.99	NA
Apoptosis inhibitor 5 (API-5) (AAC-11)	Api5	O35841	15397.8	22788.9	34942.4	23621.5	8940.07	24490.8	14841.6	9	6	16	8	7	11	5	15233.1	11877.2	26310.4	25763.3	4227.67	18749.1	12482.4
Retinoid-inducible serine carboxypeptidase (EC 3.4.16.-) (Serine carboxypeptidase 1)	Scpep1 Risc	Q920A5	NA	NA	NA	10911.8	8949.35	16717.9	10587.5	NA	NA	NA	2	1	5	4	NA	NA	NA	8437.08	141.872	15398.9	6392.8
Serine/threonine-protein phosphatase 2A 56 kDa regulatory subunit alpha isoform (PP2A B subunit isoform B'-alpha) (PP2A B subunit isoform B56-alpha) (PP2A B subunit isoform PR61-alpha) (PR61alpha) (PP2A B subunit isoform R5-alpha)	Ppp2r5a	Q6PD03	20019.9	21028.3	10821.4	15805.9	8951.16	NA	NA	5	6	3	6	1	NA	NA	10498.2	19596.9	6957.89	16196.2	1316.59	NA	NA
Transportin-3	Tnpo3	Q6P2B1	25207.6	17685.4	17929.1	14340.4	8954.41	10908.8	9400.25	11	8	7	10	4	3	2	18020.5	10659.3	15279.1	8511.5	2735.21	3581.13	2498.78
Nuclear receptor coactivator 7	Ncoa7	Q6DFV7	NA	7505.41	NA	22646.2	8955.71	4076.59	NA	NA	2	NA	1	2	1	NA	NA	3527.43	NA	4228.84	5413.94	2508.02	NA
Twinfilin-2 (A6-related protein) (mA6RP) (Twinfilin-1-like protein)	Twf2 Ptk9l	Q9Z0P5	44809.6	33352.6	22778.2	40536.7	8963.84	22351.1	14277.4	18	19	13	20	8	6	4	32672.6	24745.6	13589.5	29562.8	4335.99	12622.6	8887.75
OTU domain-containing protein 7B (EC 3.4.19.12) (Cellular zinc finger anti-NF-kappa-B protein) (Zinc finger A20 domain-containing protein 1) (Zinc finger protein Cezanne)	Otud7b	B2RUR8	NA	NA	NA	4952.26	8998.44	NA	4705.5	NA	NA	NA	1	2	NA	2	NA	NA	NA	568.523	3147.58	NA	1350.47
Huntingtin (Huntington disease protein homolog) (HD protein homolog)	Htt Hd Hdh	P42859	19395.3	14922.5	71959.6	15878.1	9000.35	16278.6	50439.5	33	23	22	33	10	12	1	28764.4	25472.9	273455	17908.3	9706.51	32433.5	7108
Non-lysosomal glucosylceramidase (NLGase) (EC 3.2.1.45) (Beta-glucocerebrosidase 2) (Beta-glucosidase 2) (Glucosylceramidase 2)	Gba2 Kiaa1605	Q69ZF3	10532.3	11401.4	10834.5	11530.1	9002.6	NA	NA	2	2	2	2	2	NA	NA	5166.95	8350.48	4355.61	2309.13	8498.15	NA	NA
Clathrin interactor 1 (Enthoprotin) (Epsin-4) (Epsin-related protein) (EpsinR)	Clint1 Enth Epn4 Epnr Kiaa0171	Q99KN9	12564.3	12376.9	14079.9	16101.3	9008.75	10491	NA	5	6	5	7	6	7	NA	7601.1	6270.27	15404.3	10991.5	4666.44	7378.4	NA
Gamma-aminobutyric acid receptor-associated protein-like 1 (GABA(A) receptor-associated protein-like 1) (Glandular epithelial cell protein 1) (GEC-1)	Gabarapl1 Apg8l Atg8l Gec1 MNCb-0091	Q8R3R8	12397.5	NA	NA	39905.8	9011.17	35187	NA	2	NA	NA	1	2	1	NA	11281.3	NA	NA	10238.9	7988.78	3568.12	NA
Sodium-driven chloride bicarbonate exchanger (Solute carrier family 4 member 10)	Slc4a10 Kiaa4136 Ncbe	Q5DTL9	NA	20337.6	NA	NA	9019.65	20747	NA	NA	20	NA	NA	9	2	NA	NA	13832.6	NA	NA	6333.59	13911	NA
Protein SCO1 homolog, mitochondrial	Sco1	Q5SUC9	NA	NA	NA	NA	9024.23	NA	NA	NA	NA	NA	NA	1	NA	NA	NA	NA	NA	NA	1020.25	NA	NA
Ubiquitin-like domain-containing CTD phosphatase 1 (EC 3.1.3.16) (Nuclear proteasome inhibitor UBLCP1)	Ublcp1	Q8BGR9	NA	NA	21326.1	NA	9031.59	16968	NA	NA	NA	3	NA	3	6	NA	NA	NA	15922.9	NA	5352.7	18187.7	NA
WD repeat-containing protein 47 (Neuronal enriched MAP interacting protein) (Nemitin)	Wdr47 Kiaa0893	Q8CGF6	34629.9	24630.8	21193.1	21139.3	9034.48	8309.56	4122.51	10	16	5	16	9	4	2	33056.4	23647.5	15278.3	19166.1	9416.18	5257.74	1466.22
Protein O-glucosyltransferase 1 (EC 2.4.1.-) (CAP10-like 46 kDa protein) (KTEL motif-containing protein 1) (O-glucosyltransferase Rumi homolog) (Rumi) (Protein O-xylosyltransferase POGLUT1) (EC 2.4.2.26) (Wing-shaped neural plate protein) (Wsnp)	Poglut1 Clp46 Ktelc1	Q8BYB9	NA	NA	17975.6	NA	9048.19	19590.3	NA	NA	NA	1	NA	3	4	NA	NA	NA	6254.6	NA	5763.6	4079.7	NA
Matrix-remodeling-associated protein 7 (Transmembrane anchor protein 1)	Mxra7 Tmap1	Q9CZH7	NA	NA	NA	NA	9058.32	5841.23	22144	NA	NA	NA	NA	1	1	1	NA	NA	NA	NA	4134.78	2412.64	7499.66
Lipid droplet-associated hydrolase (EC 3.1.1.-) (Lipid droplet-associated serine hydrolase) (mLDAH)	Ldah	Q8BVA5	NA	6922.56	NA	NA	9065.92	5907.13	7240.37	NA	2	NA	NA	1	2	2	NA	1974.9	NA	NA	424.773	2162.81	3909.47
Eukaryotic peptide chain release factor subunit 1 (Eukaryotic release factor 1) (eRF1)	Etf1	Q8BWY3	16773.6	14253.6	18932.7	11062.1	9090.24	21933.2	12716	6	10	6	10	5	10	5	14378.3	9905.09	15590.8	6687.6	3786.23	21363.2	12470.5
Vacuolar protein-sorting-associated protein 25 (ESCRT-II complex subunit VPS25)	Vps25 D11Wsu68e	Q9CQ80	18512.6	17342.8	26326.2	10995.5	9112.83	14544	10468.5	2	4	4	5	5	5	3	4343.09	8083.14	12405	6942.2	3445.85	7132.49	4208.95
Alpha-N-acetylgalactosaminidase (EC 3.2.1.49) (Alpha-galactosidase B)	Naga	Q9QWR8	12935.7	2383.11	11116.4	NA	9118.57	16020.4	10642.1	2	1	3	NA	3	6	5	11381.7	670.511	3770.1	NA	4488.12	12004.9	9120.18
Aminopeptidase N (AP-N) (mAPN) (EC 3.4.11.2) (Alanyl aminopeptidase) (Aminopeptidase M) (AP-M) (Membrane protein p161) (Microsomal aminopeptidase) (CD antigen CD13)	Anpep Lap-1 Lap1	P97449	10501.3	5565.18	3378.4	8212.1	9125.4	16924.7	22518.8	2	2	2	6	6	14	20	9087.4	2550.45	2160.33	3434.07	5660.06	11321.5	21076.5
Cysteine sulfinic acid decarboxylase (EC 4.1.1.29) (Cysteine-sulfinate decarboxylase) (Sulfinoalanine decarboxylase)	Csad	Q9DBE0	21342.6	6877.58	26391.7	9433.29	9133.22	11881.7	13725.5	1	1	3	2	2	5	5	5961.93	151.265	21309.6	2400.76	3481.02	3253.27	5858.47
LIM domain kinase 1 (LIMK-1) (EC 2.7.11.1) (KIZ-1)	Limk1 Limk	P53668	NA	21542.9	NA	NA	9135.17	2963.43	NA	NA	2	NA	NA	5	1	NA	NA	14519.8	NA	NA	2176.58	755.783	NA
Protein transport protein Sec61 subunit alpha isoform 1 (Sec61 alpha-1)	Sec61a1 Sec61a	P61620	16140.1	10743.4	22262.8	16274	9138.73	24346.9	15291.2	3	3	3	4	2	5	4	4550.33	2834.96	11237.9	8025.55	2373.97	13769.2	6547.28
Dolichol-phosphate mannosyltransferase subunit 1 (EC 2.4.1.83) (Dolichol-phosphate mannose synthase subunit 1) (DPM synthase subunit 1) (Dolichyl-phosphate beta-D-mannosyltransferase subunit 1) (Mannose-P-dolichol synthase subunit 1) (MPD synthase)	Dpm1	O70152	9331.54	13441.2	14186.2	7202.21	9142.97	13699.4	4735.57	3	2	3	2	2	4	2	2782.91	2130.59	8555.41	4218.69	6637.7	8259.48	2356.19
Ubiquitin carboxyl-terminal hydrolase 15 (EC 3.4.19.12) (Deubiquitinating enzyme 15) (Ubiquitin thioesterase 15) (Ubiquitin-specific-processing protease 15)	Usp15 Kiaa0529	Q8R5H1	14079.7	14670.2	11108.3	15104.6	9151.32	8579.05	9961.74	13	11	11	17	3	12	2	7357.07	18387	6849.26	32091.2	7827.17	7001.09	8450.04
GPI transamidase component PIG-S (Phosphatidylinositol-glycan biosynthesis class S protein)	Pigs	Q6PD26	8406.52	10469.8	14665.5	12832.9	9151.38	15663	1311.07	5	6	5	10	7	9	1	3870.14	6820.59	5684.64	10046.6	7881.9	10068.4	544.488
Protein O-GlcNAcase (OGA) (EC 3.2.1.169) (Beta-N-acetylhexosaminidase) (Beta-hexosaminidase) (Bifunctional protein NCOAT) (Meningioma-expressed antigen 5) (N-acetyl-beta-D-glucosaminidase) (EC 3.2.1.52) (N-acetyl-beta-glucosaminidase)	Mgea5 Hexc Kiaa0679	Q9EQQ9	19521.4	22486.3	10553.5	16032	9155.61	5946.2	8195.92	15	21	8	14	10	6	5	17318.9	22669.1	8223.49	12357.1	7131.62	2632.7	5805.58
28S ribosomal protein S15, mitochondrial (MRP-S15) (S15mt)	Mrps15 Rpms15	Q9DC71	29678.3	14597.2	15197.1	6468.44	9156.38	11502.8	NA	1	1	1	1	1	1	NA	5798.97	1726.82	2373.89	440.558	1327.26	448.682	NA
Carnitine O-palmitoyltransferase 1, brain isoform (CPT1-B) (EC 2.3.1.21) (CPT IC) (Carnitine O-palmitoyltransferase I, brain isoform) (CPTI-B) (Carnitine palmitoyltransferase 1C)	Cpt1c	Q8BGD5	20798.4	11068.3	13791.8	11123.9	9160.59	9545.11	NA	4	3	2	4	2	1	NA	15439.6	3666.79	13815.3	5394.29	7160.37	291.74	NA
Arf-GAP with GTPase, ANK repeat and PH domain-containing protein 1 (AGAP-1) (Centaurin-gamma-2) (Cnt-g2)	Agap1 Centg2 Kiaa1099	Q8BXK8	NA	17969.5	14741.5	18989.7	9179.76	4192	NA	NA	7	5	5	1	1	NA	NA	15960.3	9122.78	23550.1	906.519	214.07	NA
IQ motif and SEC7 domain-containing protein 3	Iqsec3 Kiaa1110	Q3TES0	16565.5	11255.3	17007.1	8224.9	9204.37	NA	NA	4	5	1	4	8	NA	NA	9944.21	5731.83	3502.76	5577.22	5404.73	NA	NA
Transmembrane protein 43 (Protein LUMA)	Tmem43	Q9DBS1	8960.29	8734.27	9235.77	7446.22	9236.37	15016.4	19198.8	1	2	1	1	1	8	5	4200.79	2652.61	731.227	2841.34	831.646	8125	14137.8
UDP-glucose 4-epimerase (EC 5.1.3.2) (Galactowaldenase) (UDP-N-acetylglucosamine 4-epimerase) (UDP-GlcNAc 4-epimerase) (EC 5.1.3.7) (UDP-galactosamine 4-epimerase) (UDP-GalNAc 4-epimerase) (UDP-galactose 4-epimerase)	Gale	Q8R059	10914.8	15599.7	13183.5	5412.85	9249.66	15237.8	10915.9	2	2	2	2	1	2	1	5268.46	5294.41	5089.16	542.724	1382.06	3145.06	4332.74
[Pyruvate dehydrogenase [acetyl-transferring]]-phosphatase 1, mitochondrial (PDP 1) (EC 3.1.3.43) (Protein phosphatase 2C) (Pyruvate dehydrogenase phosphatase catalytic subunit 1) (PDPC 1)	Pdp1 Ppm2c	Q3UV70	30778.7	18861.8	16870.6	17084.1	9283.67	10233.1	2724.52	5	11	4	7	7	3	1	20140.9	12499.8	11339.5	12740.7	7181.99	7690.22	1295.87
Inosine-5'-monophosphate dehydrogenase 2 (IMP dehydrogenase 2) (IMPD 2) (IMPDH 2) (EC 1.1.1.205) (IMPDH-II)	Impdh2	P24547	17857	21417.5	14470.2	7419.91	9287.49	8984.56	10054.2	2	5	3	3	3	2	1	8747.24	8529.66	4874.09	3532.09	4941.01	7796.27	2386.62
Dystrophin	Dmd	P11531	15164.5	11019.4	16521	23146.8	9292.94	30078.1	35281.9	3	2	7	5	9	26	26	14050.1	9747.62	12438.9	33854.6	6907.86	22360.7	21916
E3 ubiquitin-protein ligase HUWE1 (EC 2.3.2.26) (E3Histone) (HECT, UBA and WWE domain-containing protein 1) (HECT-type E3 ubiquitin transferase HUWE1) (Upstream regulatory element-binding protein 1) (URE-B1) (URE-binding protein 1)	Huwe1 Kiaa0312 Ureb1	Q7TMY8	16551.1	15624.2	23312.5	12159.3	9294.78	16032.4	11915.4	18	18	16	33	17	30	8	18003.4	14678.3	35212.4	10783.5	8910.31	12612.6	12969.2
SUMO-activating enzyme subunit 1 (Ubiquitin-like 1-activating enzyme E1A) [Cleaved into: SUMO-activating enzyme subunit 1, N-terminally processed]	Sae1 Aos1 Sua1 Ubl1a1 Uble1a	Q9R1T2	21129.2	18773.4	31410.9	13587	9322.16	23377.3	11846.5	10	11	15	11	8	16	8	13538.4	10470.5	17076.2	8418.51	3961.87	14260.2	7037.52
Rho guanine nucleotide exchange factor 9 (Collybistin) (Rac/Cdc42 guanine nucleotide exchange factor 9)	Arhgef9 Kiaa0424	Q3UTH8	37753.4	26095.2	17493.2	21645.4	9323.44	13424.9	NA	3	5	2	4	2	1	NA	14077.4	18372	2296.04	8935.03	3498.85	1036.64	NA
Protein-cysteine N-palmitoyltransferase HHAT-like protein (Glycerol uptake/transporter homolog) (Hedgehog acyltransferase-like protein)	Hhatl Gup1 Kiaa1173	Q9D1G3	1731.96	NA	18184.5	4052.44	9329.51	10711.5	NA	1	NA	7	2	4	8	NA	271.652	NA	12966.5	3990.94	9957.79	8346.69	NA
ATP-binding cassette sub-family G member 2 (Breast cancer resistance protein 1 homolog) (Urate exporter) (CD antigen CD338)	Abcg2 Abcp Bcrp1	Q7TMS5	11563.3	11345.1	NA	12174.2	9339.69	19419	22434.4	3	3	NA	3	3	2	3	3911.65	5943.29	NA	3767.79	3633.4	7453.95	8611.27
Heterogeneous nuclear ribonucleoprotein L-like	Hnrnpll Hnrpll	Q921F4	23842.5	18266.9	34073.4	18623.4	9350.06	21370.8	10183.5	10	8	13	11	6	11	2	18832.5	10000.5	22290.1	14453.8	6919.46	13508.8	6882.7
BolA-like protein 1	Bola1	Q9D8S9	NA	30056.6	15068.5	12652.8	9351.34	11785.2	NA	NA	2	3	1	3	3	NA	NA	23699.7	5482.97	1389.49	4617.8	5116.98	NA
Transmembrane 9 superfamily member 4	Tm9sf4 Kiaa0255	Q8BH24	24363.1	NA	29160.9	12445	9352.07	27420.4	NA	2	NA	1	2	2	6	NA	6728.71	NA	5811.86	2251.92	1147.77	19932.4	NA
Alpha-1-acid glycoprotein 1 (AGP 1) (Orosomucoid-1) (OMD 1)	Orm1 Agp1 Orm-1	Q60590	NA	NA	NA	NA	9357.2	30838.9	49583.2	NA	NA	NA	NA	1	5	4	NA	NA	NA	NA	1904.02	25666.1	39094.4
Peptide-N(4)-(N-acetyl-beta-glucosaminyl)asparagine amidase (PNGase) (mPNGase) (EC 3.5.1.52) (N-glycanase 1) (Peptide:N-glycanase)	Ngly1	Q9JI78	12718.5	NA	9155.57	10571.3	9358.54	18671.5	16432.9	1	NA	2	1	2	1	1	6142.83	NA	1192.85	720.698	7744.52	2071.24	2007.62
Protein phosphatase 1 regulatory subunit 11 (T-complex testis expressed protein 5) (Tctex-5)	Ppp1r11 Tctex5	Q8K1L5	7947.94	10878.9	12311.8	19159.4	9367.31	4064.21	NA	1	4	3	3	3	1	NA	2394.63	5432.37	3932.43	9433.84	3483.99	249.093	NA
Tumor suppressor candidate 2 (Fusion 1 protein) (Fus-1 protein) (PDGFA-associated protein 2)	Tusc2 Fus1 Lgcc Pdap2	Q9WVF8	28251.3	18119.7	13810.6	14577	9368.2	NA	NA	3	3	3	3	1	NA	NA	9355.48	10548.5	7466.38	6111.73	279.485	NA	NA
Aminoacyl tRNA synthase complex-interacting multifunctional protein 2 (Multisynthase complex auxiliary component p38) (Protein JTV-1)	Aimp2 Jtv1	Q8R010	23249.3	21950	19944.9	10738.9	9382.43	58522.7	13126.2	5	6	5	4	3	9	2	13682.8	10654.4	19981.1	5208.46	5124.07	46266.7	4667.46
Coatomer subunit gamma-1 (Gamma-1-coat protein) (Gamma-1-COP)	Copg1 Copg	Q9QZE5	9285.59	19147.6	12350.3	9066.99	9382.74	22859.2	15982.1	11	10	10	12	10	20	10	6048	19301.1	7098.62	6047.41	7937	17187.1	17444.9
DnaJ homolog subfamily A member 4 (MmDjA4)	Dnaja4	Q9JMC3	14542.6	16443.6	12549.3	14552.7	9384.59	10356.3	8697.33	4	5	1	2	3	3	2	8983.13	7777.69	4799.41	11580.4	7193.95	5084.52	1642.58
Barrier-to-autointegration factor (Breakpoint cluster region protein 1) (LAP2-binding protein 1) [Cleaved into: Barrier-to-autointegration factor, N-terminally processed]	Banf1 Baf Bcrp1 L2bp1	O54962	22275.3	33824.3	55596.8	16195.9	9393.83	27229.2	32171.9	3	4	3	3	3	5	4	14888.9	15642.2	25613.7	10789.8	3893.31	16650.2	25312.2
Ras-related protein Rab-27B	Rab27b	Q99P58	12620.2	14779.7	15186.3	7294.92	9405.87	NA	NA	2	2	1	4	4	NA	NA	7952.52	1714.34	1076	2994.02	3910.99	NA	NA
Centrosomal protein of 170 kDa (Cep170)	Cep170 Kiaa0470	Q6A065	16447.2	13123.2	17557.2	14042.5	9408.28	14411.7	2103.12	11	11	9	14	6	3	1	15261.3	9599.36	8657.57	10643.3	5807.69	8107.6	655.802
Seipin (Bernardinelli-Seip congenital lipodystrophy type 2 protein homolog)	Bscl2 Gng3lg MNCb-2630	Q9Z2E9	NA	NA	NA	NA	9410.32	19575.8	NA	NA	NA	NA	NA	1	1	NA	NA	NA	NA	NA	616.369	4155.42	NA
Magnesium transporter protein 1 (MagT1) (Implantation-associated protein) (IAP)	Magt1 Iag2	Q9CQY5	NA	NA	NA	NA	9411.46	16359.7	5283.83	NA	NA	NA	NA	1	3	1	NA	NA	NA	NA	5108.13	14154.5	2208.02
Eukaryotic translation initiation factor 3 subunit L (eIF3l) (66 kDa tyrosine-rich heat shock protein) (67 kDa polymerase-associated factor) (Eukaryotic translation initiation factor 3 subunit 6-interacting protein) (Eukaryotic translation initiation factor 3 subunit E-interacting protein) (HSP-66Y) (PAF67)	Eif3l Eif3eip Eif3s6ip Paf67	Q8QZY1	16868.5	11983.3	18554.3	14079.5	9419.41	38707.3	146496	9	7	10	11	8	21	5	12861.5	11578.9	15853.5	11281.9	8811.85	90813.9	288691
Developmentally-regulated GTP-binding protein 2 (DRG-2)	Drg2	Q9QXB9	27714.9	21920.6	19888.8	15159.7	9419.84	15960	13548.8	4	6	5	8	7	7	7	5731.31	9795.6	7100.82	5030.09	3568.48	8816.66	8207.51
Armadillo repeat-containing X-linked protein 3	Armcx3	Q8BHS6	18419.3	16529.6	NA	33238.6	9427.97	3633.51	NA	1	2	NA	1	2	1	NA	7066.02	14529.1	NA	2347.18	6821.77	237.036	NA
Lanosterol 14-alpha demethylase (LDM) (EC 1.14.13.70) (CYPLI) (Cytochrome P450 51A1) (Cytochrome P450-14DM) (Cytochrome P45014DM) (Cytochrome P450LI) (Sterol 14-alpha demethylase)	Cyp51a1 Cyp51	Q8K0C4	NA	NA	NA	12752.1	9432.86	19679.8	11833	NA	NA	NA	1	3	5	4	NA	NA	NA	653.23	10646.2	21334.3	11486.2
Polyglutamine-binding protein 1 (PQBP-1) (38 kDa nuclear protein containing a WW domain) (Npw38) (Polyglutamine tract-binding protein 1)	Pqbp1 Npw38	Q91VJ5	NA	NA	24212.3	16878.6	9461.33	NA	NA	NA	NA	2	1	1	NA	NA	NA	NA	14406.4	3187.35	3546.53	NA	NA
Dipeptidyl peptidase 8 (DP8) (EC 3.4.14.5) (Dipeptidyl peptidase VIII) (DPP VIII)	Dpp8	Q80YA7	24196.8	26961.4	21443.7	10809.9	9461.58	12673	30733.3	2	2	1	1	3	4	1	8625.75	10675	7097.67	627.236	6351.03	6560.43	5582.16
BLOC-1-related complex subunit 5	Borcs5	Q9D920	36035.3	NA	30844.6	11308.3	9464.64	30362.5	NA	1	NA	1	1	1	1	NA	6113	NA	11001.4	966.048	1521.51	2387.23	NA
E3 ubiquitin-protein ligase RNF123 (EC 2.3.2.27) (Kip1 ubiquitination-promoting complex protein 1) (RING finger protein 123) (RING-type E3 ubiquitin transferase RNF123)	Rnf123 Kpc1	Q5XPI3	9808.1	10316.4	11262.1	17933.7	9482.5	32404.5	NA	1	1	1	1	1	1	NA	1040.02	381.535	2542.4	13216.7	1888.36	22575.4	NA
UPF0160 protein MYG1, mitochondrial (Protein Gamm1)	Myg1	Q9JK81	13589.2	20959.9	25252.2	11712.9	9485.33	15775.4	NA	1	2	2	4	2	5	NA	4963.24	12225.4	9416.93	7715.34	2467.61	10144.1	NA
Guanine deaminase (Guanase) (Guanine aminase) (EC 3.5.4.3) (Guanine aminohydrolase) (GAH)	Gda	Q9R111	146642	134082	NA	124389	9491.8	13008.3	15182.1	38	41	NA	40	8	6	7	160900	142956	NA	133358	4041.1	7656.54	15559.5
Glycerophosphocholine phosphodiesterase GPCPD1 (EC 3.1.4.2) (Glycerophosphodiester phosphodiesterase 5) (Preimplantation protein 4)	Gpcpd1 Gde5 Kiaa1434 Prei4	Q8C0L9	12247.3	11127.5	15920.5	12143.2	9511.65	6438.11	7001.27	3	4	2	4	3	3	4	11488.5	7919.59	7419.7	9704.02	6141.52	4136.76	4722.03
Glycogen [starch] synthase, muscle (EC 2.4.1.11)	Gys1 Gys Gys3	Q9Z1E4	NA	9226.58	15305.1	8468.4	9514.86	12617.6	NA	NA	2	5	3	4	3	NA	NA	7663.04	10974.7	6247.71	7963.41	8571.92	NA
Hydroxymethylglutaryl-CoA lyase, mitochondrial (HL) (HMG-CoA lyase) (EC 4.1.3.4) (3-hydroxy-3-methylglutarate-CoA lyase)	Hmgcl	P38060	14293.5	25563.1	38988.9	19890	9516.15	9692.72	17324.7	9	9	10	8	3	8	3	9607.09	14048.3	23910.5	19057.7	2917.75	7192.66	15913.5
Chitinase domain-containing protein 1	Chid1	Q922Q9	23394.4	9881.02	NA	9133.11	9528.35	17948.4	8546.33	3	3	NA	4	1	5	1	21931.9	2193.99	NA	1854.63	666.662	10460.9	434.753
Dystonin (Bullous pemphigoid antigen 1) (BPA) (Dystonia musculorum protein) (Hemidesmosomal plaque protein) (Microtubule actin cross-linking factor 2)	Dst Bpag1 Macf2	Q91ZU6	23891.6	24350.4	17694.8	24502.4	9531.93	18244.1	11787.7	13	21	18	28	24	73	27	36357.8	61160	27962.1	54781	12502	16160.4	9341.37
Wolframin	Wfs1	P56695	22727.5	39471.1	8227.81	19282.9	9533.39	33935	215874	7	14	2	7	2	6	2	23260.7	35100.8	5396.7	19155.9	5543.3	47058.6	253282
28S ribosomal protein S30, mitochondrial (MRP-S30) (S30mt)	Mrps30	Q9D0G0	23744.7	11850.2	14618.6	7411.04	9540.3	10314.7	NA	1	2	1	2	1	2	NA	3951.88	9237.73	2334.13	3623.12	824.288	7604.31	NA
CAP-Gly domain-containing linker protein 2 (Cytoplasmic linker protein 115) (CLIP-115) (Cytoplasmic linker protein 2)	Clip2 Cyln2 Kiaa0291	Q9Z0H8	23689.5	13713.2	15350.4	15765.7	9544.13	20099	13473.8	10	14	5	18	13	12	10	14928.4	9623.32	12847.1	7166.04	5515.23	29490.2	12364.2
Histone-lysine N-methyltransferase setd3 (EC 2.1.1.43) (Endothelial differentiation inhibitory protein D10) (SET domain-containing protein 3)	Setd3 D12Ertd771e	Q91WC0	21741.5	13568.9	18314.6	17884.9	9551.62	36709.8	NA	2	1	3	2	2	5	NA	13945.2	377.451	9249.2	6533.07	4283.96	23263	NA
Transmembrane protein 87A	Tmem87a	Q8BXN9	NA	NA	NA	17549.7	9554.8	23565.7	NA	NA	NA	NA	1	1	2	NA	NA	NA	NA	372.108	1631.71	6517.67	NA
Numb-like protein	Numbl Nbl	O08919	41825	36598.9	NA	38723	9569.32	14871.6	NA	8	10	NA	8	3	2	NA	40679.6	37834.6	NA	29976.8	8438.24	7431.13	NA
U1 small nuclear ribonucleoprotein C (U1 snRNP C) (U1-C) (U1C)	Snrpc Snrp1c	Q62241	25224.9	31679.1	41542	13640.3	9576.15	32389.7	14598.2	1	2	2	1	2	2	1	3420.27	14476.4	14680.2	2150.3	5102.83	10754.7	1630.9
E3 ubiquitin-protein ligase ARIH1 (EC 2.3.2.-) (Protein ariadne-1 homolog) (ARI-1) (RING-type E3 ubiquitin transferase ARIH1) (UbcH7-binding protein) (UbcM4-interacting protein 77) (Ubiquitin-conjugating enzyme E2-binding protein 1)	Arih1 Ari Ubch7bp Uip77	Q9Z1K5	15787.2	21489.3	26059.1	32055.3	9581.58	12233.2	NA	2	3	1	1	1	1	NA	7855.59	14566.6	2496.75	4021.87	752.548	2759.6	NA
Receptor-type tyrosine-protein phosphatase-like N (R-PTP-N) (PTP IA-2) [Cleaved into: ICA512-N-terminal fragment (ICA512-NTF); ICA512-transmembrane fragment (ICA512-TMF); ICA512-cleaved cytosolic fragment (ICA512-CCF)]	Ptprn Ptp35	Q60673	NA	NA	NA	NA	9585.77	NA	NA	NA	NA	NA	NA	4	NA	NA	NA	NA	NA	NA	3016.9	NA	NA
FUN14 domain-containing protein 1	Fundc1	Q9DB70	23563	20014.4	4953.67	NA	9589.42	12513.5	NA	1	2	1	NA	3	2	NA	2479.73	19375.1	665.235	NA	8749.7	12348.2	NA
Disabled homolog 2-interacting protein (DAB2-interacting protein) (ASK-interacting protein 1) (DOC-2/DAB-2 interactive protein)	Dab2ip Kiaa1743	Q3UHC7	45236.8	26760.1	14822.6	23377	9595.08	9317.72	NA	9	12	4	11	2	1	NA	60105.9	33229.9	8635.27	27947.5	8873.56	944.18	NA
ER membrane protein complex subunit 1	Emc1 Kiaa0090	Q8C7X2	19682.3	12831.7	38514.2	13961.9	9603.93	27634.1	7154.7	8	10	14	12	12	19	3	11060.9	7502.84	53078.1	6726.9	5738.8	15231.9	3101.1
Membrane-associated guanylate kinase, WW and PDZ domain-containing protein 1 (BAI1-associated protein 1) (BAP-1) (Membrane-associated guanylate kinase inverted 1) (MAGI-1)	Magi1 Baiap1 Bap1	Q6RHR9	45406	26451.1	190758	26692	9604.67	9493.64	NA	5	4	1	8	4	2	NA	55112.3	30449	4831.18	30369.6	5173.18	2556.96	NA
Probable phospholipid-transporting ATPase IIA (EC 3.6.3.1) (ATPase class II type 9A)	Atp9a	O70228	24570.3	16592.7	17387.9	11859.4	9605.08	13157.1	4836.96	4	3	5	6	4	6	2	6561.94	3254.78	7249.07	7244.26	2423.25	5689.64	1409.5
C-type lectin domain family 2 member L	Clec2l	P0C7M9	6682.64	6477.33	14324.5	3548.12	9615.14	5872.37	8513.02	1	1	3	1	2	1	2	3330.06	162.414	8221.49	173.278	2630.25	1077.78	3969.45
Exocyst complex component 4 (Exocyst complex component Sec8)	Exoc4 Sec8 Sec8l1	O35382	16821.7	10056.5	11587.2	18002.6	9615.28	7093.3	4514.42	12	13	10	18	6	9	2	10875.8	5615.96	6806.45	18255.5	11105.3	4192.65	1861.1
Huntingtin-associated protein 1 (HAP-1)	Hap1	O35668	NA	NA	NA	NA	9625.33	NA	NA	NA	NA	NA	NA	3	NA	NA	NA	NA	NA	NA	6057.31	NA	NA
EH domain-containing protein 2	Ehd2	Q8BH64	NA	NA	12662.2	NA	9629.57	37665.9	104939	NA	NA	1	NA	5	28	43	NA	NA	1027.62	NA	6932.75	32653.1	85792.4
Signal transducer and activator of transcription 3 (Acute-phase response factor)	Stat3 Aprf	P42227	NA	NA	NA	6716.06	9636.1	19214	18970.6	NA	NA	NA	1	4	26	15	NA	NA	NA	386.083	4641	15124.9	11884
Protein ABHD4 (EC 3.-.-.-) (Alpha/beta hydrolase domain-containing protein 4) (Abhydrolase domain-containing protein 4) (Alpha/beta-hydrolase 4) (Lyso-N-acylphosphatidylethanolamine lipase)	Abhd4	Q8VD66	6159.35	3906.44	12835.6	13361.8	9637.8	16809.7	33446.9	1	1	2	2	4	5	2	1544.85	73.1258	2317.71	21808.4	7652.35	7919.47	27375
Nuclear distribution protein nudE-like 1 (Protein mNudE-like) (Protein Nudel) (mNudE-L)	Ndel1 Nudel	Q9ERR1	63699.5	35429.2	34095.8	17984.1	9640.91	26488.6	30800.6	2	3	2	4	4	1	1	49211.9	23549.5	26340.4	8966.84	5914.54	2345.03	8452.02
Mitochondrial import receptor subunit TOM40B (Protein TOMM40-like)	Tomm40l Tomm40b	Q9CZR3	15959.9	12518.3	12572.7	13269.4	9647.34	NA	NA	6	6	5	8	1	NA	NA	13257.4	7008.2	6695.92	13353	1110.46	NA	NA
Protein arginine N-methyltransferase 1 (EC 2.1.1.319) (Histone-arginine N-methyltransferase PRMT1)	Prmt1 Hrmt1l2 Mrmt1	Q9JIF0	30837.1	33648.1	35381.8	21410.3	9665.89	22468.8	11875.3	4	2	6	6	3	5	1	13637.5	21009.7	27068.2	19662.9	4037.49	16796.4	1194.64
Arylsulfatase G (ASG) (EC 3.1.6.-)	Arsg Kiaa1001	Q3TYD4	NA	NA	NA	NA	9674.94	NA	NA	NA	NA	NA	NA	1	NA	NA	NA	NA	NA	NA	413.567	NA	NA
Mannosyl-oligosaccharide glucosidase (EC 3.2.1.106) (Glucosidase 1) (Glycoprotein-processing glucosidase I)	Mogs Gcs1	Q80UM7	37546.5	23829.3	31175.3	15564.1	9682.69	51701.8	12923.9	3	3	3	4	3	4	3	22853.1	12256.4	16272.6	10268	4788.43	20739.8	4268.3
Fibroblast growth factor 12 (FGF-12) (Fibroblast growth factor homologous factor 1) (FHF-1) (Myocyte-activating factor)	Fgf12 Fhf1	P61329	22384	25066.1	28067.8	16986.6	9684.21	12534.2	NA	8	6	6	8	3	3	NA	18055.2	11401.1	18263.8	7058.58	3478.15	2249.47	NA
Msx2-interacting protein (SMART/HDAC1-associated repressor protein) (SPEN homolog)	Spen Kiaa0929 Mint Sharp	Q62504	NA	NA	NA	15734	9701.48	NA	NA	NA	NA	NA	1	1	NA	NA	NA	NA	NA	4151.8	339.117	NA	NA
Oxysterol-binding protein 1	Osbp Kiaa4220	Q3B7Z2	19276.6	22490.9	17549.1	12200.5	9714.66	17242.8	7668.46	10	14	11	14	9	5	2	17716.7	19622	10739.7	7817.97	4000.28	13416.6	4732.34
T-cell immunomodulatory protein (Protein TIP) (Integrin-alpha FG-GAP repeat-containing protein 1) (Linkin)	Itfg1 D8Wsu49e Lnkn-1 Tip	Q99KW9	18280.4	15201.8	17311.1	11310.8	9730.62	14405.7	5127.3	3	4	2	6	4	3	1	3789.37	2302.04	5006.41	5127.73	4715.18	2976.48	3428.47
39S ribosomal protein L53, mitochondrial (L53mt) (MRP-L53)	Mrpl53	Q9D1H8	2967.51	NA	2752.65	3960.31	9741.39	2989.4	NA	1	NA	1	1	1	1	NA	874.232	NA	1546.79	2145.1	5261.58	1404.55	NA
Riboflavin kinase (EC 2.7.1.26) (ATP:riboflavin 5'-phosphotransferase) (Flavokinase) (KOI-4)	Rfk	Q8CFV9	5730.38	6833.43	9595.35	5966.26	9744.73	9512.43	6924.63	2	2	2	2	2	2	2	649.437	685.407	2016.26	4671.31	5883.56	5445.29	3537.32
GDP-L-fucose synthase (EC 1.1.1.271) (GDP-4-keto-6-deoxy-D-mannose-3,5-epimerase-4-reductase) (Protein FX) (Red cell NADP(H)-binding protein) (Transplantation antigen P35B) (Tum-P35B antigen)	Tsta3 P35b Tstap35b	P23591	10942.2	14735.9	10857.8	15682.8	9764.84	13907.7	14860.1	1	2	3	1	3	2	2	2631.5	5239.73	4312.64	1831.42	6606.81	5861.88	9079.27
Gamma-glutamylaminecyclotransferase (GGACT) (EC 2.3.2.4) (AIG2-like domain-containing protein 1) (Gamma-glutamylamine cyclotransferase)	Ggact A2ld1	Q923B0	NA	NA	13325.5	NA	9771.5	8103.96	NA	NA	NA	2	NA	1	2	NA	NA	NA	2984.74	NA	1591.67	2898.7	NA
Osteoclast-stimulating factor 1 (SH3 domain protein 3)	Ostf1 Sh3d3 Sh3p2	Q62422	10756.3	4816.73	16971.2	3043.07	9772.27	31566.2	27628.6	1	1	1	1	5	9	10	2201.28	471.367	3493.36	350.483	5497.55	21144.1	21734.4
Secretogranin-3 (Secretogranin III) (SgIII)	Scg3	P47867	4943.64	15601.1	10954.4	8219.05	9785.56	9431.63	3269	3	2	4	2	2	4	1	1967.16	14589	7161.63	5558.41	6556.72	4836.01	1353.75
Mitochondrial peptide methionine sulfoxide reductase (EC 1.8.4.11) (Peptide-methionine (S)-S-oxide reductase) (Peptide Met(O) reductase) (Protein-methionine-S-oxide reductase) (PMSR)	Msra	Q9D6Y7	37828.6	19572	19167.7	17748.4	9788.2	12132.8	16362.9	3	1	3	5	3	2	4	32025.8	1483.08	9190.28	9070.25	2272.48	3965.96	8535.75
MAGUK p55 subfamily member 2 (Discs large homolog 2) (Protein MPP2)	Mpp2 Dlgh2	Q9WV34	82319.9	40094.3	55922.6	55374.2	9793.73	13814.2	NA	26	23	29	34	10	3	NA	55795.8	24576.2	35351.9	45569.1	4681.3	10222.5	NA
C-Jun-amino-terminal kinase-interacting protein 3 (JIP-3) (JNK-interacting protein 3) (JNK MAP kinase scaffold protein 3) (JNK/SAPK-associated protein 1) (JSAP1) (Mitogen-activated protein kinase 8-interacting protein 3) (Sunday driver 2)	Mapk8ip3 Jip3 Jsap1 Syd2	Q9ESN9	14143.1	15176.8	21565.8	10914	9795.7	9036.62	11608.6	8	6	2	7	9	2	1	11285.5	5123.06	12190.2	4409.85	5540.41	6301.89	6989.29
Lamin-B receptor (Integral nuclear envelope inner membrane protein)	Lbr	Q3U9G9	NA	NA	NA	NA	9824.48	8974.91	4916.9	NA	NA	NA	NA	1	2	1	NA	NA	NA	NA	889.554	5730.93	1234.39
Peripheral plasma membrane protein CASK (EC 2.7.11.1) (Calcium/calmodulin-dependent serine protein kinase)	Cask	O70589	25909.6	30815.8	29851.5	33423.8	9826.53	18967.7	2041.64	28	28	28	28	15	4	2	19197.8	31193	27879.7	43477.7	6247.03	28799.9	1252.36
Ubiquitin carboxyl-terminal hydrolase MINDY-1 (EC 3.4.19.12) (Deubiquitinating enzyme MINDY-1) (NF-E2 inducible protein) (Protein FAM63A)	Mindy1 Fam63a Ni	Q76LS9	NA	16874.1	17268	NA	9844.18	8813.51	11329.4	NA	2	3	NA	2	2	1	NA	10828.8	11206.8	NA	1675.92	2816.58	1068.56
NADPH:adrenodoxin oxidoreductase, mitochondrial (AR) (Adrenodoxin reductase) (EC 1.18.1.6) (Ferredoxin--NADP(+) reductase) (Ferredoxin reductase)	Fdxr	Q61578	21832.3	14461.6	20983.4	18159.9	9856.6	10968.1	2450.27	2	1	2	1	1	2	1	9579.99	3576.77	6208.35	1335.4	1487.39	607.631	1759.25
H/ACA ribonucleoprotein complex subunit 2 (Nucleolar protein family A member 2) (snoRNP protein NHP2)	Nhp2 Nola2	Q9CRB2	16941.3	13488.8	NA	10474.8	9860.56	18674.8	NA	1	1	NA	1	1	1	NA	904.726	1076.18	NA	561.89	1838.59	1029.27	NA
GTP-binding protein 1 (G-protein 1) (GP-1) (GP1)	Gtpbp1 Gtpbp	O08582	12352.3	20439.5	19430.4	15199.8	9865.19	10490.3	NA	5	3	6	4	2	2	NA	12671.1	15826.7	15891.7	12022.9	5995.66	5406.06	NA
SLIT-ROBO Rho GTPase-activating protein 2 (srGAP2) (Formin-binding protein 2) (Formin-binding protein 27) (FBP-27)	Srgap2 Fbp27 Fnbp2	Q91Z67	17922.6	19544.8	27351.6	15172.7	9865.44	7084.91	4782.57	6	7	16	13	4	3	4	9374.83	7973.48	16551.9	6947.96	10148.1	4504.83	2230.66
Misshapen-like kinase 1 (EC 2.7.11.1) (GCK family kinase MiNK) (MAPK/ERK kinase kinase kinase 6) (MEK kinase kinase 6) (MEKKK 6) (Misshapen/NIK-related kinase) (Mitogen-activated protein kinase kinase kinase kinase 6)	Mink1 Map4k6 Mink	Q9JM52	25670.3	33631.5	47758.3	23930.6	9871.45	6406.35	NA	16	22	9	18	5	2	NA	16656.1	23747.8	56513.3	19199.5	7376.01	1349.4	NA
Calcium uptake protein 3, mitochondrial (EF-hand domain-containing family member A2)	Micu3 Efha2	Q9CTY5	24194.5	19488.6	22859.7	22097.8	9884.91	12097.2	2223.8	8	8	10	8	4	8	2	23897	16560.8	25162.4	27258.4	4958.67	11212.5	2140.67
ER membrane protein complex subunit 8 (Neighbor of COX4)	Emc8 Cox4al Cox4nb Noc4	O70378	4883.97	8017.17	13688.9	8078.33	9893.12	10040.3	NA	1	1	4	3	3	6	NA	1553.45	441.368	7307.76	2839.4	5135.72	5629.26	NA
Glucose-induced degradation protein 8 homolog (Two hybrid-associated protein 1 with RanBPM) (Twa1)	Gid8	Q9D7M1	21027.3	12427.7	3960.84	15419.6	9899.96	12699.2	NA	3	2	1	2	2	2	NA	9751.23	1897.05	942.156	2508.3	1780.22	3344.05	NA
Alpha-mannosidase 2C1 (EC 3.2.1.24) (Alpha-D-mannoside mannohydrolase) (Mannosidase alpha class 2C member 1)	Man2c1	Q91W89	24355.7	17083.1	17645.8	13943.3	9903.64	16855.1	11112.6	5	5	6	8	5	8	3	10191.7	6700.18	5834.17	11281.5	4872.34	9134.82	3078.57
Aminoacyl tRNA synthase complex-interacting multifunctional protein 1 (Multisynthase complex auxiliary component p43) [Cleaved into: Endothelial monocyte-activating polypeptide 2 (EMAP-2) (Endothelial monocyte-activating polypeptide II) (EMAP-II) (Small inducible cytokine subfamily E member 1)]	Aimp1 Emap2 Scye1	P31230	18127	20595.8	23514.4	19147.1	9908.36	47322.1	NA	5	8	5	11	7	18	NA	6840.54	11533.7	11629.2	11563.6	7397.92	28379.5	NA
Putative RNA-binding protein Luc7-like 2 (CGI-74 homolog)	Luc7l2	Q7TNC4	NA	16232	36122	21327.8	9918.66	14078.1	32036.5	NA	2	3	4	3	3	1	NA	10815.2	13870	11188.8	1331.75	8613	26600.3
Tectonin beta-propeller repeat-containing protein 1	Tecpr1 Kiaa1358	Q80VP0	27870.1	21621.3	30571.5	16808.3	9925.34	10620.7	NA	17	12	14	18	7	3	NA	18700.6	11088.8	19293.3	8438.77	4833.28	7398.71	NA
Centrosomal protein of 170 kDa protein B (Centrosomal protein 170B) (Cep170B)	Cep170b Kiaa0284	Q80U49	18189.4	15906.2	19352.8	15376.9	9943.63	3118.6	NA	6	7	1	13	3	1	NA	11306.6	12955.7	10840.6	8160.48	2394.29	901.853	NA
Nodal modulator 1	Nomo1	Q6GQT9	20480.6	20001.9	22089.8	12492.9	9944.93	34143.6	11137.3	9	9	9	19	12	26	4	12901	14330.3	18818.4	10527.6	7819.3	27581.6	7549.76
Ras-related protein Rap-2c	Rap2c	Q8BU31	23033.5	72575.6	NA	10624	9952.31	12145.1	8771.34	2	1	NA	1	1	1	1	12382.6	50951	NA	509.692	1336.89	7370.29	1149.63
Ras GTPase-activating protein 3 (GAP1(IP4BP)) (GapIII) (Ins P4-binding protein)	Rasa3	Q60790	10370.9	7398.45	20066.7	7096.94	9960.12	15061.4	9114.04	2	5	6	5	8	5	2	4015.68	2291.02	4779.17	8111.9	5571.74	13174.5	7570.66
ADP-ribosylation factor-like protein 1	Arl1	P61211	23525.8	13272	22494.5	18948.1	9978.36	32827.9	10211.6	5	6	6	5	5	9	4	21928.8	11356.7	19643.9	14271.8	7168.69	27706.6	8655.81
N-terminal EF-hand calcium-binding protein 2 (EF-hand calcium-binding protein 2) (Neuronal calcium-binding protein 2)	Necab2 Efcbp2	Q91ZP9	36064.4	41686.1	9967.66	10209.2	9991.94	NA	NA	2	18	1	5	1	NA	NA	17147.6	55341.6	1221.84	10850.6	1808.92	NA	NA
Receptor expression-enhancing protein 2	Reep2	Q8VCD6	47296.6	23547.2	42979	20793.6	9993.45	19717.5	12731.6	3	6	4	5	4	5	1	17714.7	20282	36281	9117.32	4873.8	7904.93	4026.49
Mitogen-activated protein kinase 9 (MAP kinase 9) (MAPK 9) (EC 2.7.11.24) (Stress-activated protein kinase JNK2) (c-Jun N-terminal kinase 2)	Mapk9 Jnk2 Prkm9	Q9WTU6	5854.98	18477	NA	7813.4	9999.15	NA	NA	1	1	NA	2	3	NA	NA	2188.9	3233.99	NA	1207.01	5371.57	NA	NA
Leucine--tRNA ligase, cytoplasmic (EC 6.1.1.4) (Leucyl-tRNA synthetase) (LeuRS)	Lars	Q8BMJ2	21065.2	22262.4	14834.6	15819.3	10012.4	46108.2	11420	14	14	13	21	11	48	6	11997.8	23286.5	8071.03	10454.3	5832.69	36370.3	7451.76
Prolactin regulatory element-binding protein (Mammalian guanine nucleotide exchange factor mSec12)	Preb Sec12	Q9WUQ2	24654.3	27733.8	14879.8	11843.4	10017.8	23169.6	7830.5	2	2	2	4	3	7	1	7040.82	4489.15	8616.36	3752.25	2849.73	22830.1	1557.1
Phosphomannomutase 2 (PMM 2) (EC 5.4.2.8)	Pmm2	Q9Z2M7	NA	NA	19565.8	12184.8	10021.2	NA	NA	NA	NA	1	1	1	NA	NA	NA	NA	2589.56	2626.73	722.039	NA	NA
Nischarin (Imidazoline receptor 1) (I-1) (IR1) (Imidazoline receptor I-1-like protein) (Imidazoline-1 receptor) (I1R)	Nisch Kiaa0975	Q80TM9	25246.4	24811.3	22514.5	10949.8	10030.7	11464	12738.7	6	7	4	7	5	7	3	22990	16295.5	10454.6	6978.8	8049.23	8951.72	7723.5
Ribosome maturation protein SBDS (Protein 22A3) (Shwachman-Bodian-Diamond syndrome protein homolog)	Sbds	P70122	11593.8	8007.26	40517.5	26823.8	10031.8	11976.5	18515.3	2	2	4	4	2	10	5	7969.11	4359.22	62723.8	46770.6	2802.17	5588.64	7558.85
Protein Hook homolog 3 (mHK3)	Hook3	Q8BUK6	20451.5	11737.8	18186.1	15021.4	10032	18906.8	9270.02	5	4	6	9	4	10	4	12317.7	2348.1	9606.64	9086.31	2839.99	6411.84	2282.77
Ras-related GTP-binding protein A (Rag A) (RagA)	Rraga	Q80X95	21218.3	33284.2	31069.5	24129.9	10036.7	17855.6	12374.6	4	3	2	5	4	4	2	9635.87	9364.36	8735.25	8986.1	7601.57	9580.58	5131.67
Protein DDI1 homolog 2	Ddi2	A2ADY9	NA	13178.7	NA	8844.36	10040.4	NA	NA	NA	4	NA	2	2	NA	NA	NA	6621.23	NA	3479.76	6122.21	NA	NA
TBC1 domain family member 13	Tbc1d13	Q8R3D1	17667.5	17025.2	16765.2	7112.48	10053.4	28260.2	18080.1	1	1	1	2	1	1	1	4069.72	1207.05	1363.14	3923.19	537.275	2166.6	1676.65
Ribosomal protein S6 kinase alpha-2 (S6K-alpha-2) (EC 2.7.11.1) (90 kDa ribosomal protein S6 kinase 2) (p90-RSK 2) (p90RSK2) (MAP kinase-activated protein kinase 1c) (MAPK-activated protein kinase 1c) (MAPKAP kinase 1c) (MAPKAPK-1c) (Protein-tyrosine kinase Mpk-9) (Ribosomal S6 kinase 3) (RSK-3) (pp90RSK3)	Rps6ka2 Mapkapk1c Rsk3	Q9WUT3	NA	6241.38	NA	NA	10059.1	NA	15655.1	NA	7	NA	NA	5	NA	1	NA	3857.11	NA	NA	5949.72	NA	1948.31
Epsin-3 (EPS-15-interacting protein 3)	Epn3	Q91W69	63377.7	39746.3	57748	15535.8	10073	22433.4	15258.7	1	1	1	1	1	1	1	1986.21	1616.03	5790.42	1321.44	351.176	6676.9	4142.39
Phosphatidylinositol-glycan-specific phospholipase D (PI-G PLD) (EC 3.1.4.50) (Glycoprotein phospholipase D) (Glycosyl-phosphatidylinositol-specific phospholipase D) (GPI-PLD) (GPI-specific phospholipase D)	Gpld1	O70362	NA	NA	252777	2473.14	10074.2	19913.2	7631.94	NA	NA	1	1	2	1	1	NA	NA	194716	166.142	1656.58	4300.38	2547.75
Long-chain-fatty-acid--CoA ligase 1 (EC 6.2.1.3) (Long-chain acyl-CoA synthetase 1) (LACS 1)	Acsl1 Acsl2 Facl2	P41216	22237.7	30879.5	19455	26305.4	10086.2	16412.9	16444.7	18	18	13	22	12	12	9	26885.4	24748.7	13486.5	35110.8	8044.64	12487.2	14439.6
Zinc finger protein ZPR1 (Zinc finger protein 259)	Zpr1 Zfp259 Znf259	Q62384	NA	4375.91	22065.1	16233.7	10088.6	11266.4	NA	NA	1	1	1	1	1	NA	NA	825.991	9259.11	1755.47	727.969	2243.91	NA
Lysophosphatidic acid receptor 1 (LPA receptor 1) (LPA-1) (Lysophosphatidic acid receptor Edg-2) (Rec1.3) (VZG-1)	Lpar1 Edg2 Gpcr26 Lpa1 Vzg1	P61793	NA	16647.1	22394	3788.89	10089.6	28510.2	19386.1	NA	1	2	1	2	4	3	NA	998.773	11840.4	487.747	1648.67	14481.8	8539.62
Zinc finger and SCAN domain-containing protein 21 (CtFIN51) (Transcription factor RU49) (Zinc finger protein 38) (Zfp-38)	Zscan21 Zfp-38 Zfp38 Zipro1 Znf38	Q07231	NA	16660.7	9524.09	21676.5	10090.3	10044.9	NA	NA	2	2	2	2	1	NA	NA	9874.48	3725.46	5377.85	4879.69	3394.73	NA
AMP deaminase 1 (EC 3.5.4.6) (AMP deaminase isoform M) (Myoadenylate deaminase)	Ampd1	Q3V1D3	NA	NA	16681.6	NA	10092.6	12900.4	5722.01	NA	NA	1	NA	1	1	1	NA	NA	4893.88	NA	343.499	1392.63	2152.17
RAC-gamma serine/threonine-protein kinase (EC 2.7.11.1) (Protein kinase Akt-3) (Protein kinase B gamma) (PKB gamma) (RAC-PK-gamma)	Akt3	Q9WUA6	25630.5	11948.7	11518.1	15002.8	10094.6	11950.6	16098.1	2	4	2	4	3	1	1	18724.2	8706.04	8193.92	11026.3	6627.31	2169.6	3115.46
Alcohol dehydrogenase 1 (EC 1.1.1.1) (ADH-A2) (Alcohol dehydrogenase A subunit)	Adh1 Adh-1	P00329	NA	35018.6	53209.3	NA	10097.7	16243.6	18162.4	NA	1	1	NA	6	8	7	NA	3425.97	31515.1	NA	3497.5	6422.67	7784.75
Progestin and adipoQ receptor family member 4 (Progestin and adipoQ receptor family member IV)	Paqr4 MNCb-0914	Q9JJE4	6242.09	5320.92	10127.5	3868.86	10128.4	5463.54	5648.99	1	1	1	1	1	1	1	3146.15	551.007	3480.41	497.678	986.399	1950.69	425.869
Delta(3,5)-Delta(2,4)-dienoyl-CoA isomerase, mitochondrial (EC 5.3.3.-)	Ech1	O35459	10117.6	6611.5	13510.2	8535.28	10142.2	16700.4	12427.5	1	3	5	5	7	7	6	4283.6	3476.32	5858.19	4986.17	5673.79	5373.17	6761.06
Gamma-tubulin complex component 2 (GCP-2)	Tubgcp2 Gcp2	Q921G8	6265.59	6494.75	13848.8	NA	10143.1	2247.58	NA	3	2	1	NA	1	1	NA	2184.98	1351.64	11026.5	NA	966.05	405.275	NA
Myoglobin	Mb	P04247	NA	NA	NA	NA	10150.1	19275.1	2920.41	NA	NA	NA	NA	4	9	1	NA	NA	NA	NA	7978.9	18389.9	1768.23
Copine-2 (Copine II)	Cpne2	P59108	9300.17	11864.4	15696.1	5993.32	10158.2	11668.6	NA	1	3	5	1	3	7	NA	3022.65	5730	7059.04	1396.88	5119.24	7045.34	NA
Fatty acid-binding protein, adipocyte (3T3-L1 lipid-binding protein) (Adipocyte lipid-binding protein) (ALBP) (Adipocyte-type fatty acid-binding protein) (A-FABP) (AFABP) (Fatty acid-binding protein 4) (Myelin P2 protein homolog) (P15) (P2 adipocyte protein) (Protein 422)	Fabp4 Ap2	P04117	NA	NA	NA	NA	10160	15523.2	72025.1	NA	NA	NA	NA	2	6	11	NA	NA	NA	NA	4116.41	9515.02	81312.3
Translin-associated protein X (Translin-associated factor X)	Tsnax Trax	Q9QZE7	8967.28	13507.6	14107.5	10795.4	10163.2	7198.44	5942.23	5	6	9	5	5	9	3	4083.03	9020.87	8203.71	10153.3	7217.32	4442.9	5413.17
Haptoglobin (Zonulin) [Cleaved into: Haptoglobin alpha chain; Haptoglobin beta chain]	Hp	Q61646	NA	NA	NA	NA	10169.6	35371.8	32501.8	NA	NA	NA	NA	2	7	7	NA	NA	NA	NA	8832.19	23600.1	26389.9
VPS10 domain-containing receptor SorCS3	Sorcs3	Q8VI51	NA	15943.5	NA	12697.1	10173.8	NA	NA	NA	1	NA	1	1	NA	NA	NA	3224.93	NA	608.185	2965.72	NA	NA
Protein FAM126B	Fam126b D1Ertd53e	Q8C729	30668	26547.6	21635.3	23610.9	10176.1	NA	NA	11	12	10	17	6	NA	NA	23438	16775.9	12990.1	16369.6	5889.19	NA	NA
Synaptosomal-associated protein 29 (SNAP-29) (Golgi SNARE of 32 kDa) (Gs32) (Soluble 29 kDa NSF attachment protein) (Vesicle-membrane fusion protein SNAP-29)	Snap29	Q9ERB0	17949.2	19060.4	14582.1	17565.6	10182.9	5680.29	3844.65	2	4	1	3	4	4	1	7532.21	10131.6	2069.25	8716.87	6790.18	2416.16	1451.09
Regulating synaptic membrane exocytosis protein 1 (Rab-3-interacting molecule 1) (RIM 1) (Rab-3-interacting protein 1)	Rims1 Kiaa0340 Rab3ip1 Rim1	Q99NE5	27803.2	28704.1	32100.5	21195.2	10183.9	5440.67	NA	15	15	13	21	1	1	NA	21130	17123.9	23062.6	12286.6	767.939	1267.09	NA
Unconventional myosin-Ib (MIH-L) (Myosin I alpha) (MMI-alpha) (MMIa)	Myo1b	P46735	9209.37	21021.1	13127.4	19980.6	10196.8	11385.6	20289.9	3	5	1	10	1	9	18	4952.53	13798.5	1655.71	26622	572.45	9352.97	15702.5
Oxygen-dependent coproporphyrinogen-III oxidase, mitochondrial (COX) (Coprogen oxidase) (Coproporphyrinogenase) (EC 1.3.3.3)	Cpox Cpo	P36552	18620.7	11809.1	14239.2	12960.8	10197.6	12915.4	NA	3	2	3	5	3	4	NA	5231.93	8664.24	3559.85	8997.05	8052.43	5547.21	NA
Phospholipase DDHD2 (EC 3.1.1.-) (DDHD domain-containing protein 2) (SAM, WWE and DDHD domain-containing protein 1)	Ddhd2 Kiaa0725 Samwd1	Q80Y98	16091.2	8826.9	13997.8	5707.13	10198.3	NA	NA	1	3	1	4	2	NA	NA	559.904	3656.05	2130.57	680.739	3257.14	NA	NA
Protein O-linked-mannose beta-1,4-N-acetylglucosaminyltransferase 2 (POMGnT2) (EC 2.4.1.-) (Extracellular O-linked N-acetylglucosamine transferase-like) (Glycosyltransferase-like domain-containing protein 2)	Pomgnt2 Ago61 Eogtl Gtdc2	Q8BW41	16960.5	28670.4	5476.02	12985	10201.4	28891.1	13592.1	2	8	2	3	3	9	1	15251.1	34857.4	3147.33	10106.1	3629.54	28580.6	456.671
Acetolactate synthase-like protein (EC 2.2.1.-) (IlvB-like protein)	Ilvbl	Q8BU33	2999.58	7853.94	21225.8	NA	10206.1	10865.7	6966.46	1	2	4	NA	7	4	2	775.961	2126.12	9141.69	NA	6791.94	4714.84	2092.75
Ubiquitin carboxyl-terminal hydrolase isozyme L5 (UCH-L5) (EC 3.4.19.12) (Ubiquitin C-terminal hydrolase UCH37) (Ubiquitin thioesterase L5)	Uchl5 Uch37	Q9WUP7	15015.2	14079.3	14296.7	14900.1	10220.7	11849.1	NA	4	2	2	6	7	3	NA	8505.85	2309.06	7778.52	5630.02	3683.82	5847.39	NA
Histone-lysine N-methyltransferase 2D (Lysine N-methyltransferase 2D) (EC 2.1.1.43) (ALL1-related protein) (Myeloid/lymphoid or mixed-lineage leukemia protein 2)	Kmt2d Mll2 Mll4	Q6PDK2	52523	65093.5	44047.2	19155.4	10226.6	53374	43528.2	2	2	2	1	2	2	2	43218.4	33133.7	8402.68	4446.05	4364.77	31923.3	26919.5
Ataxin-2-like protein	Atxn2l A2lp	Q7TQH0	36309.4	14334.5	31723.6	12424.5	10229.7	25534.9	3455.53	3	1	5	10	2	12	1	40805.8	1064.61	32029.3	9113.16	1660.28	37903.2	1391.79
Sodium/potassium-transporting ATPase subunit gamma (Na(+)/K(+) ATPase subunit gamma) (FXYD domain-containing ion transport regulator 2) (Sodium pump gamma chain)	Fxyd2 Atp1c Atp1g1	Q04646	NA	NA	NA	NA	10234.1	39179.3	24864.8	NA	NA	NA	NA	2	2	2	NA	NA	NA	NA	3259.75	10251	6438.06
Actin-binding LIM protein 1 (abLIM-1) (Actin-binding LIM protein family member 1)	Ablim1 Ablim Kiaa0059	Q8K4G5	22566.5	16183	30615.7	20547.8	10234.6	11089.8	21435.8	14	9	20	14	7	9	10	13719.6	7069.91	23154.9	12911.2	4638.55	5810.41	13123.9
Thyroid hormone receptor-associated protein 3 (Thyroid hormone receptor-associated protein complex 150 kDa component) (Trap150)	Thrap3 Trap150	Q569Z6	15638.5	16734.9	20956.1	13194.2	10240.8	13332.9	9349.97	3	3	6	8	4	7	1	3653.59	4266.99	13464.2	7490.45	4329.07	3303.38	7.91424
Protein S100-A8 (Calgranulin-A) (Chemotactic cytokine CP-10) (Leukocyte L1 complex light chain) (Migration inhibitory factor-related protein 8) (MRP-8) (p8) (Pro-inflammatory S100 cytokine) (S100 calcium-binding protein A8)	S100a8 Caga Mrp8	P27005	NA	NA	NA	NA	10252	11289	NA	NA	NA	NA	NA	1	3	NA	NA	NA	NA	NA	2097.27	4518.66	NA
LYR motif-containing protein 4	Lyrm4 Isd11	Q8K215	17898.4	14660.7	14354.5	17210.7	10252.8	10359.6	NA	3	1	1	2	2	2	NA	10037.4	3151.2	2920.8	4772.1	2539.14	3610.67	NA
Mothers against decapentaplegic homolog 2 (MAD homolog 2) (Mothers against DPP homolog 2) (Mad-related protein 2) (mMad2) (SMAD family member 2) (SMAD 2) (Smad2)	Smad2 Madh2 Madr2	Q62432	32764.5	22903.9	28445.8	14087.3	10270.2	37587.9	24147.7	1	2	1	2	1	2	2	2294.97	4124.8	8314.62	1257.32	1179.48	8525.6	2811.77
Voltage-dependent L-type calcium channel subunit beta-4 (CAB4) (Calcium channel voltage-dependent subunit beta 4)	Cacnb4 Cacnlb4	Q8R0S4	40148.9	45696.7	39225.2	22509.4	10273.8	16066.6	NA	8	5	13	14	5	2	NA	35080.2	32866.3	41230.4	18105.1	6916.28	17004.1	NA
Core histone macro-H2A.2 (Histone macroH2A2) (mH2A2)	H2afy2 H2afy3	Q8CCK0	33657.9	7797.02	57544	21823.6	10283.3	33898.7	NA	2	1	13	3	2	1	NA	34250.5	2665.18	77165.7	17943.5	4772.19	4623.11	NA
Antithrombin-III (ATIII) (Serpin C1)	Serpinc1 At3	P32261	NA	NA	NA	NA	10288.9	34114.6	35120.7	NA	NA	NA	NA	2	23	27	NA	NA	NA	NA	6123.42	33569.5	36887.7
Collagen alpha-1(XIV) chain	Col14a1	Q80X19	NA	NA	NA	NA	10291.3	22645	65538.7	NA	NA	NA	NA	20	44	57	NA	NA	NA	NA	8085.33	15466.8	50440.7
Serum paraoxonase/arylesterase 2 (PON 2) (EC 3.1.1.2) (EC 3.1.1.81) (Aromatic esterase 2) (A-esterase 2) (Serum aryldialkylphosphatase 2)	Pon2	Q62086	17799.5	NA	13819.6	7895.44	10301.9	7865.38	NA	1	NA	1	2	1	2	NA	5451.88	NA	2027.92	1223.47	1555.06	3571.57	NA
Peroxisomal acyl-coenzyme A oxidase 1 (AOX) (EC 1.3.3.6) (Palmitoyl-CoA oxidase)	Acox1 Acox Paox	Q9R0H0	11921.9	13067.6	15818.2	9524.78	10304.4	17044.6	3428.24	2	1	3	3	2	9	1	3107.34	1530.46	4573.29	3669.84	2099.63	6670.17	1003.35
Coagulation factor XIII A chain (Coagulation factor XIIIa) (EC 2.3.2.13) (Protein-glutamine gamma-glutamyltransferase A chain) (Transglutaminase A chain)	F13a1 F13a	Q8BH61	NA	620.961	NA	NA	10309.5	15994.2	19189.3	NA	1	NA	NA	2	7	15	NA	155.473	NA	NA	676.099	17577.7	22363
Cartilage acidic protein 1 (68 kDa chondrocyte-expressed protein) (CEP-68) (ASPIC) (Protein CRTAC1-B)	Crtac1 Aspic1 Cep68	Q8R555	NA	NA	NA	NA	10310.3	NA	NA	NA	NA	NA	NA	1	NA	NA	NA	NA	NA	NA	1437.17	NA	NA
[F-actin]-methionine sulfoxide oxidase MICAL1 (EC 1.14.13.225) (Molecule interacting with CasL protein 1) (MICAL-1) (mMical1) (NEDD9-interacting protein with calponin homology and LIM domains)	Mical1 Mical Nical	Q8VDP3	54905.7	85483.9	120175	67354.1	10313.4	19062.6	18997.9	1	1	1	2	1	9	14	30873.9	17737.8	92842.3	54649.2	888.66	9550.05	12915.1
Eukaryotic translation initiation factor 1 (eIF1) (Protein translation factor SUI1 homolog)	Eif1 Sui1 Sui1-rs1	P48024	19696	24872.5	25280.1	13397.7	10324.1	21280.6	11407.1	5	6	6	5	4	8	4	10028.2	8971.34	26810	5253.05	8408.72	13195.1	6922.84
Formin-like protein 1 (Formin-related protein)	Fmnl1 Frl Frl1	Q9JL26	11498.6	918.251	6666.54	15061.3	10325.4	20684.3	21536.6	4	1	2	4	3	1	1	8883.61	390.318	3506.56	12127.1	7358.21	1770.44	307.149
ADP-ribosylation factor-binding protein GGA3 (Golgi-localized, gamma ear-containing, ARF-binding protein 3)	Gga3 Kiaa0154	Q8BMI3	21513.8	15410.2	19234.3	16213.3	10347	8915.49	6679.2	6	6	3	5	4	6	1	13735.9	11759.4	4610.96	8092.46	5934.89	5088.1	3081.35
U2 small nuclear ribonucleoprotein A' (U2 snRNP A')	Snrpa1	P57784	24514.4	22858	30987.1	16769.2	10357.5	16517.2	2913.38	4	1	6	4	1	7	1	15795.3	8308.41	15954.4	12184.5	1674.46	7508.87	1625.58
28S ribosomal protein S9, mitochondrial (MRP-S9) (S9mt)	Mrps9	Q9D7N3	35368.7	24299.5	28954.9	13855.8	10366.2	17991.3	NA	2	2	1	2	1	2	NA	14344.7	16131.3	2594.13	10170.4	1805.07	2706.14	NA
Eukaryotic translation initiation factor 2 subunit 2 (Eukaryotic translation initiation factor 2 subunit beta) (eIF-2-beta)	Eif2s2	Q99L45	31153.8	15283.4	35733.3	19007.8	10366.7	29778.9	21065.6	3	6	3	6	8	7	2	13850.4	11700.2	15699.2	12230.6	8228.78	28245.4	5780.15
Wiskott-Aldrich syndrome protein family member 1 (WASP family protein member 1) (Protein WAVE-1)	Wasf1 Wave1	Q8R5H6	65724.3	62390.7	19733.5	61203	10372.4	10048.8	11323.6	20	20	9	19	4	4	1	55544	48523.8	11276.6	45491.1	3341.46	4570.48	2621.54
Mitogen-activated protein kinase kinase kinase 5 (EC 2.7.11.25) (Apoptosis signal-regulating kinase 1) (ASK-1) (MAPK/ERK kinase kinase 5) (MEK kinase 5) (MEKK 5)	Map3k5 Ask1 Mekk5	O35099	24291.1	40089.1	85381.1	91498.2	10374.5	25082	27539.5	1	1	1	2	1	1	1	26949.7	32617.5	35942.9	107164	3931.31	2282.37	16284.1
Ataxin-2 (Spinocerebellar ataxia type 2 protein homolog)	Atxn2 Atx2 Sca2	O70305	25860.5	NA	NA	12700.6	10378.9	13032.6	NA	2	NA	NA	2	2	4	NA	11152.2	NA	NA	11669.6	7536.7	6904.79	NA
TNF receptor-associated factor 3 (EC 2.3.2.27) (CD40 receptor-associated factor 1) (CRAF1) (RING-type E3 ubiquitin transferase TRAF3) (TRAFAMN)	Traf3 Craf1 Trafamn	Q60803	NA	NA	NA	NA	10382.6	NA	NA	NA	NA	NA	NA	13	NA	NA	NA	NA	NA	NA	7399.66	NA	NA
Integrin beta-4 (CD antigen CD104)	Itgb4	A2A863	NA	NA	NA	NA	10394.4	35314	89228.3	NA	NA	NA	NA	11	50	80	NA	NA	NA	NA	6341.08	33345.7	91031.3
Emerin	Emd Sta	O08579	21459.8	10752.2	9619.15	19226.4	10400.3	10234.7	6845.21	1	1	3	4	2	5	3	7740.89	1327.41	3331.26	7267.35	5634.2	4517.42	2353.45
2-oxoisovalerate dehydrogenase subunit beta, mitochondrial (EC 1.2.4.4) (Branched-chain alpha-keto acid dehydrogenase E1 component beta chain) (BCKDE1B) (BCKDH E1-beta)	Bckdhb	Q6P3A8	19458.1	12938.8	15957.6	10740.3	10407.8	14188.1	1140.71	2	4	3	2	3	4	1	9297.83	13058.8	10310.4	1753.37	2833.87	9036.92	591.397
Glycylpeptide N-tetradecanoyltransferase 1 (EC 2.3.1.97) (Myristoyl-CoA:protein N-myristoyltransferase 1) (NMT 1) (Type I N-myristoyltransferase) (Peptide N-myristoyltransferase 1)	Nmt1	O70310	18565.3	34954.1	18882.4	24776.3	10418.8	29676.9	12743.5	4	5	5	10	6	15	1	12043.4	31733.2	15688.2	22061.7	9233.86	35508.4	2074.44
Protein stum homolog	Stum	Q0VBF8	101563	64608	NA	82628.9	10422.5	NA	NA	3	3	NA	3	1	NA	NA	65167.3	28640.1	NA	66325.2	2232.14	NA	NA
Integral membrane protein 2B (Immature BRI2) (imBRI2) (Protein E25B) (Transmembrane protein BRI) (Bri) [Cleaved into: BRI2, membrane form (Mature BRI2) (mBRI2); BRI2 intracellular domain (BRI2 ICD); BRI2C, soluble form; Bri23 peptide (Bri2-23) (ABri23) (C-terminal peptide) (P23 peptide)]	Itm2b	O89051	12324.8	10499.8	27091.7	16800.5	10426.4	26307.6	28049.9	5	4	6	4	3	3	1	7946.51	5559.07	17465	10448.5	7572.76	7458.79	8329.86
Nicotinamide phosphoribosyltransferase (NAmPRTase) (Nampt) (EC 2.4.2.12) (Pre-B-cell colony-enhancing factor 1 homolog) (PBEF) (Visfatin)	Nampt Pbef1	Q99KQ4	12143.2	18496.2	11397.4	17185.2	10429.9	14195.5	14723.4	5	4	5	6	9	14	3	6867.04	6834.66	6897.11	11662.3	5507.34	9331.86	13795.9
Leucine-rich repeat-containing protein 4B (Netrin-G3 ligand) (NGL-3)	Lrrc4b Lrig4	P0C192	28039.4	26085.8	NA	24560.6	10457.7	13541.2	NA	6	5	NA	5	1	2	NA	21145.6	14162.4	NA	14490.2	1150.74	7935.61	NA
Transformer-2 protein homolog alpha (TRA-2 alpha) (TRA2-alpha) (Transformer-2 protein homolog A)	Tra2a	Q6PFR5	33773.7	24916.7	47080.4	20534.4	10468.5	34554.9	NA	2	1	2	2	2	2	NA	6129.17	2269.24	12978.7	6615.61	4526.3	6421.27	NA
Galectin-related protein (Galectin-related protein A) (Lectin galactoside-binding-like protein A)	Lgalsl Grpa Lgalsla	Q8VED9	53934.2	42210.3	45032.5	38515.6	10492	15257.7	10337.5	8	9	8	9	5	4	2	32365.6	31012.9	27889.1	22800.2	5984.63	11487.7	9471.06
Glutamate--cysteine ligase catalytic subunit (EC 6.3.2.2) (GCS heavy chain) (Gamma-ECS) (Gamma-glutamylcysteine synthetase)	Gclc Glclc	P97494	19674.8	19848.8	16662.9	10723.7	10508.5	7534	11612.4	3	9	6	8	6	4	1	10091.7	9904.71	10626.7	8455.84	4209.89	3195.67	5468.16
Complement C1q subcomponent subunit B	C1qb	P14106	11980.9	40575.1	NA	23154.6	10509	2880.07	4077.72	1	1	NA	2	1	1	1	2637.64	549.301	NA	7050.44	2376.34	395.589	803.023
Myosin-11 (Myosin heavy chain 11) (Myosin heavy chain, smooth muscle isoform) (SMMHC)	Myh11	O08638	17207	17548.8	20721	15290.8	10509.2	27122	17398.9	9	7	6	16	7	14	27	14591.5	19913.3	29263.2	19826.9	10942.9	25210.8	17477.9
Quinone oxidoreductase-like protein 1 (EC 1.-.-.-) (Quinone oxidoreductase homolog 1) (QOH-1) (Zeta-crystallin homolog)	Cryzl1	Q921W4	20707.3	50113	21360.2	14776.9	10525.8	NA	9351.86	2	2	3	2	3	NA	1	5885.74	37682.5	6592.76	2230.42	3576.7	NA	4863.2
Threonine synthase-like 1 (TSH1)	Thnsl1	Q8BH55	22825.1	23765.3	28050.6	24416.2	10542.7	16829.1	NA	9	9	2	7	7	1	NA	12102.6	15147.6	8349.87	23691.8	6936.83	3871.95	NA
ATP-dependent RNA helicase DDX19A (EC 3.6.4.13) (DEAD box RNA helicase DEAD5) (mDEAD5) (DEAD box protein 19A) (Eukaryotic translation initiation factor 4A-related sequence 1)	Ddx19a Ddx19 Eif4a-rs1	Q61655	17320.8	18322.3	26237.4	25199.2	10548.1	17849	9591.15	2	6	4	5	6	3	4	11230.1	14720.5	17766	30593.5	5804.59	3445.12	5547.71
Vitamin D-binding protein (DBP) (VDB) (Gc-globulin) (Group-specific component)	Gc	P21614	5491.84	NA	2469.63	NA	10548.4	28403.2	41798.8	1	NA	1	NA	2	20	22	384.357	NA	178.237	NA	1874.98	19439.1	29352.4
Thioredoxin domain-containing protein 9 (ATP-binding protein associated with cell differentiation)	Txndc9 Apacd	Q9CQ79	42082.8	34933.4	40316.1	11999.9	10551.6	37695	15001.9	1	1	1	1	1	1	1	5767.01	2003.56	6030.46	535.873	1056.37	1591.23	9585.56
BTB/POZ domain-containing protein KCTD16	Kctd16 Gm1267 Kiaa1317	Q5DTY9	38570.6	49354.6	NA	57107	10559.4	5522.24	NA	10	6	NA	7	1	1	NA	40769	40016	NA	51022.2	3048.63	2286.59	NA
Transmembrane protein 106B	Tmem106b	Q80X71	NA	NA	NA	8461.94	10561.3	4143.12	NA	NA	NA	NA	2	1	1	NA	NA	NA	NA	5287.82	3150.19	1380	NA
Protein C10	Grcc10 C10	O35127	15556.2	30467.9	16038.2	12291	10577.3	9737.44	8559.99	3	5	3	2	2	3	2	4407.61	13353.5	4507.87	7332.28	1971.62	4769.95	4310.21
Vacuolar protein sorting-associated protein 52 homolog	Vps52	Q8C754	24271.3	27844	20468.4	20626.6	10604.3	8562.06	1882.44	5	9	6	10	4	4	1	15058.3	17860	19799.3	14054.7	2091.99	5046.64	1035.63
Basic leucine zipper and W2 domain-containing protein 1	Bzw1	Q9CQC6	32953.5	16198.7	24749.6	16164.6	10618.1	21749.4	16358.8	6	3	7	8	5	9	3	28594	8966.15	20151.1	8407.27	5822.17	15228.7	5821.82
Neuroendocrine protein 7B2 (Secretogranin V) (Secretogranin-5) (Secretory granule endocrine protein I) [Cleaved into: N-terminal peptide; C-terminal peptide]	Scg5 Sgne-1 Sgne1	P12961	NA	9563.69	NA	8866.12	10650.2	NA	NA	NA	1	NA	2	4	NA	NA	NA	1220.21	NA	5211.93	5456.38	NA	NA
Corticosteroid 11-beta-dehydrogenase isozyme 1 (EC 1.1.1.146) (11-beta-hydroxysteroid dehydrogenase 1) (11-DH) (11-beta-HSD1) (11beta-HSD1A)	Hsd11b1 Hsd11	P50172	20957.7	NA	29020.8	3776.55	10659.1	NA	NA	1	NA	7	1	3	NA	NA	1366.36	NA	24220.2	1054.34	7573.29	NA	NA
Armadillo repeat-containing protein 8	Armc8	Q9DBR3	31434.2	22716.4	11365.7	23108.9	10676.3	18312.9	NA	3	2	3	6	1	1	NA	20519	15606.4	12981.1	19026.9	178.861	1080.41	NA
Tubulin gamma-1 chain (Gamma-1-tubulin) (Gamma-tubulin complex component 1) (GCP-1)	Tubg1 Tubg	P83887	16508.2	12517.5	20740.1	17535.9	10688.2	14806.7	NA	4	2	2	3	2	1	NA	9472.95	3931	10420.4	14876.2	1292.98	643.854	NA
Tubulin gamma-2 chain (Gamma-2-tubulin)	Tubg2	Q8VCK3	16508.2	12517.5	NA	NA	10688.2	14806.7	NA	4	2	NA	NA	2	1	NA	9472.95	3931	NA	NA	1292.98	643.854	NA
Kynurenine--oxoglutarate transaminase 1 (EC 2.6.1.7) (Cysteine-S-conjugate beta-lyase) (EC 4.4.1.13) (Glutamine transaminase K) (GTK) (Glutamine--phenylpyruvate transaminase) (EC 2.6.1.64) (Kynurenine aminotransferase 1) (Kynurenine aminotransferase I) (KATI) (Kynurenine--oxoglutarate transaminase I)	Kyat1 Ccbl1 Kat	Q8BTY1	5362.85	NA	18895.9	11320.7	10700.1	NA	NA	1	NA	3	1	2	NA	NA	2429.85	NA	7802.39	100.887	2902.48	NA	NA
Chloride intracellular channel protein 1 (Nuclear chloride ion channel 27) (NCC27)	Clic1	Q9Z1Q5	23072.9	7644.25	53027.2	12629.8	10716.6	47173.5	38300.3	1	1	8	3	4	10	9	3540.28	1087.8	39571.3	3324.17	5495.28	48997.3	27792.1
Cysteine-rich protein 1 (CRP-1) (Cysteine-rich intestinal protein) (CRIP)	Crip1 Crip	P63254	NA	5330.36	7363.39	NA	10731.9	21202.2	60801.9	NA	2	2	NA	1	6	7	NA	1423.78	5994.98	NA	4700.64	10897.6	34857
Eukaryotic translation initiation factor 4 gamma 1 (eIF-4-gamma 1) (eIF-4G 1) (eIF-4G1)	Eif4g1	Q6NZJ6	19677.5	16647.9	18543.2	17613.6	10734.5	29042.3	7395.18	14	15	9	20	15	26	7	13715.8	11309.2	13106.9	11127.2	9028.84	20676.4	4984.78
Mth938 domain-containing protein (LI2)	Aamdc	Q8R0P4	NA	17045.5	22330.3	11063.8	10738.4	12969.3	15766.1	NA	3	1	1	3	3	5	NA	13899.9	2665.25	1712.27	10322.3	9153.72	11296.9
6-phosphofructo-2-kinase/fructose-2,6-bisphosphatase 2 (6PF-2-K/Fru-2,6-P2ase 2) (PFK/FBPase 2) (6PF-2-K/Fru-2,6-P2ase heart-type isozyme) [Includes: 6-phosphofructo-2-kinase (EC 2.7.1.105); Fructose-2,6-bisphosphatase (EC 3.1.3.46)]	Pfkfb2	P70265	NA	17945.8	NA	14316.2	10742.1	14838.5	11383.5	NA	2	NA	1	3	1	1	NA	3302.15	NA	2039.35	8100.36	1225.87	1434.23
Thioredoxin domain-containing protein 12 (EC 1.8.4.2) (Endoplasmic reticulum resident protein 19) (ER protein 19) (ERp19) (Thioredoxin-like protein p19)	Txndc12 Tlp19	Q9CQU0	21306.9	19275.9	29971.2	11797.8	10754.2	19912.4	16112.3	2	4	5	4	3	4	5	3192.12	11817.8	17588.2	8458.29	5324.96	10726.8	8789.28
Protein flightless-1 homolog	Flii Fli1 Fliih	Q9JJ28	14993	8971.34	9985.47	10367.6	10758.2	20584.9	6429.62	3	1	4	2	1	1	1	10174.2	1888.82	9781.42	1133.99	3809.17	1348.85	3166.24
Sortilin (Neurotensin receptor 3) (NTR3) (mNTR3)	Sort1	Q6PHU5	23166.2	14261.7	18444	22843.5	10774.1	3637.78	NA	6	6	1	8	6	1	NA	15203	7601.88	4313.36	15714	7857.36	804.257	NA
H-2 class I histocompatibility antigen, L-D alpha chain	H2-L	P01897	6119.69	NA	NA	NA	10774.4	NA	NA	1	NA	NA	NA	1	NA	NA	178.382	NA	NA	NA	767.954	NA	NA
H-2 class I histocompatibility antigen, D-B alpha chain (H-2D(B))	H2-D1	P01899	6119.69	NA	16219.3	NA	10774.4	23711.9	17946.8	1	NA	1	NA	1	7	3	178.382	NA	1183.83	NA	767.954	20370.9	13696.6
Spectrin alpha chain, erythrocytic 1 (Erythroid alpha-spectrin)	Spta1 Spna1 Spta	P08032	NA	NA	NA	27336.7	10775.3	8799.4	5243.51	NA	NA	NA	1	2	2	4	NA	NA	NA	663.69	9123.11	5663.32	4132.78
Golgi apparatus protein 1 (E-selectin ligand 1) (ESL-1) (Selel) (Golgi sialoglycoprotein MG-160)	Glg1 Esl1 Mg160 Selel	Q61543	28214	13970.3	26834.9	30243.8	10786	32684.1	NA	6	8	10	14	10	37	NA	18369.6	8087.92	30332.9	61881.3	6227.8	31924.9	NA
GTP-binding protein Rheb (Ras homolog enriched in brain)	Rheb	Q921J2	29971.1	35110.9	23319.9	30178.5	10788.3	41559.1	34961	4	4	5	5	4	3	4	20477.3	26772	16840.9	18134.6	5474.95	25049.9	36088.7
Regulator of nonsense transcripts 1 (EC 3.6.4.-) (ATP-dependent helicase RENT1) (Nonsense mRNA reducing factor 1) (NORF1) (Up-frameshift suppressor 1 homolog) (mUpf1)	Upf1 Rent1	Q9EPU0	24194.9	17953.3	20499.7	13566.1	10797.2	23401.1	11634.6	13	17	15	16	11	25	3	26385.3	18645.2	20467.6	7864.02	11383.8	21827	10666
Cysteine desulfurase, mitochondrial (m-Nfs1) (EC 2.8.1.7)	Nfs1 Nifs	Q9Z1J3	20262.4	22340.8	17939.6	14491	10802.4	14362.4	66223.5	7	14	5	11	12	9	2	13977.9	16508.5	11923	7671.32	6595.73	17053.8	71227.3
Alpha-actinin-2 (Alpha-actinin skeletal muscle isoform 2) (F-actin cross-linking protein)	Actn2	Q9JI91	60789	106624	42580.7	39983.6	10806.8	NA	NA	25	53	1	39	3	NA	NA	112306	145034	5592.29	59669.8	9432.51	NA	NA
Solute carrier family 12 member 9 (Cation-chloride cotransporter-interacting protein 1) (Potassium-chloride transporter 9)	Slc12a9 Cip1 Slc12a8	Q99MR3	16454.1	9961.88	17723.2	9898.98	10814	11337.7	5310.23	2	3	3	2	3	6	2	5203	3505.99	11015.4	560.917	1601.57	5916.15	1971.88
Cleavage and polyadenylation specificity factor subunit 5 (Nucleoside diphosphate-linked moiety X motif 21) (Nudix motif 21)	Nudt21 Cpsf5	Q9CQF3	24868.7	25445.5	44459.1	17561	10814.2	24413.9	NA	6	5	7	9	6	5	NA	17671.5	20846.6	32628.5	22322.1	15192.8	20469.5	NA
Serine/threonine-protein kinase mTOR (EC 2.7.11.1) (FK506-binding protein 12-rapamycin complex-associated protein 1) (FKBP12-rapamycin complex-associated protein) (Mammalian target of rapamycin) (mTOR) (Mechanistic target of rapamycin) (Rapamycin target protein 1) (RAPT1)	Mtor Frap Frap1	Q9JLN9	17606	10645.4	18753.1	16943.8	10825.8	9975.01	14045.9	19	19	17	30	13	15	1	11057.8	9079.61	11038.6	12967.9	10025.8	9399.84	2022.08
Eukaryotic translation elongation factor 1 epsilon-1 (Elongation factor p18) (Multisynthase complex auxiliary component p18)	Eef1e1	Q9D1M4	12150.2	20022.8	14196.6	15418.8	10829.7	35278.1	6530.83	2	2	2	3	3	7	1	7237.55	2307.68	6869.68	10801.5	6839.85	23235	2530.79
Vacuolar protein sorting-associated protein 53 homolog	Vps53	Q8CCB4	22254.6	21388.9	17843	16795.8	10839.5	9744	14589.1	6	8	4	10	5	3	1	12414.7	17305.9	7402	13875.4	8024.44	2416.89	1914.53
Voltage-dependent calcium channel subunit alpha-2/delta-2 (Protein ducky) (Voltage-gated calcium channel subunit alpha-2/delta-2) [Cleaved into: Voltage-dependent calcium channel subunit alpha-2-2; Voltage-dependent calcium channel subunit delta-2]	Cacna2d2 Kiaa0558	Q6PHS9	22894.9	28156.9	47285.2	10351.9	10842.1	NA	NA	2	19	21	4	8	NA	NA	5247.02	25227	42431.1	7826.78	9406.84	NA	NA
Tight junction protein ZO-1 (Tight junction protein 1) (Zona occludens protein 1) (Zonula occludens protein 1)	Tjp1 Zo1	P39447	24854.8	16096.4	17409.1	13114	10844.8	17692.9	21983.1	5	13	11	13	12	10	9	9868.12	16518.2	10258.1	6035.4	6881.32	7887.78	18273.2
Proteasome activator complex subunit 1 (11S regulator complex subunit alpha) (REG-alpha) (Activator of multicatalytic protease subunit 1) (Proteasome activator 28 subunit alpha) (PA28a) (PA28alpha)	Psme1	P97371	31133.4	34606.7	20086.2	18405.4	10845.7	39537.8	19809.1	8	5	6	8	11	11	10	26184.2	43270.6	15689.4	13499.1	8275.62	36837.1	16411.4
Synaptosomal-associated protein 23 (SNAP-23) (Syndet) (Vesicle-membrane fusion protein SNAP-23)	Snap23 Sndt	O09044	NA	230054	NA	NA	10891.9	16876.8	18260.3	NA	2	NA	NA	1	2	3	NA	235573	NA	NA	1394.39	12622.7	17310.2
LIM and senescent cell antigen-like-containing domain protein 1 (Particularly interesting new Cys-His protein 1) (PINCH-1)	Lims1 Pinch1	Q99JW4	35370.6	3248.36	14373.5	NA	10899.8	16455.7	24796.8	1	1	1	NA	1	6	8	50161.9	1086.57	3929.16	NA	3662.25	14413.7	18563
Armadillo repeat-containing protein 10	Armc10	Q9D0L7	22403.5	35662.9	28735.5	26661.5	10904.5	13049.1	11788.6	6	5	3	6	2	4	2	19107	28880.8	18802.6	20550.2	8826.74	10157.6	10324.1
Ras-specific guanine nucleotide-releasing factor 1 (Ras-GRF1) (CDC25Mm) (Guanine nucleotide-releasing protein) (GNRP) (Ras-specific nucleotide exchange factor CDC25)	Rasgrf1 Cdc25 Grf1	P27671	15882.6	8912.13	NA	7404.56	10920.3	NA	NA	5	2	NA	3	7	NA	NA	16416.5	8037.68	NA	5387.64	6860.79	NA	NA
Sec1 family domain-containing protein 1 (Syntaxin-binding protein 1-like 2)	Scfd1 Stxbp1l2	Q8BRF7	26280.5	9659.27	20528.3	15474	10933.1	18815	7259.7	2	5	6	7	7	13	4	9258.69	7969.87	17079.1	16417.7	6174.58	16450.3	5802.48
2-oxoisovalerate dehydrogenase subunit alpha, mitochondrial (EC 1.2.4.4) (Branched-chain alpha-keto acid dehydrogenase E1 component alpha chain) (BCKDE1A) (BCKDH E1-alpha)	Bckdha	P50136	10833	10953.6	18041.4	NA	10936.6	16923.9	NA	2	3	1	NA	1	3	NA	3422.83	2550.56	4154.51	NA	1582.63	8968.5	NA
Protein HID1 (HID1 domain-containing protein) (Protein hid-1 homolog)	Hid1	Q8R1F6	23670.8	24833.3	6617.81	17036.3	10943.1	22083.3	10534.5	3	1	2	6	1	4	1	10961.7	3825.59	5489.43	6060.98	2796.9	14355.6	5455.47
U2 snRNP-associated SURP motif-containing protein (140 kDa Ser/Arg-rich domain protein) (U2-associated protein SR140)	U2surp Sr140	Q6NV83	33550	18704.3	27627.2	11337.7	10963.5	20039.7	10043.4	1	1	2	2	1	2	1	14487.2	2233.87	11829.2	6586.51	1454.1	19152.8	2060.42
Bifunctional 3'-phosphoadenosine 5'-phosphosulfate synthase 1 (PAPS synthase 1) (PAPSS 1) (Sulfurylase kinase 1) (SK 1) (SK1) [Includes: Sulfate adenylyltransferase (EC 2.7.7.4) (ATP-sulfurylase) (Sulfate adenylate transferase) (SAT); Adenylyl-sulfate kinase (EC 2.7.1.25) (3'-phosphoadenosine-5'-phosphosulfate synthase) (APS kinase) (Adenosine-5'-phosphosulfate 3'-phosphotransferase) (Adenylylsul…	Papss1 Asapk Atpsk1 Papss	Q60967	7822.28	NA	24097.4	11213.1	10967.7	12482.5	NA	1	NA	2	2	3	2	NA	948.543	NA	7362.16	7274.85	9573.5	4671.74	NA
Transmembrane protein 9B	Tmem9b	Q9JJR8	30101.6	11932.1	NA	16886.1	10969.7	15533.9	NA	1	4	NA	3	1	1	NA	9238.38	9462.07	NA	10046.9	2197.69	2390.45	NA
Transportin-1 (Importin beta-2) (Karyopherin beta-2)	Tnpo1 Kpnb2	Q8BFY9	30994.6	14318.9	19229.6	14458.7	10970.7	12543.3	13627.1	4	8	7	6	8	10	5	21401.1	8958.21	7994.94	12162.2	6930.05	7614.23	8503.71
DnaJ homolog subfamily C member 8	Dnajc8	Q6NZB0	NA	NA	31819.8	12666.8	10974.2	9858	28469.2	NA	NA	2	1	2	3	1	NA	NA	21672.9	1533.11	10351.5	7257.98	6528.47
Gamma-tubulin complex component 3 (GCP-3)	Tubgcp3 Gcp3	P58854	12435.5	12483.3	NA	18843.9	10988.1	6722.59	NA	1	3	NA	2	1	1	NA	2914.23	5441.35	NA	12001.2	1815.4	707.836	NA
Ribosyldihydronicotinamide dehydrogenase [quinone] (EC 1.10.5.1) (NRH dehydrogenase [quinone] 2) (NRH:quinone oxidoreductase 2) (Quinone reductase 2) (QR2)	Nqo2 Nmor2	Q9JI75	NA	NA	15534.2	NA	10989.1	17886	16595.6	NA	NA	1	NA	2	3	2	NA	NA	1895.76	NA	1644.12	6966.27	9587.52
Acetyl-coenzyme A synthetase 2-like, mitochondrial (EC 6.2.1.1) (Acetate--CoA ligase 2) (Acetyl-CoA synthetase 2) (AceCS2) (Acyl-CoA synthetase short-chain family member 1)	Acss1 Acas2 Acas2l	Q99NB1	23377.7	13688.6	17671.8	11481.3	10990.7	NA	NA	2	6	2	5	6	NA	NA	6308.98	4807.4	4008.56	5866.03	6364.31	NA	NA
Iron-sulfur cluster assembly enzyme ISCU, mitochondrial (NifU-like N-terminal domain-containing protein) (NifU-like protein)	Iscu Nifun	Q9D7P6	10072.7	25541.8	31418.8	15055.9	10992.6	14722.9	10980.9	1	3	1	4	4	5	1	1016.49	25059.3	2637.97	9822.86	5078.7	9878.41	546.476
Arfaptin-2 (ADP-ribosylation factor-interacting protein 2)	Arfip2	Q8K221	31791.4	20556.9	28356	24339.4	10999.1	22631.9	NA	7	8	3	7	4	1	NA	30055.4	17319	11877.9	20652.3	6285.53	4420.22	NA
Cysteine--tRNA ligase, cytoplasmic (EC 6.1.1.16) (Cysteinyl-tRNA synthetase) (CysRS)	Cars	Q9ER72	22411.9	17927.1	20675.5	15692.9	11004.7	14721	NA	10	4	7	11	7	9	NA	16054.5	12672.8	14704.5	15110.7	12166.5	13303.8	NA
Monoacylglycerol lipase ABHD6 (EC 3.1.1.23) (2-arachidonoylglycerol hydrolase) (Abhydrolase domain-containing protein 6)	Abhd6	Q8R2Y0	22470.5	14128.3	14501.1	12339.7	11009.6	7978.08	NA	7	4	7	12	4	7	NA	12145.3	4777.55	8659.63	9531.88	3130.29	5532.22	NA
Gamma-aminobutyric acid receptor subunit gamma-2 (GABA(A) receptor subunit gamma-2)	Gabrg2	P22723	44629.4	18949.1	27196.1	31892.6	11036.3	NA	NA	8	5	7	8	3	NA	NA	48000.9	15320.5	29062.4	29231.9	6027.97	NA	NA
Gap junction gamma-2 protein (Connexin-47) (Cx47) (Gap junction alpha-12 protein)	Gjc2 Gja12	Q8BQU6	NA	NA	NA	NA	11037.1	NA	NA	NA	NA	NA	NA	1	NA	NA	NA	NA	NA	NA	1463.97	NA	NA
Cullin-5 (CUL-5)	Cul5	Q9D5V5	19243	19715.8	17105.5	294848	11041	9645.99	8953.73	21	22	18	24	9	13	6	15692.6	15044.4	11393.7	1.34936e+06	6513.75	5334.68	7388.99
Vacuolar-sorting protein SNF8 (ESCRT-II complex subunit VPS22)	Snf8 D11Moh34	Q9CZ28	NA	18706.6	NA	12247.2	11063.8	12753.1	NA	NA	2	NA	2	2	1	NA	NA	7138.58	NA	2335.14	4905.87	4526.22	NA
Ras-related protein Rab-24 (Rab-16)	Rab24	P35290	15711.8	60064.8	9688.09	NA	11070.9	6263.07	NA	1	2	1	NA	2	1	NA	6776.52	59363.6	3109.21	NA	1632.91	837.964	NA
Phosphofurin acidic cluster sorting protein 1 (PACS-1)	Pacs1	Q8K212	44989.4	32408.1	27343.3	27725.5	11084.2	14530.6	11499.1	21	22	12	24	10	4	2	40670.1	17797.5	25903.8	19228.9	9211.12	8098.37	8031.54
SUMO-conjugating enzyme UBC9 (EC 2.3.2.-) (RING-type E3 SUMO transferase UBC9) (SUMO-protein ligase) (Ubiquitin carrier protein 9) (mUBC9) (Ubiquitin carrier protein I) (Ubiquitin-conjugating enzyme E2 I) (Ubiquitin-protein ligase I)	Ube2i Ubc9 Ubce2i Ubce9	P63280	20686.3	21557.1	32842.9	22472.3	11093.9	26348	21863.3	6	4	5	4	1	4	1	12913.8	17028.6	20326.3	5697.64	412.825	13993.7	7193.55
Synaptotagmin-3 (Synaptotagmin III) (SytIII)	Syt3	O35681	20160.3	21600.2	19425.6	10929.1	11100.2	NA	NA	4	7	4	6	3	NA	NA	7405.52	15695.1	6225.17	7346.1	7653.28	NA	NA
Muscleblind-like protein 1 (Triplet-expansion RNA-binding protein)	Mbnl1 Exp Mbnl	Q9JKP5	NA	NA	18712.9	10366.7	11107.3	NA	9463.18	NA	NA	3	2	3	NA	2	NA	NA	8688.77	2072.63	3725.1	NA	1705.18
Casein kinase II subunit alpha' (CK II alpha') (EC 2.7.11.1)	Csnk2a2	O54833	26973	21348	20523.5	26148.1	11107.9	12286.4	4022.49	10	14	9	12	7	4	1	12582.7	11086.4	8401.48	16673.5	6828.62	2845.3	1339.88
Proline-rich AKT1 substrate 1 (Proline-rich AKT substrate)	Akt1s1 Pras	Q9D1F4	32817.3	23511.5	19553.5	18948.8	11117.5	16607.1	13058.5	1	2	2	2	2	1	2	4809.52	11349.9	4318.44	10056.2	4274.38	1096.36	3304.86
Retinol dehydrogenase 14 (EC 1.1.1.-) (Alcohol dehydrogenase PAN2)	Rdh14	Q9ERI6	25105.4	26489	26834.9	14607.8	11122.4	9375.5	NA	8	8	7	9	6	5	NA	18861.1	22917.2	15994.8	14752.7	9155.04	8728.17	NA
Engulfment and cell motility protein 1 (Protein ced-12 homolog)	Elmo1	Q8BPU7	NA	15463.3	NA	NA	11126.1	9776.02	6918.14	NA	5	NA	NA	8	5	4	NA	14883.5	NA	NA	6553.37	4340.45	5666.53
Epsin-2 (EPS-15-interacting protein 2) (Intersectin-EH-binding protein 2) (Ibp2)	Epn2	Q8CHU3	30543.5	24914.7	29497.9	20372	11126.7	17377	9055.9	3	5	3	4	4	1	1	20190	11256.7	19273.2	8080.04	5774.47	1628.15	3996.61
Transmembrane and coiled-coil domains protein 2	Tmcc2 Kiaa0481	Q80W04	NA	8460.57	37845.8	25159	11127.5	NA	NA	NA	2	1	2	1	NA	NA	NA	4573.68	18805.9	7233.25	5030.06	NA	NA
Nucleoside diphosphate kinase 3 (NDK 3) (NDP kinase 3) (EC 2.7.4.6) (DR-nm23) (Nucleoside diphosphate kinase C) (NDPKC) (nm23-M3)	Nme3	Q9WV85	55722.4	23529.2	25079.7	3658.52	11128.6	10176.1	7758.25	3	3	3	1	2	2	3	115843	12585.8	9599.17	433.792	8344.24	3339.18	6407.1
Protein phosphatase 1F (EC 3.1.3.16) (Ca(2+)/calmodulin-dependent protein kinase phosphatase) (CaM-kinase phosphatase) (CaMKPase)	Ppm1f	Q8CGA0	15867.6	9410.21	9524.02	13705.7	11130.8	8462.31	6854.7	8	8	3	7	8	5	7	9949.65	4650.48	5044.44	8782.37	7186.39	4996.6	3598.59
Cilia- and flagella-associated protein 36 (Coiled-coil domain-containing protein 104)	Cfap36 Ccdc104	Q8C6E0	NA	7005.26	NA	30218	11133.7	12192.9	15408.1	NA	3	NA	2	5	2	3	NA	4407.93	NA	25540	8734.93	5472.48	8126.11
Neurexin-3 (Neurexin III-alpha) (Neurexin-3-alpha)	Nrxn3	Q6P9K9	25092.7	29587.2	22827.7	22341.2	11140.9	NA	NA	22	19	6	25	18	NA	NA	20146.5	34620.2	24870.8	17402.1	9268.65	NA	NA
Beta-galactosidase (EC 3.2.1.23) (Acid beta-galactosidase) (Lactase)	Glb1 Bgl Glb-1	P23780	19348.4	4852.27	14436.5	9419.22	11176.1	24958.3	15370.9	2	2	1	4	3	2	2	13281.3	3265.99	564.757	5316.84	5359.03	4994.8	1669.71
ADP-dependent glucokinase (ADP-GK) (ADPGK) (EC 2.7.1.147)	Adpgk	Q8VDL4	NA	NA	11072.5	9325.3	11176.3	18552.7	7403.41	NA	NA	2	2	4	3	2	NA	NA	7343.3	6811.8	9305.15	13594.4	2697.46
Pterin-4-alpha-carbinolamine dehydratase (PHS) (EC 4.2.1.96) (4-alpha-hydroxy-tetrahydropterin dehydratase) (Dimerization cofactor of hepatocyte nuclear factor 1-alpha) (DCoH) (Dimerization cofactor of HNF1) (Phenylalanine hydroxylase-stimulating protein) (Pterin carbinolamine dehydratase) (PCD)	Pcbd1 Dcoh Pcbd	P61458	NA	17619.1	NA	2465.72	11177.1	NA	NA	NA	1	NA	1	1	NA	NA	NA	387.853	NA	617.991	523.507	NA	NA
Sulfide:quinone oxidoreductase, mitochondrial (SQOR) (EC 1.8.5.-) (Sulfide quinone oxidoreductase)	Sqor Sqrdl	Q9R112	5489.65	11353.9	13894.1	13315.8	11185.4	11807.5	19037.5	1	1	3	1	3	5	6	1270.75	1791.42	1906.49	4415.63	8396.2	5882.55	8437.31
SUMO-activating enzyme subunit 2 (EC 6.3.2.-) (Anthracycline-associated resistance ARX) (Ubiquitin-like 1-activating enzyme E1B) (Ubiquitin-like modifier-activating enzyme 2)	Uba2 Sae2 Uble1b	Q9Z1F9	43667.9	24564.2	32745.5	34949.2	11186.1	24197.3	19204.5	7	11	9	6	5	14	2	59086.3	21417.3	29002.7	24156.2	10057.6	26495.7	7798.52
CAD protein [Includes: Glutamine-dependent carbamoyl-phosphate synthase (EC 6.3.5.5); Aspartate carbamoyltransferase (EC 2.1.3.2); Dihydroorotase (EC 3.5.2.3)]	Cad	B2RQC6	22183.2	8912.03	6465.54	10206.6	11194.5	14952.4	12539.8	2	3	3	3	4	6	5	3133.98	2493.91	4679.5	6908.35	4563.13	10513	7641.49
STIP1 homology and U box-containing protein 1 (EC 2.3.2.27) (Carboxy terminus of Hsp70-interacting protein) (E3 ubiquitin-protein ligase CHIP) (RING-type E3 ubiquitin transferase CHIP)	Stub1 Chip	Q9WUD1	30129.7	9088.9	28854.7	36942.5	11204.4	19079.3	11776.6	3	2	6	4	3	8	2	19145.2	2868.26	25892.3	42360.3	10935.3	13329	10210.6
Cellular retinoic acid-binding protein 1 (Cellular retinoic acid-binding protein I) (CRABP-I)	Crabp1	P62965	NA	16752.6	NA	NA	11208.5	NA	NA	NA	1	NA	NA	2	NA	NA	NA	254.931	NA	NA	4195.81	NA	NA
Progressive ankylosis protein (Fn54 protein)	Ankh Ank	Q9JHZ2	NA	NA	NA	9622.7	11209.6	NA	NA	NA	NA	NA	1	1	NA	NA	NA	NA	NA	1504.3	1294.39	NA	NA
Calpain-5 (EC 3.4.22.-) (New calpain 3) (nCL-3)	Capn5 Ncl3	O08688	21892.1	17202.4	NA	15446.9	11212.8	15623.5	38808.1	4	3	NA	9	4	5	3	15064.4	9933.88	NA	11647.9	8949.26	10525	12166.5
Tubulointerstitial nephritis antigen-like (Adrenocortical zonation factor 1) (AZ-1) (Androgen-regulated gene 1 protein) (Tubulointerstitial nephritis antigen-related protein) (TARP)	Tinagl1 Arg1 Lcn7 Tinagl	Q99JR5	24195.4	10246.6	10239	14475	11214.4	9446.32	20768.4	1	2	1	3	4	1	3	4992.86	4605.4	2034.38	5246.64	6653.75	2882.12	6902.56
Phosphoacetylglucosamine mutase (PAGM) (EC 5.4.2.3) (Acetylglucosamine phosphomutase) (N-acetylglucosamine-phosphate mutase) (Phosphoglucomutase-3) (PGM 3)	Pgm3 Agm1 Pgm-3	Q9CYR6	20920.4	15757.4	23052	15721.4	11232.7	9445.19	12904.8	5	5	6	7	8	5	3	12575.6	7444.98	13832	10590.5	5827.16	4574.85	7680.51
Neurexin-1 (Neurexin I-alpha) (Neurexin-1-alpha)	Nrxn1 Kiaa0578	Q9CS84	34804.6	65757.7	19558.3	32850.7	11253.1	NA	NA	22	17	13	28	7	NA	NA	27924.6	127039	14981.3	22822.2	5274.69	NA	NA
Serine/threonine-protein kinase BRSK2 (EC 2.7.11.1) (EC 2.7.11.26) (Brain-specific serine/threonine-protein kinase 2) (BR serine/threonine-protein kinase 2) (Serine/threonine-protein kinase SAD-A)	Brsk2 Kiaa4256 Sada	Q69Z98	NA	NA	16828.7	16406.2	11263.2	5551.38	NA	NA	NA	10	16	8	2	NA	NA	NA	9030.06	12183.2	5947.36	3599.52	NA
Isochorismatase domain-containing protein 1	Isoc1	Q91V64	12336.1	17958.4	11232.1	NA	11264.6	9555.46	17513.1	3	5	3	NA	6	6	6	5388.08	13765.6	7096.5	NA	7637.95	7687.71	8985.82
AP-3 complex subunit mu-1 (AP-3 adaptor complex mu3A subunit) (Adaptor-related protein complex 3 subunit mu-1) (Mu-adaptin 3A) (Mu3A-adaptin)	Ap3m1	Q9JKC8	10882.4	13815.6	22918.4	13977.6	11265	18734.6	12456.4	2	6	4	7	6	11	2	4220.74	9069.61	17438.3	14175	7441.16	12039.8	3738.22
Protoporphyrinogen oxidase (PPO) (EC 1.3.3.4)	Ppox	P51175	5876.92	9433	7061.47	1513.9	11279.8	NA	1637.1	1	2	2	1	1	NA	1	1056.85	6578.94	3243.97	458.767	1046.24	NA	1190.08
GRB2-associated-binding protein 1 (GRB2-associated binder 1) (Growth factor receptor bound protein 2-associated protein 1)	Gab1	Q9QYY0	NA	NA	NA	NA	11280.1	10313.5	22235.7	NA	NA	NA	NA	2	2	4	NA	NA	NA	NA	1373.08	2779.33	9707.48
Coronin-7 (Crn7) (70 kDa WD repeat tumor rejection antigen homolog)	Coro7	Q9D2V7	18692.5	22416.6	12398.4	19041.9	11287.2	17971.7	14206.7	7	18	5	11	3	11	3	13162.3	15405	6022.72	12345.3	4223.59	8249.65	12194.2
TBC1 domain family member 15 (GTPase-activating protein RAB7) (GAP for RAB7) (Rab7-GAP)	Tbc1d15	Q9CXF4	22177.2	18891.2	22305.5	18824.6	11293.8	7449.54	21564.2	2	2	2	2	3	2	1	9683.16	11539.4	12291.3	7978.07	10929.3	849.132	2487.97
Eukaryotic translation initiation factor 3 subunit B (eIF3b) (Eukaryotic translation initiation factor 3 subunit 9) (eIF-3-eta) (eIF3 p116)	Eif3b Eif3s9	Q8JZQ9	19290.7	19411.4	31005.5	18288.8	11299.1	37892.9	11089.5	10	10	8	15	12	20	6	9738.34	8140.3	26056	11443.4	6268.54	18826.6	2986.52
Transmembrane protein 163 (Synaptic vesicle membrane protein of 31 kDa)	Tmem163 Sv31	Q8C996	10047.7	8722.62	46552.1	15683.7	11302.3	NA	NA	3	4	6	4	3	NA	NA	3344.89	3978.52	32400.3	8088.96	4889.31	NA	NA
Mitochondrial-processing peptidase subunit beta (EC 3.4.24.64) (Beta-MPP) (P-52)	Pmpcb	Q9CXT8	25354.5	19477.2	25605.4	20450.1	11307.8	17325.6	NA	4	5	4	3	2	6	NA	7675.26	13410.8	20736.2	13498.9	2739.06	10034.5	NA
Regulatory-associated protein of mTOR (Raptor) (p150 target of rapamycin (TOR)-scaffold protein)	Rptor Raptor	Q8K4Q0	28827.1	25900.6	13938.8	16902.6	11323.5	5621.49	3647.95	6	5	3	5	4	1	1	18265.6	13117.6	5560.99	7376.5	10678.7	673.209	726.372
Ubiquinone biosynthesis O-methyltransferase, mitochondrial (3-demethylubiquinol 3-O-methyltransferase) (EC 2.1.1.64) (Polyprenyldihydroxybenzoate methyltransferase) (EC 2.1.1.114)	Coq3	Q8BMS4	NA	18322.8	20366.4	16514.5	11362.4	18787.6	NA	NA	1	1	1	2	1	NA	NA	2228.88	9460.08	1632.41	4725.56	3875.81	NA
Peroxisomal coenzyme A diphosphatase NUDT7 (EC 3.6.1.-) (Nucleoside diphosphate-linked moiety X motif 7) (Nudix motif 7)	Nudt7	Q99P30	NA	NA	14835.2	4121.57	11365.6	23125	11139	NA	NA	1	1	1	2	1	NA	NA	2113.6	121.793	1092.87	19182.2	605.398
Chromobox protein homolog 3 (Heterochromatin protein 1 homolog gamma) (HP1 gamma) (M32) (Modifier 2 protein)	Cbx3	P23198	20319.4	23506.9	42437.7	31690.8	11378.5	19625.4	7408.4	7	5	9	7	6	7	2	10382.7	13347.8	21154.4	31259.1	4965.83	6525.32	1136.83
Phosphoribosylformylglycinamidine synthase (FGAM synthase) (FGAMS) (EC 6.3.5.3) (Formylglycinamide ribonucleotide amidotransferase) (FGAR amidotransferase) (FGAR-AT) (Formylglycinamide ribotide amidotransferase)	Pfas Kiaa0361	Q5SUR0	24970.4	15692.3	49069	14070	11399.2	20068.7	4862.85	6	5	20	6	6	9	2	7130.11	4748.6	34569.6	4495.57	2142.3	11612.1	2132.45
Mevalonate kinase (MK) (EC 2.7.1.36)	Mvk	Q9R008	9498.91	NA	NA	12589.5	11401.3	11404.9	12014.3	1	NA	NA	1	3	5	5	2418.12	NA	NA	765.619	6975.15	7743.66	5476.12
Carnitine O-palmitoyltransferase 2, mitochondrial (EC 2.3.1.21) (Carnitine palmitoyltransferase II) (CPT II)	Cpt2 Cpt-2	P52825	8885.66	10141.6	16036.8	12840.5	11409.3	37200.5	7254.6	2	1	6	2	13	10	4	3872.86	1083.1	11343.1	10716	10169.2	84227.4	4725.84
Thiopurine S-methyltransferase (EC 2.1.1.67) (Thiopurine methyltransferase)	Tpmt	O55060	14006.2	13097.4	23150.5	6989.04	11410.9	6655.84	NA	2	1	4	3	4	3	NA	5852.07	1951.66	20500.2	2705.84	4230.93	1645.01	NA
Oxysterol-binding protein-related protein 9 (ORP-9) (OSBP-related protein 9)	Osbpl9 Orp9	A2A8Z1	16086.4	13554.2	27639.6	11532.3	11412.9	46547.1	15399.2	1	1	1	1	1	1	1	3231.87	1786.92	7295.55	912.795	1300.95	2518.23	2335.09
Anamorsin (Cytokine-induced apoptosis inhibitor 1) (Fe-S cluster assembly protein DRE2 homolog)	Ciapin1	Q8WTY4	16630.2	19528.3	16076.6	16139.7	11456.5	23781.8	8803.95	5	4	4	3	7	4	4	13235.9	8008.53	13908.2	13882.5	9088.54	11957.8	4836.71
F-box only protein 7	Fbxo7	Q3U7U3	9480.33	16297.4	13499.4	15876.1	11458.5	18726	26742.4	1	2	1	3	2	2	1	409.086	4349.12	5287.63	3968.43	1834.48	3670.22	5844.92
Unconventional myosin-VI (Unconventional myosin-6)	Myo6 Sv	Q64331	11179.5	13197.4	14963	12088	11464.4	7647.59	9543.04	4	12	12	14	16	1	2	8292.52	8426.42	7798.65	14691.6	7557.22	3485.06	4931.06
Syndetin (Bcl2-like protein blm) (Coiled-coil domain-containing protein 132) (EARP/GARPII complex subunit VPS50)	Vps50 Ccdc132 Kiaa1861	Q8CI71	17743.6	12520.3	8849.82	13741.7	11473.6	9711.34	7241.82	15	14	7	16	2	4	1	15369.2	8358.01	8009.25	6954.24	4242.71	6320.46	2739.33
Pre-mRNA-processing-splicing factor 8 (Splicing factor Prp8)	Prpf8 Prp8	Q99PV0	26249.8	14936	23262.1	12028.5	11474.5	20470	107300	11	14	36	18	8	29	5	25796.8	17129.2	17060.7	9731.22	13520.2	39152	223368
Insulin-degrading enzyme (EC 3.4.24.56) (Insulin protease) (Insulinase) (Insulysin)	Ide	Q9JHR7	24156.7	15366.4	31669.7	19416.8	11478	23040.4	25686.6	4	3	7	8	7	8	5	15855.7	10465.6	30423.1	10536.8	9574.51	22879.9	19655.4
G-protein coupled receptor family C group 5 member B (Retinoic acid-induced gene 2 protein) (RAIG-2)	Gprc5b Raig2	Q923Z0	NA	22372.8	22851.1	10180.5	11508.4	NA	5720.77	NA	3	2	3	6	NA	1	NA	16049.2	8121.71	3298.06	3781.01	NA	3287.13
39S ribosomal protein L19, mitochondrial (L19mt) (MRP-L19)	Mrpl19	Q9D338	27116.2	12202.5	30917.2	13522.4	11514.5	18084.4	NA	1	1	1	1	1	1	NA	8683.64	1696.11	7467.6	1067.66	877.845	6085.92	NA
Peptidyl-prolyl cis-trans isomerase F, mitochondrial (PPIase F) (EC 5.2.1.8) (Cyclophilin D) (CyP-D) (CypD) (Cyclophilin F) (Rotamase F)	Ppif	Q99KR7	NA	13716.2	NA	11880.1	11516.2	NA	NA	NA	1	NA	1	1	NA	NA	NA	5047.62	NA	388.696	2997.3	NA	NA
Reticulophagy regulator 3	Retreg3 Fam134c	Q9CQV4	16303.8	15912.1	41635.7	24773.3	11523.4	17745.9	13598.4	1	1	1	1	1	1	1	2533.66	3283.45	10588	413.812	1165.5	10632.9	2234.15
Small nuclear ribonucleoprotein Sm D1 (Sm-D1) (Sm-D autoantigen) (snRNP core protein D1)	Snrpd1	P62315	43737.8	30409.9	13578.9	22917.7	11525.1	25377.7	13171	4	3	4	6	5	5	3	41934.4	13713.2	5134.71	17535.1	9958.51	29412.9	10139.9
CKLF-like MARVEL transmembrane domain-containing protein 6 (Chemokine-like factor superfamily member 6)	Cmtm6 Cklfsf6	Q9CZ69	NA	NA	NA	NA	11525.5	39117.3	66885.6	NA	NA	NA	NA	1	1	1	NA	NA	NA	NA	2871.33	11970.4	19230.3
Tyrosine-protein phosphatase non-receptor type 9 (EC 3.1.3.48) (Protein-tyrosine phosphatase MEG2) (PTPase MEG2)	Ptpn9	O35239	20229.1	18727	6956.63	17120.1	11539.6	3019.23	NA	7	6	3	9	4	1	NA	11067.2	11452.5	2942.37	12505.3	6252.27	467.562	NA
Tumor protein D53 (mD53) (Tumor protein D52-like 1)	Tpd52l1	O54818	NA	7970.53	NA	12306.3	11540.8	NA	NA	NA	2	NA	1	1	NA	NA	NA	1513.92	NA	2286.25	4469.12	NA	NA
Epidermal growth factor receptor substrate 15 (Protein Eps15) (Protein AF-1p)	Eps15	P42567	8984.05	8695.75	29292.8	3266.34	11547.2	18968.5	16054.3	2	3	10	1	6	12	5	3120.39	890.178	18558.4	796.987	12294.8	10323	18792.5
Annexin A11 (Annexin XI) (Annexin-11) (Calcyclin-associated annexin 50) (CAP-50)	Anxa11 Anx11	P97384	29357.4	22018.1	66178.4	22595.9	11566.6	27997.4	30918.3	12	5	1	10	5	14	11	37956.9	16399.4	76291.7	12094.4	5080.16	12873.5	18087.9
Coiled-coil domain-containing protein 6	Ccdc6	D3YZP9	NA	12387.7	7038.85	26215.3	11568.4	62606.1	65457.9	NA	3	1	3	2	1	3	NA	7983.49	932.588	18056.1	5363.8	13556.4	117516
Metaxin-1 (Mitochondrial outer membrane import complex protein 1)	Mtx1 Mtx Mtxn	P47802	45806	45397.5	30573.2	25430.3	11579.9	13883.9	12171.3	6	10	4	9	3	4	1	47902	37073.6	22273.8	17317.9	8997.64	12248	548.895
Diacylglycerol kinase epsilon (DAG kinase epsilon) (EC 2.7.1.107) (Diglyceride kinase epsilon) (DGK-epsilon)	Dgke	Q9R1C6	21303.2	18184.6	26410.3	22115.3	11584	16214.6	NA	6	5	6	6	5	4	NA	15595.6	18788	18253.1	13357.5	9448.91	9587.13	NA
Ecto-ADP-ribosyltransferase 3 (EC 2.4.2.31) (ADP-ribosyltransferase C2 and C3 toxin-like 3) (ARTC3) (Mono(ADP-ribosyl)transferase 3) (NAD(P)(+)--arginine ADP-ribosyltransferase 3)	Art3	Q8R2G4	NA	NA	NA	NA	11589.6	31782.4	50505.4	NA	NA	NA	NA	3	12	15	NA	NA	NA	NA	7663.05	22314.1	49035.7
Acyl-CoA synthetase family member 3, mitochondrial (EC 6.2.1.-)	Acsf3	Q3URE1	12947.5	13969.9	14955.6	15009	11605.3	24970.3	NA	3	4	4	3	2	1	NA	14982.3	9874.15	14219.1	10307.4	8602.74	3743.61	NA
Trifunctional purine biosynthetic protein adenosine-3 [Includes: Phosphoribosylamine--glycine ligase (EC 6.3.4.13) (Glycinamide ribonucleotide synthetase) (GARS) (Phosphoribosylglycinamide synthetase); Phosphoribosylformylglycinamidine cyclo-ligase (EC 6.3.3.1) (AIR synthase) (AIRS) (Phosphoribosyl-aminoimidazole synthetase); Phosphoribosylglycinamide formyltransferase (EC 2.1.2.2) (5'-phosphorib…	Gart	Q64737	48579.6	21997.6	18738	16821.8	11624.3	15138.2	16003.5	9	17	12	19	12	14	8	49099.1	19288.9	12218.6	25123.4	9529.26	12367.5	13907.4
Methionine--tRNA ligase, cytoplasmic (EC 6.1.1.10) (Methionyl-tRNA synthetase) (MetRS)	Mars	Q68FL6	24256.9	20254.9	23917.6	16478	11625.7	44533.7	12441.3	12	15	15	17	12	36	1	13803.5	13915.7	12620	11441.9	7694.25	49381.5	5211.18
PEST proteolytic signal-containing nuclear protein (PCNP) (PEST-containing nuclear protein)	Pcnp	Q6P8I4	23265.9	15506.7	54056.7	23390.1	11628.9	23274.4	NA	2	4	2	2	1	2	NA	13098.6	13061.4	37984.6	12083	1867.78	14696.3	NA
Mitochondrial import inner membrane translocase subunit Tim29 (TIM29)	Timm29	Q8BGX2	21281.6	17238.4	20382.6	16408.6	11640.4	43636.1	NA	8	10	7	7	2	3	NA	12138.6	11559.4	19299.2	8866.26	3471.37	62815.4	NA
Glucose-fructose oxidoreductase domain-containing protein 1 (EC 1.-.-.-)	Gfod1	Q3UHD2	12328.1	16642.8	18769	15547.8	11643.2	6898.58	NA	4	3	5	3	2	1	NA	2557.99	10629.7	11868.1	8716.53	1922.49	981.636	NA
Protein LSM12 homolog	Lsm12	Q9D0R8	47641.5	28041.9	37067	19131.2	11645.8	39452.8	10437.4	2	2	2	3	2	3	1	14614.5	13878.1	7744.22	6562.33	3890.98	37843.2	5953.25
Protein farnesyltransferase/geranylgeranyltransferase type-1 subunit alpha (EC 2.5.1.58) (EC 2.5.1.59) (CAAX farnesyltransferase subunit alpha) (FTase-alpha) (Ras proteins prenyltransferase subunit alpha) (Type I protein geranyl-geranyltransferase subunit alpha) (GGTase-I-alpha)	Fnta	Q61239	9878.51	13765	15294.5	10979	11675.3	15988.1	18673	4	4	8	3	8	11	9	5980.69	9839.33	10217.7	4563.43	9239.15	9768.36	11341.8
NEDD8-activating enzyme E1 regulatory subunit (Amyloid beta precursor protein-binding protein 1, 59 kDa) (APP-BP1) (Amyloid protein-binding protein 1)	Nae1 Appbp1	Q8VBW6	23624.9	17528.7	32017.4	30198.7	11684.9	15276.5	12283.6	10	10	12	11	11	15	9	14267.7	13191.6	16058.6	29927.2	8023.6	8354.01	7408.06
Band 3 anion transport protein (Anion exchange protein 1) (AE 1) (Anion exchanger 1) (MEB3) (Solute carrier family 4 member 1) (CD antigen CD233)	Slc4a1 Ae1	P04919	13148.7	7469.95	23087.1	4693.39	11716	32257.8	27907.6	4	3	7	7	13	15	13	8600.78	2307.23	18436.7	2416.55	7797.91	26593.3	22968.4
Catenin delta-2 (Neural plakophilin-related ARM-repeat protein) (NPRAP) (Neurojungin)	Ctnnd2 Catnd2 Nprap	O35927	37753.3	31236.7	19904.6	31033.5	11717.3	15279.3	6483.34	24	27	16	26	6	2	1	25361	25522	12682.8	24749.8	7530.26	8356.76	3702.19
Tubulin--tyrosine ligase-like protein 12	Ttll12	Q3UDE2	12203.2	9470.96	13581.5	10005	11718.8	10241.6	13244.3	6	8	8	7	9	7	7	7751.15	6979.86	8206.51	6686.74	8723.32	9392.58	9859.21
Inverted formin-2	Inf2	Q0GNC1	6935.98	30874.4	NA	7964.16	11727	10505.1	13054.9	6	23	NA	9	5	4	5	3164.55	36158.5	NA	7769.77	13629.7	8604.41	20150.1
Poly(U)-binding-splicing factor PUF60 (60 kDa poly(U)-binding-splicing factor)	Puf60	Q3UEB3	9262.69	9993.38	18926.8	9085.66	11730.1	18099.3	6135.57	5	6	6	5	2	5	4	7612.64	8777.22	10841.6	7812.99	7689.12	12111.2	2403.88
Developmentally-regulated GTP-binding protein 1 (DRG-1) (Neural precursor cell expressed developmentally down-regulated protein 3) (NEDD-3)	Drg1 Drg Nedd-3 Nedd3	P32233	47479.6	9314.68	31110.5	20443.8	11741.5	27205.5	10167.8	2	3	3	2	1	2	2	22304.4	5579.06	19236.3	3666.17	1671.41	2353.63	2051.84
Tetratricopeptide repeat protein 9A (TPR repeat protein 9A)	Ttc9 Kiaa0227 Ttc9a	Q3V038	18551.3	20593.9	13426.6	7001.04	11761.8	11740.1	34349.5	1	2	1	1	2	4	2	9079.84	3822.49	2463.8	1208.71	3811.06	6249.24	9880.16
Dolichyl-diphosphooligosaccharide--protein glycosyltransferase subunit STT3B (Oligosaccharyl transferase subunit STT3B) (STT3-B) (EC 2.4.99.18) (B6dom1 antigen) (Source of immunodominant MHC-associated peptides)	Stt3b Simp	Q3TDQ1	19930	12556.4	17276.9	15780.7	11778.3	29164.5	9983.05	6	6	6	8	7	10	4	10408.3	5812.71	9602.67	7704.91	4750.04	17706.8	6164.48
Ubiquitin carboxyl-terminal hydrolase 8 (EC 3.4.19.12) (Deubiquitinating enzyme 8) (Ubiquitin isopeptidase Y) (mUBPy) (Ubiquitin thioesterase 8) (Ubiquitin-specific-processing protease 8)	Usp8 Kiaa0055 Ubpy	Q80U87	8753.91	9618.32	NA	NA	11779.2	9565.75	10802.2	1	1	NA	NA	3	4	2	2497.75	1120.96	NA	NA	1277.4	4500.14	2299.55
N-acylneuraminate cytidylyltransferase (EC 2.7.7.43) (CMP-N-acetylneuraminic acid synthase) (CMP-NeuNAc synthase)	Cmas	Q99KK2	38326.5	32139.6	35051.5	22709.1	11785.9	30130.9	NA	9	9	11	12	13	14	NA	43943.7	25552.3	28569	17906.7	9393.72	28267	NA
Apolipoprotein A-IV (Apo-AIV) (ApoA-IV) (Apolipoprotein A4)	Apoa4	P06728	NA	NA	NA	NA	11790.5	40629.9	46771.1	NA	NA	NA	NA	5	16	15	NA	NA	NA	NA	3553.65	40700.1	40566.2
Cold shock domain-containing protein E1	Csde1 D3Jfr1	Q91W50	24112.8	25316.4	17965.1	22681.8	11793.8	21321.6	10537	10	12	7	17	12	19	4	15899.4	12956.2	7579.04	17086	6350.57	12156.5	5849.23
RNA-binding protein Raly (Maternally-expressed hnRNP C-related protein) (hnRNP associated with lethal yellow protein)	Raly Merc	Q64012	7186.23	11330.5	57547.3	13907.9	11797	53290.3	NA	1	2	4	2	1	5	NA	3158.97	907.308	47964.7	2228.42	2252.22	61804.8	NA
Ras-related protein Rab-4A	Rab4a Rab4	P56371	31673.9	23093.6	30424.5	32689.9	11801.4	16024.2	6915.32	4	4	5	4	5	4	2	14401.1	10516.9	16339.6	19135.2	4697.42	5650.46	1727.15
Aquaporin-1 (AQP-1) (Aquaporin-CHIP) (Delayed early response protein 2) (DER2) (Water channel protein for red blood cells and kidney proximal tubule)	Aqp1	Q02013	NA	NA	NA	NA	11806	41178.5	69912.4	NA	NA	NA	NA	2	1	1	NA	NA	NA	NA	1951.45	8106.23	31284.9
Eukaryotic translation initiation factor 3 subunit C (eIF3c) (Eukaryotic translation initiation factor 3 subunit 8) (eIF3 p110)	Eif3c Eif3s8	Q8R1B4	23518	20981.4	25418.9	17104.6	11819.5	33050.3	15254.9	9	10	9	12	12	17	5	15882.6	15267.5	9712.69	9240.24	5799.02	29172	8202.18
Nidogen-2 (NID-2) (Entactin-2)	Nid2	O88322	11207.6	NA	9454.58	NA	11822.4	35696.6	81559.3	3	NA	1	NA	17	43	47	8769.14	NA	3535.06	NA	6971.84	28517	76402.3
Cytoskeleton-associated protein 5	Ckap5	A2AGT5	20854.5	15720.7	23054.7	14499.3	11832.2	13734.1	11374.1	29	36	34	35	26	28	17	15449.7	12396.9	17985	11936.6	8881.89	9929.18	9924.81
Serine/threonine-protein phosphatase PGAM5, mitochondrial (EC 3.1.3.16) (Phosphoglycerate mutase family member 5)	Pgam5	Q8BX10	37757.1	23764	34443.1	38672.5	11861.3	26373.2	NA	3	2	1	6	1	4	NA	17843	10543.4	11261.3	34573.9	2444.57	33631.7	NA
Methylmalonyl-CoA mutase, mitochondrial (MCM) (EC 5.4.99.2) (Methylmalonyl-CoA isomerase)	Mut	P16332	17713.1	15384.7	22194	11242.9	11861.8	16751.5	8558.06	6	6	11	10	9	5	3	17061.7	10729.3	15133.8	6877.5	6114.77	8308.76	5805.57
Myotubularin-related protein 5 (SET-binding factor 1) (Sbf1)	Sbf1 Kiaa3020 Mtmr5	Q6ZPE2	32108.1	24930.9	38630	22139.7	11874.2	18246.3	10925.5	40	30	19	40	18	6	4	24190.4	18899.5	66157.2	14136.2	12500.7	34739	6711.77
Ubiquitin carboxyl-terminal hydrolase 7 (EC 3.4.19.12) (Deubiquitinating enzyme 7) (Herpesvirus-associated ubiquitin-specific protease) (mHAUSP) (Ubiquitin thioesterase 7) (Ubiquitin-specific-processing protease 7)	Usp7 Hausp	Q6A4J8	23106.1	22960.6	24013.5	16772.1	11931.1	11226	8984.03	13	15	13	18	8	13	5	16104.1	16097.5	15501	12842.7	6156.87	6689.92	6669.3
Serine/threonine-protein kinase 38-like (EC 2.7.11.1) (NDR2 protein kinase) (Nuclear Dbf2-related kinase 2)	Stk38l Ndr2	Q7TSE6	NA	NA	NA	9722.23	11952.2	5560.01	7061.12	NA	NA	NA	1	1	2	1	NA	NA	NA	1456.73	856.797	2400.02	3922.45
Mitochondrial import inner membrane translocase subunit Tim10	Timm10 Tim10	P62073	16755.4	30747.6	17759.7	20969.2	11953.5	11913.2	NA	5	5	3	4	4	2	NA	8060.75	16274.7	8284.72	10012.1	7623.31	1969.88	NA
Carnitine O-acetyltransferase (Carnitine acetylase) (EC 2.3.1.7) (Carnitine acetyltransferase) (CAT) (CrAT)	Crat	P47934	17249.4	21836.7	21499.2	10612.3	11963.9	12979.3	NA	1	7	4	5	3	5	NA	1216.41	14236.5	5875.43	6132.87	6608.46	7863.75	NA
Synergin gamma (AP1 subunit gamma-binding protein 1) (Gamma-synergin)	Synrg Ap1gbp1 Syng	Q5SV85	19212.9	17257.3	24630.7	14366.5	11965.7	12433.4	30129	3	3	2	5	3	2	1	15145.4	17207.3	9443.33	13894	6800.16	1648.85	8847.75
Phosphoribosyl pyrophosphate synthase-associated protein 2 (PRPP synthase-associated protein 2) (41 kDa phosphoribosypyrophosphate synthetase-associated protein) (PAP41)	Prpsap2	Q8R574	38218.2	35110.9	26533.3	16735.4	11977.7	29016.3	15242.2	10	12	8	11	4	5	4	32491.5	25537.9	24823.8	10118.3	5226.72	30770	12580.4
CDGSH iron-sulfur domain-containing protein 3, mitochondrial (Melanoma nuclear protein 13)	Cisd3 Mel-13 Mel13	B1AR13	NA	8760.11	NA	6211.61	11988.1	8946.68	NA	NA	1	NA	2	2	5	NA	NA	1167.69	NA	1352.31	7563.2	5330.1	NA
Nitrilase homolog 1 (EC 3.5.-.-)	Nit1	Q8VDK1	21656.8	18730.6	16904	15626	11995.9	6330.48	7550.85	10	13	8	12	8	7	1	13066.3	13318.4	8546.12	9135.41	6274.94	3251.61	1761.87
Serine/threonine-protein kinase Nek9 (EC 2.7.11.1) (Nercc1 kinase) (Never in mitosis A-related kinase 9) (NimA-related protein kinase 9)	Nek9 Nercc	Q8K1R7	NA	NA	NA	15845.1	12009.1	17272.2	11036	NA	NA	NA	2	2	2	3	NA	NA	NA	11885.6	5418.15	7284.46	5589.14
TIP41-like protein	Tiprl	Q8BH58	22877	31860.8	20836	22824.5	12011.6	11114.5	17563	6	7	5	8	7	5	2	15623	19768.5	10038.8	10454.3	6134.85	3552.75	3919.99
Rho GDP-dissociation inhibitor 2 (Rho GDI 2) (D4) (Rho-GDI beta)	Arhgdib Gdid4	Q61599	17121.3	33919.7	NA	20413.8	12011.8	15265.5	30761.3	1	4	NA	2	2	3	4	5968.32	19197.8	NA	7912.78	3771.46	3876.96	28566.6
C-Myc-binding protein (Associate of Myc 1) (AMY-1)	Mycbp Amy1	Q9EQS3	4618.96	12868.5	22093.9	2997.92	12013.5	17539.4	5945.04	1	2	2	1	1	5	1	2167.78	7974.72	5321.67	588.964	1304.05	9612.29	1207.34
Receptor-type tyrosine-protein phosphatase epsilon (Protein-tyrosine phosphatase epsilon) (R-PTP-epsilon) (EC 3.1.3.48)	Ptpre Ptpe	P49446	29115.2	50875.8	22060.8	74679.6	12017.7	12752.6	19801.8	1	3	2	1	2	3	4	7226	49660.2	13452.2	24258.1	1801.39	6488.2	13486.3
Protein FAM98B	Fam98b	Q80VD1	24734.6	19160.9	36862.3	19897.6	12037.2	20161.4	4335.73	9	8	10	9	6	11	4	9941.64	10589.4	14826.2	10323.7	7389	10348.1	2378.55
Liprin-alpha-2 (Protein tyrosine phosphatase receptor type f polypeptide-interacting protein alpha-2) (PTPRF-interacting protein alpha-2)	Ppfia2	Q8BSS9	23921.2	30381.6	25953.3	34553.5	12057.3	11242.9	NA	5	15	3	6	1	1	NA	24020.4	29363.8	9584.07	22461.6	2706.8	4393.78	NA
RNA-binding protein 14 (RNA-binding motif protein 14)	Rbm14	Q8C2Q3	22726	25958.4	31509.1	20534.4	12059	16050.7	14180	7	9	12	14	6	15	2	14098.1	30207.2	27056.5	17601.4	8229.3	9684.73	3749.06
Guanylate cyclase soluble subunit beta-1 (GCS-beta-1) (EC 4.6.1.2) (Guanylate cyclase soluble subunit beta-3) (GCS-beta-3) (Soluble guanylate cyclase small subunit)	Gucy1b3	O54865	49391.9	41298.5	18968.6	22495.4	12060.6	9667.78	5665.66	14	23	7	21	12	2	2	27236.9	29970.6	12079.4	22804.5	10422.9	7587.47	3643.66
THO complex subunit 4 (Tho4) (Ally of AML-1 and LEF-1) (Aly/REF export factor) (REF1-I) (RNA and export factor-binding protein 1) (Transcriptional coactivator Aly/REF)	Alyref Aly Ref1 Refbp1 THOC4	O08583	20093	15109.8	23192.8	23261.2	12065.5	27776.2	7213.58	7	5	9	5	3	7	4	20057.9	6923.55	16580.7	14664.3	4857.38	21175.5	3774.69
Annexin A3 (35-alpha calcimedin) (Annexin III) (Annexin-3) (Lipocortin III) (Placental anticoagulant protein III) (PAP-III)	Anxa3 Anx3	O35639	19820.2	16772.1	19020.9	13189.8	12076.6	21772.3	64072.5	5	8	3	6	8	12	14	13811.5	10807.1	19506.2	8624.88	8757.69	22315.7	82378.4
Sarcosine dehydrogenase, mitochondrial (SarDH) (EC 1.5.8.3)	Sardh	Q99LB7	NA	NA	34769.8	NA	12082.8	NA	7458.98	NA	NA	1	NA	5	NA	1	NA	NA	31208.8	NA	7797.22	NA	2887.8
Probable G-protein coupled receptor 158	Gpr158 Kiaa1136	Q8C419	41894.2	53686.6	28362.8	37712.8	12087.9	NA	NA	26	35	20	33	7	NA	NA	46476.1	51555.5	21369.5	29536.8	6735.23	NA	NA
1-acyl-sn-glycerol-3-phosphate acyltransferase epsilon (EC 2.3.1.51) (1-acylglycerol-3-phosphate O-acyltransferase 5) (1-AGP acyltransferase 5) (1-AGPAT 5) (Lysophosphatidic acid acyltransferase epsilon) (LPAAT-epsilon)	Agpat5 D8Ertd319e	Q9D1E8	NA	9498.52	29989.9	10901.7	12111.5	NA	NA	NA	1	5	4	5	NA	NA	NA	558.363	16824.9	7768.66	4937.63	NA	NA
Cytoplasmic protein NCK2 (Growth factor receptor-bound protein 4) (NCK adaptor protein 2) (Nck-2) (SH2/SH3 adaptor protein NCK-beta)	Nck2 Grb4	O55033	24306.8	17582	19018.2	22528.5	12113.9	NA	NA	4	3	2	4	1	NA	NA	16435.6	15112.5	9435.31	19369.1	1124.04	NA	NA
KIF1-binding protein	Kif1bp Kbp Kiaa1279	Q6ZPU9	27893	14638.4	30353.5	13438.9	12118.5	10370.1	NA	3	3	3	6	3	2	NA	13664.8	5690.69	45144.8	9353.52	5645.63	8747.13	NA
Histone-binding protein RBBP7 (Histone acetyltransferase type B subunit 2) (Nucleosome-remodeling factor subunit RBAP46) (Retinoblastoma-binding protein 7) (RBBP-7) (Retinoblastoma-binding protein p46)	Rbbp7 Rbap46	Q60973	20573.6	19956.9	29461.5	14660.5	12162.8	28111.9	9656.49	5	9	8	9	4	7	1	14728	20095.5	20004.3	10755.9	8153.61	21500.5	4500.92
Hepatoma-derived growth factor-related protein 2 (HRP-2)	Hdgfl2 Hdgfrp2	Q3UMU9	NA	NA	NA	21925.6	12167.3	128923	NA	NA	NA	NA	5	2	1	NA	NA	NA	NA	22430.8	8204.58	19723.2	NA
Protein arginine N-methyltransferase 5 (EC 2.1.1.320) (Histone-arginine N-methyltransferase PRMT5) (Jak-binding protein 1) (Shk1 kinase-binding protein 1 homolog) (SKB1 homolog)	Prmt5 Jbp1 Skb1	Q8CIG8	17146.3	17757.1	13979	13793	12171.6	11347.5	8673.97	5	7	5	6	4	4	2	8888.89	10964.5	9775.42	3314.14	10023	5867.85	4412.4
Alanine aminotransferase 2 (ALT2) (EC 2.6.1.2) (Glutamate pyruvate transaminase 2) (GPT 2) (Glutamic--alanine transaminase 2) (Glutamic--pyruvic transaminase 2)	Gpt2 Aat2	Q8BGT5	NA	24362.2	NA	NA	12188.4	16801.6	NA	NA	1	NA	NA	3	3	NA	NA	487.241	NA	NA	5847.69	5476.3	NA
Glycine receptor subunit beta (Glycine receptor 58 kDa subunit)	Glrb	P48168	NA	NA	NA	NA	12190	NA	NA	NA	NA	NA	NA	3	NA	NA	NA	NA	NA	NA	3482.33	NA	NA
E3 ubiquitin-protein ligase NEDD4 (EC 2.3.2.26) (HECT-type E3 ubiquitin transferase NEDD4) (Neural precursor cell expressed developmentally down-regulated protein 4) (NEDD-4)	Nedd4 Kiaa0093 Nedd-4 Nedd4-1 Nedd4a	P46935	26014.3	20221.4	25943.7	22499.9	12196.4	21733.7	21580.5	8	9	10	11	9	20	12	22935.1	19455.4	21900.2	16451.6	8311.93	16459.8	14631.8
Mitochondrial Rho GTPase 2 (MIRO-2) (EC 3.6.5.-) (Ras homolog gene family member T2)	Rhot2 Arht2	Q8JZN7	17394.6	18748	9103.27	13248.1	12203.2	12231.7	NA	2	4	1	4	3	5	NA	6088.27	4353.28	1740.57	15277	8330.3	6594.88	NA
Golgi reassembly-stacking protein 2 (GRS2) (Golgi reassembly-stacking protein of 55 kDa) (GRASP55)	Gorasp2	Q99JX3	18989.4	26966.4	17185.7	21085	12203.9	32352	7542.96	5	3	5	6	4	7	3	10038.8	8603.98	6631.87	12587.1	7030.26	22999	3826.16
Serine/threonine-protein kinase DCLK2 (EC 2.7.11.1) (CaMK-like CREB regulatory kinase 2) (CL2) (CLICK-II) (CLICK2) (Doublecortin-like and CAM kinase-like 2) (Doublecortin-like kinase 2)	Dclk2 Dcamkl2	Q6PGN3	45022.8	38811.2	27136.6	21621.3	12212.6	15225.6	5799.28	6	11	7	13	8	6	3	34524.4	31051.2	15758.9	24112.5	7480.01	5597.47	5301.47
Semaphorin-7A (Semaphorin-K1) (Sema K1) (Semaphorin-L) (Sema L) (CD antigen CD108)	Sema7a Cd108 Semal Semk1	Q9QUR8	14461.8	23137.7	15603.3	18487.9	12220	NA	NA	1	7	5	6	3	NA	NA	3786.07	21125.5	5311.88	14252.3	5435.83	NA	NA
Transmembrane anterior posterior transformation protein 1	Tapt1	Q4VBD2	2944.71	26012	11720.9	9779.9	12222.5	NA	NA	1	1	2	3	2	NA	NA	368.306	8084.29	3601.03	5667.02	3492.97	NA	NA
Transcription elongation factor A protein-like 5 (TCEA-like protein 5) (Transcription elongation factor S-II protein-like 5)	Tceal5	Q8CCT4	36549.6	96553.5	89686.4	52195.5	12232	16641.9	NA	1	1	9	1	1	3	NA	13402.8	11977.3	75631.3	13463.7	4624.57	10593.1	NA
Immunoglobulin-binding protein 1 (Alpha4 phosphoprotein) (CD79a-binding protein 1) (Lymphocyte signal transduction molecule alpha 4) (Protein phosphatase 2/4/6 regulatory subunit) (p52)	Igbp1 Pc52	Q61249	NA	17733	NA	11269.2	12236	9966.56	14247.1	NA	2	NA	1	1	1	1	NA	7672.75	NA	952.938	866.606	730.559	1362.45
Tight junction protein ZO-2 (Tight junction protein 2) (Zona occludens protein 2) (Zonula occludens protein 2)	Tjp2 Zo2	Q9Z0U1	13842	13665.6	26788.6	7179.83	12249	15724.9	23094.4	2	6	12	7	16	9	10	6023.6	6228.41	20269.9	3890.9	9969.57	7812	17620.1
Selenoprotein T (SelT) (Thioredoxin reductase-like enzyme) (EC 1.8.1.9)	Selenot Selt	P62342	11298.6	8994.8	46905.6	16090.5	12263.9	23234.6	NA	1	1	2	3	3	3	NA	2043.79	675.096	15364.4	16300.1	11994.5	23105.1	NA
TBC1 domain family member 10B (Protein wz3-85)	Tbc1d10b	Q8BHL3	30923.2	28494.7	19260.1	34436.3	12278.7	19149.3	17435.6	9	8	3	5	4	2	1	29410.3	32731.9	7930.92	35843.6	5490.86	21818.9	936.487
Bcl-2-like protein 1 (Bcl2-L-1) (Apoptosis regulator Bcl-X)	Bcl2l1 Bcl2l Bclx	Q64373	36290	9095.25	42160.6	12758.6	12282.9	12608	NA	1	1	1	2	1	1	NA	5505.34	725.095	2397.72	6667.62	479.562	2453.77	NA
Calcium-independent phospholipase A2-gamma (EC 3.1.1.5) (Intracellular membrane-associated calcium-independent phospholipase A2 gamma) (iPLA2-gamma) (Patatin-like phospholipase domain-containing protein 8)	Pnpla8 Ipla22 Ipla2g	Q8K1N1	16955.2	10743.1	18988.6	10761.3	12283.2	10638.3	6448.78	2	4	2	5	2	1	1	10957.7	7945.2	10693.8	8690.49	5695.43	1744.46	193.982
Plastin-1	Pls1	Q3V0K9	8021.11	13446.8	12077.3	9453.46	12299.7	11781.6	12217.7	2	1	6	3	12	7	2	7619.41	1596.28	6160.08	4293.8	11815.4	9263.49	12977.8
Protein PBDC1 (Polysaccharide biosynthesis domain-containing protein 1)	Pbdc1	Q9D0B6	18939.1	13216.7	4009.04	13499.8	12322.7	9262.2	6766.61	1	1	1	2	2	2	2	1479.26	1150.09	716.628	5564.66	4992.27	4084.39	4167.79
Acetylcholinesterase (AChE) (EC 3.1.1.7)	Ache	P21836	9763.61	54944.2	NA	5153.63	12324.9	NA	NA	1	15	NA	2	6	NA	NA	2366.79	26547.9	NA	1248.99	3418.92	NA	NA
Transcription intermediary factor 1-beta (TIF1-beta) (E3 SUMO-protein ligase TRIM28) (EC 2.3.2.27) (KRAB-A-interacting protein) (KRIP-1) (RING-type E3 ubiquitin transferase TIF1-beta) (Tripartite motif-containing protein 28)	Trim28 Kap1 Krip1 Tif1b	Q62318	29474.6	28671.2	54033.8	20747.1	12368	35286.2	17684.5	12	14	16	12	6	14	5	25228.9	40047.8	50958.1	17623.5	12087.9	28627.1	14805.9
Alpha-1-antitrypsin 1-3 (Alpha-1 protease inhibitor 3) (Alpha-1 protease inhibitor 6) (Alpha-1-antitrypsin 1-6) (Serine protease inhibitor 1-3) (Serine protease inhibitor 1-6) (Serine protease inhibitor A1c) (Serpin A1c)	Serpina1c Dom3 Dom6 Spi1-3 Spi1-6	Q00896	10040.7	32404.9	19805.2	28759.1	12370.3	23986.8	11668.1	2	9	2	14	1	2	2	3210.07	28785.2	7302.97	33359.3	2789.9	16664.5	5903.76
AFG1-like ATPase (Lactation elevated protein 1)	Afg1l Lace1	Q3V384	13465.7	NA	22873.9	7745.92	12382.2	NA	NA	2	NA	1	2	1	NA	NA	3549.8	NA	6757.67	2939.06	4467.12	NA	NA
Exportin-7 (Exp7) (Ran-binding protein 16)	Xpo7 Kiaa0745 Ranbp16	Q9EPK7	17084.8	17978.1	16467.4	19444.4	12416.3	7157.64	5675.35	17	17	12	22	11	8	3	12081.5	10292.1	12133	12077.5	5527.49	4513.6	3284.78
WASH complex subunit 3 (Coiled-coil domain-containing protein 53)	Washc3 Ccdc53	Q9CR27	NA	14179.6	NA	15323.7	12418.2	NA	NA	NA	1	NA	1	1	NA	NA	NA	1187.06	NA	1706.15	1207.73	NA	NA
Jupiter microtubule associated homolog 2 (Hematological and neurological expressed 1-like protein) (HN1-like protein)	Jpt2 D17Ertd441e Hn1l	Q6PGH2	NA	NA	NA	NA	12426.7	NA	NA	NA	NA	NA	NA	2	NA	NA	NA	NA	NA	NA	6609.38	NA	NA
Axin interactor, dorsalization-associated protein (Axin interaction partner and dorsalization antagonist)	Aida	Q8C4Q6	24077	NA	19218.9	NA	12438.3	9707.7	NA	1	NA	1	NA	1	1	NA	1188.48	NA	4703.35	NA	1136.43	1478.89	NA
Transferrin receptor protein 1 (TR) (TfR) (TfR1) (Trfr) (CD antigen CD71)	Tfrc Trfr	Q62351	24426.5	27947.6	18200.8	19246.2	12439.5	11174.9	NA	7	6	7	13	8	7	NA	10972.1	30702.5	7437.55	14251.6	9408.12	5334.1	NA
Xaa-Pro dipeptidase (X-Pro dipeptidase) (EC 3.4.13.9) (Imidodipeptidase) (Peptidase 4) (Peptidase D) (Proline dipeptidase) (Prolidase)	Pepd Pep4	Q11136	24570.2	15580.7	30390.3	12497	12459.8	18064.5	16050.1	7	6	8	12	10	10	6	26288.6	14266	25692.8	8100.71	10567.7	19568.9	11755.4
Lipoamide acyltransferase component of branched-chain alpha-keto acid dehydrogenase complex, mitochondrial (EC 2.3.1.168) (Branched-chain alpha-keto acid dehydrogenase complex component E2) (BCKAD-E2) (BCKADE2) (Dihydrolipoamide acetyltransferase component of branched-chain alpha-keto acid dehydrogenase complex) (Dihydrolipoamide branched chain transacylase) (Dihydrolipoyllysine-residue (2-methyl…	Dbt	P53395	27892.9	21376.2	28203.1	11670.8	12468.2	19209.1	21014.7	9	9	8	10	10	6	5	31703.3	23717.8	21199.4	14891.5	10164.3	17930.4	13101.8
Cytoplasmic protein NCK1 (NCK adaptor protein 1) (Nck-1)	Nck1	Q99M51	NA	21803.6	28561	10007.1	12474.2	12498.5	1963.34	NA	3	5	5	4	2	1	NA	11642.5	18963.7	7307.28	7458.62	7085.1	915.431
Zinc finger C2HC domain-containing protein 1A	Zc2hc1a Fam164a	Q8BJH1	24439.6	26701.9	28150.2	24191.3	12476.8	15620.7	15703.8	5	11	2	8	3	2	2	16314.6	16400.4	7001.48	10563.4	6829.42	8550.52	4927.01
Neuritin (Candidate plasticity gene 15 protein)	Nrn1 Cpg15	Q8CFV4	70050.5	67182	21357.1	49420.9	12478.8	6410.87	NA	4	4	1	5	1	1	NA	49842.4	80762.4	6262.26	50753.7	4558.8	1883.17	NA
Integrin-linked protein kinase (EC 2.7.11.1)	Ilk	O55222	16553.5	13552.2	18675.3	10498.9	12490.3	33881.9	45687.6	4	4	5	6	10	16	18	15670.1	7699.92	14255	5981.93	8154.14	33678.2	51864.5
Elongation factor Ts, mitochondrial (EF-Ts) (EF-TsMt)	Tsfm	Q9CZR8	15765.8	20290.5	21692.4	14542.4	12495	9979.2	NA	5	7	6	6	5	5	NA	10758.5	7568.16	8774.54	6617.3	4003.03	5897.45	NA
Protein transport protein Sec31A (SEC31-like protein 1) (SEC31-related protein A)	Sec31a Sec31l1	Q3UPL0	23130.4	19211.9	21917.3	14686.8	12497.6	19495	15906.5	17	17	19	19	12	27	5	10728.7	16304.8	13218	11437.5	8143.52	15233.4	6022.29
Dehydrogenase/reductase SDR family member 4 (EC 1.1.1.184) (NADPH-dependent carbonyl reductase/NADP-retinol dehydrogenase) (CR) (PHCR) (NADPH-dependent retinol dehydrogenase/reductase) (NDRD) (mouNRDR) (Peroxisomal short-chain alcohol dehydrogenase) (PSCD)	Dhrs4 D14Ucla2	Q99LB2	22759.3	15797.2	27389.7	12010.7	12516.5	15421.7	10878.2	2	6	9	3	10	10	2	4588.43	8311.22	14593.3	2857.47	4826.02	7699.15	6793.23
Dolichyl-phosphate beta-glucosyltransferase (DolP-glucosyltransferase) (EC 2.4.1.117) (Asparagine-linked glycosylation protein 5 homolog)	Alg5	Q9DB25	NA	NA	18359.5	7897.89	12517.6	15209.6	NA	NA	NA	1	1	1	1	NA	NA	NA	1803.25	1523.92	774.59	2611.37	NA
Striatin-3 (Cell cycle autoantigen SG2NA) (S/G2 antigen)	Strn3 Gs2na Sg2na	Q9ERG2	22240.4	20545.2	33096.8	20020.3	12519.8	26281	50080.2	3	6	11	7	3	3	1	15464.6	15520.6	15278.6	9879.89	4021.45	15455.4	6890.02
Myeloid leukemia factor 2 (Myelodysplasia-myeloid leukemia factor 2)	Mlf2	Q99KX1	35937.4	61629.4	24706	33793.1	12527.6	7847.18	NA	5	8	4	7	3	3	NA	32878	60720.4	14456.3	23117.1	3845.11	4562.2	NA
Cullin-1 (CUL-1)	Cul1	Q9WTX6	20684.1	13517	21620.9	15535.6	12533.6	7841.32	6043.63	5	8	4	13	9	8	3	12583.6	8126.59	7824.5	17333.6	6684.2	6167.01	3663.63
Ubiquinol-cytochrome-c reductase complex assembly factor 1 (Basic FGF-repressed Zic-binding protein) (mbFZb) (Ubiquinol-cytochrome c reductase complex chaperone CBP3 homolog)	Uqcc1 Bfzb Uqcc	Q9CWU6	20802.9	13251.1	27546.9	8505.91	12537.2	18948.8	7948.1	3	2	4	3	5	2	1	7679.1	825.968	12065.8	3359.84	8654.14	9542.9	2507.7
Nucleosome assembly protein 1-like 5	Nap1l5 MNCb-0385	Q9JJF0	12096.3	3611.82	7560.6	7640.52	12566	2160.53	NA	1	1	1	2	2	1	NA	8984.97	806.914	1174.7	1356.81	2315.22	806.699	NA
Sodium-dependent neutral amino acid transporter SLC6A17 (Sodium-dependent neurotransmitter transporter NTT4) (Solute carrier family 6 member 17)	Slc6a17 Ntt4	Q8BJI1	43950.1	42037.4	26449.3	42197.3	12575.3	8207.59	NA	15	17	12	15	6	1	NA	27791.4	32696.7	15367	33403	10096.1	5200.34	NA
Serine/threonine-protein kinase BRSK1 (EC 2.7.11.1) (EC 2.7.11.26) (Brain-specific serine/threonine-protein kinase 1) (BR serine/threonine-protein kinase 1) (Serine/threonine-protein kinase SAD-B)	Brsk1 Gm1100 Sadb	Q5RJI5	25650	20486.5	14532	20682.8	12581.7	6543.34	7241.92	7	11	5	12	8	3	2	13324.4	16700	12426.5	15000.6	8051.88	2557.31	4421.08
ATP-binding cassette sub-family F member 2	Abcf2	Q99LE6	40416.9	22345.3	19741.8	10423	12587.7	15777.7	NA	1	2	3	5	5	9	NA	12427.8	10500	18405.1	4889.36	10992.3	13921.7	NA
Abl interactor 2 (Abelson interactor 2) (Abi-2)	Abi2	P62484	58765.8	55132.7	54976.9	55155.3	12589	14302.5	12701.1	13	15	6	13	3	4	2	46295.3	45653.3	66716.1	39375.5	3438.16	8217.85	6121.21
Coatomer subunit beta (Beta-coat protein) (Beta-COP)	Copb1 Copb	Q9JIF7	23361.8	22931.1	29328.6	17537.5	12606.2	27669.8	15525.2	20	15	16	23	17	40	10	18050.7	16456.5	21325.5	9109.32	6781.26	19398.9	8705.9
Tyrosine-protein kinase CSK (EC 2.7.10.2) (C-Src kinase) (Protein-tyrosine kinase MPK-2) (p50CSK)	Csk	P41241	15242.8	16358.3	21320.3	NA	12607	17014.8	39743.1	2	2	3	NA	7	6	3	11794.3	14488.5	13870.7	NA	21068.4	19807	35900.6
Trafficking protein particle complex subunit 4 (Synbindin) (TRS23 homolog)	Trappc4 Sbdn	Q9ES56	21732.2	18987.4	13002	22258.9	12611	17142.2	6777.55	4	6	3	6	3	3	2	20049.1	8851.15	8596.33	9217.89	6815.56	7422.1	4192.97
Protein TSSC1 (EARP-interacting protein) (Endosome-associated recycling protein-interacting protein)	Eipr1 Tssc1	Q8K0G5	31629	27688.6	22685.1	27282.5	12613.9	15849.9	4388.08	4	7	2	5	3	5	1	19066.5	23443.5	19818.3	20162.1	6902.79	9766.24	848.394
Alanine aminotransferase 1 (ALT1) (EC 2.6.1.2) (Glutamate pyruvate transaminase 1) (GPT 1) (Glutamic--alanine transaminase 1) (Glutamic--pyruvic transaminase 1)	Gpt Gpt1	Q8QZR5	21177.4	21964.1	20226.4	15516.2	12624.8	3387.61	17798	3	3	3	4	3	1	1	6532.31	6265.06	8133.05	9790.6	9002.62	1613.87	4885.16
Methionine adenosyltransferase 2 subunit beta (Methionine adenosyltransferase II beta) (MAT II beta)	Mat2b	Q99LB6	34205.5	23585.6	24476.7	17394.7	12626.9	18506.9	11183.3	10	17	10	13	7	11	6	26381.9	16715.8	21269.8	13948.3	7253.92	16531	5801.37
WD repeat-containing protein 54	Wdr54 D3Mm3e	Q9R0D8	22102.2	28675.5	9402.07	16302.3	12631.3	NA	NA	6	6	2	4	1	NA	NA	15759.1	16821	2917.71	5716.1	1187.68	NA	NA
Mitochondrial dicarboxylate carrier (Solute carrier family 25 member 10)	Slc25a10 Dic	Q9QZD8	12340.9	12301.2	18808.5	11450	12633	19174.1	13301.3	3	5	2	4	9	6	7	3723.93	4594.84	12387.1	1572.92	4474.76	7974.06	6053.37
Spectrin beta chain, erythrocytic (Beta-I spectrin)	Sptb Spnb-1 Spnb1 Sptb1	P15508	14274.3	24659	37429.6	11556.2	12645.7	14015.4	14014	20	47	75	39	34	25	31	9630.21	18687.5	36230.3	7322.58	9001.24	12055.1	11158.3
Protein-glutamine gamma-glutamyltransferase 2 (EC 2.3.2.13) (Tissue transglutaminase) (Transglutaminase C) (TG(C)) (TGC) (TGase C) (Transglutaminase-2) (TGase-2)	Tgm2	P21981	10980.1	9960.63	17921	9446.67	12657.3	22090.1	26310.3	3	5	4	5	10	14	17	3919.12	6274.92	10340.2	9861.25	10962.4	14535.8	22400.2
Chondroitin sulfate proteoglycan 5 (Acidic leucine-rich EGF-like domain-containing brain protein) (Neuroglycan C)	Cspg5 Caleb Ngc	Q71M36	54220.3	30050.1	35055	58401.5	12661.9	NA	NA	8	9	1	9	2	NA	NA	40594.9	20590.8	1235.69	45618.2	1471.8	NA	NA
Ubiquinone biosynthesis monooxygenase COQ6, mitochondrial (EC 1.14.13.-) (Coenzyme Q10 monooxygenase 6)	Coq6	Q8R1S0	1.66788e+06	790501	35816.4	23342.6	12664.5	16727.6	NA	2	3	2	2	3	2	NA	2.57546e+06	1.54682e+06	30310.7	12460.9	4391.64	8621.96	NA
Carboxymethylenebutenolidase homolog (EC 3.1.-.-)	Cmbl	Q8R1G2	7150.18	18856.7	NA	8488.29	12672	12271.7	26940.3	1	2	NA	4	6	5	11	995.398	11958.3	NA	3438.03	8768.74	5654.57	30780.1
Plexin-B1	Plxnb1 Kiaa0407	Q8CJH3	5505.04	10626.9	14224.2	16197.7	12686	NA	8660.99	1	6	8	9	6	NA	5	1234.56	3842.46	6068.55	10570.1	6779.42	NA	3758.46
Vacuolar protein sorting-associated protein 51 homolog (Protein fat-free homolog)	Vps51 Ffr	Q3UVL4	26702.8	26710.7	27678	19418.3	12695.8	14545.4	8601.94	12	15	8	12	6	8	2	30149.3	26544.9	36191.2	10628.9	8260.96	9757.74	3529.41
Eukaryotic translation initiation factor 3 subunit D (eIF3d) (Eukaryotic translation initiation factor 3 subunit 7) (eIF-3-zeta) (eIF3 p66)	Eif3d Eif3s7	O70194	18738.2	22901.6	24885.5	17076.4	12696.8	24014.4	13152.9	10	8	6	12	7	15	3	11032	11492.6	14276.3	11141.9	5934.83	16542.4	10996.3
Na(+)/H(+) exchange regulatory cofactor NHE-RF2 (NHERF-2) (NHE3 kinase A regulatory protein E3KARP) (Octs2) (SRY-interacting protein 1) (SIP-1) (Sodium-hydrogen exchanger regulatory factor 2) (Solute carrier family 9 isoform A3 regulatory factor 2) (Tyrosine kinase activator protein 1) (TKA-1)	Slc9a3r2 Nherf2	Q9JHL1	NA	3782	8388.93	9064.87	12697.7	7852.42	11402.2	NA	1	2	1	2	3	3	NA	551.984	7148.86	723.9	13677.2	5152.87	4594.05
Epidermal growth factor receptor substrate 15-like 1 (Epidermal growth factor receptor pathway substrate 15-related sequence) (Eps15-rs) (Eps15-related protein) (Eps15R)	Eps15l1 Eps15-rs Eps15R	Q60902	21996.4	21836.3	19161.8	19116.5	12699.4	13092.4	10107.2	23	19	15	24	16	14	2	13096.1	11492.3	12561	10414.2	9755.5	7685.41	4056.01
Phosphoethanolamine/phosphocholine phosphatase (EC 3.1.3.75)	Phospho1	Q8R2H9	NA	NA	20216.4	17917.8	12703.9	NA	18255.7	NA	NA	1	2	3	NA	1	NA	NA	5547.06	8537.41	8363.78	NA	8698.97
Haloacid dehalogenase-like hydrolase domain-containing 5 (Cat eye syndrome critical region protein 5 homolog)	Hdhd5 Cecr5	Q91WM2	NA	NA	NA	NA	12707.7	NA	NA	NA	NA	NA	NA	1	NA	NA	NA	NA	NA	NA	1266.26	NA	NA
Integrin alpha-7 [Cleaved into: Integrin alpha-7 heavy chain; Integrin alpha-7 light chain]	Itga7	Q61738	NA	NA	NA	2938.72	12719.8	NA	NA	NA	NA	NA	1	1	NA	NA	NA	NA	NA	780.093	2282.48	NA	NA
Ras-related protein Rab-23 (Protein open brain) (Rab-15)	Rab23 Opb	P35288	76388.1	22571.8	26889.4	25947.9	12735.2	7443.31	NA	2	4	3	4	2	1	NA	87359.8	10834.2	3515.13	11407	2604.01	1397.41	NA
DCC-interacting protein 13-alpha (Dip13-alpha) (Adapter protein containing PH domain, PTB domain and leucine zipper motif 1)	Appl1 Dip13a Kiaa1428	Q8K3H0	29537	24135.5	21837.6	19518.8	12737	12887.4	16738.6	15	17	14	18	10	10	7	28752.3	18031.5	16325.3	12921.6	7525.62	7587.86	9922.13
Ubiquitin-like modifier-activating enzyme 6 (Ubiquitin-activating enzyme 6) (EC 6.2.1.45) (Ubiquitin-activating enzyme E1-like protein 2) (E1-L2)	Uba6 Ube1l2	Q8C7R4	12309.5	17377.7	24902.6	8904.38	12743.9	18861	8913.14	8	14	5	12	9	19	16	9903.73	17684.5	30737.8	4845.22	20971.9	22010.1	5337.11
Glycerophosphodiester phosphodiesterase 1 (EC 3.1.4.44) (Membrane-interacting protein of RGS16)	Gde1 Mir16	Q9JL56	25789.7	37132.3	19002.5	30561.2	12754.8	18039.8	NA	3	3	3	5	5	3	NA	18502	22274.7	12625	13638.6	7808.7	13665.3	NA
Tetratricopeptide repeat protein 1 (TPR repeat protein 1)	Ttc1	Q91Z38	21409.1	20699	28352.6	15383.5	12764.3	23448.7	12202.2	3	3	2	4	5	5	2	20654.1	14432.6	24031.5	10834.2	15790.8	27750.1	5329.42
Glutamate receptor 2 (GluR-2) (AMPA-selective glutamate receptor 2) (GluR-B) (GluR-K2) (Glutamate receptor ionotropic, AMPA 2) (GluA2)	Gria2 Glur2	P23819	95962.8	32237.3	27527.5	100586	12774.7	NA	NA	46	1	28	48	9	NA	NA	178011	1368.83	21125.5	235233	9906.27	NA	NA
26S proteasome non-ATPase regulatory subunit 13 (26S proteasome regulatory subunit RPN9) (26S proteasome regulatory subunit S11) (26S proteasome regulatory subunit p40.5)	Psmd13	Q9WVJ2	22648	17870.5	21930.8	19372.3	12777.9	22004.1	14595.9	19	15	9	18	12	15	10	15037.9	14092.1	12173	13521	11204.5	8266.09	12275.9
Golgin subfamily A member 7	Golga7 MNCb-1213	Q91W53	NA	4597.94	17276.8	10914.5	12788.9	5954.16	NA	NA	1	2	1	3	1	NA	NA	1625.05	3510.77	4887.51	5213.5	732.689	NA
Proteasome subunit beta type-7 (EC 3.4.25.1) (Macropain chain Z) (Multicatalytic endopeptidase complex chain Z) (Proteasome subunit Z)	Psmb7 Mmc14	P70195	20231.2	25114.4	24397.7	23792	12791.2	15555.1	15488.9	11	9	7	12	12	10	3	13280.7	14628.9	14529.5	18573.9	6639.46	8428.86	7373.61
Exocyst complex component 8 (Exocyst complex 84 kDa subunit)	Exoc8	Q6PGF7	19588.3	19214.4	10507.2	14699.8	12794.7	5772.56	5633.95	8	8	4	8	2	4	2	17247.8	8037.52	5100.67	5526.87	2614.75	2983.78	2608.44
Serine/threonine-protein kinase MRCK beta (EC 2.7.11.1) (CDC42-binding protein kinase beta) (DMPK-like beta) (Myotonic dystrophy kinase-related CDC42-binding kinase beta) (MRCK beta) (Myotonic dystrophy protein kinase-like beta)	Cdc42bpb Kiaa1124	Q7TT50	19360.3	17903.6	14014.5	16708.5	12796.4	7640.74	4792.91	20	14	12	24	3	10	4	11859.5	10767.2	7383.66	17282.8	8328.43	4621.49	2219.45
Leucine-rich repeat-containing protein 47	Lrrc47 Kiaa1185	Q505F5	35401.8	29834.4	24547.1	22698.6	12798.1	16836.6	13382.3	11	15	10	15	11	12	8	25902.4	17729.1	12404.8	17227.8	5271.43	9015.84	11215.3
Mycophenolic acid acyl-glucuronide esterase, mitochondrial (EC 3.1.1.93) (Alpha/beta hydrolase domain-containing protein 10) (Abhydrolase domain-containing protein 10)	Abhd10	Q6PE15	13708.1	14815.4	23717.8	8507.35	12807	15343.1	6876.83	5	9	9	5	9	6	1	7428.22	8854.79	19601.2	6769.71	8938.43	16532	2232.37
Carboxypeptidase M (CPM) (EC 3.4.17.12)	Cpm	Q80V42	NA	12504	10441.6	3600.86	12811	NA	NA	NA	4	3	1	6	NA	NA	NA	5541.08	4616.34	252.54	7364.8	NA	NA
Volume-regulated anion channel subunit LRRC8A (Leucine-rich repeat-containing protein 8A)	Lrrc8a Lrrc8	Q80WG5	14021.2	11894.6	19731.5	12175	12824.4	7355.87	4213.44	7	5	7	5	6	7	1	8528.26	4751.48	13702.1	5988.36	4164.59	5415.16	1501.65
Charged multivesicular body protein 6 (Chromatin-modifying protein 6)	Chmp6	P0C0A3	21340.1	23652.8	20297.7	23244.1	12830.8	4674.78	12007.2	4	4	2	4	4	1	2	8143.43	10732.7	4894.51	9731.28	5876.54	787.967	4844.97
Galactosylgalactosylxylosylprotein 3-beta-glucuronosyltransferase 3 (EC 2.4.1.135) (Beta-1,3-glucuronyltransferase 3) (Glucuronosyltransferase I) (GlcAT-I) (UDP-GlcUA:Gal beta-1,3-Gal-R glucuronyltransferase) (GlcUAT-I)	B3gat3	P58158	NA	NA	NA	14840.2	12844.9	14859.4	NA	NA	NA	NA	1	1	4	NA	NA	NA	NA	3401.36	1384.25	12601	NA
Dystroglycan (Dystrophin-associated glycoprotein 1) [Cleaved into: Alpha-dystroglycan (Alpha-DG); Beta-dystroglycan (Beta-DG)]	Dag1 Dag-1	Q62165	29209.7	23595.7	30511.1	11851.3	12861.9	40979	87145.4	1	3	5	6	12	23	25	4482.21	20072.8	25009.2	10790.8	8375.1	36603.3	97316.3
Isobutyryl-CoA dehydrogenase, mitochondrial (EC 1.3.99.-) (Acyl-CoA dehydrogenase family member 8) (ACAD-8)	Acad8	Q9D7B6	26925.2	27170.3	35624	20793.1	12865.4	20571.5	14244.6	4	2	13	5	7	9	5	19344.8	17975.8	26283.1	11944.3	7483.15	13756.5	9318.77
Ubiquitin-like protein 4A (Ubiquitin-like protein GDX)	Ubl4a Gdx Ubl4	P21126	18779.6	13296.3	15835.3	19482.6	12869.5	13585.3	10210.7	4	6	6	7	6	5	1	14520.4	8569.46	6862.73	28460	11064.8	7872.79	2316.26
Protein ABHD14B (EC 3.-.-.-) (Alpha/beta hydrolase domain-containing protein 14B) (Abhydrolase domain-containing protein 14B) (CCG1-interacting factor B)	Abhd14b Cib	Q8VCR7	6409.72	NA	22085	11722.5	12873.6	18685.5	22433.8	1	NA	5	2	5	6	4	3102.7	NA	21217.2	1071.34	4518.93	14168.4	14088.2
Protein NipSnap homolog 3B (NipSnap3B) (NipSnap-related protein) (Protein NipSnap homolog 3A) (NipSnap3A)	Nipsnap3b Nipsnap3a	Q9CQE1	39790.5	12502.1	34242.1	22157.9	12880.7	23215.4	12537	2	4	2	7	3	7	3	49198.8	3622.64	53750.4	13236.7	3714.61	10275.8	9991.21
Thioredoxin domain-containing protein 5 (Endoplasmic reticulum resident protein 46) (ER protein 46) (ERp46) (Plasma cell-specific thioredoxin-related protein) (PC-TRP) (Thioredoxin-like protein p46)	Txndc5 Tlp46	Q91W90	25257.6	19027.9	27144	8191.73	12889.5	44140.2	22849.9	3	7	3	8	8	11	8	21212.9	13807.6	14790.4	4039.45	8186.46	35781.7	18084.7
Microsomal glutathione S-transferase 1 (Microsomal GST-1) (EC 2.5.1.18) (Microsomal GST-I)	Mgst1	Q91VS7	NA	9151.04	15780.8	NA	12897	26418.4	48785.6	NA	1	1	NA	2	1	1	NA	1345.58	4366.99	NA	1976.44	4103.9	9772.09
FAS-associated factor 2 (UBX domain-containing protein 8)	Faf2 Kiaa0887 Ubxd8	Q3TDN2	15548.4	13536.2	28189.6	10819.4	12900.5	20524.6	13627.8	3	4	3	4	5	9	3	7290.33	4529.4	12772	5999.65	8433.76	13856.8	4461.57
Aromatic-L-amino-acid decarboxylase (AADC) (EC 4.1.1.28) (DOPA decarboxylase) (DDC)	Ddc	O88533	NA	56002.7	NA	13288.1	12911.5	NA	13761.6	NA	25	NA	3	9	NA	2	NA	87666.8	NA	15955.6	16500.9	NA	14291.4
ATP synthase subunit s, mitochondrial (ATP synthase-coupling factor B) (Mitochondrial ATP synthase regulatory component factor B)	Atp5s Atpw	Q9CRA7	26200.5	27871.6	26695.3	14045.1	12932.8	12728.5	5217.5	2	2	2	3	5	3	1	14816.2	9366.09	18146.2	7284.72	10369.5	6748.16	1830.29
Fibroblast growth factor receptor 1 (FGFR-1) (bFGF-R-1) (EC 2.7.10.1) (Basic fibroblast growth factor receptor 1) (MFR) (Proto-oncogene c-Fgr) (CD antigen CD331)	Fgfr1 Flg	P16092	NA	NA	NA	NA	12935.2	NA	NA	NA	NA	NA	NA	1	NA	NA	NA	NA	NA	NA	784.397	NA	NA
DnaJ homolog subfamily B member 4	Dnajb4	Q9D832	26799.8	22827.1	34604.5	17989.4	12935.5	23599	23421.6	4	8	3	7	4	7	9	18984.2	21125.1	39737	13724.7	8853.88	22283.8	17815.6
Transmembrane 9 superfamily member 3	Tm9sf3 Smbp	Q9ET30	21213	15005.1	23643.5	15391.9	12943.9	41767.5	14171.6	3	3	3	5	2	7	4	12775.9	6694.36	9983.07	16970.8	8761.97	33723.4	12179.4
N-chimaerin (A-chimaerin) (Alpha-chimerin) (N-chimerin) (NC) (Rho GTPase-activating protein 2)	Chn1 Arhgap2	Q91V57	28858.3	12535.6	NA	15836.8	12944.3	NA	NA	1	3	NA	1	1	NA	NA	3622.46	9413.95	NA	540.499	1172.07	NA	NA
Protein mago nashi homolog	Magoh	P61327	40992.8	23415.4	39259.4	21964.5	12953.4	35488.7	13846.8	2	4	5	4	4	3	2	18530	21752.4	41697.6	20132.7	10758.5	15203.3	2653.38
Protein mago nashi homolog 2	Magohb Magoh-rs1 Magoh2	Q9CQL1	40992.8	23415.4	39259.4	21964.5	12953.4	35488.7	13846.8	2	4	5	4	4	3	2	18530	21752.4	41697.6	20132.7	10758.5	15203.3	2653.38
Mitochondrial antiviral-signaling protein (MAVS) (CARD adapter inducing interferon beta) (Cardif) (Interferon beta promoter stimulator protein 1) (IPS-1) (Virus-induced-signaling adapter) (VISA)	Mavs Ips1 Visa	Q8VCF0	NA	NA	NA	NA	12974	NA	12856	NA	NA	NA	NA	1	NA	1	NA	NA	NA	NA	1456.04	NA	1625.69
Guanine nucleotide exchange factor MSS4 (Rab-interacting factor)	Rabif	Q91X96	25284.6	25965.4	34665.8	24304.7	12991.2	21765.4	33156.2	2	3	2	2	2	2	1	8151.03	16395.9	22033	14205.4	5849.47	9913.78	2097.13
Adenylate cyclase type 8 (EC 4.6.1.1) (ATP pyrophosphate-lyase 8) (Adenylate cyclase type VIII) (Adenylyl cyclase 8) (Ca(2+)/calmodulin-activated adenylyl cyclase)	Adcy8	P97490	NA	NA	7835.4	20677	13009.2	NA	NA	NA	NA	1	2	1	NA	NA	NA	NA	565.561	23234.7	3483.5	NA	NA
Sorting nexin-5	Snx5	Q9D8U8	21452.2	16066.1	23336	17775.8	13021.1	12435.5	11623.5	9	8	5	10	11	8	6	24946.6	11608	16196.3	9624.14	7650.44	7688.29	8424.86
Choline-phosphate cytidylyltransferase A (EC 2.7.7.15) (CCT-alpha) (CTP:phosphocholine cytidylyltransferase A) (CCT A) (CT A) (Phosphorylcholine transferase A)	Pcyt1a Ctpct Pcyt1	P49586	NA	NA	15241.6	NA	13025.4	13644.9	11477.9	NA	NA	2	NA	1	5	2	NA	NA	5633.78	NA	1533.43	7849	7521.07
RNA binding motif protein, X-linked-like-1 (Heterogeneous nuclear ribonucleoprotein G-like 1) (RNA binding motif protein, X chromosome retrogene) [Cleaved into: RNA binding motif protein, X-linked-like-1, N-terminally processed]	Rbmxl1 Rbmxrt	Q91VM5	41987.9	31672.3	67850.8	22026.8	13030.3	37877.6	7043.02	1	1	1	1	1	1	1	8725.23	376.341	6753.88	1359.3	1478.63	2074.53	3868.83
Filamin-B (FLN-B) (ABP-280-like protein) (Actin-binding-like protein) (Beta-filamin)	Flnb	Q80X90	NA	NA	NA	NA	13042.8	28956	63920	NA	NA	NA	NA	20	94	111	NA	NA	NA	NA	7642.64	23205.4	53052.9
5'-AMP-activated protein kinase subunit gamma-2 (AMPK gamma2) (AMPK subunit gamma-2)	Prkag2	Q91WG5	16674.5	21823.7	1263.27	11877.8	13044.1	9256.13	6349.87	3	6	1	2	1	1	1	11516.7	20827.3	488.235	5388.04	719.789	390.618	1763.51
Serine/threonine-protein phosphatase 2A 56 kDa regulatory subunit gamma isoform (PP2A B subunit isoform B'-alpha-3) (PP2A B subunit isoform B'-gamma) (PP2A B subunit isoform B56-gamma) (PP2A B subunit isoform PR61-gamma) (PP2A B subunit isoform R5-gamma)	Ppp2r5c	Q60996	36970	42668	22778.6	28090.5	13053.2	17074.7	10124.4	11	12	12	12	6	7	5	24804.9	24354.2	18369.3	18609.6	8182.4	17746.6	5974.31
HD domain-containing protein 2	Hddc2	Q3SXD3	16353.3	34768.9	NA	17141.2	13062.3	9623.4	8445.72	1	1	NA	1	2	1	1	1251.87	2593.53	NA	712.566	5401.14	938.368	712.903
Golgin subfamily A member 5 (Golgin-84) (Protein Ret-II) (Protein Sumiko)	Golga5 Retii	Q9QYE6	NA	NA	NA	13659.8	13078	11342.5	8882.26	NA	NA	NA	1	1	2	1	NA	NA	NA	1976.47	5053.09	3890.04	1965.09
Striatin	Strn	O55106	26856.3	43493.6	38679.1	16535.7	13084.2	15362.9	NA	14	25	7	12	9	6	NA	31714.4	30690.3	43174.8	10495	13855.9	4652.26	NA
26S proteasome non-ATPase regulatory subunit 8 (26S proteasome regulatory subunit RPN12) (26S proteasome regulatory subunit S14)	Psmd8	Q9CX56	41220.9	24760.8	33989.5	21990.1	13086.4	59254.9	13986.3	7	8	9	8	9	8	2	37356.7	19628.2	33559.4	14393.5	7661.42	100842	8358.3
Ras-related protein Rab-8A (Oncogene c-mel)	Rab8a Mel Rab8	P55258	26137.8	14852.1	14416	18321.2	13092.9	10349.8	12417.5	3	4	7	6	6	4	2	13624.7	13292.8	9481.62	14196.6	9856.99	2629.93	2592.63
Importin-5 (Imp5) (Importin subunit beta-3) (Karyopherin beta-3) (Ran-binding protein 5) (RanBP5)	Ipo5 Kpnb3 Ranbp5	Q8BKC5	40548.1	24125.2	26335.6	23862.9	13093.1	24472.7	16482.5	31	30	25	37	24	32	24	30924.2	16961.3	18186.1	15801.8	8691.61	19253.3	11045.7
DNA repair and recombination protein RAD54B (EC 3.6.4.-) (RAD54 homolog B)	Rad54b	Q6PFE3	87144.6	83580.1	149471	98166.1	13097.2	NA	NA	1	1	1	1	1	NA	NA	6023.49	8399.15	43546.9	8839.57	2498.74	NA	NA
Host cell factor 1 (HCF) (HCF-1) (C1 factor) [Cleaved into: HCF N-terminal chain 1; HCF N-terminal chain 2; HCF N-terminal chain 3; HCF N-terminal chain 4; HCF N-terminal chain 5; HCF N-terminal chain 6; HCF C-terminal chain 1; HCF C-terminal chain 2; HCF C-terminal chain 3; HCF C-terminal chain 4; HCF C-terminal chain 5; HCF C-terminal chain 6]	Hcfc1	Q61191	13766	16777	26035.5	14001.6	13100.3	13720.5	9695.15	3	4	15	6	3	11	4	5790.14	7485.68	17730.3	8675.66	5145.51	7826.35	7372.58
Acetyl-CoA carboxylase 1 (ACC1) (EC 6.4.1.2) (ACC-alpha) (Acetyl-CoA carboxylase 265) [Includes: Biotin carboxylase (EC 6.3.4.14)]	Acaca Acac Gm738	Q5SWU9	12298.7	10084.2	10661	10153.2	13100.9	14267.7	13640.4	8	8	6	18	17	23	20	6090.92	7067.02	5572.02	7630.15	13900.2	10415.9	12351.1
ERC protein 2 (CAZ-associated structural protein 1) (CAST1)	Erc2 Cast1 D14Ertd171e Kiaa0378	Q6PH08	33133.2	41639.8	33886.2	29696.5	13103.1	NA	NA	20	19	1	20	7	NA	NA	34169.2	33685.2	22857.3	17237.8	18083.5	NA	NA
Translation initiation factor IF-2, mitochondrial (IF-2(Mt)) (IF-2Mt) (IF2(mt))	Mtif2	Q91YJ5	408534	159536	312048	NA	13106.9	90988.1	NA	2	3	1	NA	1	2	NA	440165	216230	106048	NA	119.53	85395.9	NA
Mapk-regulated corepressor-interacting protein 1 (Protein FAM195B)	Mcrip1 Fam195b	Q3UGS4	17948.7	10511.4	28271.5	22155.6	13118.8	15037.1	6769.4	1	2	1	1	1	3	1	6133.01	3880.47	5215.64	4795.39	1741.1	13078.4	787.278
BCL2/adenovirus E1B 19 kDa protein-interacting protein 2	Bnip2 Nip2l	O54940	NA	NA	31152.7	NA	13120.8	NA	NA	NA	NA	3	NA	2	NA	NA	NA	NA	8970.12	NA	7628.82	NA	NA
SRC kinase signaling inhibitor 1 (SNAP-25-interacting protein) (SNIP) (p130Cas-associated protein) (p140Cap)	Srcin1 Kiaa1684 P140	Q9QWI6	56337.2	46105.4	39410.5	47005.2	13138.5	10463.9	NA	40	43	27	47	11	1	NA	55308.7	43785.8	35482.1	44805.1	14050.3	9455.39	NA
Major facilitator superfamily domain-containing protein 6 (Macrophage MHC class I receptor 2)	Mfsd6 Mmr2	Q8CBH5	9937.5	11442.4	NA	8573.11	13144.4	NA	1545.48	1	1	NA	1	1	NA	1	3477.04	576.687	NA	467.163	1676.21	NA	481.501
Protein shisa-4 (Transmembrane protein 58)	Shisa4 Tmem58	Q8CA71	132591	96481.1	34597.1	82589.2	13162	15110.6	NA	1	1	1	2	2	1	NA	36422.6	11447.3	3355.98	47015.8	10042.6	1352.51	NA
Protein ABHD16A (EC 3.-.-.-) (Alpha/beta hydrolase domain-containing protein 16A) (Abhydrolase domain-containing protein 16A) (HLA-B-associated transcript 5)	Abhd16a Bat5 Ng26	Q9Z1Q2	21969	21719.2	63614.7	48782.7	13162.3	23517.7	29174.3	8	11	9	9	9	9	3	11397.6	13659.9	33687.1	73766.9	7740.53	13061.3	27949.8
1,4-alpha-glucan-branching enzyme (EC 2.4.1.18) (Brancher enzyme) (Glycogen-branching enzyme)	Gbe1	Q9D6Y9	40474.3	29784.6	16436.1	47154.4	13168.1	5795.32	18385.9	2	3	2	3	4	1	1	44650.2	35264.9	13568.4	38854.3	9050.39	1836.95	2864.4
Translational activator of cytochrome c oxidase 1 (Coiled-coil domain-containing protein 44) (Translational activator of mitochondrially-encoded cytochrome c oxidase 1)	Taco1 Ccdc44	Q8K0Z7	22366.7	15114.4	16428.3	14146.3	13169.9	19432.3	NA	3	6	5	7	7	4	NA	14327.5	10679	7775.38	6866.17	7485.67	10561.4	NA
Interleukin-1 receptor accessory protein (IL-1 receptor accessory protein) (IL-1RAcP) (Interleukin-33 receptot beta chain)	Il1rap	Q61730	11998	13997.6	13896.3	5769.25	13186.3	17736.8	34523.1	1	1	1	2	2	1	1	1908.83	3319.91	3317.97	3196.94	4795.05	4835.28	13723.3
Striatin-4 (Zinedin)	Strn4 Zin	P58404	25895.5	28360.1	143995	14625.8	13195.8	9074.53	18711.1	5	9	2	9	1	1	1	16167	25047.8	173656	7342.18	2704.63	7200.28	1836.31
Cyclin-G-associated kinase (EC 2.7.11.1)	Gak	Q99KY4	23005.9	24157.6	17900.3	22554.8	13218	6977.99	NA	12	13	9	18	8	6	NA	17077.7	25691	9526.85	23767.4	7727.71	3771	NA
Inositol monophosphatase 3 (IMP 3) (IMPase 3) (EC 3.1.3.25) (EC 3.1.3.7) (Golgi 3-prime phosphoadenosine 5-prime phosphate 3-prime phosphatase) (Golgi-resident PAP phosphatase) (gPAPP) (Inositol monophosphatase domain-containing protein 1) (Inositol-1(or 4)-monophosphatase 3) (Myo-inositol monophosphatase A3)	Impad1 Impa3	Q80V26	NA	NA	17008.8	23197.3	13222.8	17297.1	NA	NA	NA	1	1	1	3	NA	NA	NA	907.737	601.158	1716.06	9062.25	NA
Speriolin-like protein (Spermatogenesis and centriole-associated protein 1-like protein)	Spatc1l	Q9D9W0	NA	NA	NA	25683.5	13234.6	NA	NA	NA	NA	NA	1	1	NA	NA	NA	NA	NA	2386.93	435.091	NA	NA
Mitochondrial Rho GTPase 1 (MIRO-1) (EC 3.6.5.-) (Ras homolog gene family member T1)	Rhot1 Arht1	Q8BG51	28153.4	32228.4	28615.2	20106.5	13236.6	18026.8	6800.76	12	10	14	13	9	10	1	16592.1	16119.4	21325.8	12835.3	6597.33	9501.71	1367.55
Probable ATP-dependent RNA helicase DDX17 (EC 3.6.4.13) (DEAD box protein 17)	Ddx17	Q501J6	25533.3	20477.2	44062.9	18603.2	13239.7	28958.5	10566.5	10	9	13	13	8	17	5	16615.4	11253.3	23017	10345.1	7344.73	18270.1	5584.85
Eukaryotic translation initiation factor 3 subunit K (eIF3k) (Eukaryotic translation initiation factor 3 subunit 12) (eIF-3 p25)	Eif3k Eif3s12	Q9DBZ5	20508.4	23163.7	21260.8	22820.7	13260.3	27690.5	10552.8	3	2	3	2	3	5	3	16887.7	22173.7	18674.7	13191.6	11948.2	26091.7	12352.2
rRNA 2'-O-methyltransferase fibrillarin (EC 2.1.1.-) (Histone-glutamine methyltransferase) (Nucleolar protein 1)	Fbl	P35550	24647.5	13861.5	39183.9	18809.6	13265.7	22387.3	10034.9	2	3	3	4	6	9	4	9455.39	10913.8	8113.07	11626.6	9987.68	18195.1	4836.39
ADP-sugar pyrophosphatase (EC 3.6.1.13) (8-oxo-dGDP phosphatase) (EC 3.6.1.58) (Nuclear ATP-synthesis protein NUDIX5) (EC 2.7.7.96) (Nucleoside diphosphate-linked moiety X motif 5) (Nudix motif 5)	Nudt5	Q9JKX6	14039.7	14376.2	28531.3	15328.1	13267.4	10991	18963.4	3	3	1	3	4	3	1	11597.7	12532.1	3084.7	11050.4	10723.3	8180.92	991.387
Kinesin-like protein KIF1A (Axonal transporter of synaptic vesicles)	Kif1a Atsv Kif1	P33173	27379.3	23011.2	29760.6	21201.5	13274.3	21640.7	17923.6	21	22	20	32	27	30	15	22397.3	17342	23491.5	17388.6	11148.1	17833.3	12577.8
Transmembrane emp24 domain-containing protein 2 (COPI-coated vesicle membrane protein p24) (Membrane protein p24A) (Sid 394) (p24 family protein beta-1) (p24beta1)	Tmed2 Rnp24 Sid394	Q9R0Q3	14059.1	18393.3	20653.5	24245.2	13274.6	22369.2	14971.5	4	3	4	4	3	11	3	11330.5	9537.89	11558.8	13263.1	4741.81	16269.1	5611.48
Apoptosis-associated speck-like protein containing a CARD (mASC) (PYD and CARD domain-containing protein)	Pycard Asc	Q9EPB4	NA	NA	NA	NA	13286	NA	29280.2	NA	NA	NA	NA	1	NA	1	NA	NA	NA	NA	6406.7	NA	1928.87
Trafficking protein particle complex subunit 6B	Trappc6b	Q9D289	34167.7	20445.5	21360.6	14659.8	13306.4	13729.7	13491.8	5	4	5	4	2	5	2	28355.9	9370.74	11814.5	10185.7	2690.83	10020.2	7756.67
Fucose mutarotase (EC 5.1.3.29)	Fuom Le51	Q8R2K1	29058	17089.4	105139	15228.3	13316.8	39229.7	10638.8	2	3	1	1	1	1	1	20786.7	15421.5	16572.7	946.715	1153.53	6898.47	2462.66
Myosin-8 (Myosin heavy chain 8) (Myosin heavy chain, skeletal muscle, perinatal) (MyHC-perinatal)	Myh8 Myhsp	P13542	NA	NA	NA	NA	13349.5	NA	NA	NA	NA	NA	NA	1	NA	NA	NA	NA	NA	NA	8902.37	NA	NA
Isoleucine--tRNA ligase, cytoplasmic (EC 6.1.1.5) (Isoleucyl-tRNA synthetase) (IRS) (IleRS)	Iars	Q8BU30	19746	19709.2	21659.8	14571.6	13354.4	55022.8	8919.74	16	10	20	24	15	51	3	15674.7	22823	15088.9	10111.6	19358.1	49708	2914.58
Glutamyl aminopeptidase (EAP) (EC 3.4.11.7) (Aminopeptidase A) (AP-A) (BP-1/6C3 antigen) (CD antigen CD249)	Enpep	P16406	51116.6	48579.2	34354.9	43621	13367.4	7063.96	NA	1	1	1	1	1	1	NA	19379.5	4799.11	3704.89	2437.04	1945.88	1795.06	NA
OTU domain-containing protein 6B (EC 3.4.19.12)	Otud6b	Q8K2H2	29355.5	9339.82	12326.7	NA	13368.6	16900.8	7259.88	1	3	1	NA	4	4	2	20860.4	2600.08	1840.58	NA	11162.3	12031.4	1585.38
Disco-interacting protein 2 homolog B (DIP2 homolog B)	Dip2b Kiaa1463	Q3UH60	16627.2	18481.4	24822.1	16035.1	13383.2	9345.68	7995.05	14	11	21	27	23	14	4	8871.92	5995.51	13909.3	9582.36	9033.93	5192.86	4479.39
COX assembly mitochondrial protein homolog (Cmc1p)	Cmc1	Q9CPZ8	NA	18222.1	23230.1	13105.1	13388.4	7522.64	NA	NA	2	1	1	1	1	NA	NA	14061	512.87	1014.17	1226.67	1004.58	NA
Disheveled-associated activator of morphogenesis 2	Daam2 Kiaa0381	Q80U19	18754.2	8745.38	14733.9	6162.07	13394.7	13296.1	4483.08	3	4	2	4	6	1	1	7410.58	3779.04	7639.13	2235.3	4820.45	3272.56	2440.72
AMP deaminase 2 (EC 3.5.4.6) (AMP deaminase isoform L)	Ampd2	Q9DBT5	31761.8	25801.4	30835.9	12773.6	13398	10162.3	6835.84	7	8	8	9	14	5	1	29014.2	14878.5	19581.5	5248.35	8476.83	6361.81	2821.38
Molybdopterin synthase catalytic subunit (EC 2.8.1.12) (Molybdenum cofactor synthesis protein 2 large subunit) (Molybdenum cofactor synthesis protein 2B) (MOCS2B)	Mocs2	Q9Z223	NA	NA	NA	NA	13400.1	8049.56	3981.41	NA	NA	NA	NA	1	1	1	NA	NA	NA	NA	1354.48	1259.19	2168.06
Ubiquitin carboxyl-terminal hydrolase 10 (EC 3.4.19.12) (Deubiquitinating enzyme 10) (Ubiquitin thioesterase 10) (Ubiquitin-specific-processing protease 10)	Usp10 Kiaa0190 Ode-1 Uchrp	P52479	32493.8	9386.21	13760.5	12758.2	13408.1	21134.6	NA	1	2	2	1	2	5	NA	4494.82	1781.82	2554.69	1528.79	12252.2	11723.4	NA
Ras-related protein Rab-39A (Rab-39)	Rab39a Rab39	Q8BHD0	NA	NA	NA	20387.9	13421.6	NA	NA	NA	NA	NA	1	1	NA	NA	NA	NA	NA	2554.41	404.968	NA	NA
CDP-diacylglycerol--glycerol-3-phosphate 3-phosphatidyltransferase, mitochondrial (EC 2.7.8.5) (Phosphatidylglycerophosphate synthase 1) (PGP synthase 1) (Silencer-associated factor)	Pgs1 Saf	Q8BHF7	22531.9	24533.9	22386.5	14343.3	13432.4	12225.5	4919.54	3	3	4	5	3	2	2	19077.4	12220.8	12965.4	7796.07	2895.53	7633.29	2873.27
Coatomer subunit epsilon (Epsilon-coat protein) (Epsilon-COP)	Cope Cope1	O89079	14309	17010	18089.7	17158	13434.3	25700	10816.6	4	4	5	7	6	11	1	10831.8	7933.57	11295.3	11181.6	7080.08	16409.2	2406.99
IST1 homolog	Ist1 Kiaa0174	Q9CX00	22485.5	22580.8	26016.4	8812.26	13447.1	9639.07	7339.92	2	4	3	4	4	5	2	20389.9	11892.1	4663.77	4002.85	6937.41	2876.34	2803.3
U1 small nuclear ribonucleoprotein 70 kDa (U1 snRNP 70 kDa) (U1-70K) (snRNP70)	Snrnp70 Snrp70	Q62376	23397.3	27893.5	43421.4	23978.7	13447.8	35877	NA	6	4	6	4	4	6	NA	25995.5	24302.4	53013.9	19122.1	9059.3	34025	NA
Cullin-3 (CUL-3)	Cul3	Q9JLV5	27915	27319.2	22362.3	24267.9	13455.5	12396.9	8706.11	20	22	18	20	19	14	8	24399.8	14395.2	17884.3	12713.2	8315.93	10387.3	3008.8
GrpE protein homolog 1, mitochondrial (Mt-GrpE#1)	Grpel1	Q99LP6	36089.6	35670.1	33363	21494.1	13456.6	21592.9	11892.3	3	5	3	7	5	3	1	22466	27140.7	20319.1	14625.9	7909.26	11447.4	2017.49
ATP-dependent RNA helicase A (RHA) (EC 3.6.4.13) (DEAH box protein 9) (mHEL-5) (Nuclear DNA helicase II) (NDH II)	Dhx9 Ddx9	O70133	34973.4	29036.1	52855.7	25508.6	13460	30069.7	12624.6	33	35	46	38	21	40	14	27785.1	22873.2	43154.1	18403.8	8741.81	23042.7	10899.9
Constitutive coactivator of PPAR-gamma-like protein 2 (Protein FAM120C)	Fam120c ORF34	Q8C3F2	28736.7	43157.1	20484.1	36619.1	13472.4	12902.3	10443.6	1	2	4	3	2	7	1	7305.31	43039.1	20462.4	30513.1	6035.8	10986.1	1340.68
Aldehyde dehydrogenase X, mitochondrial (EC 1.2.1.3) (Aldehyde dehydrogenase family 1 member B1)	Aldh1b1 Aldhx	Q9CZS1	26728.3	41049.1	NA	23402.5	13474.4	8484.4	NA	10	15	NA	11	4	1	NA	13650.7	33728.6	NA	16162.1	6991.48	3110.51	NA
Carnitine O-palmitoyltransferase 1, liver isoform (CPT1-L) (EC 2.3.1.21) (Carnitine O-palmitoyltransferase I, liver isoform) (CPT I) (CPTI-L) (Carnitine palmitoyltransferase 1A)	Cpt1a Cpt-1 Cpt1	P97742	8532.77	4562.98	10934.7	9930.87	13477.5	19269.8	15664.7	2	2	5	5	8	15	4	5585.05	3011.72	5084.22	4176.26	8341.44	12985.2	12881.3
Dystrophin-related protein 2 (DRP-2)	Drp2	Q05AA6	NA	NA	NA	NA	13503	23465.1	80281.1	NA	NA	NA	NA	6	21	43	NA	NA	NA	NA	16526.7	15411.3	63225.8
Cysteine and histidine-rich domain-containing protein 1 (CHORD domain-containing protein 1) (CHORD-containing protein 1) (Chp-1) (Protein morgana)	Chordc1 Chp1 Morgana	Q9D1P4	22442.1	23331.3	44760	19349.8	13503.2	16575.2	16566.9	5	9	5	10	10	8	5	18881.9	14509.8	53704.6	11605.7	10573.1	13553.2	6018.85
Beta-2-glycoprotein 1 (APC inhibitor) (Activated protein C-binding protein) (Apolipoprotein H) (Apo-H) (Beta-2-glycoprotein I) (B2GPI) (Beta(2)GPI)	Apoh B2gp1	Q01339	NA	NA	NA	NA	13508.8	31197.4	47742.6	NA	NA	NA	NA	1	14	14	NA	NA	NA	NA	1309.02	26883.6	39532.3
RNA 3'-terminal phosphate cyclase (RNA cyclase) (RNA-3'-phosphate cyclase) (EC 6.5.1.4) (RNA terminal phosphate cyclase domain-containing protein 1)	RtcA Rpc1 Rtcd1	Q9D7H3	31265.6	14483.5	29876.7	9512.61	13509.1	29605.3	15450.8	3	5	6	5	5	10	8	19135.3	13950.8	21263.9	7406.16	8372.44	25836.3	13345.3
60S ribosomal protein L29	Rpl29 Rpl43	P47915	40265.6	NA	46880.3	32932.5	13519.3	43300.5	NA	1	NA	1	1	1	1	NA	7594.36	NA	4710.26	3387.73	1322.25	8962.03	NA
IQ motif and SEC7 domain-containing protein 2	Iqsec2 Kiaa0522	Q5DU25	34817.3	32570.4	23790.9	27610.2	13521.2	3163.81	NA	21	17	12	29	2	1	NA	29466.1	27315.2	13444.4	20087.6	11267.6	1385.52	NA
Retinol dehydrogenase 11 (EC 1.1.1.300) (Androgen-regulated short-chain dehydrogenase/reductase 1) (Cell line MC/9.IL4-derived protein 1) (M42C60) (Prostate short-chain dehydrogenase/reductase 1) (Retinal reductase 1) (RalR1) (Short-chain aldehyde dehydrogenase) (SCALD)	Rdh11 Arsdr1 Mdt1 Psdr1	Q9QYF1	63694.6	16828.6	28055.5	30421.6	13527.4	22867.7	119072	2	1	3	4	3	3	2	50769.6	1627.93	14296.8	27596.7	9049.3	16436	85653.8
ELAV-like protein 3 (Hu-antigen C) (HuC)	Elavl3 Huc	Q60900	21014.8	19758.3	50127.7	30251.2	13527.5	29047.3	NA	5	3	6	4	6	7	NA	9788.59	9745.89	24528.7	7380.93	8913.81	16680.8	NA
AP-3 complex subunit sigma-1 (AP-3 complex subunit sigma-3A) (Adaptor-related protein complex 3 subunit sigma-1) (Sigma-3A-adaptin) (Sigma3A-adaptin) (Sigma-adaptin 3a)	Ap3s1	Q9DCR2	18916.3	22433.4	22674.1	23930.7	13530.2	13538.3	NA	4	5	2	5	4	4	NA	16664.1	16780.5	7345.78	20957.7	8801.91	4239.6	NA
Major vault protein (MVP)	Mvp	Q9EQK5	76225.7	51573.4	21442.1	27455.4	13532.8	25452.5	25449.8	1	1	2	1	4	32	20	9962.51	7560.28	13870.7	3241.81	7533.63	26082.8	18753.1
Rho-associated protein kinase 2 (EC 2.7.11.1) (Rho-associated, coiled-coil-containing protein kinase 2) (Rho-associated, coiled-coil-containing protein kinase II) (ROCK-II) (p164 ROCK-2)	Rock2	P70336	34376.9	32237.1	26364.7	32276.6	13544	12464.3	14723.7	32	33	22	37	8	7	4	39737.7	32761.2	24076.6	26114.1	3709.24	8109.52	5776.23
Sn1-specific diacylglycerol lipase beta (DGL-beta) (EC 3.1.1.-)	Daglb	Q91WC9	25530.1	24824.6	31137.1	51776.6	13545.6	33003.2	NA	2	2	2	1	2	1	NA	22636.7	24699.9	27862.5	17433.5	14655.7	8369.1	NA
GPI-anchor transamidase (GPI transamidase) (EC 3.-.-.-) (Phosphatidylinositol-glycan biosynthesis class K protein) (PIG-K)	Pigk	Q9CXY9	13925.8	15209.9	NA	11745.9	13546.1	15891.6	NA	1	1	NA	2	1	2	NA	1143.97	1068.86	NA	5914.85	656.307	13190.8	NA
Beta-hexosaminidase subunit beta (EC 3.2.1.52) (Beta-N-acetylhexosaminidase subunit beta) (Hexosaminidase subunit B) (N-acetyl-beta-glucosaminidase subunit beta)	Hexb	P20060	36144.4	29450.3	33465.6	23372.7	13554.7	26691.8	30444.2	12	11	1	13	3	10	1	41524.9	19376.9	5373.07	14570.1	10750.7	21295	4416.28
Excitatory amino acid transporter 3 (Excitatory amino-acid carrier 1) (Sodium-dependent glutamate/aspartate transporter 3) (Solute carrier family 1 member 1)	Slc1a1 Eaac1 Eaat3	P51906	21607	13664.7	NA	14468.9	13554.9	13203	NA	3	3	NA	3	1	1	NA	12281	5617.9	NA	11342.2	679.789	1452.14	NA
FACT complex subunit SSRP1 (Facilitates chromatin transcription complex subunit SSRP1) (Recombination signal sequence recognition protein 1) (Structure-specific recognition protein 1) (T160)	Ssrp1	Q08943	13417.3	NA	27663.8	18782.8	13560	14299.6	6635.3	2	NA	3	1	1	4	1	6503.9	NA	18786.6	1562.35	301.823	9075.29	1223.23
Plakophilin-4 (Armadillo-related protein)	Pkp4 Armrp	Q68FH0	59176	36047.7	37429.4	20009.7	13567.3	42660.8	NA	9	8	13	10	6	1	NA	101593	65103.9	58467.7	17417	12430.7	23157.8	NA
Probable ubiquitin carboxyl-terminal hydrolase FAF-X (EC 3.4.19.12) (Deubiquitinating enzyme FAF-X) (Fat facets homolog) (Fat facets protein-related, X-linked) (Ubiquitin carboxyl-terminal hydrolase FAM) (Ubiquitin thioesterase FAF-X) (Ubiquitin-specific protease 9, X chromosome) (Ubiquitin-specific-processing protease FAF-X)	Usp9x Fafl Fam	P70398	26857.9	22202.6	21941.1	21581	13572.2	16839.7	16860.4	40	49	32	49	35	40	20	28379.3	19035.2	21766.1	17531.1	11033.4	14758.7	20684.1
Hydroxysteroid dehydrogenase-like protein 2 (EC 1.-.-.-)	Hsdl2	Q2TPA8	9793.36	10676.4	27885.7	8912.26	13577.8	25209.4	8588.57	5	5	13	3	11	15	5	3755.99	6011.91	26701.3	2469.9	9747.64	13762.2	5971.56
Asparagine synthetase [glutamine-hydrolyzing] (EC 6.3.5.4) (Glutamine-dependent asparagine synthetase)	Asns	Q61024	45580.6	30384.4	33368.6	16348.4	13578.8	12273.1	3913.1	5	4	2	6	2	6	1	40803.1	13656.9	24384.4	10707.5	4643.23	7954.07	1756.04
Splicing factor 3B subunit 3 (Pre-mRNA-splicing factor SF3b 130 kDa subunit) (SF3b130) (Spliceosome-associated protein 130) (SAP 130)	Sf3b3 Kiaa0017	Q921M3	22981.7	19430.1	31640.8	23957.3	13580.5	24105.7	6964.21	10	8	15	12	5	17	1	13251.6	11328.9	21322	15594.4	7450.78	13887.9	483.304
Ubiquitin-conjugating enzyme E2 D1 (EC 2.3.2.23) ((E3-independent) E2 ubiquitin-conjugating enzyme D1) (EC 2.3.2.24) (E2 ubiquitin-conjugating enzyme D1) (Ubiquitin carrier protein D1) (Ubiquitin-conjugating enzyme E2(17)KB 1) (Ubiquitin-conjugating enzyme E2-17 kDa 1) (Ubiquitin-protein ligase D1)	Ube2d1	P61080	12878.2	37027.1	13464	36378.9	13583.8	10763.4	25516.4	1	1	1	1	1	1	3	1054.51	8612.91	2380.43	5920.41	1043.82	1857.78	20809.2
Ciliary neurotrophic factor receptor subunit alpha (CNTF receptor subunit alpha) (CNTFR-alpha)	Cntfr	O88507	31499.7	22095.7	36288.1	22973.5	13593.4	19079.7	26803	4	7	6	7	7	4	1	12492.7	13063.3	35585.9	13978.9	7210	13250.6	8671.75
Prolow-density lipoprotein receptor-related protein 1 (LRP-1) (Alpha-2-macroglobulin receptor) (A2MR) (CD antigen CD91) [Cleaved into: Low-density lipoprotein receptor-related protein 1 85 kDa subunit (LRP-85); Low-density lipoprotein receptor-related protein 1 515 kDa subunit (LRP-515); Low-density lipoprotein receptor-related protein 1 intracellular domain (LRPICD)]	Lrp1 A2mr	Q91ZX7	26674.6	17049	24030.8	22414.6	13594.8	19033.7	15348	36	38	31	58	41	32	21	19785.2	10523.4	16369.2	27270.6	13220.4	27831.1	17299.4
Sodium-dependent proline transporter (Solute carrier family 6 member 7)	Slc6a7	Q6PGE7	34669.7	37847.6	NA	24809.8	13607.4	NA	NA	4	8	NA	7	1	NA	NA	37164.2	40497.1	NA	24698.8	5406.32	NA	NA
Eukaryotic translation initiation factor 3 subunit M (eIF3m) (PCI domain-containing protein 1)	Eif3m Pcid1	Q99JX4	15774.1	14211.3	17021.9	21621.4	13618.1	26825.8	11226.2	5	6	7	5	6	11	3	14355.1	10945.4	13709.7	25728.6	9586.73	19186.7	10805
ATP-binding cassette sub-family B member 7, mitochondrial (ATP-binding cassette transporter 7) (ABC transporter 7 protein)	Abcb7 Abc7	Q61102	18550.7	15629.7	23971.6	11634.6	13633.1	6672.86	NA	6	9	12	6	7	2	NA	10161.8	8517.92	14667.8	4826.88	7396.42	2185.01	NA
Eukaryotic translation initiation factor 3 subunit F (eIF3f) (Deubiquitinating enzyme eIF3f) (EC 3.4.19.12) (Eukaryotic translation initiation factor 3 subunit 5) (eIF-3-epsilon) (eIF3 p47)	Eif3f Eif3s5	Q9DCH4	21294.9	23177.6	29160.4	21052.4	13633.9	45829.4	13850.7	8	8	9	10	8	12	8	14111.4	12642.5	21200	10945.4	6173.62	40594.3	7223.34
28S ribosomal protein S7, mitochondrial (MRP-S7) (S7mt)	Mrps7	Q80X85	27702.1	15653.8	21745.6	17012	13640.8	21788	NA	1	2	1	1	1	1	NA	4079.57	10985.5	4946.97	315.976	1611.01	1325.01	NA
Exportin-1 (Exp1) (Chromosome region maintenance 1 protein homolog)	Xpo1 Crm1	Q6P5F9	32131.6	25550.4	41672.3	19942.5	13650.6	19236.3	11314.4	25	25	24	28	19	30	13	38087.9	18130.5	44452.2	15308.5	7763.25	18092.8	9041.3
Ubiquitin-protein ligase E3A (EC 2.3.2.26) (HECT-type ubiquitin transferase E3A) (Oncogenic protein-associated protein E6-AP)	Ube3a	O08759	21419.3	52328.2	22105.6	21535.3	13672	23489.2	10316.5	8	7	4	8	5	5	1	13529.3	87560.1	12667.9	10390.3	3759.18	14218.6	309.487
Proline dehydrogenase 1, mitochondrial (EC 1.5.5.2) (Proline oxidase)	Prodh Pro1	Q9WU79	46606.2	23472.3	28948.4	29518.9	13682.3	NA	NA	3	4	4	5	7	NA	NA	25837.7	11918.1	10661.1	24886.6	12157.8	NA	NA
PDZ domain-containing protein GIPC1 (GAIP C-terminus-interacting protein) (RGS-GAIP-interacting protein) (RGS19-interacting protein 1) (SemaF cytoplasmic domain-associated protein 1) (SEMCAP-1) (Synectin)	Gipc1 Gipc Rgs19ip1 Semcap1	Q9Z0G0	21973.9	32398	NA	13978.1	13698.4	NA	NA	1	2	NA	3	1	NA	NA	3669.74	8189	NA	6377.83	1721.79	NA	NA
Long-chain fatty acid transport protein 1 (FATP-1) (Fatty acid transport protein 1) (EC 6.2.1.-) (Solute carrier family 27 member 1)	Slc27a1 Fatp Fatp1	Q60714	23350.3	15006	31973.2	14020	13700	34581.4	23509.7	3	3	3	5	7	7	5	16867.2	14105.5	27061.6	8895.04	11337.9	29507.3	25601.8
Splicing factor U2AF 35 kDa subunit (U2 auxiliary factor 35 kDa subunit) (U2 snRNP auxiliary factor small subunit)	U2af1	Q9D883	57094	22377.8	49780.5	23277.4	13703.2	20144.5	17740.3	2	5	6	3	3	7	2	10665.8	11743.8	35036.8	13034.6	6247.1	20929.8	4582.03
Ectonucleotide pyrophosphatase/phosphodiesterase family member 5 (E-NPP 5) (NPP-5) (EC 3.1.-.-)	Enpp5	Q9EQG7	16159	13648	13862.1	11738.3	13714.2	13519.3	NA	2	2	2	2	1	1	NA	5837.41	13000.4	6694.66	5560.87	354.269	2852.85	NA
LisH domain and HEAT repeat-containing protein KIAA1468	Kiaa1468	Q148V7	34434.6	25828.4	21892.5	21490.5	13730.4	12249.3	5527.99	23	22	12	28	14	12	3	29389.1	15973.3	17704.9	15775.6	17961	7188.43	2419.24
Carboxylesterase 1C (EC 3.1.1.1) (Liver carboxylesterase N) (Lung surfactant convertase) (PES-N)	Ces1c Es1	P23953	4079.32	51660.2	33170.6	22510.2	13740.9	48109.3	99974.1	1	1	2	3	13	16	20	638.714	4151.33	29819.7	24629.1	12688.7	30755.4	99702.9
Serine/threonine-protein kinase PAK 2 (EC 2.7.11.1) (Gamma-PAK) (p21-activated kinase 2) (PAK-2) [Cleaved into: PAK-2p27; PAK-2p34]	Pak2	Q8CIN4	16386	19028.8	29992.9	12486.3	13746	12388.3	13851.4	6	6	7	9	6	8	9	9700.49	11505.3	22326.4	11520.4	11925.7	9443.29	14221.1
Autophagy protein 5 (APG5-like)	Atg5 Apg5l	Q99J83	6393.27	15399.2	8300.46	10476.1	13746.1	7762.44	NA	1	4	3	4	3	2	NA	1951.02	8971.35	5419.82	1752.5	9205.54	2425.02	NA
Zyxin	Zyx	Q62523	9820.74	11248.5	17801.6	10610.1	13752.5	12772.2	29766.2	2	3	2	3	4	4	10	2638.94	2940.58	4568.35	6537.94	8351.18	3959.68	22681.4
Proteasomal ubiquitin receptor ADRM1 (110 kDa cell membrane glycoprotein) (Gp110) (Adhesion-regulating molecule 1) (ARM-1) (Rpn13 homolog)	Adrm1 Gp110	Q9JKV1	26399.1	38474.6	13803.8	21547.7	13753.8	24938.9	6832.03	2	4	2	5	4	3	2	15416.1	33561.4	9658.91	14919	5696.99	7273.22	1641.65
Zinc transporter 9 (ZnT-9) (GRIP1-associated coactivator 63) (GAC63) (Solute carrier family 30 member 9)	Slc30a9	Q5IRJ6	47349.8	34509.3	28858	18624.9	13769.8	17708.8	NA	1	1	3	3	6	1	NA	6943.37	2205.73	15516.6	16333.5	11742.4	1429.31	NA
Calcium load-activated calcium channel (CLAC channel) (Transmembrane and coiled-coil domain-containing protein 1)	Tmco1	Q921L3	23568.3	23559.2	64118.4	12281.3	13773	16378.2	6843.27	2	1	1	2	1	2	1	18737.4	949.057	10536.4	6349.77	1279.32	4334.98	2123.93
DNA-(apurinic or apyrimidinic site) lyase (EC 3.1.-.-) (EC 4.2.99.18) (APEX nuclease) (APEN) (Apurinic-apyrimidinic endonuclease 1) (AP endonuclease 1) (REF-1) (Redox factor-1) [Cleaved into: DNA-(apurinic or apyrimidinic site) lyase, mitochondrial]	Apex1 Ape Apex Ref1	P28352	26121.4	20099.7	25110.1	11935.6	13780.5	19540.1	16631.2	6	8	10	7	2	10	3	13040.6	8174.03	18839.8	6092.65	3483.07	12977	5712.69
Sorting nexin-6 [Cleaved into: Sorting nexin-6, N-terminally processed]	Snx6	Q6P8X1	26231	20833	25495.3	14957	13789.4	23013.1	20701	3	4	3	8	7	6	6	14288.9	12116.4	19699.2	11180.4	9431.16	24013.4	13835.9
Glutamate receptor ionotropic, NMDA 1 (GluN1) (Glutamate [NMDA] receptor subunit zeta-1) (N-methyl-D-aspartate receptor subunit NR1) (NMD-R1)	Grin1 Glurz1	P35438	45356.6	29450.2	24052	29584.2	13799.1	NA	NA	19	18	7	29	1	NA	NA	47339.3	32298.6	25573	32234.2	1511.66	NA	NA
Programmed cell death protein 10 (TF-1 cell apoptosis-related protein 15)	Pdcd10 Tfar15	Q8VE70	24353.7	33478.7	24061.4	22103.1	13809.7	18786.2	14169	5	6	4	7	6	5	3	11393.3	15542.8	9106.87	7927.42	5589.69	6523.58	6108.03
Replication protein A 32 kDa subunit (RP-A p32) (Replication factor A protein 2) (RF-A protein 2) (Replication protein A 34 kDa subunit) (RP-A p34)	Rpa2 Rpa34	Q62193	NA	16964.2	NA	20758.5	13816.3	NA	NA	NA	1	NA	1	2	NA	NA	NA	4501.8	NA	1205.29	2605.77	NA	NA
Serine/threonine-protein kinase SIK3 (EC 2.7.11.1) (Salt-inducible kinase 3) (SIK-3) (Serine/threonine-protein kinase QSK)	Sik3 Kiaa0999 Qsk	Q6P4S6	27041.8	35925	19866.2	21880.9	13817.3	NA	NA	5	8	2	8	9	NA	NA	14974	36023	8877.73	15737	9863.4	NA	NA
Copine-1 (Copine I)	Cpne1	Q8C166	20054.8	22613.7	22833.7	15256	13820.5	21910.9	21905.6	9	9	9	11	10	10	8	13799	13845.4	13051.6	7925.81	5002.4	15783.9	10378.8
Endophilin-B1 (SH3 domain-containing GRB2-like protein B1)	Sh3glb1 Kiaa0491	Q9JK48	17557.6	32069.1	27282.3	14273.5	13821.6	9998.66	18712.1	6	7	1	5	1	2	1	11298.2	53921	6087.8	14310.7	2686.43	6738.19	1795.19
Syntaxin-binding protein 3 (MUNC-18-3) (Mammalian homolog of Unc-18c) (Munc-18c) (Protein unc-18 homolog 3) (Unc18-3) (Protein unc-18 homolog C) (Unc-18C)	Stxbp3 Stxbp3a Unc18c	Q60770	6715.87	14206.4	14064.8	7088.06	13826.2	11978	15265.5	2	5	12	7	15	8	9	4499.2	4135.07	7367.25	4640.85	6054	7697.2	8300.51
Cytochrome c oxidase assembly factor 3 homolog, mitochondrial (Coiled-coil domain-containing protein 56)	Coa3 Ccdc56	Q9D2R6	17404.7	20492.9	28722.8	22097.3	13829.2	23739.2	NA	1	1	2	2	2	2	NA	3682.19	1500.2	10642.1	9244.07	4873.13	9926.23	NA
Exocyst complex component 3 (Exocyst complex component Sec6)	Exoc3 Sec6l1	Q6KAR6	13171.4	11648.7	8554.17	11878	13841.2	13728	38049.6	8	10	3	9	5	5	3	6049.58	7146.63	4305.08	9248.62	21772.1	18152.3	55175.5
TSC22 domain family protein 1 (Regulatory protein TSC-22) (TGFB-stimulated clone 22 homolog) (TSC22-related inducible leucine zipper 1b) (Transforming growth factor beta-1-induced transcript 4 protein)	Tsc22d1 Kiaa1994 Tgfb1i4 Tilz1b Tsc22	P62500	NA	21361.7	26338.4	23482.7	13874.1	7104.77	NA	NA	1	2	2	2	2	NA	NA	1953.88	6320.33	3700.97	2917.73	2116.85	NA
AH receptor-interacting protein (AIP) (Aryl-hydrocarbon receptor-interacting protein)	Aip	O08915	23633.3	25169.2	30670.9	10280.5	13891.5	20947.7	15419	6	6	4	10	9	9	9	23578.4	20124.3	35933.6	8122.7	9040.09	20102.8	19282.4
Integrin alpha-6 (CD49 antigen-like family member F) (VLA-6) (CD antigen CD49f) [Cleaved into: Integrin alpha-6 heavy chain; Integrin alpha-6 light chain]	Itga6	Q61739	8684.81	4719.26	8250.11	4206.35	13902.1	41166.2	110847	2	2	2	3	12	35	46	3378.32	1350.28	4213.88	1334.43	6974.98	27205.7	98218.3
G protein-regulated inducer of neurite outgrowth 1 (GRIN1)	Gprin1	Q3UNH4	48734.9	26808.4	35628.4	43528.6	13908	NA	NA	27	12	17	30	5	NA	NA	62478.4	25095.9	25734	43496.1	7608.4	NA	NA
Tumor susceptibility gene 101 protein (ESCRT-I complex subunit TSG101)	Tsg101	Q61187	33875.7	24695	8826.33	21004.7	13913.4	20446.5	17584	4	4	2	6	4	5	4	18531.7	24343.7	2257.49	7542.41	10120.5	17077.9	13333.9
U6 snRNA-associated Sm-like protein LSm4	Lsm4	Q9QXA5	29428.4	15736.8	34072.9	13140.8	13918.5	23440.5	23860.8	2	3	4	2	2	4	1	25865.5	14378.6	29566.9	7914.55	12536.1	26523.3	2533.87
3-mercaptopyruvate sulfurtransferase (MST) (EC 2.8.1.2)	Mpst	Q99J99	25947.2	16259.5	24169	20143.8	13918.5	18946.7	10064.9	8	9	8	13	7	5	3	12652.3	8494.38	11170.2	12870.3	7636.76	10873.3	3584.96
Long-chain-fatty-acid--CoA ligase 3 (EC 6.2.1.3) (Long-chain acyl-CoA synthetase 3) (LACS 3)	Acsl3 Acs3 Facl3	Q9CZW4	23042.4	23745.5	13996.3	16054.4	13921.5	32988.5	159379	7	9	3	11	9	4	1	16887.7	16502	6347.18	8220.79	9726.65	21616.2	24648
Mitochondrial import receptor subunit TOM20 homolog (Mitochondrial 20 kDa outer membrane protein) (Outer mitochondrial membrane receptor Tom20)	Tomm20	Q9DCC8	37258.2	20675.5	45613.8	12692.1	13925	6331.63	NA	1	2	3	2	3	1	NA	538.367	7293.23	29183.5	5459.08	3726.32	738.609	NA
Glutaryl-CoA dehydrogenase, mitochondrial (GCD) (EC 1.3.8.6)	Gcdh	Q60759	16735.3	15317.1	19911.8	11245.8	13937.3	7679.62	7991.36	7	5	5	6	6	4	1	8921.54	4173.42	10149.2	6125.74	2988.31	3973.67	1835.69
Small nuclear ribonucleoprotein-associated protein B (snRNP-B) (snRPB) (Sm protein B) (Sm-B) (SmB)	Snrpb	P27048	48170.3	38096.2	75488	13187	13946.2	40182	17639.5	6	6	6	5	3	7	3	47628.9	30803.7	72063.6	10083.3	6889.14	45592.1	12598.8
Far upstream element-binding protein 1 (FBP) (FUSE-binding protein 1)	Fubp1 D3Ertd330e	Q91WJ8	31528.4	19393.2	59770.8	17521.4	13963	32415.8	14937.8	7	9	15	11	8	16	2	35470.1	11612.7	42933	10394.2	9501.43	27211.4	5856.95
Monofunctional C1-tetrahydrofolate synthase, mitochondrial (EC 6.3.4.3) (Formyltetrahydrofolate synthetase)	Mthfd1l Fthfsdc1	Q3V3R1	31971.4	25994.9	33407.9	21876.7	13987.4	16510.1	18699.6	19	15	18	23	18	20	5	25741.6	20098	24983	14340.4	12046.1	12883	16207.2
Translation initiation factor eIF-2B subunit beta (eIF-2B GDP-GTP exchange factor subunit beta)	Eif2b2	Q99LD9	NA	19825.9	34006.9	NA	13994.6	NA	21185.2	NA	2	1	NA	1	NA	1	NA	5511.93	4796.34	NA	12310.4	NA	10688.2
Tissue factor (TF) (Coagulation factor III) (CD antigen CD142)	F3 Cf-3 Cf3	P20352	19417.7	17728.6	18748	10132.7	14003.2	9919.99	5083.13	2	1	2	3	2	2	1	5953.65	2027.1	8983.16	7392.09	6177.79	4845.86	2935.16
Rab3 GTPase-activating protein non-catalytic subunit (Rab3 GTPase-activating protein 150 kDa subunit) (Rab3-GAP p150) (Rab3-GAP150) (Rab3-GAP regulatory subunit)	Rab3gap2 Kiaa0839	Q8BMG7	20697.9	15780.4	15510.8	18309.5	14008.7	9238.73	1943.29	15	16	10	15	8	8	1	13694.8	10741.2	11785.5	13731.5	9519.58	4552.83	102.012
Adenine phosphoribosyltransferase (APRT) (EC 2.4.2.7)	Aprt	P08030	23583.9	26481.3	42913.2	14280.1	14015.9	24087.6	35794.2	4	2	2	3	2	3	3	25733.8	19423.9	30763.5	16498	13083.8	24706.5	40407
Beta-2-syntrophin (59 kDa dystrophin-associated protein A1 basic component 2) (Syntrophin-3) (SNT3) (Syntrophin-like) (SNTL)	Sntb2 Snt2b2	Q61235	96498.2	61227.7	47887.2	40810.2	14026	27756.1	31006.7	3	5	3	3	3	9	5	129456	109232	52904.1	55380.9	14113.6	22800	19512.5
mRNA cap guanine-N7 methyltransferase (EC 2.1.1.56) (RG7MT1) (mRNA (guanine-N(7)-)-methyltransferase) (mRNA cap methyltransferase)	Rnmt Kiaa0398	Q9D0L8	31564.3	23956.5	34100	17000.4	14028.5	25133.5	NA	6	5	7	11	3	5	NA	17287.2	11759.5	18763.4	9179.86	4131.9	19220.2	NA
Transmembrane 9 superfamily member 2	Tm9sf2	P58021	25346.9	13772	21507.5	92012.2	14062	46727.3	20823.3	3	2	1	7	4	14	2	5970.03	2537.29	6158.42	209294	7137.51	46967.2	6046.98
Protein jagunal homolog 1	Jagn1	Q5XKN4	29745.8	41426.3	39382.4	21010.4	14071.3	21453.1	NA	1	1	1	1	1	1	NA	7614.32	10454.5	2047.98	4430.15	679.58	870.358	NA
Vacuolar protein sorting-associated protein 33B	Vps33b	P59016	16641.7	25577.9	7496.48	9134.83	14095.4	23334.9	NA	3	5	2	2	4	2	NA	25017.8	25152.3	2568.93	8033.51	12355.1	24808.4	NA
DNA fragmentation factor subunit alpha (DNA fragmentation factor 45 kDa subunit) (DFF-45) (Inhibitor of CAD) (ICAD)	Dffa Icad	O54786	NA	NA	NA	NA	14100.3	14068.3	23914.6	NA	NA	NA	NA	5	4	5	NA	NA	NA	NA	4019.79	6807.95	13885.4
F-box only protein 22	Fbxo22 Fbx22	Q78JE5	12672.5	8947.43	24959	16377.7	14108.6	21119.4	4230.72	2	2	3	4	2	4	1	4398.91	2427.07	10184.1	11610.4	11860.9	9965.73	1624.03
2-hydroxyacylsphingosine 1-beta-galactosyltransferase (EC 2.4.1.47) (Ceramide UDP-galactosyltransferase) (Cerebroside synthase) (UDP-galactose-ceramide galactosyltransferase)	Ugt8 Cgt Ugt4 Ugt8a	Q64676	5006.34	3653.54	8777.73	2919.54	14113.5	14994.2	41105.2	1	2	2	2	13	7	13	1128.13	1411.04	5112.93	2206.81	13634	11163	39212.4
UBX domain-containing protein 4 (Erasin) (UBX domain-containing protein 2)	Ubxn4 Ubxd2 Ubxdc1	Q8VCH8	NA	31862.5	23201.2	NA	14130.7	27148.9	8456.97	NA	1	2	NA	1	3	1	NA	3544.77	13700.9	NA	2656.64	13362.7	2869.47
Rap1 GTPase-activating protein 1 (Rap1GAP) (Rap1GAP1) (ARPP-90)	Rap1gap Kiaa0474 Rap1ga1	A2ALS5	31800.4	45781.5	22667.2	22400.2	14137	12442.5	NA	15	22	14	18	11	5	NA	29294.5	35042.8	15841	16014.4	11838.4	10930.8	NA
SPARC (Basement-membrane protein 40) (BM-40) (Osteonectin) (ON) (Secreted protein acidic and rich in cysteine)	Sparc	P07214	NA	11128.4	26584.4	NA	14151.9	14055.2	34757.7	NA	1	3	NA	7	8	11	NA	2913.24	9911.89	NA	12351.1	17139.3	31798.4
Rab5 GDP/GTP exchange factor (Rabex-5)	Rabgef1 Rabex5	Q9JM13	16059.1	14297.7	13080	6421.88	14175.2	11960.9	NA	2	3	2	3	1	1	NA	5403	6285.56	3937.61	3334.25	2047.23	792.443	NA
40S ribosomal protein S29	Rps29	P62274	50529	24756	28043.1	25686.4	14185.1	63876.2	17242.1	3	2	3	4	4	4	3	76736.2	5858.3	15350.6	16087.3	6181.54	20142.1	8874.4
cAMP-dependent protein kinase type I-alpha regulatory subunit [Cleaved into: cAMP-dependent protein kinase type I-alpha regulatory subunit, N-terminally processed]	Prkar1a	Q9DBC7	37966.5	21157.1	24311.2	35318.4	14193.4	16952.4	13027.5	13	10	14	12	14	15	6	54489.4	14306	17067.6	36447.7	11179.9	12583.1	6073.14
Aldehyde dehydrogenase family 3 member B1 (EC 1.2.1.5) (Aldehyde dehydrogenase 7)	Aldh3b1 Aldh7	Q80VQ0	NA	11743.9	48157.7	2307.71	14194.5	10993.1	14796.3	NA	1	2	1	5	2	6	NA	1392.11	57751.4	393.925	10921.1	2421.68	10298.9
Cytoplasmic phosphatidylinositol transfer protein 1 (Mammalian rdgB homolog beta) (M-rdgB beta) (MrdgBbeta) (mM-rdgBbeta) (Retinal degeneration B homolog beta) (RdgBbeta)	Pitpnc1	Q8K4R4	30475.8	33929.3	23608.9	19812.4	14196.3	21745.2	12644.1	7	11	4	10	6	6	7	14523.7	22998.4	10267.4	10245.8	9050.1	10153.5	5555.5
Ras GTPase-activating-like protein IQGAP1	Iqgap1	Q9JKF1	4741.6	36008.8	5345.16	3279.13	14196.6	18027.9	17257.3	1	1	3	1	2	35	29	3233.98	13039.3	3513.23	2216.57	8754.35	13402.5	11697
Caveolin-1	Cav1 Cav	P49817	NA	NA	15760.8	12579.6	14202.9	66562	164182	NA	NA	1	1	7	12	13	NA	NA	1453	692.909	10697.3	50514.6	158237
Sorbin and SH3 domain-containing protein 2 (Arg-binding protein 2) (ArgBP2) (Arg/Abl-interacting protein 2)	Sorbs2 Argbp2 Kiaa0777	Q3UTJ2	NA	NA	18004.3	NA	14209.7	18789.9	27596.8	NA	NA	2	NA	6	10	6	NA	NA	1879.78	NA	8568.14	14221.8	23530.4
UPF0505 protein C16orf62 homolog		Q8BWQ6	13534.7	9217.76	11364.3	13024.9	14212.3	8164.89	3314.62	7	5	7	4	5	4	2	7841.65	4479.38	6284.13	15074.1	21257.2	4630.45	1414.79
Ragulator complex protein LAMTOR2 (Endosomal adaptor protein p14) (Late endosomal/lysosomal Mp1-interacting protein) (Late endosomal/lysosomal adaptor and MAPK and MTOR activator 2) (Mitogen-activated protein-binding protein-interacting protein) (Roadblock domain-containing protein 3)	Lamtor2 Mapbpip Robld3	Q9JHS3	17042.6	28781	16809.6	14277.6	14219	18860.7	11153.1	2	1	1	1	1	3	1	3807.87	3045.69	6021.63	1857.33	2828.26	4786.69	4190.45
Amyloid beta A4 protein (ABPP) (APP) (Alzheimer disease amyloid A4 protein homolog) (Amyloid precursor protein) (Amyloidogenic glycoprotein) (AG) (Beta-amyloid precursor protein) [Cleaved into: N-APP; Soluble APP-alpha (S-APP-alpha); Soluble APP-beta (S-APP-beta); C99 (APP-C99); Beta-amyloid protein 42 (Beta-APP42); Beta-amyloid protein 40 (Beta-APP40); C83; P3(42); P3(40); C80; Gamma-secretase C…	App	P12023	35153.7	35641	22330.5	26128.7	14219.2	19123.3	10645.8	7	15	6	14	9	6	3	17969.7	29305.4	13934	18764.7	9748.28	5549.33	4333.36
Magnesium transporter NIPA1 (Non-imprinted in Prader-Willi/Angelman syndrome region protein 1 homolog)	Nipa1 Spg6	Q8BHK1	NA	NA	NA	13733.3	14223.1	NA	NA	NA	NA	NA	2	2	NA	NA	NA	NA	NA	2282.24	5940.38	NA	NA
Myeloid-derived growth factor (MYDGF) (Interleukin-25) (IL-25) (Stromal cell-derived growth factor SF20)	Mydgf D17Wsu104e Il25	Q9CPT4	18343	23661.2	15693.6	16220.3	14227.5	20493.2	17998	1	3	4	3	3	5	2	2842.71	8067.93	8168.64	6947.26	5319.7	18661.7	12519
Eukaryotic initiation factor 4A-III (eIF-4A-III) (eIF4A-III) (EC 3.6.4.13) (ATP-dependent RNA helicase DDX48) (ATP-dependent RNA helicase eIF4A-3) (DEAD box protein 48) (Eukaryotic translation initiation factor 4A isoform 3) [Cleaved into: Eukaryotic initiation factor 4A-III, N-terminally processed]	Eif4a3 Ddx48	Q91VC3	31981	20324.7	53789.2	26669.9	14243.6	38198.3	13191	6	7	12	10	8	10	5	21953.9	11897.3	47994.1	19934.6	9854.13	30727.4	6283.02
Charged multivesicular body protein 3 (Chromatin-modifying protein 3) (Vacuolar protein sorting-associated protein 24)	Chmp3 Vps24	Q9CQ10	19247.8	24622.2	18270.3	17231.2	14244.5	19053.9	16872.8	2	3	4	5	4	5	3	7088.8	5498.84	8397.8	5992.62	10275.6	12222.7	12746.2
Methylmalonyl-CoA epimerase, mitochondrial (EC 5.1.99.1) (DL-methylmalonyl-CoA racemase)	Mcee	Q9D1I5	19116.6	27147	15433.9	19282.3	14268.4	12696.7	9242.24	1	1	2	1	1	1	1	4457.17	2658.6	4031.31	1392.01	761.893	1869.75	1920.07
Retinol-binding protein 1 (Cellular retinol-binding protein) (CRBP) (Cellular retinol-binding protein I) (CRBP-I) (mCRBPI)	Rbp1 Crbpi Rbp-1	Q00915	9445.98	10466.8	NA	11054.1	14275.2	18416.8	14483.6	2	4	NA	3	6	6	6	3365.3	6235.93	NA	2993.38	9454.92	7301.3	6735.55
Protein Hook homolog 2 (mHK2)	Hook2	Q7TMK6	NA	5088.7	4068.74	14085.2	14281.7	NA	NA	NA	1	1	2	1	NA	NA	NA	1617.97	1258.92	12055.8	2333.28	NA	NA
Myotubularin-related protein 9	Mtmr9 Mtmr3	Q9Z2D0	28142.6	18540.8	24029	17095.2	14301.3	16985.3	9061.5	6	8	6	6	6	5	4	22794	18163.3	32684.6	20237.9	18767.7	9181.88	4832.37
Protein bassoon	Bsn Kiaa0434	O88737	43419.4	46024.7	37696.7	49488.2	14318.9	68978.8	NA	124	133	103	123	39	1	NA	39196.4	37974.3	30325.2	38696	19157.6	6307.42	NA
Catechol O-methyltransferase (EC 2.1.1.6)	Comt Comt1	O88587	22391.8	22363.4	28983.2	17237.2	14332	19656.5	21696.5	8	12	11	12	8	13	12	9211.61	12516	21614.5	11918.8	8945.95	12106	14003
Caveolin-2	Cav2	Q9WVC3	NA	NA	NA	NA	14335.4	22899.4	47246.1	NA	NA	NA	NA	1	5	5	NA	NA	NA	NA	2319.69	17968	28117.5
Phenylalanine--tRNA ligase alpha subunit (EC 6.1.1.20) (Phenylalanyl-tRNA synthetase alpha subunit) (PheRS)	Farsa Farsla	Q8C0C7	31819.1	17874.8	28907.6	19199.4	14355.8	42423.2	11257.8	12	6	11	13	7	21	3	37487.9	15195	33495.5	17491.6	14141.2	46276.1	4346.72
Ubiquitin-fold modifier-conjugating enzyme 1 (Ufm1-conjugating enzyme 1)	Ufc1	Q9CR09	22357.6	16822.2	28557	20571.4	14371.8	18545.4	16823.1	5	4	6	4	5	4	2	24399.5	11021.9	25789.6	10615.8	10879.2	10617.8	7709.32
Calcium/calmodulin-dependent protein kinase kinase 1 (CaM-KK 1) (CaM-kinase kinase 1) (CaMKK 1) (EC 2.7.11.17) (CaM-kinase IV kinase) (Calcium/calmodulin-dependent protein kinase kinase alpha) (CaM-KK alpha) (CaM-kinase kinase alpha) (CaMKK alpha)	Camkk1 Camkk	Q8VBY2	12359.9	9832.76	NA	15878.9	14375.9	NA	NA	10	11	NA	11	11	NA	NA	7022.83	5164.92	NA	6240.67	9422.77	NA	NA
NAD-dependent malic enzyme, mitochondrial (NAD-ME) (EC 1.1.1.38) (Malic enzyme 2)	Me2	Q99KE1	25042.8	66955.1	45122.9	16528.1	14393	17249.7	9664.99	6	23	8	7	8	15	4	47616.4	49973.6	55135.3	15157.5	6846.65	13938.1	5283.41
UPF0696 protein C11orf68 homolog (Basophilic leukemia-expressed protein Bles03) (Protein WF-3)	Bles03	Q8VD62	29429.6	19884.9	33011.7	22026.7	14401.4	16944.3	8474.18	5	6	2	7	3	3	2	25391.1	15318.6	18170.4	15166	9461.81	11646.8	4121.48
NADP-dependent malic enzyme, mitochondrial (NADP-ME) (EC 1.1.1.40) (Malic enzyme 3)	Me3	Q8BMF3	32269.7	58201.9	20920.8	34559.4	14414.3	6265.88	NA	20	31	13	23	12	2	NA	19169.9	40608.4	10027.5	20518.8	10846.8	4410.72	NA
Glutathione S-transferase kappa 1 (EC 2.5.1.18) (GST 13-13) (GST class-kappa) (GSTK1-1) (mGSTK1) (Glutathione S-transferase subunit 13)	Gstk1	Q9DCM2	16785.4	19747.9	19493.6	9852.04	14434.6	13065.6	14272.9	5	4	9	7	8	9	6	7368.76	10087.6	11445.9	9247.11	11069.3	7314.97	14185.7
Catenin alpha-1 (102 kDa cadherin-associated protein) (Alpha E-catenin) (CAP102)	Ctnna1 Catna1	P26231	33878.5	29895.6	20180.2	21519.6	14438.6	22234.4	24746.3	9	6	9	8	11	34	29	26970.1	31441.1	13449.1	15828.1	5494.8	13944.9	19364.5
Serine/threonine-protein phosphatase 2A 55 kDa regulatory subunit B delta isoform (PP2A subunit B isoform B55-delta) (PP2A subunit B isoform PR55-delta) (PP2A subunit B isoform R2-delta) (PP2A subunit B isoform delta)	Ppp2r2d D7Ertd753e Kiaa1541	Q925E7	124084	69411.6	NA	15134.4	14438.8	NA	24605.5	1	12	NA	2	1	NA	1	93964.1	69198.7	NA	10522.3	778.332	NA	20388.3
LIM and calponin homology domains-containing protein 1	Limch1 Kiaa1102	Q3UH68	6611.13	10852.3	12781.6	7741.15	14444.5	16233.9	41968.8	2	3	4	1	5	5	16	5809.74	4123.86	7753.84	881.452	8598.45	8860.16	41017
Integrin alpha-V (Vitronectin receptor subunit alpha) (CD antigen CD51) [Cleaved into: Integrin alpha-V heavy chain; Integrin alpha-V light chain]	Itgav	P43406	24438	24896.3	21335.4	17981.5	14461.7	18192	16066.1	6	5	7	11	15	15	10	20246.6	16409.1	12263.7	13382.8	11747.1	12097.4	11085.6
ATP-binding cassette sub-family E member 1 (RNase L inhibitor) (Ribonuclease 4 inhibitor) (RNS4I)	Abce1 Rli	P61222	25054.3	25099.5	18484.6	15959	14463.6	19371	14801.1	7	4	5	7	5	13	6	10996	15001.8	11115.1	13144.1	12500.3	9919	8588.49
Tripartite motif-containing protein 3 (RING finger protein 22) (RING finger protein HAC1)	Trim3 Hac1 Rnf22	Q9R1R2	23978.8	19334.1	24373.8	19582.5	14488.3	8425.45	7338.09	14	10	11	16	6	5	5	17927.9	18414.5	14658.5	24296.3	11353	5258.01	6174.52
von Willebrand factor A domain-containing protein 1 (von Willebrand factor A domain-related protein)	Vwa1 Warp	Q8R2Z5	NA	15777.3	13827.7	13080.6	14493.1	60025.2	126248	NA	1	2	1	10	15	20	NA	2129.63	10449.2	1159.77	13228.1	51165	133882
Nesprin-1 (Enaptin) (KASH domain-containing protein 1) (KASH1) (Myocyte nuclear envelope protein 1) (Myne-1) (Nuclear envelope spectrin repeat protein 1) (Synaptic nuclear envelope protein 1) (Syne-1)	Syne1	Q6ZWR6	19384.9	16921.2	16552.5	10196.4	14493.8	17227.9	150423	11	13	53	22	15	14	2	19265.6	23460.2	14733.5	10309.1	19993.3	30709.1	301619
Intersectin-1 (EH and SH3 domains protein 1)	Itsn1 Ese1 Itsn	Q9Z0R4	21979.8	18497.2	18490.3	28047.4	14500.8	12336.4	NA	11	15	12	17	10	3	NA	17178.6	9542.39	10048.3	46428.9	10549.1	3909.5	NA
SAFB-like transcription modulator (Modulator of estrogen-induced transcription) (SAF-like transcription modulator)	Sltm Met	Q8CH25	49548.2	18516.6	32915.4	24253.4	14507.3	21961.4	NA	1	1	4	1	1	2	NA	7309.71	2398.97	15218.4	2585.38	2793.62	17887.7	NA
Fibronectin type III and SPRY domain-containing protein 1	Fsd1	Q7TPM6	25635.2	20559.7	12429.1	13245.4	14526.9	8364.15	12954.1	5	9	3	7	8	4	6	27095.4	13082.9	3592.73	7579.3	5808.84	3094.49	17036.8
Derlin-1 (Degradation in endoplasmic reticulum protein 1) (Der1-like protein 1)	Derl1 Der1	Q99J56	8326.31	35268	28170.1	12466.4	14529.4	47656.4	21767.8	1	1	2	3	2	1	1	1077.29	1004.78	14869.6	9448.97	9280.75	2814.82	792.137
Single-stranded DNA-binding protein, mitochondrial (Mt-SSB) (MtSSB)	Ssbp1	Q9CYR0	17612.1	12412.7	10158.2	5692.86	14532.9	8767.81	6467.61	1	3	1	3	2	2	1	815.763	8474.48	1977	3771.2	4752.14	4879.82	4290.88
Quinone oxidoreductase-like protein 2 (EC 1.-.-.-)		Q3UNZ8	NA	8314.18	31305.4	8521.3	14550	45947.2	7960.96	NA	1	7	1	6	3	4	NA	64.3931	28063.1	910.433	7797.71	54104.3	6944.44
EPM2A-interacting protein 1 (Laforin-interacting protein)	Epm2aip1 Kiaa0766	Q8VEH5	30859.2	18375.1	29975.6	18471.1	14554.8	22574.9	3636.52	10	11	10	15	8	9	1	18696.9	11052.3	19327.3	13120.1	8722.87	25624.5	2775.82
Glutamate receptor 4 (GluR-4) (GluR4) (AMPA-selective glutamate receptor 4) (GluR-D) (Glutamate receptor ionotropic, AMPA 4) (GluA4)	Gria4 Glur4	Q9Z2W8	19874.5	NA	54281.5	14005.7	14579.5	17774.6	NA	3	NA	20	5	5	2	NA	4390.02	NA	61455.6	10613.9	12874.3	21843.9	NA
SAP domain-containing ribonucleoprotein (Nuclear protein Hcc-1)	Sarnp Hcc1	Q9D1J3	22779.3	32568.8	57047.4	25831.1	14581.6	30188.4	9639.54	5	4	6	5	4	6	1	10662.8	14056.2	16522.1	10801	3701.04	11434.8	1820.12
Small acidic protein (Sid 2057)	Smap Sid2057	Q9R0P4	13990.6	16723.8	20517.4	30497	14585.8	18108.3	NA	1	1	1	1	1	1	NA	4612.74	1817.76	8669.82	6511.52	3831.22	2923.14	NA
Nardilysin (EC 3.4.24.61) (N-arginine dibasic convertase) (NRD convertase) (NRD-C) (Nardilysin convertase)	Nrdc Nrd1	Q8BHG1	8319.57	11770.5	12609.4	6424.54	14592.4	9648.47	NA	4	3	2	6	1	6	NA	3311.94	5457.26	6845.18	2489.06	3564.13	3816.29	NA
Somatomedin-B and thrombospondin type-1 domain-containing protein (RPE-spondin)	Sbspon Gm106 Rpesp	Q3UPR9	NA	NA	NA	NA	14612.6	44344.3	139590	NA	NA	NA	NA	8	13	16	NA	NA	NA	NA	5128.89	28463.2	141060
Geranylgeranyl transferase type-2 subunit alpha (EC 2.5.1.60) (Geranylgeranyl transferase type II subunit alpha) (Rab geranyl-geranyltransferase subunit alpha) (Rab GG transferase alpha) (Rab GGTase alpha) (Rab geranylgeranyltransferase subunit alpha)	Rabggta	Q9JHK4	36293	31819.8	36715.4	22196.5	14627.5	20577.9	18275.8	15	14	6	13	12	6	3	37380.2	31107.4	36985.7	14218.2	11898.6	23302.1	9563.36
Transcription elongation factor A protein 1 (Transcription elongation factor S-II protein 1) (Transcription elongation factor TFIIS.o)	Tcea1 Tceat	P10711	59961.6	25655.2	105982	14633.1	14632.7	17847.4	16667.3	3	5	8	6	3	7	2	91815.3	9689.8	320597	6975.08	8391.41	10101.1	3794.37
Rab-like protein 6 (GTP-binding protein Parf) (Rab-like protein 1) (RBEL1)	Rabl6 Parf	Q5U3K5	52140.1	35486.2	40130.7	21851.3	14642.9	17742.5	7798.92	4	6	5	7	6	2	1	28044.5	15923.2	22227.9	6361.54	5440.65	4506.19	1621.19
Advillin (Actin-binding protein DOC6) (p92)	Avil Advil	O88398	NA	135253	NA	78655.1	14645.8	64272.5	33736.9	NA	1	NA	1	16	46	32	NA	6857.86	NA	2579.17	12194.3	53599.2	23013.6
Coronin-2B	Coro2b	Q8BH44	46612.7	47883.8	48161.3	42775	14662.6	23638.3	14610	18	21	25	22	14	12	2	54522	46593.1	54140.2	34022	12819.2	22071.9	8820.27
Protein transport protein Sec23B (SEC23-related protein B)	Sec23b	Q9D662	6818.97	12078	21573.5	26217	14682.3	18346.6	8844.28	1	4	5	2	4	6	3	1288.34	9934.28	13562.4	27096.5	9056.8	19220.9	5179.88
Mitochondrial chaperone BCS1 (BCS1-like protein)	Bcs1l	Q9CZP5	43831.6	22863.7	20013.1	20665.9	14693.8	166562	72467	9	10	8	11	6	3	1	75611.3	16893.6	11859.3	42509.3	8570.99	239201	61349.7
Coatomer subunit alpha (Alpha-coat protein) (Alpha-COP) [Cleaved into: Xenin (Xenopsin-related peptide); Proxenin]	Copa	Q8CIE6	29576.7	16485.4	35874.8	19043.6	14696.3	33259.9	14749.4	19	25	19	24	20	39	17	23262.5	12391.9	40169.1	12594.7	10712.8	33860.1	12102.7
Aminopeptidase B (AP-B) (EC 3.4.11.6) (Arginine aminopeptidase) (Arginyl aminopeptidase) (Cytosol aminopeptidase IV)	Rnpep	Q8VCT3	29699.2	39981.5	32670	27021	14696.8	20378.9	12080.2	17	20	15	16	9	8	4	25336.3	34164.7	26571.1	19926.1	10063	16020.6	5952.16
Protein phosphatase PTC7 homolog (EC 3.1.3.16) (T-cell activation protein phosphatase 2C) (TA-PP2C)	Pptc7 Tapp2c	Q6NVE9	NA	65033	25945.9	14354.2	14698	6290.19	NA	NA	3	3	4	4	1	NA	NA	21754.4	6347.94	5524.07	7073.11	1940.35	NA
Ankyrin repeat domain-containing protein SOWAHA (Ankyrin repeat domain-containing protein 43) (Protein sosondowah homolog A)	Sowaha Ankrd43	Q8BLS7	NA	NA	NA	NA	14711.8	69488.9	104577	NA	NA	NA	NA	2	1	2	NA	NA	NA	NA	7788.11	14386.4	96121.4
Protein disulfide-isomerase A4 (EC 5.3.4.1) (Endoplasmic reticulum resident protein 72) (ER protein 72) (ERp-72) (ERp72)	Pdia4 Cai Erp72	P08003	21204.2	25949.2	19100.4	20378.3	14730.6	34594.8	19989	9	16	17	11	15	29	13	12214.6	19180	12025.2	14761.1	12187.7	29747.2	15685.9
Armadillo repeat-containing protein 6	Armc6	Q8BNU0	19403.9	14860.4	16801.9	26004.3	14731.8	11812.3	5385.48	5	5	1	5	3	7	1	13567	5227.43	3082.43	25736.7	7428.93	5730.4	2008.57
Cytoplasmic FMR1-interacting protein 2 (p53-inducible protein 121)	Cyfip2 Kiaa1168 Pir121	Q5SQX6	77002.7	83163.5	42466	60645.5	14746.8	15807.5	9400.87	40	39	26	39	11	14	3	129548	104649	78355	65754.6	13040.3	16581.4	5580.47
Catenin alpha-3 (Alpha T-catenin) (Cadherin-associated protein)	Ctnna3 Catna3	Q65CL1	107945	NA	21551	48624.3	14768.9	10858.7	21477.3	1	NA	10	2	11	5	26	55780.1	NA	13115.9	30995.9	9188.07	2390.4	16705.3
Coiled-coil domain-containing protein 92	Ccdc92 D5Bwg0834e	Q8VDN4	41289.6	64417.1	19684.1	46528.1	14775.8	20417.8	NA	2	2	5	2	6	5	NA	32947.7	60012.4	11538.1	38068.3	8156.26	11129	NA
UBX domain-containing protein 1 (Protein 2B28) (SAPK substrate protein 1) (UBA/UBX 33.3 kDa protein) (mY33K)	Ubxn1 D19Ertd721e Saks1	Q922Y1	15563.8	23339.2	25295	16586.6	14782.6	16118.7	18180.6	4	3	5	3	4	6	6	8762.52	7998.17	20031.5	9051.32	8942.84	16065.4	18950.6
Histone deacetylase 6 (HD6) (EC 3.5.1.98) (Histone deacetylase mHDA2)	Hdac6	Q9Z2V5	37838.6	20232.4	26850.1	15450.3	14786.8	17061.8	10881	2	2	2	2	2	2	1	40019.1	9030.92	11555.4	10372.2	1948.94	4597.44	2777.02
Cyclin-Y (Cyclin fold protein 1)	Ccny Cfp1	Q8BGU5	26916	33210	17672.3	24349.1	14794.1	8974.44	13718.2	4	7	3	6	4	2	2	22518.8	26351.2	9869.25	18475.8	10714.5	1495.05	9298.36
Neurofibromin (Neurofibromatosis-related protein NF-1)	Nf1	Q04690	21769.4	16015.9	21319.9	19046.2	14828.7	8967.43	10153.1	18	25	18	26	18	12	8	14504.3	14657.3	31290.6	18113.1	16959.9	5191.11	6265.25
COP9 signalosome complex subunit 6 (SGN6) (Signalosome subunit 6) (JAB1-containing signalosome subunit 6)	Cops6 Csn6	O88545	23024.4	25048	27383.9	18891	14829.6	17745.9	12078.5	7	12	9	11	12	9	7	15313.9	15049.2	23865	13532.3	7906.19	10443.8	5883.08
Malignant T-cell-amplified sequence 1 (MCT-1) (Multiple copies T-cell malignancies 1)	Mcts1	Q9DB27	37647.4	33303.3	31125.6	21879.3	14832.7	22769.9	26238.5	7	8	6	8	5	6	5	30317.6	30409	19180.9	26551.8	15631.3	17522.8	14517.7
Regulator of microtubule dynamics protein 3 (RMD-3) (mRMD-3) (Protein FAM82A2) (Protein FAM82C)	Rmdn3 Fam82a2 Fam82c	Q3UJU9	34784.2	24737.8	59255.7	18159.9	14833.9	26206.6	13301.8	5	8	16	8	4	5	2	21202.1	19831.2	50405.9	13039.4	10841.2	39051.3	11863.6
Phenylalanine--tRNA ligase beta subunit (EC 6.1.1.20) (Phenylalanyl-tRNA synthetase beta subunit) (PheRS)	Farsb Farsl Farslb Frsb	Q9WUA2	37153.4	25727.2	34273.5	24369.3	14837	63920.7	9467.34	14	12	15	18	12	25	5	24650.6	15791.1	18453.2	18348.1	8879.48	52847.5	4144.39
Eukaryotic translation initiation factor 2A (eIF-2A) [Cleaved into: Eukaryotic translation initiation factor 2A, N-terminally processed]	Eif2a D3Ertd194e	Q8BJW6	NA	17582.4	17664.8	14113.7	14848.7	27660.3	20055.3	NA	3	4	3	3	3	2	NA	11339.8	9105.26	8589.88	7308.81	10289.2	5816.72
Signal recognition particle 54 kDa protein (SRP54)	Srp54	P14576	11421.8	12443.3	14925.9	8966.59	14850	14410	NA	3	4	3	4	2	10	NA	6692.29	5539.55	11285.5	6410.97	1163.44	8734.82	NA
26S proteasome non-ATPase regulatory subunit 7 (26S proteasome regulatory subunit RPN8) (26S proteasome regulatory subunit S12) (Mov34 protein) (Proteasome subunit p40)	Psmd7 Mov-34 Mov34	P26516	28064.9	24424.6	29984.6	22555.6	14852.9	22033.4	9329.84	11	12	8	13	12	13	8	16636.1	22208.2	19064.3	15901.5	9612	16316.7	3766.02
SPRY domain-containing protein 7 (Chronic lymphocytic leukemia deletion region gene 6 protein homolog) (CLL deletion region gene 6 protein homolog)	Spryd7 Clld6	Q3TFQ1	20222	19069.3	14639.3	NA	14854.7	26839.9	NA	1	1	1	NA	1	1	NA	1008.41	1465.46	4092.17	NA	824.387	5750.05	NA
Cationic amino acid transporter 2 (CAT-2) (CAT2) (20.5) (Low affinity cationic amino acid transporter 2) (Solute carrier family 7 member 2) (T-cell early activation protein) (TEA)	Slc7a2 Atrc2 Tea	P18581	NA	14113.4	13488.2	19903.7	14858.2	12865.6	NA	NA	1	1	1	2	3	NA	NA	2612.69	2287.18	1867.97	2740.75	7685.15	NA
Protein ABHD17B (EC 3.-.-.-) (Alpha/beta hydrolase domain-containing protein 17B) (Abhydrolase domain-containing protein 17B)	Abhd17b	Q7M759	10541.9	19438.5	11902.4	13848.8	14868.4	NA	NA	3	2	3	3	2	NA	NA	8517.41	11636.4	8065.32	7672.06	8136.23	NA	NA
UPF0587 protein C1orf123 homolog		Q8BHG2	12186.5	20223.7	18637.8	12978.1	14873.3	11972.9	15193.7	1	1	3	3	3	3	3	2926.12	2018.63	11556.1	7179.95	5296.39	9032.6	6158.95
Tubulin-specific chaperone cofactor E-like protein (Leucine-rich repeat-containing protein 35)	Tbcel Lrrc35	Q8C5W3	NA	5849.23	11121.6	8416.3	14883.7	4979.16	7427.41	NA	1	2	3	1	3	1	NA	295.169	12026.5	8051.15	896.469	1265.32	1334.81
Serine/arginine repetitive matrix protein 2	Srrm2 Kiaa0324	Q8BTI8	35593.1	35016.8	31057.1	20895.6	14928.8	17813.7	9204.66	5	4	11	9	6	5	1	22958.6	25871	26645.2	16439.3	15558.4	10283.7	6459.67
General vesicular transport factor p115 (Protein USO1 homolog) (Transcytosis-associated protein) (TAP) (Vesicle-docking protein)	Uso1 Vdp	Q9Z1Z0	26612.5	24978.9	36994.5	27283.9	14934.3	35910.2	14207.6	12	12	11	15	8	18	6	30959	20152.7	32591.6	30129.2	13399.2	39027.6	6193.96
Protein canopy homolog 2 (MIR-interacting saposin-like protein) (Putative secreted protein ZSIG9) (Transmembrane protein 4)	Cnpy2 Msap Tmem4 Zsig9	Q9QXT0	20628	35054.6	32979.8	14876	14951.7	29232.9	15154.7	1	3	1	5	4	5	3	5028.01	25367.4	2574.35	7866.84	5732.35	21310.6	8726.99
Fragile X mental retardation syndrome-related protein 1 (mFxr1p)	Fxr1 Fxr1h	Q61584	11603.2	6645.59	8394.58	17194.1	14954.7	28534	NA	2	5	3	2	4	19	NA	2969.48	6247.46	3025.53	4051.39	7876.37	25435.6	NA
Signal transducer and activator of transcription 1	Stat1	P42225	NA	NA	3936.59	NA	14955.3	21940.6	11247.7	NA	NA	1	NA	4	8	3	NA	NA	890.536	NA	18084	14169.5	11336.9
Oxysterol-binding protein-related protein 2 (ORP-2) (OSBP-related protein 2)	Osbpl2	Q8BX94	26360.5	12482.3	19791.9	11607.8	14980	7592.64	NA	2	5	1	2	1	3	NA	7045.77	6768.76	2144.53	750.017	2078.2	3242.79	NA
AP-1 complex subunit sigma-1A (Adaptor protein complex AP-1 subunit sigma-1A) (Adaptor-related protein complex 1 subunit sigma-1A) (Clathrin assembly protein complex 1 sigma-1A small chain) (Clathrin coat assembly protein AP19) (Golgi adaptor HA1/AP1 adaptin sigma-1A subunit) (HA1 19 kDa subunit) (Sigma 1a subunit of AP-1 clathrin) (Sigma-adaptin 1A) (Sigma1A-adaptin)	Ap1s1 Ap19	P61967	50518.9	35284.6	35567.2	28202	14981.5	14074.4	2124.86	3	4	3	5	2	4	1	36684.4	30140.8	26504.6	19075.3	1623.08	12585	1298.8
Pleiotrophin (PTN) (Heparin-binding brain mitogen) (HBBM) (Heparin-binding growth factor 8) (HBGF-8) (Heparin-binding growth-associated molecule) (HB-GAM) (Heparin-binding neutrophic factor) (HBNF) (Osteoblast-specific factor 1) (OSF-1)	Ptn	P63089	22843	27714.6	2043.55	50424.6	14990.1	10774.7	NA	4	3	1	3	2	2	NA	23061.7	15940.8	1527.85	32587	5171.38	1359.79	NA
Actin-related protein 3B (ARP3-beta) (Actin-like protein 3B)	Actr3b	Q641P0	72990.7	49379	32712.6	68464.8	15018.3	5305.33	NA	11	15	10	14	3	2	NA	44918.7	34643	18198.8	38968.5	15150.6	2635.16	NA
Prolyl endopeptidase-like (EC 3.4.21.-) (Prolylendopeptidase-like)	Prepl Kiaa0436	Q8C167	17419.2	23339	20229.7	14824.7	15020.8	16208.5	9207.2	11	6	7	13	19	14	4	11624	22771.7	10390.4	10922.8	12851.9	12241.5	9849.73
Phosphatidylinositol 5-phosphate 4-kinase type-2 beta (EC 2.7.1.149) (1-phosphatidylinositol 5-phosphate 4-kinase 2-beta) (Diphosphoinositide kinase 2-beta) (Phosphatidylinositol 5-phosphate 4-kinase type II beta) (PI(5)P 4-kinase type II beta) (PIP4KII-beta) (PtdIns(5)P-4-kinase isoform 2-beta)	Pip4k2b Pip5k2b	Q80XI4	35951.4	43604.4	28440.5	41336.8	15021.5	9155.92	19661.7	16	15	10	15	9	6	2	30590.3	35150.3	21268.7	32346.4	11964	7339.98	6920.98
Serine/threonine-protein kinase OSR1 (EC 2.7.11.1) (Oxidative stress-responsive 1 protein)	Oxsr1 Osr1	Q6P9R2	24327.7	32161.3	30235.3	18253.9	15025	19856.2	27526	6	8	6	10	7	12	8	10168.9	20458.2	17809.3	10778.3	7852.44	12027.1	20896.8
Probable C-mannosyltransferase DPY19L1 (EC 2.4.1.-) (Dpy-19-like protein 1) (Protein dpy-19 homolog 1)	Dpy19l1	A6X919	16346.5	NA	NA	17471	15042.3	NA	NA	1	NA	NA	1	1	NA	NA	2807.18	NA	NA	1377.56	3408.91	NA	NA
Putative phospholipase B-like 2 (EC 3.1.1.-) (66.3 kDa protein) (76 kDa protein) (p76) (LAMA-like protein 2) (Lamina ancestor homolog 2) (Phospholipase B domain-containing protein 2) [Cleaved into: Putative phospholipase B-like 2 28 kDa form; Putative phospholipase B-like 2 40 kDa form; Putative phospholipase B-like 2 15 kDa form]	Plbd2	Q3TCN2	21266.6	23031.5	NA	12345.1	15049.2	34504.7	13718.3	4	3	NA	3	4	10	3	13336.4	18403.2	NA	9121.1	15398.5	37458.5	10942.5
Membrane-associated phosphatidylinositol transfer protein 1 (Drosophila retinal degeneration B homolog 1) (RdgB1) (Mpt-1) (Phosphatidylinositol transfer protein, membrane-associated 1) (PITPnm 1) (Pyk2 N-terminal domain-interacting receptor 2) (NIR-2)	Pitpnm1 Dres9 Mpt1 Nir2 Pitpnm	O35954	29643.3	25009.7	42781.2	29554	15050.8	35986.4	NA	15	12	22	24	9	5	NA	20595.7	15502	30748.2	38821.9	7639.48	47426.6	NA
Density-regulated protein (DRP)	Denr	Q9CQJ6	8621.07	19830.1	9999.57	17619.5	15057.2	5770.97	NA	1	4	1	4	2	2	NA	5100.14	8513.21	2211.42	4975.05	4347.22	2126.1	NA
Beta-arrestin-1 (Arrestin beta-1)	Arrb1	Q8BWG8	34997.9	66470	76799.3	36903.4	15101.4	22127.1	27060.5	9	9	6	8	6	6	7	28363.5	105425	101804	47166.9	6801.66	7979.17	67969.2
RuvB-like 2 (EC 3.6.4.12) (p47 protein)	Ruvbl2	Q9WTM5	26904.2	28488.1	33103.9	13723.7	15110	20220.9	19310.4	6	7	10	8	4	12	7	9516.84	12246.2	9597.34	7920.5	5309.3	8789.85	6618.29
1-phosphatidylinositol 4,5-bisphosphate phosphodiesterase beta-1 (EC 3.1.4.11) (PLC-154) (Phosphoinositide phospholipase C-beta-1) (Phospholipase C-beta-1) (PLC-beta-1)	Plcb1 Plcb	Q9Z1B3	79350	95416.7	24257	64927.1	15114.2	9936.06	13288.6	66	68	26	70	18	12	14	96172.5	107212	19773.4	60013.3	9208.9	9814.85	11905.8
Golgi-associated plant pathogenesis-related protein 1 (GAPR-1) (Golgi-associated PR-1 protein) (Glioma pathogenesis-related protein 2) (GliPR 2)	Glipr2 Gapr1	Q9CYL5	NA	NA	23838.4	NA	15123.2	15262.1	16704.2	NA	NA	3	NA	2	2	3	NA	NA	12823.1	NA	7849.75	8433.55	11653.6
Protein farnesyltransferase subunit beta (FTase-beta) (EC 2.5.1.58) (CAAX farnesyltransferase subunit beta) (Ras proteins prenyltransferase subunit beta)	Fntb	Q8K2I1	20779.8	16899.9	20420.4	8541.16	15129	17010.2	19245.2	1	2	2	2	3	6	4	3987.78	3956.84	3647.66	944.498	5637.82	12735.2	12018.5
Pyridoxal-dependent decarboxylase domain-containing protein 1 (EC 4.1.1.-)	Pdxdc1	Q99K01	5526.18	16613.6	13264.4	15609.9	15133.4	32777.5	16347.4	3	3	7	6	9	13	2	2665.34	9216.72	6801.36	11097.4	10760	24921.4	11841.9
Alpha-actinin-1 (Alpha-actinin cytoskeletal isoform) (F-actin cross-linking protein) (Non-muscle alpha-actinin-1)	Actn1	Q7TPR4	94294.4	126641	23173.3	96988.9	15136.7	18961.1	29638.4	49	60	16	54	19	21	23	82860.6	133577	15614.9	91969.1	8077.94	13663.5	19635
Serine/threonine-protein kinase B-raf (EC 2.7.11.1) (Proto-oncogene B-Raf)	Braf B-raf	P28028	13457.1	40951.6	13379	13573.1	15143.3	33714.3	22583.1	8	10	6	8	4	1	1	6309.29	71635.5	7970.35	8389.62	12315.5	3091.52	10453.6
Exopolyphosphatase PRUNE1 (EC 3.6.1.1) (PRUNEM1)	Prune1 Prune	Q8BIW1	30894.3	21718.5	36894.3	18804.8	15147.6	12951.3	13627.1	11	11	10	8	7	8	6	38105.3	12180	16103	8540.35	6625.63	7096.8	7205.54
Calpain-1 catalytic subunit (EC 3.4.22.52) (Calcium-activated neutral proteinase 1) (CANP 1) (Calpain mu-type) (Calpain-1 large subunit) (Micromolar-calpain) (muCANP)	Capn1 Canp1 Capa1	O35350	13370	2890.78	10898.9	8593.69	15148.3	27055.6	29030.2	1	2	5	8	19	27	23	6549.66	743.349	5517.23	8692.35	8591.59	17235.8	17216.8
Cysteine protease ATG4B (EC 3.4.22.-) (AUT-like 1 cysteine endopeptidase) (Autophagin-1) (Autophagy-related cysteine endopeptidase 1) (Autophagy-related protein 4 homolog B)	Atg4b Apg4b Autl1 Kiaa0943	Q8BGE6	29318.4	15050.2	13666.9	17386.8	15159.9	16287.5	17553.7	2	1	2	3	5	4	4	9461.71	2701.27	3660.68	6309.86	6518.38	7386.88	11625.4
Podocalyxin-like protein 2 (Endoglycan)	Podxl2	Q8CAE9	15476.6	NA	14694.1	13302.5	15174.6	NA	NA	1	NA	1	1	1	NA	NA	1636.39	NA	1486.62	448.087	705.149	NA	NA
ATP-dependent RNA helicase DHX36 (EC 3.6.4.13) (DEAH box protein 36) (MLE-like protein 1) (RNA helicase associated with AU-rich element ARE)	Dhx36 Ddx36 Kiaa1488 Mlel1	Q8VHK9	6018.43	47229.5	24490.9	22130.4	15186.4	5118.62	1594.64	1	4	3	2	1	2	1	796.603	61955.8	32064.2	30700	5741.23	3437.33	1060.46
E3 ubiquitin-protein ligase MARCH5 (EC 2.3.2.27) (Membrane-associated RING finger protein 5) (Membrane-associated RING-CH protein V) (MARCH-V) (RING-type E3 ubiquitin transferase MARCH5)	March5	Q3KNM2	28130.4	19515.6	23626.9	24960.7	15199.9	14176.6	NA	4	5	4	4	5	2	NA	9630.45	12224.9	6113.84	11424.6	11592.9	8466.64	NA
Legumain (EC 3.4.22.34) (Asparaginyl endopeptidase) (Protease, cysteine 1)	Lgmn Prsc1	O89017	29478.3	17133.7	7421.55	10301.7	15208.6	43318.2	16057.2	1	2	1	3	3	5	2	2473.65	8671.21	389.143	6853.72	9277.46	42891.2	10483.9
Estradiol 17-beta-dehydrogenase 8 (EC 1.1.1.62) (17-beta-hydroxysteroid dehydrogenase 8) (17-beta-HSD 8) (3-ketoacyl-[acyl-carrier-protein] reductase alpha subunit) (KAR alpha subunit) (3-oxoacyl-[acyl-carrier-protein] reductase) (EC 1.1.1.-) (Protein Ke6) (Ke-6) (Testosterone 17-beta-dehydrogenase 8) (EC 1.1.1.239)	Hsd17b8 H2-Ke6 Hke6	P50171	16666.7	39194.3	25538	17218.3	15212.2	21909.5	11224.5	3	6	3	5	6	4	2	11317.2	38627.5	17015.8	10220.3	11738.7	19059.2	8331.7
Formin-binding protein 1 (Formin-binding protein 17)	Fnbp1 Fbp17 Kiaa0554	Q80TY0	9313.66	11500.2	17161.8	8572.82	15229.2	24807	24598.8	4	4	9	5	7	7	3	3717.82	4811.31	12439.9	6595.37	9504.06	25628.9	14144.9
PH and SEC7 domain-containing protein 3 (Exchange factor for ADP-ribosylation factor guanine nucleotide factor 6) (Pleckstrin homology and SEC7 domain-containing protein 3)	Psd3 Efa6d Kiaa0942	Q2PFD7	58469.5	35069	33512.4	48554.6	15230.1	16154.2	12703.4	31	28	25	30	1	3	1	62179.4	37937.2	31199.8	42624.3	3120.69	13789	1656.45
Coronin-2A	Coro2a	Q8C0P5	30699.9	24033	27679.2	21043.9	15249.8	19770.7	13955	5	2	3	8	2	5	1	31877.4	17805.7	14769.2	17492.7	2340.57	14424.1	5662.04
Leucine-rich PPR motif-containing protein, mitochondrial (130 kDa leucine-rich protein) (LRP 130) (mLRP130)	Lrpprc Lrp130	Q6PB66	24014.7	28504.2	23834.3	19783.4	15260.8	19445.1	27514.8	47	49	30	43	30	45	3	26346.6	33012.8	24672.8	15778.9	12292.3	20768.1	24297.9
T-complex protein 11-like protein 1	Tcp11l1	Q8BTG3	17211.9	9767.68	27031.3	5421.31	15264.1	18144.8	14120	3	3	6	4	10	9	6	5304.51	3442.8	10128.3	4285.02	10772.6	11927	8812.42
THO complex subunit 2 (Tho2)	Thoc2	B1AZI6	27589.1	16371.2	33320.1	NA	15265.6	9033.47	11683.8	1	2	3	NA	1	3	1	5155.95	17679.7	34161.5	NA	1867.81	10501	3100.11
Probable threonine--tRNA ligase 2, cytoplasmic (EC 6.1.1.3) (Threonyl-tRNA synthetase) (ThrRS) (Threonyl-tRNA synthetase-like protein 2)	Tarsl2	Q8BLY2	21847.7	23434.5	20938.8	21438.5	15266.9	27837.2	9687.05	12	12	6	13	7	22	1	16285.2	17366.8	18338.8	24465	18331.9	26938.2	2736.84
Long-chain fatty acid transport protein 4 (FATP-4) (Fatty acid transport protein 4) (EC 6.2.1.-) (Solute carrier family 27 member 4)	Slc27a4 Acsvl4 Fatp4	Q91VE0	26160.4	23971.5	26904.4	20432.5	15270.5	22783.5	18844	12	9	14	16	9	21	3	14856.6	10425	15884	12470.3	8947.91	16597.7	17764
Myosin regulatory light polypeptide 9 (Myosin regulatory light chain 2, smooth muscle isoform) (Myosin regulatory light chain 9)	Myl9 Myrl2	Q9CQ19	21022.5	5160.39	34942.5	9230.04	15276.8	22282.8	46355	1	2	3	1	2	4	3	8212.13	2131.37	21635.9	939.457	6982.3	11633.9	12936.6
Centromere protein V (CENP-V) (Proline-rich protein 6)	Cenpv Prr6	Q9CXS4	31283.8	56770.7	41432.5	20953	15278.5	20387.2	9213.07	7	11	15	9	4	4	2	23163.9	84343.9	37040.3	11830.5	3772.3	12942.3	6033.91
Calcium uniporter protein, mitochondrial	Mcu	Q3UMR5	32653.6	38630.3	44190.4	24755.6	15283.9	14193.2	8933.11	8	11	9	9	7	9	2	31184	36307.4	35049	24626.9	11383.8	10810.3	2649.73
Coiled-coil domain-containing protein 22	Ccdc22 DXImx40e	Q9JIG7	16891.7	10383.9	23998.4	13147.1	15286.6	15601.8	18978.4	5	4	4	4	2	4	2	5714.43	3466.5	14823.2	7259.07	10192.7	5150.19	16517.1
Myosin-14 (Myosin heavy chain 14) (Myosin heavy chain, non-muscle IIc) (Non-muscle myosin heavy chain IIc) (NMHC II-C)	Myh14	Q6URW6	14308.5	12517.4	33640.5	11650.8	15292.6	19252.5	25994.7	6	12	20	13	37	33	53	10748.9	6228.95	88827.7	7813.2	10218.4	21493.6	26359.7
Ribose-phosphate pyrophosphokinase 2 (EC 2.7.6.1) (Phosphoribosyl pyrophosphate synthase II) (PRS-II)	Prps2	Q9CS42	12466.7	11261.6	NA	21157.1	15298.2	30685.5	7985.02	2	3	NA	2	3	2	1	4759.92	6072.03	NA	2027.28	7420.07	24935.8	2523.93
Protein dpy-30 homolog (Dpy-30-like protein) (Dpy-30L)	Dpy30	Q99LT0	31561.8	12072.3	39592.2	8996.28	15315.2	19369.8	8730.51	3	2	4	1	1	4	2	38764.7	7003.56	50374.9	3033.54	3777.59	20476.3	3151.37
Ribulose-phosphate 3-epimerase (EC 5.1.3.1) (Ribulose-5-phosphate-epimerase)	Rpe	Q8VEE0	NA	24844.8	11743.3	NA	15319.4	33537.9	NA	NA	1	2	NA	2	1	NA	NA	5135.52	4537.44	NA	11136.3	5099.82	NA
WD repeat-containing protein 13	Wdr13	Q91V09	37921.5	24661.2	25086.8	20385.7	15330.2	10652	8587.72	11	12	9	16	4	6	1	37586.8	16025.1	34691.4	14216.3	5986.46	6236.29	898.82
MOB kinase activator 1B (Mob1 homolog 1A) (Mps one binder kinase activator-like 1A)	Mob1b Mobkl1a	Q8BPB0	18604.6	15822.9	32063.4	11883.2	15331.5	25491.6	19061.7	1	1	1	2	1	1	2	3857.46	2327.72	3174.41	5704.1	1033.19	2710.81	13336.7
MOB kinase activator 1A (Mob1 homolog 1B) (Mps one binder kinase activator-like 1B)	Mob1a Mobk1b Mobkl1b	Q921Y0	18604.6	15822.9	32063.4	11883.2	15331.5	25491.6	19061.7	1	1	1	2	1	1	2	3857.46	2327.72	3174.41	5704.1	1033.19	2710.81	13336.7
Talin-2	Tln2	Q71LX4	22454.8	23845.6	14782.5	19588.8	15333.1	20788.7	13956.8	41	50	24	51	41	50	24	15207.3	17859.3	12361.6	11795.5	10064.7	13657	8854.93
26S proteasome non-ATPase regulatory subunit 3 (26S proteasome regulatory subunit RPN3) (26S proteasome regulatory subunit S3) (Proteasome subunit p58) (Transplantation antigen P91A) (Tum-P91A antigen)	Psmd3 P91a Tstap91a	P14685	27440.7	40673.1	31089.8	20246.1	15346.8	19645.5	13613.5	20	20	14	28	20	24	12	20955	90477.8	22861.7	16144.8	11578.5	14884.8	6485.57
Casein kinase I isoform delta (CKI-delta) (CKId) (EC 2.7.11.1) (Tau-protein kinase CSNK1D) (EC 2.7.11.26)	Csnk1d Hckid	Q9DC28	31113.6	25868.1	41559.7	26326.4	15368.6	17145.1	28234.4	7	8	6	9	5	5	1	34713.5	27859.9	77803.3	31349.5	14710.6	15627.9	2533.2
Dynactin subunit 6 (Dynactin subunit p27) (Protein WS-3)	Dctn6 Ws3	Q9WUB4	33501.7	28413.4	29764.3	19918.8	15385.6	22675.1	NA	2	2	1	2	2	3	NA	18896.5	10594.1	9414.02	14698.4	10506	19125.2	NA
Serine protease inhibitor A3F (Serpin A3F)	Serpina3f	Q80X76	NA	NA	NA	NA	15398.9	NA	NA	NA	NA	NA	NA	1	NA	NA	NA	NA	NA	NA	7704.04	NA	NA
Cytochrome b5	Cyb5a Cyb5	P56395	33387	38059.1	25164.4	42032.3	15402.5	38587.7	83787.6	5	4	5	7	5	7	6	18295.9	20411.7	16016.4	23036.1	4128.43	20724.5	53870.9
Dolichyl-diphosphooligosaccharide--protein glycosyltransferase subunit STT3A (Oligosaccharyl transferase subunit STT3A) (STT3-A) (EC 2.4.99.18) (B5) (Integral membrane protein 1)	Stt3a Itm1	P46978	21580.5	25795.5	14262.9	20687.5	15404.8	39492.7	17538.8	4	2	3	6	4	10	4	11466.8	20622.9	4499.43	17600.1	9163.12	30964.3	12400.5
Cyclin-dependent kinase 18 (EC 2.7.11.22) (Cell division protein kinase 18) (PCTAIRE-motif protein kinase 3) (Serine/threonine-protein kinase PCTAIRE-3)	Cdk18 Pctaire3 Pctk3	Q04899	8692.9	4108.02	NA	1808.99	15433.9	NA	NA	1	2	NA	1	3	NA	NA	2682.46	897.215	NA	66.4468	16793.5	NA	NA
Vigilin (High density lipoprotein-binding protein) (HDL-binding protein)	Hdlbp	Q8VDJ3	28864.2	21198.3	22722.7	17301.6	15435.8	35231.4	18013.7	6	7	9	12	15	27	10	25825	15941.5	20032.5	12186.4	13708	31895.3	11286.8
Small nuclear ribonucleoprotein G (snRNP-G) (Sm protein G) (Sm-G) (SmG)	Snrpg	P62309	31607.7	39569.2	65616.8	32768.3	15449.9	37155.4	15322.9	3	3	3	2	3	3	3	15029.1	17375.9	20620.9	16353.3	11801.2	24814.2	7179.39
Protein piccolo (Aczonin) (Brain-derived HLMN protein) (Multidomain presynaptic cytomatrix protein)	Pclo Acz	Q9QYX7	28617	26512.8	29668.3	28150.9	15450.9	13890.9	10691.1	63	83	65	101	12	1	1	23160	24640.8	29305.1	27387.5	16176.3	6901.39	8617.77
Heterogeneous nuclear ribonucleoprotein D-like (hnRNP D-like) (hnRNP DL) (JKT41-binding protein)	Hnrnpdl Hnrpdl Jktbp	Q9Z130	33574.3	32940.4	44607.3	25026.2	15453.5	31919.6	4467.67	9	7	9	8	4	6	1	16423.9	18494.1	33245.8	16786.5	6725.97	15576.7	516.824
Ubiquinone biosynthesis protein COQ9, mitochondrial	Coq9	Q8K1Z0	26453.7	22968.3	18880.2	16457	15467.4	5176.57	NA	6	4	7	8	8	3	NA	17565.6	10475.7	16499.9	6944.17	5691.98	3442.7	NA
Actin-binding LIM protein 2 (abLIM-2) (Actin-binding LIM protein family member 2)	Ablim2	Q8BL65	NA	NA	25978	NA	15478.4	NA	9218.38	NA	NA	18	NA	15	NA	3	NA	NA	21401.1	NA	12646.9	NA	4123.85
Vesicular glutamate transporter 1 (VGluT1) (Brain-specific Na(+)-dependent inorganic phosphate cotransporter) (Solute carrier family 17 member 7)	Slc17a7 Bnpi Vglut1	Q3TXX4	174149	190837	122809	201892	15484.9	47569.9	NA	8	15	15	14	2	1	NA	153699	186138	136969	223939	10502.3	44647.9	NA
Serpin H1 (47 kDa heat shock protein) (Collagen-binding protein) (Colligin) (Serine protease inhibitor J6)	Serpinh1 Cbp1 Hsp47	P19324	11696.3	NA	20480.4	8602.48	15484.9	45724.9	59912.1	3	NA	7	1	10	23	25	5272.03	NA	14323.8	1941.89	9828.71	44502.2	60436.1
Clusterin (Apolipoprotein J) (Apo-J) (Clustrin) (Sulfated glycoprotein 2) (SGP-2) [Cleaved into: Clusterin beta chain; Clusterin alpha chain]	Clu Apoj Msgp-2	Q06890	28687.5	45731.7	10157.1	30166.1	15510.6	20942.8	17757.9	11	13	2	11	5	9	7	23492.8	28489	4810.22	22850.2	15570.1	15366.7	8862.33
Heat shock-related 70 kDa protein 2 (Heat shock protein 70.2)	Hspa2 Hcp70.2 Hsp70-2	P17156	75418.5	55124.3	35259.7	49662.7	15558.3	114503	34307.9	10	14	5	13	10	7	3	112137	94649.7	22692.2	58415.5	14029.6	279888	27175.9
Filamin-A (FLN-A) (Actin-binding protein 280) (ABP-280) (Alpha-filamin) (Endothelial actin-binding protein) (Filamin-1) (Non-muscle filamin)	Flna Fln Fln1	Q8BTM8	19399	14486.1	20697.3	13063.9	15560.3	29146.6	45965.9	8	7	25	14	35	80	81	11110.3	6827.37	11712.3	7211.94	10926.8	26208.7	49031.1
Heterogeneous nuclear ribonucleoprotein F (hnRNP F) [Cleaved into: Heterogeneous nuclear ribonucleoprotein F, N-terminally processed]	Hnrnpf Hnrpf	Q9Z2X1	10252.7	14237.2	85038.9	13315.8	15586.3	22840.2	14834.4	4	6	16	6	2	12	2	4925.28	7007.7	121977	5966.28	6267.88	19636.2	10314
Zinc transporter ZIP12 (Solute carrier family 39 member 12) (Zrt- and Irt-like protein 12) (ZIP-12)	Slc39a12 Zip12	Q5FWH7	16743.9	6508.24	24374.5	8306	15608.3	NA	NA	2	2	2	3	5	NA	NA	4645.54	2377.53	5844.84	5289.18	9037.82	NA	NA
BRCA1-A complex subunit RAP80 (Receptor-associated protein 80) (Ubiquitin interaction motif-containing protein 1)	Uimc1 Rap80 Rip110 Rxrip110	Q5U5Q9	71392.6	53839.1	30914.7	63287.7	15620.1	NA	NA	2	2	2	2	2	NA	NA	52691.9	31779	4288.75	8364.05	9021.06	NA	NA
Peptidyl-prolyl cis-trans isomerase FKBP5 (PPIase FKBP5) (EC 5.2.1.8) (51 kDa FK506-binding protein) (51 kDa FKBP) (FKBP-51) (FK506-binding protein 5) (FKBP-5) (Rotamase)	Fkbp5 Fkbp51	Q64378	NA	9016.31	NA	NA	15630.6	16025.4	NA	NA	1	NA	NA	2	2	NA	NA	779.206	NA	NA	12597.3	5301.76	NA
Mitochondrial import receptor subunit TOM34 (Translocase of outer membrane 34 kDa subunit)	Tomm34	Q9CYG7	19061.5	16195.3	18489.5	15488.8	15638.3	26289.6	18050.6	8	8	8	12	11	15	9	12459	12933.9	14216.8	10905.8	10919.1	19425.9	10955.4
Ubiquitin-like modifier-activating enzyme ATG7 (ATG12-activating enzyme E1 ATG7) (Autophagy-related protein 7) (APG7-like) (mAGP7) (Ubiquitin-activating enzyme E1-like protein)	Atg7 Apg7l	Q9D906	30451.7	22195	22081.9	19311	15682.6	22820.8	27089	7	7	10	11	7	7	4	31911.8	13514.8	19474.6	22319.7	9682.25	19307.5	26476.6
Gamma-aminobutyric acid type B receptor subunit 1 (GABA-B receptor 1) (GABA-B-R1) (GABA-BR1) (GABABR1) (Gb1)	Gabbr1	Q9WV18	38783.8	36601	38502	42556.2	15686.7	21638.6	NA	11	9	12	13	5	11	NA	24462.4	18974.6	22181.8	27176.7	10901.2	15098.9	NA
Protein dopey-2	Dopey2 Kiaa0933	Q3UHQ6	12651.9	529.339	1314.11	NA	15687.5	7966.2	6407.67	3	2	1	NA	1	3	4	17192.3	143.65	386.958	NA	8167.02	6572.21	10487.8
Phosphatidylinositol transfer protein beta isoform (PI-TP-beta) (PtdIns transfer protein beta) (PtdInsTP beta)	Pitpnb	P53811	29422.5	27130.5	19516.7	26155.2	15697.4	23840.4	23753.8	2	2	3	3	3	1	1	31167.5	28081.5	15617.2	27364.3	20630.1	4319.03	4442.78
AP-3 complex subunit mu-2 (Adaptor-related protein complex 3 subunit mu-2) (Clathrin assembly protein assembly protein complex 3 mu-2 medium chain) (Clathrin coat assembly protein AP47 homolog 2) (Clathrin coat-associated protein AP47 homolog 2) (Golgi adaptor AP-1 47 kDa protein homolog 2) (HA1 47 kDa subunit homolog 2) (Mu3B-adaptin) (m3B) (P47B)	Ap3m2	Q8R2R9	43460.7	46367.4	38612.5	45731.1	15699.1	13455.8	NA	11	8	8	10	7	2	NA	26413.3	23235.4	17697.8	21582	5863.37	5582.14	NA
Glutamate carboxypeptidase 2 (EC 3.4.17.21) (Folate hydrolase 1) (Folylpoly-gamma-glutamate carboxypeptidase) (FGCP) (Glutamate carboxypeptidase II) (GCPII) (Membrane glutamate carboxypeptidase) (mGCP) (N-acetylated-alpha-linked acidic dipeptidase I) (NAALADase I) (Prostate-specific membrane antigen homolog) (Pteroylpoly-gamma-glutamate carboxypeptidase)	Folh1 Mopsm Naalad1	O35409	34075.5	18033.7	24455.2	25150.7	15700.5	12729.8	24853.3	1	2	2	1	10	6	2	6550.01	16289.1	11478.1	1986.49	7505.48	6030.01	22797.3
PITH domain-containing protein 1	Pithd1 Trp26	Q8BWR2	18909.5	20326.2	15883.7	13971.4	15708.9	10428.4	7749.29	3	5	3	6	3	1	1	11246.2	13702	7847.22	7313.02	2216.38	171.179	300.035
Choline O-acetyltransferase (CHOACTase) (ChAT) (Choline acetylase) (EC 2.3.1.6)	Chat	Q03059	NA	18771.7	NA	2741.04	15711.5	6078.65	20512	NA	8	NA	1	3	2	11	NA	8572.24	NA	526.52	13155.1	2057.46	11282.8
Ferrochelatase, mitochondrial (EC 4.99.1.1) (Heme synthase) (Protoheme ferro-lyase)	Fech	P22315	27077.8	21736.5	58739.9	17268.4	15726.2	16488	16490.7	6	10	9	12	9	10	2	24864.7	30256	180355	14077.5	19340.8	20341.3	10625
Sorting nexin-4	Snx4	Q91YJ2	29967	22712.2	18769.5	20672.5	15733.8	9330.75	15143.4	7	7	5	9	4	5	3	16265.7	15057.3	9045.03	8843.44	5056.32	2813.82	5696.68
Microtubule-associated serine/threonine-protein kinase 4 (EC 2.7.11.1)	Mast4	Q811L6	19728.5	NA	NA	NA	15757.1	18697.8	63615.1	2	NA	NA	NA	2	1	1	19048.5	NA	NA	NA	23918	2421.99	20403.2
Unconventional myosin-XVIIIa (Molecule associated with JAK3 N-terminus) (MAJN) (Myosin containing a PDZ domain) (Surfactant protein receptor SP-R210) (SP-R210)	Myo18a Myspdz	Q9JMH9	32324.4	22924.6	21246.1	20744.6	15759.8	15040.2	14346.4	41	38	23	51	29	27	13	36007.8	24579.9	16834.9	21839.3	16177.1	11691.6	9704.78
Transformer-2 protein homolog beta (TRA-2 beta) (TRA2-beta) (Silica-induced gene 41 protein) (SIG-41) (Splicing factor, arginine/serine-rich 10) (Transformer-2 protein homolog B)	Tra2b Sfrs10 Silg41	P62996	28410.2	16475.7	42715.5	19816.5	15768.9	30116.2	NA	4	4	6	6	3	7	NA	20500.8	12300.9	32485.1	16775.5	6370.41	29181.2	NA
Tubulin-specific chaperone D (Beta-tubulin cofactor D) (Tubulin-folding cofactor D)	Tbcd	Q8BYA0	7152.08	8383.91	11693.6	4058.37	15806	15128.5	13211.7	5	4	5	4	7	11	8	4959.17	3379.39	5204.36	3584.77	11029.9	7485.24	11478.6
Translocon-associated protein subunit delta (TRAP-delta) (Signal sequence receptor subunit delta) (SSR-delta)	Ssr4	Q62186	17194.4	20488.7	23513.2	21865.4	15807.9	49366.9	23494.1	2	2	3	4	4	4	1	9405.28	5096.05	7172.23	7130.62	8034.61	23092.5	4801.87
ATP-binding cassette sub-family B member 9 (ATP-binding cassette transporter 9) (ABC transporter 9 protein) (mABCB9) (TAP-like protein) (TAPL)	Abcb9 Kiaa1520	Q9JJ59	6161.61	16122.1	7851.23	32423.2	15825.5	21464.3	20498.1	1	3	1	3	4	2	2	1492.74	12102.5	1803.07	43415.2	11019.3	5762.11	17949.6
Sodium/hydrogen exchanger 1 (Na(+)/H(+) exchanger 1) (NHE-1) (Solute carrier family 9 member 1)	Slc9a1 Nhe1	Q61165	15895.8	27129.4	33822.8	13668.6	15826.4	NA	13560.9	1	7	1	4	6	NA	4	4058.2	13241.9	3108.7	7899.57	8414.47	NA	5773.88
NADPH--cytochrome P450 reductase (CPR) (P450R) (EC 1.6.2.4)	Por	P37040	41785.6	29376.4	35802.7	22437.3	15831.3	24960.5	29612.4	11	19	16	20	19	13	7	36280.1	25567.1	47353.5	20311	12559.8	21155.6	27506.1
GTPase-activating protein and VPS9 domain-containing protein 1 (GAPex-5) (Rab5-activating protein 6)	Gapvd1 Gapex5 Kiaa1521	Q6PAR5	37882.7	20576.4	27585.8	11646.1	15832.4	26253.4	13379.2	2	4	4	10	2	1	1	25348.9	21003.5	14868.4	15180.3	6037	2998.17	4702.48
Protein lunapark (Protein ulnaless)	Lnp Kiaa1715 Uln	Q7TQ95	22441.4	28609.8	34371.8	27066.4	15840.1	20229.9	22945.1	6	8	6	9	6	11	2	14281.2	20895.7	23520	22140.5	13167.3	13752.6	4039.59
Arsenite methyltransferase (EC 2.1.1.137) (Methylarsonite methyltransferase) (S-adenosyl-L-methionine:arsenic(III) methyltransferase)	As3mt Cyt19	Q91WU5	NA	NA	NA	NA	15843.2	NA	NA	NA	NA	NA	NA	1	NA	NA	NA	NA	NA	NA	1106.61	NA	NA
Collagen alpha-1(XV) chain [Cleaved into: Restin (Endostatin-XV)]	Col15a1	O35206	NA	NA	2108.57	NA	15874.5	60300.8	218746	NA	NA	1	NA	12	25	27	NA	NA	433.718	NA	7332.08	49812.7	183164
Serine/threonine-protein phosphatase PP1-alpha catalytic subunit (PP-1A) (EC 3.1.3.16)	Ppp1ca Ppp1a	P62137	74749.7	132959	33453.3	49783.9	15879.1	29833.9	18992.1	5	7	6	7	7	5	3	44373.5	86298.1	18907.4	30171.7	7638.92	21169.6	11266.1
Neuronal cell adhesion molecule (Nr-CAM) (Neuronal surface protein Bravo) (mBravo) (NgCAM-related cell adhesion molecule) (Ng-CAM-related)	Nrcam Kiaa0343	Q810U4	47483.6	37817.8	39710.3	52612.8	15886.4	NA	NA	36	33	32	38	22	NA	NA	31976.8	25579.9	27525.3	35152.4	10026.6	NA	NA
MICOS complex subunit Mic27 (Apolipoprotein O-like) (Protein FAM121A)	Apool Fam121a Mic27	Q78IK4	10942.3	19276.3	18772.9	15899.4	15931	11220	28986.8	2	4	6	3	3	5	2	7076.15	11632	12255.3	11116.9	15513.1	8723.06	8091.17
3-phosphoinositide-dependent protein kinase 1 (mPDK1) (EC 2.7.11.1)	Pdpk1 Pdk1	Q9Z2A0	26237.6	30400	13224	15812.5	15939.6	8260.69	5629.52	5	3	4	4	2	3	1	7869.84	3383.27	6437.02	8634.24	7306.98	3046.32	1656.16
Lysosome-associated membrane glycoprotein 2 (LAMP-2) (Lysosome-associated membrane protein 2) (CD107 antigen-like family member B) (Lysosomal membrane glycoprotein type B) (LGP-B) (CD antigen CD107b)	Lamp2 Lamp-2	P17047	42046.7	31109	41150.4	11377.9	15941.3	65912.9	27370.6	4	5	5	4	5	5	5	44172.1	42406.1	40297.9	6922.35	6212.12	22481.6	16945
Synaptotagmin-7 (Synaptotagmin VII) (SytVII)	Syt7	Q9R0N7	69499.9	67023.4	40564.5	61155.1	15962.7	NA	NA	8	8	8	9	3	NA	NA	38544.3	36087	25666.6	44027.7	2410.28	NA	NA
Hydroxyacylglutathione hydrolase-like protein (EC 3.1.2.-)	Haghl	Q9DB32	24250.4	18491	20464.5	34892.3	15993.3	12056.8	12839.9	1	1	2	1	2	2	1	1917.63	2791.99	7445.95	5874.81	1712.6	1762.64	5633.8
Serine-threonine kinase receptor-associated protein (UNR-interacting protein)	Strap Unrip	Q9Z1Z2	22561.7	21436	21410.5	24813	15997.5	27377.1	12400.2	15	14	14	18	13	16	11	14126.3	12521.7	11548.9	16505.3	10089.3	17803.9	8602.62
Serine/arginine-rich splicing factor 6 (Pre-mRNA-splicing factor SRP55) (Splicing factor, arginine/serine-rich 6)	Srsf6 Sfrs6 Srp55	Q3TWW8	84625.7	29827.5	12355.7	11035.9	16023.7	14571.9	10754	1	2	2	1	3	3	3	13007.4	23971.7	4045.42	839.678	18198.3	10440.8	13189.1
LIM zinc-binding domain-containing Nebulette (Actin-binding Z-disk protein)	Nebl Lnebl	Q9DC07	22961.7	31716.9	24217.7	20917.5	16037.1	7746.29	NA	10	13	8	11	6	3	NA	17677.6	28308	14730.6	13180.4	9206.7	4913.58	NA
ATP-dependent Clp protease proteolytic subunit, mitochondrial (EC 3.4.21.92) (Endopeptidase Clp)	Clpp	O88696	22779.6	53798.7	32018.2	41354.5	16050.5	3249.94	9209.5	3	3	4	4	2	1	2	21711	26417.2	22868	33942.9	3820.17	1123.39	4990.2
WD repeat domain phosphoinositide-interacting protein 2 (WIPI-2)	Wipi2	Q80W47	NA	20509.1	40689.3	19491.8	16057	13872	12587.3	NA	3	1	5	3	2	2	NA	10167.3	3185.31	12087.6	3956.75	4088.04	9260.05
Erlin-2 (Endoplasmic reticulum lipid raft-associated protein 2) (Stomatin-prohibitin-flotillin-HflC/K domain-containing protein 2) (SPFH domain-containing protein 2)	Erlin2 Spfh2	Q8BFZ9	20977.8	26201.7	42050	19406.3	16073.3	27290.9	21664.7	9	9	12	8	7	11	10	17295.4	16506.1	32462.9	7985.98	7788.95	15455.1	12417
Transforming growth factor-beta-induced protein ig-h3 (Beta ig-h3)	Tgfbi	P82198	NA	NA	NA	NA	16098.4	60672	84698.7	NA	NA	NA	NA	10	30	23	NA	NA	NA	NA	6762.16	64491.6	89319.1
Mitochondrial carnitine/acylcarnitine carrier protein (Carnitine/acylcarnitine translocase) (CAC) (mCAC) (Solute carrier family 25 member 20)	Slc25a20 Cac Cact	Q9Z2Z6	17007.6	24535.3	32097.8	11130.8	16104.6	20527.2	6966.96	4	4	5	6	5	9	3	11287.8	16285.9	13691.2	5617.33	12849.9	20582.6	4142.64
Protein phosphatase 1H (EC 3.1.3.16)	Ppm1h Kiaa1157	Q3UYC0	43751	25292.3	34071.6	39973.1	16109.2	15968.5	NA	21	18	11	20	11	3	NA	41907.5	21584.6	21342.7	38819.1	19607.8	12523	NA
Regulator of G-protein signaling 7 (RGS7)	Rgs7	O54829	69183.3	39224.1	36778.1	36286.8	16117.6	5814.59	NA	14	21	12	18	10	2	NA	55580.8	37907.1	25924.1	32692.6	14586.3	4843.84	NA
E3 ubiquitin-protein ligase Itchy (EC 2.3.2.26) (HECT-type E3 ubiquitin transferase Itchy homolog)	Itch	Q8C863	NA	34424.7	19641	12919.6	16123.9	13346.3	NA	NA	2	1	1	1	1	NA	NA	11655.8	1867.3	1367.79	1165.05	1752.52	NA
La-related protein 1 (La ribonucleoprotein domain family member 1)	Larp1 Kiaa0731 Larp	Q6ZQ58	9846.77	15183.2	12860.9	10200	16139.4	13862.6	9427.69	5	3	3	5	5	8	3	7497	7303.24	13439.4	9031.57	10218.5	12441.2	4113.44
Calcium/calmodulin-dependent protein kinase type 1 (EC 2.7.11.17) (CaM kinase I) (CaM-KI) (CaM kinase I alpha) (CaMKI-alpha)	Camk1	Q91YS8	44326.1	45470.2	35564.9	25364.4	16149.2	19193.7	13157.9	3	4	4	6	4	1	4	12823.9	13313	30381	14766.3	8411.72	2533.74	6602.88
Transgelin (Actin-associated protein p27) (Smooth muscle protein 22-alpha) (SM22-alpha)	Tagln Sm22 Sm22a	P37804	16281.3	18139.7	23309.7	10449.5	16152.4	21200.5	79462.2	2	2	3	6	5	12	18	7487.52	9156.64	16639.3	5108.51	10056.8	16998.3	72449
Vesicle transport protein SEC20	Bnip1 Sec20 Sec20l	Q6QD59	46335.8	9524.25	10159	NA	16155.5	12474.4	NA	1	2	1	NA	1	1	NA	35564.1	1445.9	8447.69	NA	6290.85	5974.65	NA
Serine/threonine-protein phosphatase 6 catalytic subunit (PP6C) (EC 3.1.3.16) [Cleaved into: Serine/threonine-protein phosphatase 6 catalytic subunit, N-terminally processed]	Ppp6c	Q9CQR6	21138.5	14867.3	18795.1	16634.3	16162.8	11800.7	9706.62	5	5	4	8	2	5	2	11304.8	5984.21	11014.4	13184.9	11883.7	7363.26	4213.35
RNA-binding protein 8A (RNA-binding motif protein 8A) (Ribonucleoprotein RBM8A)	Rbm8a Rbm8	Q9CWZ3	39626.7	26035.1	64197.2	17895.5	16184.6	30213.6	NA	1	1	1	1	1	2	NA	4089.55	2626.01	7082.96	2601.08	3765.04	25536.4	NA
Large proline-rich protein BAG6 (BAG family molecular chaperone regulator 6) (BCL2-associated athanogene 6) (BAG-6) (HLA-B-associated transcript 3) (Protein Scythe)	Bag6 Bat3	Q9Z1R2	31414	31458	39843.7	95281.5	16258	27166.7	22925.1	9	13	10	12	11	14	7	21617.5	22881	29232.4	253937	8385.68	22113.5	34356.2
Lysophospholipid acyltransferase 7 (LPLAT 7) (EC 2.3.1.-) (1-acylglycerophosphatidylinositol O-acyltransferase) (EC 2.3.1.n4) (Bladder and breast carcinoma-overexpressed gene 1 protein) (Leukocyte receptor cluster member 4) (Lysophosphatidylinositol acyltransferase 1) (LPIAT1) (Membrane-bound O-acyltransferase domain-containing protein 7) (O-acyltransferase domain-containing protein 7) (m-mboa-7)	Mboat7 Bb1 Leng4 Lpiat1 Oact7	Q8CHK3	34637.7	19057.5	15345.5	19708.9	16267	10339.3	15306.6	2	3	3	3	2	2	2	7396.18	11184.9	11231.3	15781.2	3352.07	4847.02	4686.11
E3 ubiquitin-protein ligase LRSAM1 (EC 2.3.2.27) (Leucine-rich repeat and sterile alpha motif-containing protein 1) (RING-type E3 ubiquitin transferase LRSAM1) (Tsg101-associated ligase)	Lrsam1	Q80ZI6	NA	1830.26	NA	NA	16268.5	14178.2	9763.79	NA	1	NA	NA	1	10	9	NA	352.812	NA	NA	1007.37	11378.3	7067.79
Beta-adrenergic receptor kinase 1 (Beta-ARK-1) (EC 2.7.11.15) (G-protein-coupled receptor kinase 2)	Grk2 Adrbk1	Q99MK8	33729.2	16166.7	33246.1	19135.7	16271.3	14391.3	1487.26	13	6	11	17	12	11	1	16118.1	7507.38	16285.4	12792.5	25543.7	8803.41	843.699
ATPase family AAA domain-containing protein 1 (EC 3.6.1.3) (Thorase)	Atad1	Q9D5T0	32096.2	19717	26969.8	13597.5	16284.8	17271.9	10004.2	6	11	8	10	10	13	3	23767.8	19135.8	25483.1	9903.38	11593.1	12302.9	6687.74
Threonine--tRNA ligase, cytoplasmic (EC 6.1.1.3) (Threonyl-tRNA synthetase) (ThrRS)	Tars	Q9D0R2	42210.9	36925.2	37012.5	26007.3	16298.4	31359.8	14274.6	9	13	11	12	8	17	3	34834.6	44348.5	21623.7	19141.5	10551.8	24039.6	11926.8
Protein phosphatase 1 regulatory subunit 12B (Myosin phosphatase-targeting subunit 2) (Myosin phosphatase target subunit 2)	Ppp1r12b Mypt2	Q8BG95	2602.21	88948.4	32849.9	26361.4	16301.1	NA	48489.3	1	1	1	1	1	NA	1	343.403	14579.4	8771.67	2804.92	3594.08	NA	18649.6
Interleukin enhancer-binding factor 3	Ilf3	Q9Z1X4	25442.7	22623.9	34771.4	18966.7	16322.8	20375.2	5092.77	9	8	15	12	5	17	1	13641.8	14900.6	25370.3	13928.8	8229.24	12133.7	1438.96
Importin-7 (Imp7) (Ran-binding protein 7) (RanBP7)	Ipo7 Ranbp7	Q9EPL8	29826.1	22434.5	31131.8	19448.4	16326.7	12030.7	12812.1	19	20	14	21	14	15	6	22713.8	15064.2	23037.8	14130.5	11608.5	9779	8127.36
Short/branched chain specific acyl-CoA dehydrogenase, mitochondrial (SBCAD) (EC 1.3.8.5) (2-methyl branched chain acyl-CoA dehydrogenase) (2-MEBCAD) (2-methylbutyryl-coenzyme A dehydrogenase) (2-methylbutyryl-CoA dehydrogenase)	Acadsb	Q9DBL1	27142.3	14368	19370.4	24893.4	16348.1	13084.6	9812.06	3	5	8	5	7	5	4	14878.9	10269.2	14935.2	16967.3	7972.89	5660.16	6414.39
Diphosphomevalonate decarboxylase (EC 4.1.1.33) (Mevalonate (diphospho)decarboxylase) (MDDase) (Mevalonate pyrophosphate decarboxylase)	Mvd	Q99JF5	NA	NA	NA	NA	16375.1	32638.2	19447.4	NA	NA	NA	NA	2	1	2	NA	NA	NA	NA	7610.03	4249.43	6380.2
LIM and SH3 domain protein 1 (LASP-1) (Metastatic lymph node gene 50 protein) (MLN 50)	Lasp1 Mln50	Q61792	81112.5	75319.7	86680.3	88847.5	16377.7	34248.4	34844.6	8	10	7	8	3	8	6	104356	109608	113297	87246.1	8148.11	56106.6	39444
Tetratricopeptide repeat protein 39C (TPR repeat protein 39C)	Ttc39c	Q8VE09	18474.8	23694.7	22551.7	10331.3	16409.2	15520.5	9473.2	1	1	2	1	2	1	1	2617.61	9972.18	9167.37	463.476	8636.69	2789.14	3948.5
WD repeat-containing protein 37	Wdr37 Kiaa0982	Q8CBE3	45688.9	38304.6	34872.3	33390.8	16469.1	16930.5	8134.69	12	14	8	14	7	5	4	47230.3	31138.9	24854	30682.8	10187.5	7887.14	3765.76
Unconventional myosin-Ig	Myo1g	Q5SUA5	NA	NA	9425	14701.7	16475.6	6200.24	16013.1	NA	NA	1	1	3	1	1	NA	NA	1706.12	1434.54	9494.86	1693.57	6261.2
DNA damage-binding protein 1 (DDB p127 subunit) (Damage-specific DNA-binding protein 1) (UV-damaged DNA-binding factor)	Ddb1	Q3U1J4	35333	29946.5	34078.3	27383.3	16485.6	24176.4	16267	34	32	27	38	32	40	18	30699	25986.4	27332	25200.1	13311.9	26495.4	15150.5
Phosphoenolpyruvate carboxykinase [GTP], mitochondrial (PEPCK-M) (EC 4.1.1.32)	Pck2	Q8BH04	27916.7	17602.5	27210.5	20448.9	16500.8	28472.2	10716.1	9	6	11	11	9	17	7	15925.7	8014.05	16038	12084.1	7804.86	20361.2	5259.46
Receptor expression-enhancing protein 1	Reep1 D6Ertd253e	Q8BGH4	13229.7	15458.2	9362.31	13284.4	16511.2	20003.4	NA	2	3	1	4	5	5	NA	2164.29	8549.74	1436.84	3458.44	15608.8	18230.7	NA
Actin-related protein 10 (Actin-related protein 11)	Actr10 Act11 Actr11 Arp11	Q9QZB7	34928.8	27397.1	25718	30463.5	16517.4	15524	12735.4	7	8	10	10	8	11	5	23595.3	13505.8	17626.6	40258.8	5511.86	7993.15	6219.43
Talin-1	Tln1 Tln	P26039	14418.5	14168.4	18724.2	12600	16524.8	29275	43823.9	12	17	18	25	46	88	105	8364.66	12320.4	13100.7	11180	20546.5	23925.9	39029.9
Peptidyl-tRNA hydrolase 2, mitochondrial (PTH 2) (EC 3.1.1.29)	Ptrh2 Pth2	Q8R2Y8	37824.1	27660.5	28194.2	15605.1	16524.8	19431.4	4932.96	2	2	2	4	3	3	1	5801.82	5387.46	5656.16	6011.61	5256.33	3731.84	2406.28
Potassium voltage-gated channel subfamily D member 2 (Voltage-gated potassium channel subunit Kv4.2)	Kcnd2 Kiaa1044 MNCb-7013	Q9Z0V2	80648.3	43458.3	93534.9	23364.3	16533.5	26712.2	2308.04	3	11	13	7	4	1	1	86662.3	38783.1	145823	13561.2	11054.5	31928.3	1943.01
Tripartite motif-containing protein 46 (Gene Y protein) (GeneY) (Tripartite, fibronectin type-III and C-terminal SPRY motif protein)	Trim46 Trific	Q7TNM2	24533	21978.6	11854.4	11711.6	16534.5	8913.52	8660.85	5	9	2	8	1	5	1	17411.8	9825.61	2547.72	5913.82	3448.49	3584.34	1882.32
Vacuolar protein sorting-associated protein 28 homolog (Caspase-activated DNase inhibitor that interacts with ASK1) (CIIA) (ESCRT-I complex subunit VPS28)	Vps28	Q9D1C8	23578.5	29874.9	25077.8	25374.8	16537.4	16424	26478.5	4	6	4	7	5	4	4	11165.5	23036	14856.9	18582.6	11323.1	2748.52	15398.8
Cell cycle and apoptosis regulator protein 2 (Cell division cycle and apoptosis regulator protein 2)	Ccar2	Q8VDP4	30529.1	24661	38432.4	19256.5	16540.2	26221.5	2471.11	7	6	12	10	4	7	1	23365.4	14583.8	23841.2	14235.5	11874.1	17791.4	1045.61
Rab11 family-interacting protein 5 (Rab11-FIP5) (Rab11-interacting protein Rip11)	Rab11fip5 D6Ertd32e Rip11	Q8R361	30777.8	10072	20790.5	10504.9	16556	9526.83	2992.74	8	6	11	10	11	8	1	54686.9	5070.56	11645.2	5961.6	13938.6	5755.19	1965.11
Sorbitol dehydrogenase (EC 1.1.1.14) (L-iditol 2-dehydrogenase)	Sord Sdh1	Q64442	52659.4	14766	28838.2	15752.1	16563.8	19842.4	32877.6	5	9	4	11	13	10	12	82085.7	17168	17714.7	12874.9	17380.3	19766.9	32393
DnaJ homolog subfamily B member 1 (Heat shock 40 kDa protein 1) (HSP40) (Heat shock protein 40)	Dnajb1 Hsp40 Hspf1	Q9QYJ3	13025.3	19203.3	12795	13743.9	16567.4	5681.15	12348.4	4	1	3	3	2	3	1	10968.7	1315.7	11351.7	4228.26	6140.51	3944.47	4005.09
Estradiol 17-beta-dehydrogenase 11 (EC 1.1.1.62) (17-beta-hydroxysteroid dehydrogenase 11) (17-beta-HSD 11) (17bHSD11) (17betaHSD11) (17-beta-hydroxysteroid dehydrogenase XI) (17-beta-HSD XI) (17betaHSDXI) (Dehydrogenase/reductase SDR family member 8)	Hsd17b11 Dhrs8 Pan1b	Q9EQ06	12836.4	17452.3	16754.9	9902.71	16567.9	48700.4	35260.5	6	8	7	6	8	14	13	7630.13	15878.6	8850.87	6974.99	13397.4	52618.9	28568.6
Disintegrin and metalloproteinase domain-containing protein 10 (ADAM 10) (EC 3.4.24.81) (Kuzbanian protein homolog) (Mammalian disintegrin-metalloprotease) (CD antigen CD156c)	Adam10 Kuz Madm	O35598	NA	12082.6	NA	16970.2	16569.1	17480.2	41630.3	NA	3	NA	1	8	9	15	NA	7263.44	NA	1219.5	11032.1	14445	34451.6
Transmembrane emp24 domain-containing protein 11 (Glycoprotein 25L) (GP25L) (p24 family protein alpha-1) (p24alpha1)	Tmed11	Q9D2R4	NA	NA	NA	NA	16571.1	81045.9	238753	NA	NA	NA	NA	1	1	1	NA	NA	NA	NA	6141.86	26922.9	46798
Ubiquitin conjugation factor E4 A (EC 6.3.2.-)	Ube4a Ufd2b	E9Q735	11609.8	16787.2	16113.3	12638.1	16574.1	17373.7	14536.4	4	3	4	2	3	6	2	7870.56	7693.85	13032.2	5870.32	12000.9	7976.89	3931.79
Dynactin subunit 5 (Dynactin subunit p25)	Dctn5	Q9QZB9	13116.7	12732.6	13681.1	20581.1	16574.8	10931.9	10664.5	2	3	2	3	3	2	1	11824.9	8378.78	12669.6	6326.82	7835.91	3883.65	2359.84
Peptidyl-glycine alpha-amidating monooxygenase (PAM) [Includes: Peptidylglycine alpha-hydroxylating monooxygenase (PHM) (EC 1.14.17.3); Peptidyl-alpha-hydroxyglycine alpha-amidating lyase (EC 4.3.2.5) (Peptidylamidoglycolate lyase) (PAL)]	Pam	P97467	21827.7	14514.2	NA	8756.81	16576.7	NA	NA	1	1	NA	1	3	NA	NA	2932.75	3344.16	NA	550.365	5072.75	NA	NA
Receptor-type tyrosine-protein phosphatase alpha (Protein-tyrosine phosphatase alpha) (R-PTP-alpha) (EC 3.1.3.48) (LCA-related phosphatase) (PTPTY-28)	Ptpra Lrp Ptpa	P18052	22614.1	27868	31641.8	23818.5	16578.3	12977.5	16474.7	7	4	7	13	6	3	2	11803.3	27175.2	32485.8	20988.2	15832.7	8769.87	11795.2
BTB/POZ domain-containing protein 17 (Galectin-3-binding protein-like)	Btbd17	Q9DB72	37706.5	31117.2	43884.3	29125.1	16589.8	NA	NA	9	9	18	17	11	NA	NA	31614.6	19959.5	39231.5	23063.7	14555.4	NA	NA
Neuroligin-2	Nlgn2 Kiaa1366	Q69ZK9	47125.8	21923.8	32539.3	46604.3	16595.5	19575.1	NA	7	7	12	10	5	1	NA	40891.6	10956.7	27276.4	33616.4	11017.7	14052.8	NA
Bifunctional glutamate/proline--tRNA ligase (Bifunctional aminoacyl-tRNA synthetase) [Includes: Glutamate--tRNA ligase (EC 6.1.1.17) (Glutamyl-tRNA synthetase) (GluRS); Proline--tRNA ligase (EC 6.1.1.15) (Prolyl-tRNA synthetase) (ProRS)]	Eprs Qprs	Q8CGC7	22303.2	25192.2	26717.1	21652.2	16613.8	55761.7	14560.9	25	35	36	35	29	74	20	21487.4	20291	27149.2	19340.7	15906.2	60763.4	13439.9
Prenylcysteine oxidase-like (EC 1.8.3.-)	Pcyox1l	Q8C7K6	23719.8	52288.7	37363.2	18308.1	16623.1	36222.6	31618.6	3	1	6	5	5	10	3	18001.5	3255.33	40974.7	15632.5	15334.7	48702.1	25397.1
Histidine triad nucleotide-binding protein 3 (HINT-3) (EC 3.-.-.-) (HINT-4)	Hint3 Hint4	Q9CPS6	12548.4	13571.9	11939.3	10720.4	16662.6	10073.4	2578.74	6	5	4	8	6	2	1	7296.92	10687.6	11977.6	9624.49	12476.9	2511.18	1290.85
Adenylate kinase 2, mitochondrial (AK 2) (EC 2.7.4.3) (ATP-AMP transphosphorylase 2) (ATP:AMP phosphotransferase) (Adenylate monophosphate kinase) [Cleaved into: Adenylate kinase 2, mitochondrial, N-terminally processed]	Ak2	Q9WTP6	17172.3	27375.3	34492	17388.7	16677.2	23345.9	13674.2	2	6	6	5	7	6	8	11624.6	10809.8	22317.9	7562.42	7364.47	4780.87	9313.34
Pyrroline-5-carboxylate reductase 3 (P5C reductase 3) (P5CR 3) (EC 1.5.1.2) (Pyrroline-5-carboxylate reductase-like protein)	Pycr3 Pycrl	Q9DCC4	36588.8	24748.5	32023.8	22084.9	16678.1	22421.6	16030.4	3	2	2	2	2	2	1	8353.7	7654.36	8886.88	2388.98	5876.25	5948.85	1865.97
26S proteasome non-ATPase regulatory subunit 4 (26S proteasome regulatory subunit RPN10) (26S proteasome regulatory subunit S5A) (Multiubiquitin chain-binding protein)	Psmd4 Mcb1	O35226	39639.9	21540	22482.5	28425.5	16683	33459.4	43170.2	6	4	4	7	6	8	2	36295.4	15726.8	14019.5	21610.6	8413.85	37694.2	21227
Serine--tRNA ligase, mitochondrial (EC 6.1.1.11) (SerRSmt) (Seryl-tRNA synthetase) (SerRS) (Seryl-tRNA(Ser/Sec) synthetase)	Sars2 Sarsm	Q9JJL8	NA	NA	20181.4	17895.8	16704	NA	NA	NA	NA	1	2	1	NA	NA	NA	NA	5085.76	12368.5	1376	NA	NA
Uncharacterized protein KIAA0513	Kiaa0513	Q8R0A7	35012.9	31860.6	38733.7	36300	16708.6	13769	NA	17	14	14	18	8	6	NA	33202.5	25784.1	27727.4	23084.3	8096.45	10686.6	NA
FXYD domain-containing ion transport regulator 6 (PLM-like protein) (Phosphohippolin)	Fxyd6 Plp	Q9D164	43475.1	38592.3	36081	30533.7	16728.4	NA	10468.3	6	6	5	6	3	NA	1	21961.8	14145.3	19599.1	12791.1	4415.27	NA	1419.72
Ras-related protein Rab-33B	Rab33b	O35963	28603	22595.4	24906	24264.9	16763.7	15227.2	NA	1	3	3	1	2	1	NA	4510.87	13826.1	16438.5	2921.91	4728.68	4353.37	NA
Syntaxin-binding protein 5 (Lethal(2) giant larvae protein homolog 3) (Tomosyn-1)	Stxbp5 Kiaa4253 Llgl3	Q8K400	39868.9	36539.2	32548.2	34768.9	16809.9	6401.27	8755.49	8	8	5	12	8	1	1	22092.1	17219.5	13196.1	23943.5	6008.77	2734.04	2756.57
Epoxide hydrolase 1 (EC 3.3.2.9) (Epoxide hydratase) (Microsomal epoxide hydrolase)	Ephx1	Q9D379	17561.6	19324.5	25148.4	9297.75	16815.1	33215	25285.5	5	12	13	10	10	26	19	11786.5	15258.8	15377.6	7826.62	16822.5	27669.1	21355.9
Solute carrier family 25 member 46	Slc25a46	Q9CQS4	21486.5	24191.7	16698.7	29236.4	16820.6	NA	NA	6	7	5	3	2	NA	NA	9808.27	24466.1	9338.3	9484.39	3252.78	NA	NA
26S proteasome non-ATPase regulatory subunit 2 (26S proteasome regulatory subunit RPN1) (26S proteasome regulatory subunit S2) (26S proteasome subunit p97)	Psmd2	Q8VDM4	30601.7	22096.2	26020	25294.6	16827.6	25171.2	10796	31	29	28	36	28	32	16	28501.4	15900.5	21699.9	16843.4	13867.7	20660.4	8744.51
Protein CLEC16A	Clec16a Kiaa0350	Q80U30	8224.01	43133.2	3226.61	27419.7	16832.7	21553.3	12222.6	1	1	1	1	1	1	1	3165.02	1092.43	1489.18	4239.74	3312.66	4624.81	14193.9
[truncated: 3,612 more rows]

## Sheet: OVERVIEW_tissue distribution
Tissue distribution of detected proteins											number of detected proteins
[truncated: 5,312 more rows]
