# Supplementary material for: Region-Resolved Quantitative Proteome Profiling Reveals Molecular Dynamics Associated With Chronic Pain in the PNS and Spinal Cord
Source: Front Mol Neurosci. 2018 Aug 14;11:259. doi: 10.3389/fnmol.2018.00259 (PMC6103001; doi:10.3389/fnmol.2018.00259)
Supplement: Supplementary Table 3 — Pathway analysis in tissues of Sham mice. [file Table_3.XLSX]

## Sheet: canonical pathway report
© 2000-2017 QIAGEN. All rights reserved.
Legend:
Displayed values represent - log10 p value (BH-corrected); q < 0.05
Examples for:
enrichment PNS>Brain are highlighted in green
enrichment Brain>PNS are highlighted in blue
Canonical Pathway	SN	DRG	SC	ACC	AMY	CER	PFC
Mitochondrial Dysfunction	46.9064	46.1517	49.9039	47.7896	45.336	45.527	44.3242
EIF2 Signaling	48.7303	41.7831	45.8068	42.3194	42.2043	45.2019	41.9336
Oxidative Phosphorylation	39.6032	36.7712	40.6168	39.3947	38.7566	38.4712	35.7573
mTOR Signaling	30.8978	28.5641	31.6728	33.1651	31.0235	33.6066	33.1795
Regulation of eIF4 and p70S6K Signaling	32.4948	30.2624	33.1283	29.6785	30.3208	32.9492	32.0581
Integrin Signaling	31.0304	24.0079	25.6244	27.5967	24.2848	27.9102	26.7308
Remodeling of Epithelial Adherens Junctions	26.76	27.1146	28.9296	26.4346	26.4632	24.6713	24.7993
Signaling by Rho Family GTPases	25.6692	21.6696	25.8797	27.1023	24.9981	22.9492	27.2473
Protein Ubiquitination Pathway	24.3363	27.379	23.7931	23.7422	27.8029	22.7144	23.8308
Epithelial Adherens Junction Signaling	22.9105	20.9607	24.7666	22.4319	20.9434	21.6602	22.506
Breast Cancer Regulation by Stathmin1	17.795	21.6016	22.9732	23.5831	23.0839	22.6605	22.9733
Actin Cytoskeleton Signaling	26.3953	21.6244	23.838	21.3366	19.0031	21.0049	19.4087
RhoGDI Signaling	20.2641	17.6642	19.8957	22.5498	21.6078	19.7232	22.9698
Clathrin-mediated Endocytosis Signaling	26.8265	23.5064	22.2269	17.2744	15.2646	16.5132	15.7551
Huntington's Disease Signaling	15.4047	18.7837	19.2067	22.0313	18.5271	21.6528	21.1194
G Beta Gamma Signaling	15.3448	17.0519	17.7858	24.1737	19.2622	18.9222	22.4308
Germ Cell-Sertoli Cell Junction Signaling	21.6423	18.2803	20.5545	20.5152	16.531	19.0798	18.3649
Thrombin Signaling	16.6158	15.7762	16.8925	21.0153	18.7603	22.0204	21.7017
Sertoli Cell-Sertoli Cell Junction Signaling	20.6971	18.5235	18.2849	18.8726	16.8032	18.7276	19.2335
Axonal Guidance Signaling	19.2833	13.5234	17.4016	21.1712	20.4715	18.6525	19.8809
Gap Junction Signaling	15.0188	15.8391	16.6879	18.5182	18.9627	21.0168	20.9349
RhoA Signaling	21.5003	14.8705	19.5085	16.5589	18.9469	16.6547	18.4157
Phagosome Maturation	19.6045	18.6432	17.2798	16.5899	18.612	18.5877	16.7264
Ephrin Receptor Signaling	16.8355	12.9403	16.5745	20.9724	18.7878	18.2524	19.4215
CXCR4 Signaling	16.4225	14.4288	15.7747	20.1888	16.8247	18.7684	18.74
14-3-3-mediated Signaling	15.327	15.7553	15.5404	18.9794	17.0044	19.7653	18.5702
NRF2-mediated Oxidative Stress Response	19.3835	20.4936	17.999	14.5628	14.8214	17.1896	16.4291
α-Adrenergic Signaling	11.0765	12.0173	15.6155	18.0676	18.7236	18.3803	20.939
Ephrin B Signaling	15.0702	13.4793	16.4858	18.2903	14.7028	14.2909	17.8355
Role of NFAT in Cardiac Hypertrophy	11.5342	11.3271	14.7492	19.3508	15.527	16.7845	20.1656
Tight Junction Signaling	14.2811	19.5238	14.8397	14.8077	14.1199	15.3104	16.4758
CREB Signaling in Neurons	9.03375	9.60334	10.7598	20.8955	16.8966	22.6922	19.2764
Synaptic Long Term Potentiation	8.38487	9.83208	9.48899	19.2304	20.2401	20.1014	20.4623
Protein Kinase A Signaling	13.428	11.2493	13.849	14.9854	18.8453	17.2758	17.5114
Cardiac Hypertrophy Signaling	12.1079	10.0648	15.8239	18.4474	14.7685	16.0143	18.2347
CDK5 Signaling	10.2654	11.3523	15.5434	16.2735	14.5071	14.2697	15.542
Regulation of Actin-based Motility by Rho	15.4188	11.7752	13.8127	13.7895	13.5959	14.047	13.9335
PI3K/AKT Signaling	12.4547	12.5665	14.1425	14.7674	14.3192	14.8553	13.2372
Rac Signaling	14.3426	12.7139	13.599	12.3026	10.7666	13.0504	13.4033
Actin Nucleation by ARP-WASP Complex	13.7979	11.3202	12.342	12.3245	11.6402	11.9702	12.206
Dopamine-DARPP32 Feedback in cAMP Signaling	4.41841	5.87667	8.34128	16.2832	14.9872	15.6101	18.0864
GNRH Signaling	10.4931	11.0808	10.2831	13.1583	12.1249	12.0296	14.1036
p70S6K Signaling	11.3646	11.2978	11.6446	12.201	11.2055	12.8573	12.5033
ILK Signaling	15.3143	13.2064	15.7742	11.1163	7.88512	9.19774	9.52989
fMLP Signaling in Neutrophils	12.9571	10.2144	11.0137	12.1787	11.219	11.6803	11.9929
FAK Signaling	12.9408	12.6597	10.1144	13.3539	9.89805	12.2017	9.56567
Insulin Receptor Signaling	9.98194	11.2771	13.4438	9.55476	11.7674	12.8508	11.3356
tRNA Charging	7.20776	10.1211	9.97524	11.9198	13.4533	12.6638	12.1284
P2Y Purigenic Receptor Signaling Pathway	8.99331	8.04255	10.3661	12.6183	11.039	13.277	12.9091
Mechanisms of Viral Exit from Host Cells	10.1211	11.2452	9.29735	10.1815	11.521	10.8327	13.3156
Fcγ Receptor-mediated Phagocytosis in Macrophages and Monocytes	11.3184	10.061	8.7833	9.35974	10.4394	12.157	13.4317
IL-8 Signaling	11.9582	8.92873	9.65549	11.9473	10.312	9.51665	11.2003
Aldosterone Signaling in Epithelial Cells	9.54013	10.5775	9.23457	10.1616	10.1061	12.1397	11.1335
CCR3 Signaling in Eosinophils	10.9262	9.31437	9.59555	10.6536	10.2699	11.2827	10.4193
Cardiac β-adrenergic Signaling	4.06186	4.94239	11.2346	14.1395	13.6281	11.2533	13.1642
Gαi Signaling	4.62851	5.93973	10.0395	12.362	14.5111	10.1246	14.7123
Semaphorin Signaling in Neurons	10.2421	8.27605	9.89424	11.5438	10.9011	10.3767	10.6365
Amyloid Processing	9.92695	12.1289	10.4727	10.4575	8.30863	9.34199	10.4312
IL-1 Signaling	8.45096	6.9889	9.74557	13.7895	9.58872	9.95812	11.8242
Fatty Acid β-oxidation I	11.3544	9.04394	9.7364	10.772	9.26122	9.48483	10.0779
Phospholipase C Signaling	8.97495	7.65242	8.52086	10.0807	10.1013	12.0018	12.1139
ERK/MAPK Signaling	8.89592	9.12045	9.43071	10.2898	8.78352	12.0273	8.76427
Melatonin Signaling	7.93881	7.6252	7.8983	9.87216	11.324	10.9421	11.015
AMPK Signaling	5.69772	7.37243	11.0793	10.5772	8.63667	11.4204	11.8058
Valine Degradation I	9.90035	9.61539	8.74332	10.1475	9.7857	9.96055	8.26253
Calcium Signaling	5.78947	6.19222	9.17163	11.0262	9.94971	11.9388	11.3961
Synaptic Long Term Depression	4.86631	5.19055	4.69701	12.0038	11.5029	13.729	11.6043
Paxillin Signaling	11.1161	9.90412	10.0469	8.91181	6.66713	9.04412	7.82293
Gαq Signaling	7.80909	6.85688	7.25825	11.4945	9.4741	8.99996	11.006
VEGF Signaling	8.45022	8.27373	10.0016	9.3946	8.62836	8.44117	8.86289
Virus Entry via Endocytic Pathways	12.3673	8.4364	9.5843	8.42726	7.19683	8.0555	6.4308
Cellular Effects of Sildenafil (Viagra)	3.84776	3.81297	8.56826	9.57335	11.3747	10.7233	10.9667
D-myo-inositol-5-phosphate Metabolism	6.40627	7.99877	8.01142	8.8931	8.42779	9.81815	8.94188
TCA Cycle II (Eukaryotic)	9.68412	7.86137	8.40914	8.39979	8.0334	8.2103	7.88197
Chemokine Signaling	8.60027	7.6252	7.8983	8.52238	9.20382	7.57974	8.92989
Relaxin Signaling	6.80544	4.99582	8.62336	9.56006	8.63836	10.0578	9.19183
Role of Tissue Factor in Cancer	12.1541	10.0476	7.65919	7.16076	6.0206	8.7429	5.74762
Dopamine Receptor Signaling	3.85415	5.50346	9.28505	8.62536	12.0045	7.10317	10.9595
Neuregulin Signaling	7.71284	7.46988	7.88812	7.31144	8.94261	8.10289	8.6457
Androgen Signaling	6.88886	7.57113	6.66423	9.22248	6.92978	10.5059	7.61271
UVC-Induced MAPK Signaling	6.52529	8.23679	5.23425	8.9701	8.47042	7.8962	9.96976
Caveolar-mediated Endocytosis Signaling	13.0749	8.24707	9.20178	5.56628	6.71104	6.40178	4.89925
GPCR-Mediated Nutrient Sensing in Enteroendocrine Cells	4.42006	4.45318	6.17313	9.61473	8.90176	9.87672	10.4907
Renin-Angiotensin Signaling	7.35048	7.76892	6.04847	8.41196	7.16569	7.04418	9.34311
3-phosphoinositide Degradation	5.14856	7.18727	7.58531	8.45557	7.586	8.91161	8.09334
Neuropathic Pain Signaling In Dorsal Horn Neurons	3.20664	3.47774	4.59314	10.4345	9.58132	11.1544	10.3461
PPARα/RXRα Activation	6.98047	4.8119	6.66036	9.14664	6.96558	8.21452	9.51369
Molecular Mechanisms of Cancer	7.25886	7.29114	7.43324	8.62059	5.94795	7.63783	7.94775
IGF-1 Signaling	8.5986	7.80465	8.37428	6.80965	6.16909	6.96065	7.33722
Isoleucine Degradation I	8.26134	6.92749	6.03962	7.32324	7.05412	7.18415	6.94267
Nitric Oxide Signaling in the Cardiovascular System	5.70991	5.90353	6.41646	7.86007	6.20817	9.04412	8.33246
Antiproliferative Role of Somatostatin Receptor 2	6.68618	4.80591	7.77446	9.01946	7.16564	7.451	6.36646
D-myo-inositol (3,4,5,6)-tetrakisphosphate Biosynthesis	5.10609	6.68101	7.4106	7.84415	6.62113	7.88058	7.59051
D-myo-inositol (1,4,5,6)-Tetrakisphosphate Biosynthesis	5.10609	6.68101	7.4106	7.84415	6.62113	7.88058	7.59051
Agrin Interactions at Neuromuscular Junction	8.9747	7.40337	7.03644	6.43389	6.48385	6.1684	6.26388
3-phosphoinositide Biosynthesis	5.69	6.4087	8.17037	7.35456	5.76698	7.26567	6.8191
Glutamate Receptor Signaling	0.717374	1.53209	3.01232	11.1725	11.3301	9.28042	10.2529
Cholecystokinin/Gastrin-mediated Signaling	6.54478	6.05671	4.27545	8.58558	7.34316	5.70505	8.64524
Role of NFAT in Regulation of the Immune Response	7.61104	4.58092	6.02555	9.22962	6.2912	5.95916	7.44666
Tec Kinase Signaling	7.28237	5.14566	6.25849	8.28958	5.48732	6.21989	7.03969
RAN Signaling	5.92077	6.94958	5.10962	6.17302	7.08485	7.22383	6.96578
Glutaryl-CoA Degradation	6.36478	6.31076	6.70647	6.69972	6.43514	6.56294	6.32566
Glycolysis I	8.38268	6.62277	7.14941	5.37017	6.78793	6.05381	4.9505
GABA Receptor Signaling	1.2825	1.43647	6.79062	8.68673	8.74205	8.37352	9.85377
PAK Signaling	7.60469	6.05671	7.51943	6.4884	5.8795	5.25626	5.63266
Gluconeogenesis I	7.37023	6.62277	7.14941	5.37017	6.78793	6.05381	4.9505
Superpathway of Inositol Phosphate Compounds	5.05173	5.50201	6.85772	6.83373	5.91638	7.3895	6.51152
Colanic Acid Building Blocks Biosynthesis	6.8776	6.92749	6.03962	3.91219	5.79198	7.18415	6.94267
HIPPO signaling	4.67793	5.09864	6.93573	5.88281	6.84939	7.70143	6.08743
Acute Phase Response Signaling	13.9882	10.1635	5.60165	4.22206	2.1041	3.91206	3.12342
Superpathway of Cholesterol Biosynthesis	10.855	12.1637	7.36835	2.29792	2.63897	3.33053	4.4303
Leukocyte Extravasation Signaling	8.72752	6.13366	5.06172	6.73215	4.90766	5.28025	6.18327
Stearate Biosynthesis I (Animals)	7.52586	6.95992	5.43795	6.84763	5.06257	5.91381	4.91263
Netrin Signaling	4.33105	4.05942	6.60799	5.17591	6.94225	7.95392	7.54443
NGF Signaling	6.70257	5.43977	5.09783	5.93134	6.17029	6.04341	5.89857
Regulation of Cellular Mechanics by Calpain Protease	7.80328	6.07022	6.16301	5.5522	5.12283	5.3292	4.94762
Purine Nucleotides De Novo Biosynthesis II	5.95095	6.30695	5.25885	5.25376	6.41398	5.1505	6.31978
PTEN Signaling	6.01774	4.4449	4.89765	6.14566	5.51138	7.65473	5.66765
Endometrial Cancer Signaling	7.19395	5.96801	6.12765	6.11532	4.58111	5.3123	4.91122
Colorectal Cancer Metastasis Signaling	5.85183	5.15744	6.83691	6.81234	3.65033	6.32087	5.20592
GM-CSF Signaling	6.98627	5.58902	6.36278	5.27914	3.8938	5.54651	5.10984
Melanocyte Development and Pigmentation Signaling	3.51357	4.57638	6.82009	5.34512	6.19472	6.48724	5.48129
Gαs Signaling	2.5342	2.60004	5.53055	6.90445	7.20252	6.56401	6.91428
Endothelin-1 Signaling	4.12379	3.84358	4.20745	6.19468	5.0808	7.66959	6.85911
eNOS Signaling	4.55961	5.43839	5.36827	4.9875	4.35787	6.5279	5.8517
G-Protein Coupled Receptor Signaling	1.88701	2.56619	3.76363	6.86856	8.49904	5.74448	7.01466
Xenobiotic Metabolism Signaling	7.94056	5.83878	5.26004	4.18174	3.65941	4.27214	5.05862
ErbB Signaling	4.93888	5.08135	5.45886	5.44487	4.90456	4.31615	6.01907
PDGF Signaling	5.80912	4.3034	5.99125	5.97704	4.53076	4.33646	5.20346
G Protein Signaling Mediated by Tubby	4.2265	2.99035	5.35201	6.93301	6.55298	4.4726	5.6148
Salvage Pathways of Pyrimidine Ribonucleotides	4.34023	5.00359	4.90916	5.81287	4.39674	4.63591	6.93377
IL-3 Signaling	5.61965	6.1379	5.43963	4.48954	3.63451	4.70107	5.18455
CNTF Signaling	6.72123	6.73732	7.54111	3.21565	3.31138	4.41922	3.1708
Leucine Degradation I	5.83443	4.93801	3.91505	5.20425	5.02322	5.11071	4.94822
Telomerase Signaling	4.17923	4.47666	5.31001	6.18057	4.34316	5.4227	4.5072
Ceramide Signaling	4.09468	3.98073	4.27007	6.07173	4.20122	4.8614	5.74134
Ethanol Degradation IV	4.96619	4.4403	5.67526	4.08438	4.56849	3.95629	5.24135
Corticotropin Releasing Hormone Signaling	2.73146	3.06594	2.73404	6.18057	5.14053	5.85923	7.1213
Myc Mediated Apoptosis Signaling	5.67269	4.52743	5.19867	5.18702	3.37962	3.9969	4.55223
Pyridoxal 5'-phosphate Salvage Pathway	3.68837	4.24811	3.43858	5.94894	4.4418	4.15329	6.39458
Production of Nitric Oxide and Reactive Oxygen Species in Macrophages	6.13828	4.90368	5.03367	4.69527	2.95786	3.76302	4.63384
Superpathway of Methionine Degradation	4.2265	4.19081	4.63449	4.62687	4.32936	5.17531	4.88536
EGF Signaling	4.33213	5.31422	4.96525	4.95407	3.18235	4.24378	4.83043
CCR5 Signaling in Macrophages	3.29145	3.31774	3.87339	6.43389	4.87469	3.6688	6.26388
B Cell Receptor Signaling	5.62866	3.16036	4.04258	5.64919	3.99045	4.61161	4.62032
Apoptosis Signaling	4.47492	4.4163	4.27149	4.69287	4.2202	4.88557	4.44362
Neuroprotective Role of THOP1 in Alzheimer's Disease	6.20777	5.76824	4.3537	2.71196	4.62991	4.18163	3.35297
Ethanol Degradation II	4.0247	4.44003	5.62196	3.67618	4.59332	4.12045	4.45833
Tryptophan Degradation X (Mammalian, via Tryptamine)	4.18001	4.4403	5.67526	3.39067	4.56849	3.27655	5.24135
Gα12/13 Signaling	5.83414	3.17811	3.9183	5.39359	4.06514	3.01538	5.29126
Sphingosine-1-phosphate Signaling	2.95404	2.78854	4.14897	5.28871	3.6299	6.22805	5.23063
Leptin Signaling in Obesity	3.14508	2.88729	4.71907	4.70706	3.43431	5.8749	5.39084
ERK5 Signaling	5.51043	4.04118	4.63847	3.21565	3.75521	4.93094	4.06325
Superpathway of Geranylgeranyldiphosphate Biosynthesis I (via Mevalonate)	5.52953	6.40387	4.73175	3.04593	2.87214	3.73368	3.55413
Reelin Signaling in Neurons	5.57794	3.69453	3.96277	4.79454	3.15528	4.54124	4.11218
Glutathione Redox Reactions I	7.07133	4.71434	5.13083	2.34521	2.74198	4.19764	3.28378
Amyotrophic Lateral Sclerosis Signaling	3.41825	2.46114	3.73591	6.18057	3.61187	5.4227	4.5072
Glioma Signaling	4.26306	4.19542	3.46552	4.98076	4.06201	3.93049	4.22468
Renal Cell Carcinoma Signaling	4.84429	4.06162	4.28452	4.72577	3.44248	4.0505	3.67277
Role of MAPK Signaling in the Pathogenesis of Influenza	4.37588	4.26586	4.43742	4.4267	3.1697	4.21076	3.84388
Oxidative Ethanol Degradation III	3.53043	3.9914	5.19748	3.56799	4.1025	3.45891	4.81644
PI3K Signaling in B Lymphocytes	5.16604	3.32797	1.98653	4.06885	3.24137	6.09533	4.72744
nNOS Signaling in Neurons	2.28404	2.42433	2.80716	4.91366	5.13796	4.72372	6.24032
Cancer Drug Resistance By Drug Efflux	4.04261	4.59904	3.03093	4.57521	3.69403	4.38994	4.07307
Noradrenaline and Adrenaline Degradation	4.17134	4.47039	4.98188	3.21477	4.02974	3.60947	3.90065
Cdc42 Signaling	5.1334	4.40255	3.75944	4.05139	3.76886	3.17801	3.5303
Mitochondrial L-carnitine Shuttle Pathway	3.66438	3.54289	3.8428	4.72592	3.63684	3.73368	4.40373
UVA-Induced MAPK Signaling	3.73123	3.84827	4.17761	3.41436	3.34082	5.58398	3.16446
Phosphatidylglycerol Biosynthesis II (Non-plastidic)	2.08603	5.7451	4.58971	3.85839	2.98043	3.73257	4.20196
Glioma Invasiveness Signaling	6.24517	4.06354	4.21374	3.32041	2.25044	3.55667	3.23024
Unfolded protein response	3.43058	4.33166	3.84444	2.89884	4.51143	3.66211	3.84403
2-oxobutanoate Degradation I	4.20484	3.63251	3.80586	3.80292	3.68709	3.74309	3.63905
Ketogenesis	5.19482	4.318	3.46307	3.45925	3.30981	3.38196	3.24806
Acute Myeloid Leukemia Signaling	4.28066	3.79498	4.48254	3.65341	3.24426	3.43982	3.44012
GDP-mannose Biosynthesis	3.48225	2.92819	4.56733	3.09256	2.98078	4.49199	4.36713
HGF Signaling	5.07193	3.73349	3.07764	3.74243	2.65926	3.50114	4.11794
Erythropoietin Signaling	3.66344	4.29632	3.2434	3.63505	3.25225	3.43541	4.32175
GPCR-Mediated Integration of Enteroendocrine Signaling Exemplified by an L Cell	2.25363	1.96493	2.74141	4.4267	4.46953	5.17658	4.76038
ErbB4 Signaling	3.89842	3.82118	3.97621	3.53028	3.1697	2.94515	3.84388
BMP signaling pathway	3.50882	4.21835	3.53997	3.95575	3.16095	3.33772	3.39918
RAR Activation	2.31576	5.14148	2.91929	3.42661	2.41139	4.8728	3.96
IL-2 Signaling	3.79505	3.46293	4.01249	4.49069	2.7935	2.94474	3.48318
Prostate Cancer Signaling	4.88528	3.50087	3.3897	4.15577	2.98388	3.53719	2.50484
Melanoma Signaling	4.91716	3.68634	3.71233	3.70382	2.515	3.53242	2.80651
Glioblastoma Multiforme Signaling	3.30345	2.66161	3.11558	4.32112	3.44147	4.33705	3.50557
Hypoxia Signaling in the Cardiovascular System	3.68837	3.34697	4.36764	2.24349	3.96504	3.25354	3.80581
Macropinocytosis Signaling	5.34476	4.49551	3.05887	3.04984	2.36688	3.24022	2.91122
Tryptophan Degradation III (Eukaryotic)	3.65013	3.27128	3.60602	3.60027	3.37585	3.48392	3.28378
Fc Epsilon RI Signaling	3.56163	2.49038	3.10517	4.49365	2.9768	3.51595	4.10986
Sperm Motility	2.52712	2.12099	2.14731	3.6228	3.80185	5.1774	4.27842
Glutathione-mediated Detoxification	4.61383	3.33761	4.37871	2.03806	2.34142	3.57608	3.3516
γ-linolenate Biosynthesis II (Animals)	2.87434	3.54289	3.05038	4.72592	2.87214	2.95589	3.55413
Histamine Degradation	3.20336	3.76701	4.0944	2.61065	3.11566	2.52491	3.77927
FLT3 Signaling in Hematopoietic Progenitor Cells	4.42006	4.45318	3.85445	2.37594	2.07319	3.24451	2.56793
autophagy	3.26976	3.96781	2.31379	2.69385	4.14695	3.38236	3.08713
HER-2 Signaling in Breast Cancer	3.69967	3.33189	3.18038	3.5489	2.47146	3.34226	2.99405
LPS-stimulated MAPK Signaling	4.31998	3.52686	2.63913	3.35071	2.30596	3.15334	3.17517
Thrombopoietin Signaling	3.68837	3.34697	3.43858	3.00671	2.69519	2.84426	3.36695
Mevalonate Pathway I	4.95703	5.05376	3.34192	2.51551	1.70179	2.44456	2.32218
Pentose Phosphate Pathway	3.98351	3.23967	3.46307	2.51941	3.30981	3.38196	2.34638
Type II Diabetes Mellitus Signaling	4.06828	2.5217	2.29604	4.15291	2.17843	2.92306	3.75865
Putrescine Degradation III	3.13914	3.49123	3.83264	2.50675	2.9303	2.41587	3.50399
Glutamate Degradation III (via 4-aminobutyrate)	1.62152	1.31023	3.80586	3.80292	3.68709	3.74309	3.63905
Sumoylation Pathway	3.43345	4.4651	2.87085	2.86145	2.50165	3.00527	2.35819
CDP-diacylglycerol Biosynthesis I	1.79891	4.71434	3.60602	2.93947	2.17432	2.83701	3.28378
Neurotrophin/TRK Signaling	3.50882	2.29155	3.13767	3.95575	2.43521	2.94996	3.01208
Methylmalonyl Pathway	3.36363	2.90583	3.0445	3.04214	2.94949	2.99428	2.91106
Glutathione Redox Reactions II	3.36363	2.90583	3.0445	3.04214	2.94949	2.99428	2.91106
Calcium Transport I	2.95183	3.23967	2.52254	2.51941	3.30981	3.38196	3.24806
CTLA4 Signaling in Cytotoxic T Lymphocytes	3.58224	2.72983	3.32133	3.67684	2.0079	2.76883	2.75133
Parkinson's Signaling	3.09207	3.03948	3.30533	3.30077	1.77609	3.20856	3.04944
NF-κB Activation by Viruses	5.26766	2.80056	2.0054	2.63065	2.00499	3.53177	2.488
Non-Small Cell Lung Cancer Signaling	3.85415	2.54322	2.32752	3.84592	3.06397	2.50289	2.56151
UVB-Induced MAPK Signaling	3.13564	3.66198	2.91522	2.90724	1.90805	2.74705	3.25448
ErbB2-ErbB3 Signaling	4.21922	2.9194	3.43462	3.01341	2.0003	2.47394	2.21564
Oncostatin M Signaling	3.87951	3.7923	3.60314	2.03149	2.2965	2.39626	2.21201
Heme Biosynthesis II	2.32531	2.66235	2.85155	3.91113	3.75747	2.78283	1.83045
Ketolysis	3.29307	2.66235	2.85155	2.84832	2.72173	2.78283	2.66946
Glycogen Degradation III	3.60673	2.80723	3.04556	3.04148	2.15162	2.95883	2.09704
Aryl Hydrocarbon Receptor Signaling	3.85077	3.98069	3.18166	1.43126	1.73946	3.22316	2.2809
Pyrimidine Ribonucleotides De Novo Biosynthesis	2.47379	3.11884	3.05142	3.04454	2.77806	2.45433	2.6699
cAMP-mediated signaling	0.330971	0.675914	1.87225	3.38122	5.49083	3.31434	4.28027
Cholesterol Biosynthesis I	6.13878	6.2659	3.34192	0.39936	0.693273	0.722269	1.65644
Cholesterol Biosynthesis III (via Desmosterol)	6.13878	6.2659	3.34192	0.39936	0.693273	0.722269	1.65644
Cholesterol Biosynthesis II (via 24,25-dihydrolanosterol)	6.13878	6.2659	3.34192	0.39936	0.693273	0.722269	1.65644
Fatty Acid Activation	3.00191	2.31453	2.51902	3.33773	2.37853	2.44456	3.10635
IL-15 Signaling	3.08972	2.99201	3.13767	3.12877	1.8056	2.2464	2.64848
Estrogen-Dependent Breast Cancer Signaling	3.85415	2.89725	3.04418	2.66569	1.46863	2.85886	2.22945
UDP-N-acetyl-D-galactosamine Biosynthesis II	2.66591	2.87736	2.24876	3.09069	2.94544	3.01553	2.07845
Regulation of IL-2 Expression in Activated and Anergic T Lymphocytes	2.84569	1.77001	2.17861	3.63505	2.87824	2.34373	3.09804
Chronic Myeloid Leukemia Signaling	3.20198	2.36509	2.60392	3.60349	1.97107	3.37835	1.59915
GDNF Family Ligand-Receptor Interactions	3.50882	2.62993	2.07594	3.12877	2.78618	1.9311	2.64848
Heme Biosynthesis from Uroporphyrinogen-III I	1.97018	1.64306	3.0445	3.04214	2.94949	2.99428	2.91106
Branched-chain α-keto acid Dehydrogenase Complex	1.97018	2.90583	3.0445	3.04214	2.94949	2.99428	1.64677
Superoxide Radicals Degradation	5.04303	3.06402	2.2597	1.45371	2.1532	2.20331	2.11035
Acetyl-CoA Biosynthesis I (Pyruvate Dehydrogenase Complex)	2.99351	2.45752	2.61868	2.61593	2.50815	2.56019	2.46359
PEDF Signaling	3.63527	2.97644	2.45857	2.79156	1.58108	2.61718	2.021
Glycogen Degradation II	3.27995	2.57388	2.78462	2.78101	1.8986	2.70796	1.85154
Dopamine Degradation	3.12576	3.05285	2.88505	1.92221	2.17315	1.8298	2.55532
nNOS Signaling in Skeletal Muscle Cells	1.27184	1.89245	2.0846	2.78201	3.40476	2.7015	3.32961
N-acetylglucosamine Degradation II	3.36363	2.90583	3.0445	1.73994	1.67404	2.99428	1.64677
Rapoport-Luebering Glycolytic Shunt	2.29365	2.92819	1.99752	3.09256	2.98078	1.12955	2.93449
Ovarian Cancer Signaling	2.65951	2.27857	2.64561	2.63478	2.22452	2.95689	1.83898
Natural Killer Cell Signaling	2.39793	1.80341	2.05577	2.88327	2.48044	2.67203	2.88324
Vitamin-C Transport	1.85515	2.55403	2.0846	2.78201	2.6266	2.7015	2.5627
Urate Biosynthesis/Inosine 5'-phosphate Degradation	2.75848	4.59035	1.63987	1.63713	2.88188	1.05571	2.09704
Lipid Antigen Presentation by CD1	3.2802	2.31908	2.60048	2.05708	2.40668	1.97258	1.82833
Prolactin Signaling	2.91705	2.38382	2.53538	2.20183	1.91654	2.05241	2.40202
SAPK/JNK Signaling	2.52004	1.58344	2.92245	2.91258	1.71665	2.12527	2.38525
Superpathway of D-myo-inositol (1,4,5)-trisphosphate Metabolism	1.32121	1.60611	1.36059	2.93947	2.74198	2.83701	3.28378
Molybdenum Cofactor Biosynthesis	3.36363	2.90583	3.0445	1.73994	1.67404	1.70588	1.64677
Thiosulfate Disproportionation III (Rhodanese)	2.52254	2.17924	2.28323	2.28146	2.21198	2.24557	2.18316
Inosine-5'-phosphate Biosynthesis II	2.52254	2.17924	2.28323	2.28146	2.21198	2.24557	2.18316
4-aminobutyrate Degradation I	2.52254	2.17924	2.28323	2.28146	2.21198	2.24557	2.18316
Methylglyoxal Degradation I	2.52254	2.17924	2.28323	2.28146	2.21198	2.24557	2.18316
Glutathione Biosynthesis	2.52254	2.17924	2.28323	2.28146	2.21198	2.24557	2.18316
NADH Repair	2.52254	2.17924	2.28323	2.28146	2.21198	2.24557	2.18316
Cysteine Biosynthesis III (mammalia)	1.87719	1.79267	1.99963	2.61065	2.44532	2.52491	2.37754
Pyrimidine Ribonucleotides Interconversion	2.21661	2.45288	2.36609	2.36034	2.13825	1.84267	2.04843
Guanosine Nucleotides Degradation III	3.00191	4.00569	1.81522	1.81239	2.37853	0.722269	1.65644
Glucocorticoid Receptor Signaling	2.55138	2.89918	2.44527	1.58655	1.18252	2.70593	2.01327
JAK/Stat Signaling	2.91705	3.06809	2.88414	1.89933	1.1552	1.76329	1.53724
CD28 Signaling in T Helper Cells	3.4311	2.27647	1.61124	2.87819	1.318	1.88973	1.81698
Phenylalanine Degradation IV (Mammalian, via Side Chain)	2.02131	2.08963	2.28792	2.28452	2.15162	2.21565	2.09704
Thyroid Cancer Signaling	2.51822	1.94698	2.25681	2.25141	2.0428	2.14277	1.95838
γ-glutamyl Cycle	2.35031	2.33053	2.55616	1.90093	1.77609	2.4739	1.72498
Angiopoietin Signaling	3.00622	2.21267	2.00557	2.32007	1.46863	2.17086	1.92109
IL-6 Signaling	3.70501	2.5217	2.03897	2.28669	1.28817	1.22358	2.0285
Inhibition of Angiogenesis by TSP1	3.26645	2.20059	1.61225	2.50434	1.10466	1.93696	2.21201
FcγRIIB Signaling in B Lymphocytes	3.0554	1.84337	2.58601	2.57932	1.0339	1.70852	1.85592
Fatty Acid α-oxidation	2.04558	2.41914	2.68642	1.58015	1.94197	1.51415	2.42909
D-myo-inositol (1,4,5)-trisphosphate Degradation	1.45164	1.42368	2.16645	2.16278	2.01979	2.72936	2.5781
Methionine Degradation I (to Homocysteine)	2.17696	1.56276	1.74283	2.34718	2.20008	2.2709	2.13977
Zymosterol Biosynthesis	3.48225	4.35928	3.09541	0.552751	0.518209	0.534825	1.87523
DNA Methylation and Transcriptional Repression Signaling	1.24128	3.50095	0.92779	1.34518	1.23592	4.50793	1.6547
IL-17 Signaling	3.14508	2.54875	2.38386	2.37594	0.868172	1.38992	1.67778
HIF1α Signaling	2.80582	1.94539	2.18918	2.45889	1.19773	1.76016	1.96414
Cleavage and Polyadenylation of Pre-mRNA	0.272403	3.43386	0.460255	2.78101	1.8986	3.59382	1.85154
RANK Signaling in Osteoclasts	2.71062	1.74721	1.6695	2.49503	1.18946	1.52582	2.59945
PXR/RXR Activation	3.23001	2.93637	1.59861	1.59318	1.12914	1.7823	1.57858
IL-22 Signaling	2.34732	3.27128	2.34961	1.81767	0.572353	1.29547	2.10456
Myo-inositol Biosynthesis	1.62152	2.2775	2.41032	1.40191	1.3395	2.36216	2.2825
Pentose Phosphate Pathway (Oxidative Branch)	3.36363	1.64306	1.74162	1.73994	1.67404	1.70588	1.64677
Antioxidant Action of Vitamin C	1.9711	1.40765	1.56705	2.07459	1.53087	2.78888	2.16898
Docosahexaenoic Acid (DHA) Signaling	2.69568	2.30119	2.2799	1.89781	0.844182	2.15064	1.2984
LXR/RXR Activation	6.27433	4.25556	1.62562	0	0	0.756452	0.384398
HMGB1 Signaling	2.98001	1.92316	1.9727	2.47269	0.903152	1.18243	1.71815
VEGF Family Ligand-Receptor Interactions	1.90593	1.74408	1.608	2.16413	1.60807	2.01229	2.0365
Purine Nucleotides Degradation II (Aerobic)	2.33447	3.50095	1.348	1.34518	2.26184	0.555164	1.6547
STAT3 Pathway	2.18437	1.89181	1.97323	1.96668	1.44101	1.28603	2.22165
Acyl-CoA Hydrolysis	2.42118	1.84515	1.37324	2.01312	1.8986	1.95378	1.2461
D-myo-inositol (1,4,5)-Trisphosphate Biosynthesis	1.96827	1.28172	1.93227	1.47546	1.3427	2.34563	2.18156
N-acetylglucosamine Degradation I	2.52254	2.17924	2.28323	1.09715	1.05397	2.24557	1.03611
Sonic Hedgehog Signaling	2.13556	1.78658	1.59526	1.59147	1.44516	1.51526	2.26058
Arginine Biosynthesis IV	2.29365	1.87045	1.99752	1.99535	1.1011	1.12955	1.87523
Superpathway of Citrulline Metabolism	1.39466	0.979024	1.63987	2.28452	1.53042	1.58177	2.81616
Glycerol-3-phosphate Shuttle	1.97018	1.64306	1.74162	1.73994	1.67404	1.70588	1.64677
Proline Biosynthesis I	1.97018	1.64306	1.74162	1.73994	1.67404	1.70588	1.64677
Heme Degradation	1.97018	1.64306	1.74162	1.73994	1.67404	1.70588	1.64677
Triacylglycerol Biosynthesis	1.56941	2.12507	2.47479	1.67995	1.49641	0.976114	1.76155
Pyrimidine Deoxyribonucleotides De Novo Biosynthesis I	1.41518	1.28449	1.95445	1.95062	1.80184	1.87331	1.74121
FGF Signaling	1.79696	2.17191	1.75932	2.03236	1.05301	1.37345	1.64005
Aspartate Degradation II	1.97827	1.57197	1.69338	1.69131	1.61003	1.64924	1.57653
Glycogen Biosynthesis II (from UDP-D-Glucose)	1.36933	1.87045	1.99752	0.552751	1.91035	1.95138	1.87523
LPS/IL-1 Mediated Inhibition of RXR Function	3.11809	2.17723	1.72811	1.2345	0.812454	1.07143	1.34014
Granzyme A Signaling	2.33447	1.64725	1.8481	1.34518	1.23592	1.77457	1.19154
Pentose Phosphate Pathway (Non-oxidative Branch)	1.36933	1.87045	1.99752	1.16011	1.91035	1.95138	1.07682
Extrinsic Prothrombin Activation Pathway	3.09207	2.33053	1.90414	0.887131	1.24662	0.848435	0.782663
4-1BB Signaling in T Lymphocytes	2.54073	1.67498	1.12459	1.9203	1.00418	1.06026	1.68419
Ephrin A Signaling	2.02568	1.61927	1.95663	1.62474	1.42238	1.23675	1.0823
Creatine-phosphate Biosynthesis	1.62152	2.2775	1.4035	1.40191	1.3395	1.36961	1.31374
Guanine and Guanosine Salvage I	1.68157	1.45274	1.52205	1.52088	1.47456	1.49695	1.45535
L-cysteine Degradation III	1.68157	1.45274	1.52205	1.52088	1.47456	1.49695	1.45535
Flavin Biosynthesis IV (Mammalian)	1.68157	1.45274	1.52205	1.52088	1.47456	1.49695	1.45535
β-alanine Degradation I	1.68157	1.45274	1.52205	1.52088	1.47456	1.49695	1.45535
Formaldehyde Oxidation II (Glutathione-dependent)	1.68157	1.45274	1.52205	1.52088	1.47456	1.49695	1.45535
Adenine and Adenosine Salvage I	1.68157	1.45274	1.52205	1.52088	1.47456	1.49695	1.45535
Acetate Conversion to Acetyl-CoA	0.990614	0.789605	1.74162	1.73994	1.67404	1.70588	1.64677
Geranylgeranyldiphosphate Biosynthesis	0.990614	1.64306	1.74162	0.848596	1.67404	1.70588	1.64677
T Cell Receptor Signaling	2.22882	1.13966	1.2907	1.99335	1.25065	0.978045	1.3533
Induction of Apoptosis by HIV1	2.40838	1.61927	1.33436	1.3297	0.91316	1.23675	1.34183
Calcium-induced T Lymphocyte Apoptosis	1.3329	1.79267	0.610112	1.52929	1.32629	1.71211	1.80634
Methylglyoxal Degradation III	2.35031	1.20075	1.34827	1.34572	1.24662	1.29423	1.20622
2-ketoglutarate Dehydrogenase Complex	1.62152	1.31023	1.4035	1.40191	1.3395	1.36961	1.31374
Tetrahydrofolate Salvage from 5,10-methenyltetrahydrofolate	1.62152	1.31023	1.4035	1.40191	1.3395	1.36961	1.31374
Serine Biosynthesis	1.62152	1.31023	1.4035	1.40191	1.3395	1.36961	1.31374
Role of PI3K/AKT Signaling in the Pathogenesis of Influenza	2.32905	1.42063	1.49183	1.48623	0.66224	1.37471	0.971704
GDP-L-fucose Biosynthesis I (from GDP-D-mannose)	1.68157	1.45274	1.52205	0.49879	1.47456	1.49695	1.45535
Glycine Degradation (Creatine Biosynthesis)	1.68157	1.45274	1.52205	0.49879	1.47456	1.49695	1.45535
Citrulline Biosynthesis	1.01852	0.752496	1.4557	1.45371	1.3761	1.41351	2.11035
Intrinsic Prothrombin Activation Pathway	3.42451	2.93227	1.70001	0	0.564513	0.379379	0.533848
Role of JAK family kinases in IL-6-type Cytokine Signaling	2.2121	2.47825	1.69844	0.889786	0.306546	0.842344	1.09722
Uridine-5'-phosphate Biosynthesis	0.572209	1.45274	1.52205	1.52088	1.47456	1.49695	1.45535
Cardiolipin Biosynthesis II	0.572209	1.45274	1.52205	1.52088	1.47456	1.49695	1.45535
FXR/RXR Activation	4.1443	2.87037	1.02776	0.279606	0	0.62495	0.388555
Phosphatidylcholine Biosynthesis I	1.1747	0.89397	2.61868	0.97563	0.919932	1.64924	0.897072
Pancreatic Adenocarcinoma Signaling	1.77796	1.15272	1.7712	1.53357	0.617878	1.39394	0.827623
IL-17A Signaling in Airway Cells	2.26033	1.62282	1.18843	1.43031	0.355516	0.877877	1.1401
Sucrose Degradation V (Mammalian)	1.52618	1.15284	1.26327	1.26137	1.18734	1.22299	1.15696
Serotonin Degradation	1.78928	1.82112	1.60968	0.69003	0.923654	0.801504	1.06388
IL-4 Signaling	1.31037	1.20891	1.81823	1.30525	0.726475	1.42415	0.828801
D-myo-inositol (1,3,4)-trisphosphate Biosynthesis	0.537659	0.556563	0.372311	1.99606	1.85714	1.40512	1.80036
Proline Degradation	0.572209	0.468107	1.52205	1.52088	1.47456	1.49695	1.45535
Mouse Embryonic Stem Cell Pluripotency	1.81925	1.71339	1.42329	1.2036	0.31821	1.09018	0.906187
Choline Biosynthesis III	0.976552	0.665426	2.51902	0.75372	0.693273	1.75504	1.10559
Galactose Degradation I (Leloir Pathway)	1.62152	1.31023	0.679231	0.678276	1.3395	1.36961	1.31374
Trans, trans-farnesyl Diphosphate Biosynthesis	0.811433	1.31023	1.4035	0.678276	1.3395	1.36961	1.31374
Endoplasmic Reticulum Stress Pathway	1.62695	1.08314	1.23987	1.23715	0.76364	1.18225	1.08892
TR/RXR Activation	1.1802	1.43241	1.57878	1.12433	0.607	1.4421	0.850085
Superpathway of Serine and Glycine Biosynthesis I	1.1747	1.57197	1.69338	0.97563	0.919932	0.946757	0.897072
Mitotic Roles of Polo-Like Kinase	0.452872	0.997819	0.610112	1.83171	1.60325	1.42286	1.24583
Proline Biosynthesis II (from Arginine)	1.36933	1.07352	1.16162	1.16011	1.1011	1.12955	1.07682
Glycerol Degradation I	1.36933	1.07352	1.16162	1.16011	1.1011	1.12955	1.07682
Arginine Degradation VI (Arginase 2 Pathway)	1.36933	1.07352	1.16162	1.16011	1.1011	1.12955	1.07682
Ubiquinol-10 Biosynthesis (Eukaryotic)	0.652661	1.08399	1.22586	1.2234	1.61884	1.17382	1.08924
Lymphotoxin β Receptor Signaling	1.57446	1.17955	1.2064	1.20181	0.470662	1.36337	0.959209
Phenylethylamine Degradation I	1.97018	1.64306	0.849623	0.848596	0.808414	0.827794	0.791856
GDP-glucose Biosynthesis	1.52618	1.15284	1.26327	1.26137	0.661045	1.22299	0.64091
Adenosine Nucleotides Degradation II	1.5727	2.13159	0.800984	0.799146	1.12803	0.443153	0.699528
Glutamate Dependent Acid Resistance	0	0	1.52205	1.52088	1.47456	1.49695	1.45535
PKCθ Signaling in T Lymphocytes	1.9044	0.696249	0.999158	1.3553	0.531815	0.882819	1.00029
Phagosome Formation	1.85054	1.17914	0.681124	0.822494	0.522968	1.42798	0.854573
Coagulation System	2.58123	1.66332	1.52016	0	0.516668	0.55456	0.485209
Systemic Lupus Erythematosus Signaling	1.87344	1.86863	0.577277	0.669199	0	1.93035	0.397604
Hereditary Breast Cancer Signaling	0.635819	0.973799	0.715822	0.84983	0.540499	2.80374	0.704926
IL-12 Signaling and Production in Macrophages	2.28472	1.33477	1.04517	0.744227	0.291281	0.648696	0.72984
Arsenate Detoxification I (Glutaredoxin)	0.990614	0.789605	1.74162	0.848596	0.808414	0.827794	0.791856
Glucose and Glucose-1-phosphate Degradation	1.35593	0.99863	1.10373	1.10192	0.565561	1.06533	0.54672
Fatty Acid Biosynthesis Initiation II	0.572209	0.468107	0.499323	1.52088	1.47456	0.487984	1.45535
Palmitate Biosynthesis I (Animals)	0.572209	0.468107	0.499323	1.52088	1.47456	0.487984	1.45535
Alanine Biosynthesis II	0.572209	1.45274	1.52205	0.49879	1.47456	0.487984	0.46928
Alanine Degradation III	0.572209	1.45274	1.52205	0.49879	1.47456	0.487984	0.46928
Granzyme B Signaling	1.16211	1.20075	1.34827	0.526563	0.475421	1.29423	0.454868
Tetrapyrrole Biosynthesis II	0.811433	1.31023	0.679231	1.40191	1.3395	0.658943	0.190205
Complement System	4.67331	1.47488	0	0	0	0	0
Citrulline-Nitric Oxide Cycle	0.811433	0.623582	0.679231	1.40191	0.640976	0.658943	1.31374
Folate Polyglutamylation	0.811433	1.31023	1.4035	0.678276	0.640976	0.658943	0.62566
Cell Cycle Regulation by BTG Family Proteins	0.40531	0.481	0.855451	1.15951	1.36446	0.55456	1.30334
Selenocysteine Biosynthesis II (Archaea and Eukaryotes)	0.677376	0.502164	0.553638	0.552751	0.518209	1.95138	1.07682
Choline Degradation I	1.68157	1.45274	0.499323	0.49879	0.477904	0.487984	0.46928
CD40 Signaling	1.56688	0.696939	1.14091	0.921034	0	0.5068	0.70496
Chondroitin Sulfate Degradation (Metazoa)	0.795689	1.33213	0.304381	0.986103	0.9083	0.564341	0.516584
Role of Macrophages, Fibroblasts and Endothelial Cells in Rheumatoid Arthritis	1.53857	0.520871	0.563994	0.727962	0.483318	0.865867	0.694524
Phospholipases	0.557193	0.29674	0.75432	0.56523	0.629226	1.68476	0.7655
Antiproliferative Role of TOB in T Cell Signaling	0.789553	0.692898	0.538485	0.819963	0.472176	1.50988	0.25771
Role of JAK1 and JAK3 in γc Cytokine Signaling	1.36058	0.778128	1.2477	0.616243	0	0.556482	0.460293
Serotonin Receptor Signaling	0	0	0.947805	0.694956	1.39974	0.447473	1.33141
Regulation of the Epithelial-Mesenchymal Transition Pathway	1.32429	0.881435	0.869059	0.628088	0	0.442207	0.386973
Glutamine Degradation I	0.572209	0.468107	0.499323	0.49879	0.477904	0.487984	1.45535
iCOS-iCOSL Signaling in T Helper Cells	1.37622	0.699217	0	0.822494	0	0.594646	0.366631
Hepatic Fibrosis / Hepatic Stellate Cell Activation	1.50731	0.784686	0.539874	0	0	0	0
Epoxysqualene Biosynthesis	0.572209	1.45274	0	0	0	0	0

## Sheet: LXR RXR - proteins
Proteins found in our dataset and involved in LXR/RXR (liver x receptors/retinoid x receptors) activation
UniProt ID	Symbol	Entrez Gene Name
Q5SWU9	ACACA	acetyl-CoA carboxylase alpha
P11859	AGT	angiotensinogen
P29699	AHSG	alpha 2-HS glycoprotein
P07724	ALB	albumin
Q07456	AMBP	alpha-1-microglobulin/bikunin precursor
Q00623	APOA1	apolipoprotein A1
P09813	APOA2	apolipoprotein A2
P06728	APOA4	apolipoprotein A4
P51910	APOD	apolipoprotein D
P08226	APOE	apolipoprotein E
Q01339	APOH	apolipoprotein H
P01027	C3	complement C3
P06683	C9	complement C9
P01029	C4A/C4B	complement C4B (Chido blood group)
Q08857	CD36	CD36 molecule
Q06890	CLU	clusterin
Q8K0C4	CYP51A1	cytochrome P450 family 51 subfamily A member 1
Q8BH95	ECHS1	enoyl-CoA hydratase, short chain 1
P19096	FASN	fatty acid synthase
P53798	FDFT1	farnesyl-diphosphate farnesyltransferase 1
E9PV24	FGA	fibrinogen alpha chain
P21614	GC	GC, vitamin D binding protein
Q61425	HADH	hydroxyacyl-CoA dehydrogenase
Q91X72	HPX	hemopexin
Q61730	IL1RAP	interleukin 1 receptor accessory protein
A6X935	ITIH4	inter-alpha-trypsin inhibitor heavy chain family member 4
O08677	KNG1	kininogen 1
P08905	LYZ	lysozyme
Q9Z0W1	NGFR	nerve growth factor receptor
Q9CQF9	PCYOX1	prenylcysteine oxidase 1
P55065	PLTP	phospholipid transfer protein
Q00724	RBP4	retinol binding protein 4
Q04207	RELA	RELA proto-oncogene, NF-kB subunit
P07758	SERPINA1	serpin family A member 1
P97298	SERPINF1	serpin family F member 1
Q61247	SERPINF2	serpin family F member 2
Q921I1	TF	transferrin
P07309	TTR	transthyretin
P29788	VTN	vitronectin

## Sheet: cholesterol synthesis-proteins
Proteins found in our dataset and involved in the superpathway of cholesterol synthesis
UniProt ID	Symbol	Entrez Gene Name
Q8QZT1	ACAT1	acetyl-CoA acetyltransferase 1
Q8CAY6	ACAT2	acetyl-CoA acetyltransferase 2
Q8K0C4	CYP51A1	cytochrome P450 family 51 subfamily A member 1
O88455	DHCR7	7-dehydrocholesterol reductase
Q8VCH6	DHCR24	24-dehydrocholesterol reductase
P70245	EBP	emopamil binding protein (sterol isomerase)
P53798	FDFT1	farnesyl-diphosphate farnesyltransferase 1
Q920E5	FDPS	farnesyl diphosphate synthase
Q8BMS1	HADHA	hydroxyacyl-CoA dehydrogenase trifunctional multienzyme complex subunit alpha
Q99JY0	HADHB	hydroxyacyl-CoA dehydrogenase trifunctional multienzyme complex subunit beta
Q8JZK9	HMGCS1	3-hydroxy-3-methylglutaryl-CoA synthase 1
P54869	HMGCS2	3-hydroxy-3-methylglutaryl-CoA synthase 2
O88736	HSD17B7	hydroxysteroid 17-beta dehydrogenase 7
P58044	IDI1	isopentenyl-diphosphate delta isomerase 1
Q3U9G9	LBR	lamin B receptor
Q8BLN5	LSS	lanosterol synthase
Q9CRA4	MSMO1	methylsterol monooxygenase 1
Q99JF5	MVD	mevalonate diphosphate decarboxylase
Q9R008	MVK	mevalonate kinase
Q9R1J0	NSDHL	NAD(P) dependent steroid dehydrogenase-like

## Sheet: complement system-proteins
Proteins found in our dataset and involved in the complement system
UniProt ID	Symbol	Entrez Gene Name
P01027	C3	complement C3
P06684	C5	complement C5
P06683	C9	complement C9
P14106	C1QB	complement C1q B chain
O35658	C1QBP	complement C1q binding protein
Q02105	C1QC	complement C1q C chain
Q8CG14	C1S	complement C1s
P01029	C4A/C4B	complement C4B (Chido blood group)
Q8BH35	C8B	complement C8 beta chain
Q8VCG4	C8G	complement C8 gamma chain
Q61475	CD55	CD55 molecule (Cromer blood group)
P04186	CFB	complement factor B
P03953	CFD	complement factor D
P06909	CFH	complement factor H
Q61129	CFI	complement factor I
P97290	SERPING1	serpin family G member 1

## Sheet:  disease pathway report
© 2000-2017 QIAGEN. All rights reserved.
Legend:
Displayed values represent - log10 p value (BH-corrected); q < 0.05
Examples for:
enrichment PNS>Brain are highlighted in green
enrichment Brain>PNS are highlighted in blue
Diseases and Bio Functions	SN	DRG	SC	PFC	CER	AMY	ACC
cell death	83.4208	70.8518	63.74	55.7488	62.9816	58.9521	55.1267
organization of cytoplasm	74.1252	76.8347	83.003	95.675	82.547	97.9106	89.612
Movement Disorders	73.1384	83.3856	93.5354	90.9487	86.0233	101.72	87.6387
motor dysfunction or movement disorder	72.3833	83.8516	94.2353	92.409	87.1291	102.724	88.8278
necrosis	68.462	60.1669	52.7586	46.1697	51.3546	48.7578	48.0596
organization of cytoskeleton	64.9888	63.2707	71.3705	83.3716	70.4867	84.5931	76.2857
disorder of basal ganglia	64.7498	68.2812	72.0818	75.5476	66.1177	86.1832	69.3587
neuromuscular disease	61.1799	61.2454	66.1744	69.2575	57.3986	78.2654	62.5619
microtubule dynamics	57.127	57.01	68.2154	82.5634	70.5991	84.094	74.6049
morphology of cells	56.95	47.0296	45.6566	43.682	38.9738	44.0459	43.9782
Viral Infection	55.5851	53.7658	41.8778	41.6582	43.0027	41.1553	40.6958
metabolism of protein	53.4828	54.9802	44.9174	41.2468	43.0365	42.3256	38.1657
organismal death	53.0096	47.0479	47.2075	40.2077	44.4603	38.6168	38.1181
transport of molecule	52.0249	55.5992	63.3739	67.5332	62.2646	68.2027	64.9032
morbidity or mortality	51.9359	45.5241	45.8713	38.5808	43.0943	37.0695	36.929
cell death of osteosarcoma cells	47.8146	54.9272	45.5881	46.5689	54.6716	47.4923	46.2383
cell movement	46.2891	28.7825	23.7723	16.6292	16.4587	19.2433	17.575
apoptosis	45.9162	39.7751	32.329	26.3675	33.1251	29.2458	27.436
neurological signs	44.9837	46.1972	55.4492	61.8391	50.1576	68.9538	54.1258
chorea	44.4389	46.6358	52.9093	57.9332	47.5026	66.6834	52.2536
Huntington's Disease	44.276	46.5616	52.8078	57.8693	47.4113	66.6207	52.156
formation of cellular protrusions	43.9537	43.2047	53.6284	67.3375	55.0055	67.3645	64.285
dyskinesia	43.4907	45.8904	54.1212	60.4732	49.5405	68.1329	53.9106
development of cytoplasm	42.6909	38.2426	34.2925	35.0849	37.7246	34.3521	34.8769
organization of organelle	40.5713	46.4875	42.4679	40.0253	35.8711	37.7956	37.665
cancer	39.41	47.7308	38.001	47.4439	42.6055	45.924	42.4809
formation of filaments	38.5674	25.9386	23.9101	24.3566	24.4013	23.8571	22.8475
endocytosis	37.2004	33.2006	28.788	23.4403	24.2393	24.7571	21.7928
morphology of nervous system	37.1831	39.4274	50.9809	54.2972	50.2833	64.6388	57.3569
morphogenesis of neurons	36.4581	39.5622	51.1545	70.1755	56.8976	67.1554	64.956
formation of cytoskeleton	36.447	24.7142	23.7285	24.8802	24.3422	24.3012	23.5559
fibrogenesis	36.3565	24.7489	22.1065	22.4068	22.934	0	21.0825
morphology of nervous tissue	36.1944	37.4441	49.9642	56.3247	51.9952	62.0904	60.3599
morphology of neurons	35.9189	37.2165	49.6419	56.2776	52.8689	63.2211	60.7427
neuritogenesis	35.6189	38.99	50.4597	69.0182	56.2479	66.5433	63.702
migration of cells	35.0023	21.2161	17.5942	11.5918	11.6056	14.096	12.0836
infection of cells	34.8235	35.2013	25.5594	28.5905	28.8663	27.7287	28.3687
catabolism of protein	34.6248	31.4444	24.075	22.81	23.3834	24.264	21.512
solid tumor	34.5237	42.5552	34.1096	41.9858	37.6597	40.2291	36.6346
enzymopathy	34.3134	37.3889	35.2623	31.3188	28.9911	31.2542	29.1458
infection by RNA virus	33.9611	31.7702	23.5451	27.7869	26.0795	27.5819	26.5748
malignant solid tumor	33.9174	40.7958	32.4444	40.5028	36.4513	38.6053	36.0375
growth of neurites	32.6753	29.758	39.1256	44.0383	37.6345	42.2097	39.2284
cell movement of tumor cell lines	32.2428	20.3371	17.2676	15.0061	14.1685	14.8338	13.5794
cell death of tumor cell lines	32.2081	26.7562	22.0969	15.6436	21.6142	18.752	17.8141
hereditary myopathy	31.1737	27.7625	27.9581	18.2417	16.9409	18.6057	16.7818
transport of protein	30.745	38.2039	34.0714	37.1293	34.9446	37.8068	31.6473
amyloidosis	30.3729	27.5642	29.4613	28.9244	21.5934	28.7355	24.1124
proliferation of neuronal cells	30.0789	28.3704	35.5891	41.3554	34.298	39.9628	36.0113
abdominal neoplasm	29.9805	41.3524	30.04	40.1404	36.964	38.7801	34.9421
non-melanoma solid tumor	29.9648	38.5516	29.7935	38.3653	36.7076	37.6245	34.1524
tauopathy	29.7496	29.4895	29.4119	32.0928	23.2591	32.2914	26.9892
transport of vesicles	29.699	30.1947	29.6449	30.2959	27.534	30.1524	29.261
development of neurons	29.6795	31.6637	46.4315	67.3304	55.7463	65.9117	67.1825
hereditary neuropathy	29.1924	31.9953	38.4047	31.4424	25.5764	29.7023	22.9397
tumorigenesis of tissue	28.9944	38.7043	30.1689	39.9565	36.8012	38.1085	33.6465
Dementia	28.9896	28.0692	28.9964	32.9296	22.5504	30.4413	26.5996
invasion of cells	28.93	19.9547	17.5471	12.8294	12.6209	11.5635	12.4571
cell death of cancer cells	28.8693	27.102	19.4463	17.087	23.9432	18.0783	18.1025
organization of actin cytoskeleton	28.7391	28.4098	22.4995	24.9227	22.6975	26.0023	24.4503
cell spreading	28.6701	21.4223	18.3975	17.8023	16.4923	17.3057	14.4673
outgrowth of neurons	28.2571	25.2963	33.137	35.5263	31.1386	34.4675	30.8877
outgrowth of neurites	27.8303	25.0184	32.2945	34.7298	30.8269	34.1707	30.56
metabolism of nucleic acid component or derivative	27.6252	30.1029	29.8501	28.1935	28.0629	30.5817	26.9286
central nervous system amyloidosis	27.5504	25.803	27.3252	29.4476	21.0677	28.3947	24.2483
cell death of tumor cells	27.2827	25.2647	17.9498	16.6279	20.8695	15.9507	17.3825
Alzheimer disease	27.2288	25.5294	27.0313	29.158	20.8097	28.1061	23.9705
polymerization of protein	27.1843	25.4641	29.0437	26.0942	26.3686	27.3277	27.8794
outgrowth of cells	27.0021	24.3375	31.65	34.1292	29.622	33.1935	29.9371
necrosis of tumor	26.7946	24.5426	17.4812	16.4523	20.2999	15.4721	16.9161
abdominal cancer	26.79	36.379	26.8444	36.1285	32.9675	34.439	31.5063
neoplasia of epithelial tissue	26.7155	36.6984	28.0956	37.6411	34.9367	35.9279	31.9314
migration of tumor cell lines	26.0598	15.2284	13.1079	10.4515	9.98402	10.6794	8.94308
carcinoma	25.3876	34.6772	25.8671	35.5733	33.4349	34.0515	30.417
formation of actin filaments	24.9841	17.6633	14.9154	17.363	17.5747	16.5674	15.6965
synthesis of protein	24.9324	27.6416	22.2539	20.7738	24.221	18.8831	19.657
progressive motor neuropathy	24.6379	21.0654	22.9299	24.9104	18.8561	26.7889	20.4075
translation	24.4065	29.9488	30.0493	27.1568	30.6071	26.4527	26.5408
mammary tumor	24.3563	16.7555	13.4179	11.5205	11.4765	11.2934	11.4342
quantity of filaments	24.1721	21.1289	18.7985	15.3392	11.8399	14.0814	12.4017
morphology of cellular protrusions	24.1693	23.331	28.6401	31.6355	33.0188	33.4216	33.8921
breast cancer	24.0578	18.0149	14.7435	13.2354	12.1983	12.6724	13.0167
engulfment of cells	24.034	19.4612	16.6744	15.2702	16.3529	16.6123	15.4406
formation of focal adhesions	23.8926	20.848	18.3271	17.7745	18.49	18.3923	16.7836
metabolism of purine nucleotide	23.5587	21.8276	24.9683	19.3696	20.4615	20.7102	20.2458
breast or ovarian cancer	23.1266	18.4772	12.9889	11.4614	10.4429	10.3437	12.4293
fatty acid metabolism	23.0377	19.1377	15.962	9.52484	10.7781	9.48035	11.9649
morphology of neurites	22.6221	21.965	26.7609	30.4015	30.6847	31.435	32.615
thyroid nodule	22.5214	18.6509	17.3735	15.0237	18.0834	16.4865	18.4721
folding of protein	22.428	22.5931	19.8421	18.948	16.4712	19.4041	17.8356
cell-cell contact	22.4241	17.5248	23.5055	27.5399	22.9937	28.4586	28.6117
secretory pathway	22.4106	26.8619	29.871	31.7138	28.2593	31.2806	30.0664
translation of protein	22.4089	27.5105	27.4996	24.8041	28.0875	24.0983	24.1222
conformational modification of protein	22.3871	22.3617	19.7352	18.8006	16.4035	19.2622	17.7593
infection of tumor cell lines	22.276	21.2715	14.282	16.2337	15.9732	17.0133	17.6613
exocytosis	22.1566	25.7489	29.292	30.6009	27.7293	30.126	28.8156
neuronal cell death	22.155	21.5391	25.9855	28.9622	26.238	26.752	27.6112
apoptosis of tumor cell lines	22.1446	18.572	14.2573	9.04609	14.4465	11.8308	11.6593
size of cells	22.068	20.4214	18.6336	15.2256	15.6487	17.9725	15.6811
organization of filaments	21.8991	21.5363	21.3412	14.3635	12.9324	15.0111	14.146
expression of protein	21.7589	24.8163	22.9018	20.3116	22.4967	18.6608	19.169
cell survival	21.4028	14.8065	15.7173	12.802	14.7025	13.0479	13.3886
infection by HIV-1	21.397	24.3497	17.4994	21.0818	21.0677	21.481	21.4109
abnormal morphology of nervous system	21.2665	22.4422	29.9129	33.7653	32.0799	39.0424	36.1207
abnormal morphology of neurons	21.1903	21.2363	27.5081	32.1464	32.3015	35.6451	35.6359
invasion of tumor cell lines	21.1423	14.6572	11.6561	9.1882	8.1591	0	8.2607
morphology of cardiovascular system	20.9014	13.8398	11.1981	0	8.48299	0	0
HIV infection	20.6939	21.6384	14.3025	16.8185	17.2373	17.6355	16.345
digestive organ tumor	20.6338	32.2561	24.3812	32.7411	31.3487	32.5109	29.7579
hereditary polyneuropathy	20.5701	22.0913	28.8547	20.6773	16.9535	22.0282	17.6039
adenocarcinoma	20.4554	29.8102	22.5199	34.0801	30.8086	30.4859	29.1409
replication of RNA virus	20.4018	25.4654	21.0317	19.9158	20.7345	16.9067	15.174
autosomal dominant myopathy	20.3341	18.703	14.5485	0	0	0	0
benign thyroid nodule	20.2303	16.7058	15.3887	13.1947	16.1104	14.5873	16.463
Neurodegeneration	20.225	16.8452	25.4161	22.699	23.0486	21.3955	21.4637
replication of virus	20.1561	23.885	20.2537	18.4274	20.8222	15.1502	15.003
autosomal dominant disease	20.0752	21.0093	15.1629	12.2254	14.7846	12.1132	10.5362
transport of synaptic vesicles	20.0405	18.1579	19.854	20.1524	19.1097	18.6268	19.6277
metabolism of nucleotide	19.719	22.0847	22.8459	21.0502	20.7808	22.6427	19.0317
genitourinary tumor	19.5407	16.4448	12.1239	15.3358	12.9473	12.7053	11.9522
cell viability	19.4627	13.3602	14.1675	12.2872	13.961	12.0642	12.7067
replication of Influenza virus	19.43	25.0592	19.3575	0	21.6679	0	0
quantity of cellular protrusions	19.2816	18.7943	18.3386	20.7576	16.6607	20.8031	19.86
replication of Influenza A virus	19.275	25.0009	19.2563	18.2287	21.5835	19.0908	18.7996
polyneuropathy	19.2309	21.3716	28.7715	21.4588	17.3373	22.8294	18.6978
exocytosis by cells	19.1846	20.5574	23.8208	22.1204	21.947	24.3017	21.1952
cell movement of fibroblast cell lines	19.1175	15.9344	15.6267	14.5614	14.9804	14.2438	15.7801
formation of actin stress fibers	18.993	13.8824	10.7476	13.1314	12.8813	11.7401	10.8246
metabolism of nucleoside triphosphate	18.9055	22.009	24.0387	21.4043	20.7386	19.3407	17.5303
hydrolysis of nucleotide	18.7662	18.9337	16.2753	18.3054	15.3955	18.8585	17.3554
formation of vesicles	18.7224	21.7708	21.6508	18.5175	17.8885	16.596	18.6176
digestive system cancer	18.6375	29.6249	22.4585	30.6441	29.1643	30.2628	27.8409
cell proliferation of tumor cell lines	18.5624	14.3674	11.1181	10.1512	11.0772	10.5661	10.2489
organization of cellular membrane	18.289	18.2026	17.9812	16.3906	11.2373	14.5341	12.8775
metabolism of amino acids	17.9915	12.5787	17.0408	16.9538	15.424	16.9951	16.1441
morphology of brain	17.9734	20.4852	23.2335	25.5251	24.6866	29.896	26.8483
cell death of neuroblastoma cell lines	17.9536	19.4016	17.3337	17.3238	17.7455	15.4078	17.5105
hereditary motor and sensory neuropathy	17.9345	20.0468	26.571	20.1231	16.1999	21.4633	16.8072
behavior	17.643	19.0434	30.9831	42.9934	32.4682	46.5818	40.7567
abnormal morphology of cells	17.5807	15.8337	14.2473	12.7459	13.2706	14.2347	13.9486
sensory neuropathy	17.2156	19.6869	25.2686	19.7645	16.0219	20.3359	16.6409
cell viability of tumor cell lines	17.2121	13.6773	14.1087	12.9171	14.0288	12.7874	12.7149
cell death of cervical cancer cell lines	17.2049	19.9035	15.9441	14.6495	16.997	14.8144	15.8407
Parkinson's disease	17.1929	15.5933	17.9042	21.2864	18.3308	25.3717	21.3482
schizophrenia spectrum disorder	17.1762	12.9274	20.3224	27.6637	24.595	28.7269	26.2972
cellular degradation	17.1465	15.2036	20.8536	17.9859	17.9	15.6324	15.6832
cell death of connective tissue cells	17.1438	15.1638	14.2498	10.0361	13.4735	10.7302	10.9964
stabilization of protein	17.0609	13.2064	14.9511	13.281	15.5634	15.4248	13.0786
axonogenesis	17.0366	17.0804	18.6689	26.9404	20.9318	25.5222	27.1814
urogenital cancer	16.98	13.721	10.7137	13.1613	10.4751	10.8247	9.96363
size of body	16.8995	19.9489	20.6332	23.3721	22.0846	20.7051	20.3416
degeneration of nervous system	16.8734	13.7733	22.0994	19.8186	19.0393	18.4591	17.865
morphology of intercellular junctions	16.6823	18.8187	18.759	17.4441	20.8387	20.9617	16.3343
quantity of actin filaments	16.5922	16.2443	10.1318	8.97125	0	9.90948	0
cell death of fibroblast cell lines	16.58	15.8226	13.558	12.3513	15.3011	14.2062	13.4131
morphology of central nervous system	16.5488	19.7764	23.5736	26.044	25.8962	30.4128	27.3878
autosomal recessive disease	16.4222	18.0974	17.4372	13.4059	13.4998	12.6274	9.8624
metabolism of membrane lipid derivative	16.341	16.0302	11.2348	0	11.1655	0	9.33298
synthesis of lipid	16.3259	14.0476	11.4631	0	9.66681	0	8.0805
endocytosis of vesicles	16.2453	15.0841	13.0448	13.0033	13.5925	13.275	12.9024
formation of lamellipodia	16.1834	15.3083	15.972	14.2974	12.8323	15.4103	12.9515
metabolism of reactive oxygen species	16.1158	16.3247	15.7829	12.194	12.4848	11.7046	11.8804
metabolism of carbohydrate	16.1098	12.5836	10.8067	9.31238	11.0993	0	0
morphology of muscle	15.9458	11.5612	9.33516	0	0	0	0
cell death of kidney cells	15.8484	11.0761	10.453	9.9241	10.4951	9.39649	10.4019
endocytosis by eukaryotic cells	15.8444	12.0666	8.25242	0	0	0	0
development of vasculature	15.8274	0	0	0	0	0	0
translation of RNA	15.76	18.8005	18.5939	17.1773	18.5952	17.2613	16.5337
tumorigenesis of genital organ	15.7062	12.6091	9.09223	11.6752	9.4451	8.66864	9.03565
Schizophrenia	15.673	11.5343	19.2308	25.6103	22.43	26.5809	24.0069
morphology of axons	15.6585	17.1548	20.0225	18.6745	19.8336	20.7398	22.0955
genital tumor	15.6395	12.5398	9.03717	11.6087	9.38754	8.61283	8.98038
necrosis of kidney	15.6107	10.9409	10.1458	10.4244	10.4445	9.63043	10.7034
anemia	15.5755	12.1785	10.1567	10.465	10.3307	0	8.64689
benign neoplasia	15.5074	14.9451	9.98859	0	9.09334	0	0
infection of cervical cancer cell lines	15.4638	15.5678	9.90755	11.5061	11.4739	12.3469	12.8147
apoptosis of neurons	15.4499	15.3852	15.6636	19.0618	17.7567	17.9637	18.7149
oligomerization of protein	15.4475	13.0743	15.8686	14.4502	12.8958	14.7073	14.1371
shape change of tumor cell lines	15.4471	9.67798	9.22782	9.73907	0	0	0
polymerization of filaments	15.3592	10.945	10.6975	11.006	10.9476	13.6155	12.5643
myelination	15.3479	9.47305	11.551	8.75507	11.4933	10.4525	9.56994
shape change of neurons	15.258	23.5694	28.0474	37.1826	34.7788	35.584	32.9038
tumorigenesis of epithelial neoplasm	15.2199	19.9533	17.1302	23.0907	25.1444	21.6037	22.1987
translation of mRNA	15.1863	17.7843	18.1011	16.7414	18.1262	16.8122	15.5076
sprouting	15.182	20.4356	23.9072	28.8019	28.4478	26.9181	25.4618
morphology of heart	15.152	11.3009	9.36372	0	0	0	0
branching of neurons	15.134	23.7056	28.6914	38.0844	35.5865	36.432	33.6505
aggregation of blood platelets	15.129	10.8613	0	0	0	0	0
synthesis of purine nucleotide	15.0651	15.2968	15.0682	14.3374	13.0396	13.8951	11.2832
peripheral neuropathy	14.971	14.9513	19.2385	16.08	11.8593	15.6524	11.5759
autophagy	14.9483	21.0772	21.4079	17.818	20.9779	16.7039	18.0915
branching of cells	14.9134	20.3907	26.4425	31.3637	28.9231	28.8319	27.1792
cognitive impairment	14.8853	18.3206	18.8137	28.5134	29.8236	24.7392	23.2637
degeneration of cells	14.8006	13.161	17.0413	14.337	15.0845	13.7402	14.6418
synthesis of reactive oxygen species	14.7809	15.1697	14.7794	11.9664	12.7741	11.4384	11.8212
abnormal morphology of brain	14.735	16.1514	19.762	23.8926	21.6643	26.4718	24.4079
aggregation of cells	14.734	9.86637	0	0	0	0	0
lung tumor	14.6022	10.4136	10.0016	0	10.3395	9.50774	8.64802
cell death of kidney cell lines	14.5908	10.5724	10.1725	11.0031	10.7337	10.3139	11.2041
cell movement of breast cancer cell lines	14.5171	9.67983	0	0	0	0	0
necrosis of epithelial tissue	14.5039	10.1626	9.0211	0	0	0	0
neurodegeneration of nervous tissue	14.5014	13.3108	19.0695	17.4039	17.1913	15.4027	15.3293
tumorigenesis of malignant tumor	14.4732	18.5624	15.8078	22.3331	24.577	20.2439	20.7055
quantity of actin stress fibers	14.4478	14.7303	9.77072	9.37842	0	10.3646	0
cell spreading of tumor cell lines	14.4038	9.72241	8.5415	0	0	0	0
metastasis	14.337	8.26889	0	0	0	0	0
respiratory system tumor	14.2907	9.54209	9.15127	0	9.56755	8.57559	0
tumorigenesis of carcinoma	14.2905	18.8331	16.0676	22.9265	24.5453	21.035	21.3444
size of neurons	14.2786	13.7801	17.008	16.7239	12.6793	19.5678	16.0105
degeneration of neurons	14.2461	13.1198	18.8378	17.1989	16.975	15.1984	15.1127
morphology of body cavity	14.2251	0	0	0	0	0	0
cell movement of sarcoma cell lines	14.1554	10.1671	9.41595	0	0	0	0
branching of neurites	14.0256	22.8047	27.6353	36.5446	35.1651	35.4589	32.0182
shape change of neurites	13.9808	22.878	27.2357	37.6691	35.1719	36.019	32.0936
formation of microtubules	13.97	8.68363	11.2349	9.90984	9.39539	10.241	9.78668
abnormality of cerebrum	13.8186	14.4285	16.567	21.0225	22.4631	25.6715	22.0118
interaction of tumor cell lines	13.805	0	0	0	0	0	0
adhesion of tumor cell lines	13.6387	0	0	0	0	0	0
carcinoma in lung	13.5676	9.94469	10.0337	0	10.1395	10.5267	0
quantity of vesicles	13.5632	12.4401	16.2483	19.8827	17.7346	19.5678	18.3212
lung cancer	13.4674	9.20176	9.52208	0	9.11652	8.57001	0
scattering	13.4508	10.5275	9.49378	0	0	0	0
thoracic neoplasm	13.4435	9.22902	8.93093	0	9.04379	0	0
concentration of lipid	13.4372	13.0581	10.2562	0	0	0	0
paralysis	13.421	16.9563	19.1474	19.2757	16.3008	20.5812	17.6481
abdominal adenocarcinoma	13.3864	17.5983	13.9352	20.0187	20.2372	19.2296	18.8046
abnormal morphology of central nervous system	13.3857	15.4117	19.552	23.4483	22.3332	26.0146	23.9172
breast or colorectal cancer	13.3808	15.4812	12.0424	15.4812	14.6656	14.8826	14.4113
binding of tumor cell lines	13.3778	0	0	0	0	0	0
growth of axons	13.2969	13.6884	14.9784	16.4053	13.967	15.3911	14.1449
peripheral vascular disease	13.2838	9.90569	9.71092	11.1368	9.21712	13.5285	9.8635
morphology of cerebral cortex	13.2787	15.3664	16.2094	17.9254	19.5631	21.9309	18.9021
infection by Dengue virus 2	13.2277	11.0506	9.51887	9.40484	9.10921	0	10.2207
morphology of muscle cells	13.1825	9.70901	9.17613	0	8.61942	0	0
demyelinating peripheral neuropathy	13.1516	12.7538	15.039	0	0	9.72193	0
cell movement of fibroblasts	13.1445	9.79649	0	0	0	0	0
metabolism of ATP	13.0978	14.3728	16.7089	15.5608	13.8927	13.5817	15.3609
tumorigenesis of reproductive tract	13.0807	9.78193	0	9.40598	8.05489	0	0
abnormality of cerebral cortex	13.0189	14.3096	15.9189	20.9767	22.3789	25.101	21.3654
endocytosis of synaptic vesicles	12.9835	11.6368	11.3566	10.5436	10.9881	10.7486	10.1515
female genital neoplasm	12.9753	9.78413	0	9.30318	0	0	0
genital tract cancer	12.968	10.1169	0	9.88749	0	0	0
advanced malignant tumor	12.9515	0	0	0	0	0	0
Emery-Dreifuss muscular dystrophy	12.9246	11.1375	0	0	0	0	0
organization of plasma membrane	12.9232	12.8904	12.5966	14.2712	10.0975	10.8525	11.1368
lymphohematopoietic neoplasia	12.8972	0	9.45635	0	0	0	0
cell death of central nervous system cells	12.8509	12.8137	12.3312	14.4545	12.9702	12.5148	14.2698
formation of filopodia	12.8401	11.0612	9.76516	11.6	11.2452	13.103	11.8532
processing of RNA	12.8053	25.5714	13.1626	17.1112	26.4296	19.7856	18.6848
gastrointestinal neoplasia	12.7638	20.4006	15.8884	24.289	21.6736	20.3447	20.316
cell death of epithelial cell lines	12.7409	9.09119	9.50525	0	0	0	0
hematological neoplasia	12.735	0	9.53501	0	0	0	0
Charcot-Marie-Tooth disease	12.7019	13.165	17.2801	10.1023	9.27212	12.7129	9.60212
length of cells	12.6941	12.4929	10.4602	13.8277	10.9753	14.2675	15.3409
stabilization of filaments	12.6941	10.6919	13.5508	15.1659	12.1851	13.609	12.0569
lymphohematopoietic cancer	12.6393	0	9.08357	0	0	0	0
formation of cellular inclusion bodies	12.6297	15.2663	15.4964	12.4906	11.9628	10.8989	11.0988
hematologic cancer	12.5782	0	9.255	0	0	0	0
organization of actin filaments	12.5643	11.2454	11.5848	9.01766	8.66089	9.91664	10.7795
cell death of brain	12.5363	11.4517	11.6788	14.9592	12.6861	13.7524	14.7738
expression of mRNA	12.5252	14.0507	14.0853	12.0167	13.3777	11.8107	11.6063
binding of extracellular matrix	12.4547	0	0	0	0	0	0
thoracic cancer	12.4445	0	8.57719	0	0	0	0
shape change of fibroblast cell lines	12.4359	10.9256	12.4054	11.612	12.4161	14.0355	11.5461
receptor-mediated endocytosis	12.4137	14.6046	12.7497	11.4279	10.8869	11.3777	10.4264
migration of sarcoma cell lines	12.4039	0	0	0	0	0	0
chronic psoriasis	12.3927	11.5502	11.2621	9.60315	10.5019	10.0151	9.52282
cell movement of connective tissue cells	12.3896	9.05162	0	0	0	0	0
enlargement of cells	12.3189	8.36146	0	0	0	0	0
small GTPase mediated signal transduction	12.2783	18.5815	18.0982	16.5254	18.5405	19.9671	18.2857
autosomal dominant neuropathy	12.2756	13.4048	17.717	10.0399	9.04323	13.7539	10.1223
leukoencephalopathy	12.2588	12.8904	14.6052	12.9466	13.8492	12.7109	12.3851
targeting of protein	12.2381	15.8085	15.3914	19.1756	17.6936	17.7161	17.7045
non-small cell lung cancer	12.1916	9.06829	8.88163	0	9.68122	9.55981	0
gastrointestinal tract cancer	12.1567	19.7755	15.6147	23.7322	21.0635	19.7398	19.4481
abnormal morphology of neurites	12.0799	12.1804	17.1662	19.6602	23.1151	20.3191	21.2607
ruffling	12.0474	11.2773	8.78687	10.7435	8.73628	10.5406	12.0569
secretion of molecule	12.0149	8.7915	11.5868	12.7303	8.10099	12.6209	12.4591
cognition	12.0018	15.973	22.8498	35.3174	27.1785	37.4634	31.6517
leukocyte migration	11.9961	0	0	0	0	0	0
dendritic growth/branching	11.9822	21.1262	27.098	37.4994	33.3343	35.3083	33.3933
potentiation of synapse	11.9728	18.8783	28.5475	52.4025	35.0685	50.8667	48.3652
infection of hepatoma cell lines	11.9539	11.4995	10.4884	10.796	9.98294	0	11.0705
tumorigenesis of adenocarcinoma	11.9267	10.8105	9.5919	9.99489	10.6387	11.4281	10.5109
familial mental retardation	11.9227	18.1808	15.246	22.318	24.3148	18.6222	19.0964
biosynthesis of purine ribonucleotide	11.9134	11.8522	13.5025	13.8233	12.1406	11.0802	9.62148
infection of embryonic cell lines	11.9093	17.0864	13.1921	13.3364	15.3145	12.8235	12.0385
cell movement of blood cells	11.8887	0	0	0	0	0	0
abdominal carcinoma	11.8724	15.8814	12.1662	17.7817	18.1162	16.4359	16.5645
aggregation of blood cells	11.831	0	0	0	0	0	0
autosomal dominant Emery-Dreifuss muscular dystrophy	11.76	10.1524	0	0	0	0	0
long-term potentiation	11.7381	18.6738	28.3003	52.1815	34.8274	50.6358	48.1127
autophagy of cells	11.7018	15.8382	15.7087	12.0179	15.5833	10.8919	13.2681
infection of kidney cell lines	11.6988	16.4975	12.8074	13.6614	14.4122	12.7809	12.0597
neurodegeneration of neurites	11.695	12.6583	15.7491	11.4187	13.5743	10.542	8.98736
Waldenström macroglobulinemia	11.6882	13.9953	11.7573	15.5417	13.032	13.276	12.3616
urinary tract cancer	11.6666	9.81933	9.72347	9.8506	10.2734	11.1459	8.53467
extension of cellular protrusions	11.6412	11.3658	14.7072	13.6391	13.6012	14.2704	13.8964
migration of breast cancer cell lines	11.6338	0	0	0	0	0	0
gastrointestinal carcinoma	11.6241	21.5417	17.2163	27.4128	24.3598	22.9085	22.6491
pelvic cancer	11.5979	9.68919	0	9.28849	0	0	0
cell death of epithelial cells	11.5672	0	0	0	0	0	0
infection of epithelial cell lines	11.5045	16.6365	12.7856	12.936	14.8825	12.4285	11.6503
Mitochondrial complex I deficiency	11.4938	13.052	15.2809	14.2394	13.6305	14.5021	13.9446
retraction of cellular protrusions	11.4675	0	9.77712	9.21709	8.63266	0	8.38203
neurodegeneration of axons	11.4423	11.9944	14.9956	10.7517	12.8581	10.4704	8.83761
pelvic tumor	11.4358	9.36976	0	9.07781	0	0	0
attachment of cells	11.4109	0	0	0	0	0	0
mitochondrial respiratory chain deficiency	11.3585	13.6881	19.6781	17.1114	15.3504	16.6262	14.9696
fragmentation of Golgi apparatus	11.3492	10.1934	9.51887	8.61789	0	8.84409	8.60275
Infarction	11.3196	0	0	0	0	0	0
apoptosis of cervical cancer cell lines	11.2977	12.8137	9.17559	0	11.8534	8.74703	9.84915
cell movement of kidney cell lines	11.2799	0	0	0	0	0	0
production of reactive oxygen species	11.2641	10.4677	9.94587	8.79265	8.77402	0	8.13738
advanced lung cancer	11.2499	11.3312	0	0	0	0	8.08161
engulfment of tumor cell lines	11.221	10.644	9.52652	0	10.2071	10.1833	8.40279
bundling of filaments	11.2152	10.7796	8.701	9.80708	10.2592	0	10.5204
cell movement of leukocytes	11.2061	0	0	0	0	0	0
organization of Golgi apparatus	11.1721	13.0637	10.4884	12.3131	8.61337	11.0975	9.62297
formation of vacuole	11.1556	11.5767	13.7446	10.268	10.9618	0	11.3656
endoplasmic reticulum stress response	11.1489	15.0268	13.0357	11.0567	11.1584	11.0717	10.3322
cell death of brain cells	11.1276	9.9233	9.59122	12.167	10.6358	10.9828	12.9492
learning	11.1132	14.3867	22.0233	35.8367	27.5458	38.9923	31.5938
migration of fibroblasts	11.0971	0	0	0	0	0	0
glycolysis of cells	11.0726	10.4189	9.86055	9.94331	9.20624	8.78711	0
quantity of focal adhesions	11.0413	9.16363	9.27284	0	0	0	0
renal lesion	10.9135	9.77931	8.73142	8.45436	9.80409	10.052	8.43196
cellular homeostasis	10.8785	9.88787	11.2435	9.80325	11.2726	9.27066	9.30294
assembly of protein-protein complex	10.8713	10.7437	9.41388	0	9.39258	10.9073	8.37492
export of molecule	10.8707	11.2121	9.58348	0	8.56884	0	0
oxidation of lipid	10.8498	9.46178	0	0	0	0	0
disruption of filaments	10.8368	8.47586	0	0	0	0	0
abnormal morphology of cerebrum	10.8196	13.5144	13.46	16.0985	18.0782	19.5149	16.7185
morphology of filaments	10.8181	9.50856	0	0	0	0	0
biosynthesis of nucleoside triphosphate	10.7884	11.7168	13.4046	13.6256	12.0451	11.579	9.0808
angiogenesis	10.7604	0	0	0	0	0	0
internalization of protein	10.7034	10.9691	9.40186	11.641	11.1907	10.7706	9.22796
morphology of mitochondria	10.6952	11.2244	13.6358	13.4984	13.3788	13.9861	12.8064
initiation of translation of protein	10.6202	13.2329	12.7146	13.2754	15.8436	14.503	12.5554
benign neoplasm of female genital organ	10.5872	12.0913	0	0	0	0	0
morphology of central nervous system cells	10.5807	14.6899	12.9251	16.508	15.37	17.7047	18.5182
exocytosis of vesicles	10.5571	11.6394	13.7208	13.4466	12.2942	11.1151	12.651
neurogenic muscular atrophy	10.532	10.4479	14.0245	0	0	10.1262	0
scattering of cells	10.532	8.51174	8.39429	0	0	0	0
growth of organism	10.5302	9.39014	9.49313	9.34007	12.224	0	9.74531
female genital tract cancer	10.5273	0	0	0	0	0	0
large intestine neoplasm	10.5004	19.2232	14.6567	23.6687	21.2168	20.4128	20.4118
oxidation of fatty acid	10.4801	8.51578	0	0	0	0	0
abnormal morphology of muscle	10.4735	0	0	0	0	0	0
binding of connective tissue cells	10.4671	9.16421	0	0	0	0	0
gliosis	10.4609	14.6717	12.0964	9.88048	9.78262	10.2966	0
length of neurons	10.4327	10.9256	9.24732	12.9403	9.86754	13.3334	14.2923
formation of muscle	10.4111	0	0	0	0	0	0
blood protein disorder	10.3947	10.5115	0	0	8.72155	0	0
movement of organelle	10.3784	0	8.52118	0	0	0	0
cell spreading of fibroblast cell lines	10.3762	0	9.22438	0	8.08581	0	0
size of embryo	10.3673	11.1556	0	0	9.33516	0	0
atrophy of muscle	10.3625	10.3266	10.9645	0	0	0	0
malignant neoplasm of large intestine	10.3542	18.8876	14.5982	23.2838	20.7591	19.8702	19.9101
apoptosis of fibroblast cell lines	10.3359	11.7381	8.93319	8.94268	12.0284	10.2112	9.53611
phagocytosis	10.3308	0	0	0	0	0	0
renal cancer	10.3212	9.53648	9.4923	9.5296	10.2457	11.5737	9.57269
migration of connective tissue cells	10.3122	0	0	0	0	0	0
amyotrophic lateral sclerosis	10.3118	8.44849	10.2214	11.5044	8.55822	11.3023	8.11799
migration of neurons	10.2532	0	11.5339	13.1314	12.8813	14.234	12.8392
large intestine carcinoma	10.239	21.2727	16.4962	27.1746	24.0293	23.232	23.2589
fusion of vesicles	10.2203	12.3619	13.777	14.7509	12.3935	14.3142	13.5875
chronic skin disorder	10.219	8.73762	0	0	0	0	0
metabolism of glutathione	10.1901	0	8.46152	0	0	0	0
abnormal morphology of cardiovascular system	10.1759	0	0	0	0	0	0
intestinal carcinoma	10.1399	20.9702	16.4135	27.1699	23.7412	23.0879	23.3127
cell viability of neuroblastoma cell lines	10.1003	8.44802	8.82406	0	8.37352	0	0
intestinal tumor	10.0807	18.3827	14.0088	22.737	20.2407	19.4296	19.6303
mitochondrial disorder	10.0754	15.8391	21.4987	19.619	19.0424	22.2864	18.5182
cell movement of fibrosarcoma cell lines	9.98896	0	8.22519	0	0	0	0
abnormal morphology of cerebral cortex	9.96207	12.7654	12.6514	15.3083	17.2266	18.1049	15.3393
apoptosis of kidney cell lines	9.95784	8.35394	0	0	0	0	0
intestinal cancer	9.93732	18.0952	13.9745	22.4041	19.8277	18.9379	19.167
adhesion of breast cancer cell lines	9.90874	0	0	0	0	0	0
adhesion of extracellular matrix	9.90583	0	0	0	0	0	0
hydrolysis of GTP	9.8886	10.2827	10.7305	11.0571	9.51162	10.6141	11.3249
concentration of ATP	9.87923	11.544	11.6838	11.0698	10.9299	0	8.40704
development of central nervous system	9.8755	10.7116	13.8204	15.4666	16.7619	19.1344	17.76
adenoma formation	9.86219	9.50074	0	0	0	0	0
urinary tract tumor	9.85715	8.54315	0	0	8.90024	9.17832	0
liver lesion	9.84281	10.6497	10.0226	13.5427	10.7408	14.2925	14.0218
psoriasis	9.83775	0	0	0	0	0	0
inborn error of lipid metabolism	9.81597	12.0948	11.0393	9.23637	11.625	11.35	12.973
growth of lesion	9.79715	0	0	0	0	0	0
hepatobiliary system cancer	9.79622	10.8922	10.0606	13.7047	11.4103	15.1941	13.4424
M phase	9.79496	0	9.23473	0	0	0	0
metabolism of peptide	9.78718	8.89439	0	8.57261	0	0	0
Renal Cancer and Tumors	9.78038	9.48337	9.01192	9.30698	10.0618	10.9555	9.25362
uterine tumor	9.74348	0	0	8.5649	8.11248	0	0
female genital tract serous carcinoma	9.71137	0	0	0	0	0	0
astrocytosis	9.69194	11.7752	9.8952	9.88398	8.74532	0	0
Lymphoid Cancer and Tumors	9.68965	0	0	0	0	0	0
quantity of carbohydrate	9.67969	0	0	0	0	0	0
cell movement of neurons	9.67839	0	11.559	13.0402	12.8445	14.5732	12.8311
neurotransmission	9.66911	14.133	25.5725	41.4622	31.7188	45.4274	41.4939
neurodegeneration of central nervous system	9.65983	8.66506	13.0292	13.0976	11.117	11.772	12.201
synthesis of nucleotide	9.65569	11.0005	12.0521	12.414	11.0769	13.5632	10.3553
orientation of cells	9.63562	8.42851	0	0	0	0	0
disassembly of filaments	9.61437	10.6919	9.32943	8.5454	0	8.87941	0
plasma cell dyscrasia	9.61402	9.77686	9.1148	9.58492	10.5467	9.42285	8.2078
morphology of synapse	9.5994	11.3414	12.7464	12.0852	14.3578	14.6883	12.5578
fusion of cellular membrane	9.59426	10.4292	12.4023	8.96973	8.7874	10.7421	9.09127
degeneration of central nervous system	9.57862	8.48771	13.8657	14.1973	11.9137	13.5604	13.6028
stage I-IIIA non-small cell lung carcinoma	9.55774	9.81845	9.83466	0	9.29199	10.1822	0
Cytosis	9.55587	10.2703	0	0	0	0	0
tumorigenesis of lung carcinoma	9.53894	8.31264	0	0	8.27938	0	0
nodule	9.52527	8.46501	0	0	8.57094	0	8.93831
polarization of cells	9.52082	0	0	0	0	0	0
cell death of cerebral cortex cells	9.51591	8.79678	9.46292	10.7178	10.019	10.5185	11.5042
phagocytosis of cells	9.48467	0	0	0	0	0	0
stabilization of microtubules	9.48364	0	10.7079	13.1621	10.7158	12.2117	10.5236
hemolysis	9.47278	0	0	0	0	0	0
recycling of synaptic vesicles	9.46508	8.59104	9.28269	8.61397	8.97954	8.78256	9.19057
budding of virus	9.46508	0	0	0	0	0	0
growth of tumor	9.43952	0	0	0	0	0	0
female genital tract adenocarcinoma	9.42162	0	0	9.92465	0	0	0
infection by Flaviviridae	9.39098	9.27387	0	8.49394	0	0	8.66568
morphology of gap junctions	9.38904	10.8898	13.7443	12.2871	14.5596	14.8586	12.8172
dysmyelination	9.3469	0	11.3538	0	0	0	0
apoptosis of brain	9.34553	0	0	9.58857	0	0	8.36969
cell viability of myeloma cell lines	9.34228	9.30121	10.0242	8.76898	0	0	10.4652
fatty acid oxidation disorder	9.32842	10.4044	11.214	9.34599	12.0467	10.6287	12.3081
exocytosis of synaptic vesicles	9.32842	8.30781	9.02268	9.34599	0	0	8.92737
reorganization of cytoskeleton	9.29892	8.91672	0	0	0	0	0
morphology of skeletal muscle	9.29892	0	0	0	0	0	0
migration of fibrosarcoma cell lines	9.29642	0	0	0	0	0	0
metabolism of phospholipid	9.28833	9.70385	8.54363	0	10.2097	0	8.63541
juvenile dermatomyositis	9.27831	0	0	0	0	0	0
benign connective or soft tissue neoplasm	9.24775	10.2934	0	0	0	0	0
cell death of pheochromocytoma cell lines	9.2476	0	0	0	0	0	0
productive infection of cervical cancer cell lines	9.22774	0	0	0	0	0	0
microvesicular hepatic steatosis	9.21213	8.46597	9.12636	0	8.83699	0	0
transport of lipid	9.20837	9.9791	0	0	0	0	0
cleavage of protein fragment	9.20837	8.53638	0	0	0	0	0
coordination	9.20735	13.9008	15.619	23.3226	23.4202	25.9943	25.081
Mood Disorders	9.20148	10.2853	14.3809	20.8256	17.9147	21.6074	17.7344
adhesion of cell-associated matrix	9.18665	0	0	0	0	0	0
Hypertrophy	9.18128	0	0	0	0	0	0
migration of brain cells	9.17799	8.4364	0	9.60451	9.16391	10.542	9.56445
tumorigenesis of benign tumor	9.16753	0	0	0	0	0	0
perinatal death	9.15283	0	10.681	9.32483	8.21389	9.0443	8.09673
caveolinopathy	9.14551	0	0	0	0	0	0
lymphoid cancer	9.12501	0	0	0	0	0	0
mental retardation	9.12003	13.705	12.6735	20.9753	23.2787	19.4158	18.3741
tumorigenesis of lung tumor	9.10249	0	0	0	0	0	0
tremor	9.09859	11.9968	14.0259	16.508	17.7773	17.7047	17.8863
stage I-II non-small cell lung cancer	9.08664	9.39731	9.39466	0	8.86916	9.75011	0
chronic inflammatory disorder	9.07939	0	0	0	0	0	0
Organ Degeneration	9.06213	0	0	0	0	0	0
binding of breast cancer cell lines	9.06178	0	0	0	0	0	0
peripheral arterial disease	9.05915	0	0	0	0	0	0
paired-pulse facilitation	9.05625	0	11.0328	16.0827	14.8827	15.4503	18.3168
polymerization of microtubules	9.05625	0	0	0	0	0	0
miniature excitatory postsynaptic currents	9.05601	9.59541	9.983	14.3886	16.0517	17.5214	16.4998
trafficking of vesicles	9.05123	0	9.92126	9.21456	9.60093	0	8.73993
cell death of muscle	9.04785	0	0	0	0	0	0
cell movement of myeloid cells	9.04365	0	0	0	0	0	0
hydrolysis of protein fragment	9.04091	8.40191	0	0	0	0	0
morphology of fibroblast cell lines	9.02993	9.81766	0	0	0	0	0
bone marrow cancer	9.02835	0	0	0	0	0	0
large intestine adenocarcinoma	9.01504	19.4514	15.5248	25.4078	22.0427	21.2274	21.9742
migration of fibroblast cell lines	9.00968	0	0	0	0	0	8.77201
neurodegeneration of brain	8.96775	0	12.356	11.8816	10.4931	11.721	11.5462
cell movement of melanoma cell lines	8.96717	0	0	0	0	0	0
lung adenocarcinoma	8.96687	0	0	0	0	0	0
cytokinesis	8.96656	0	9.30891	8.69273	0	0	8.27291
stage I lung cancer	8.95061	9.37529	9.33285	0	8.81756	9.72193	0
cell death of embryonic cell lines	8.9462	0	0	0	0	0	0
morphology of brain cells	8.94497	10.8183	9.59156	13.2372	11.737	14.3192	15.4334
adhesion of connective tissue cells	8.93204	0	0	0	0	0	0
catabolism of lipid	8.89901	0	0	0	0	0	0
cell death of muscle cells	8.89273	0	0	0	0	0	0
lichen planus	8.88315	0	0	0	0	0	0
proliferation of fibroblast cell lines	8.87915	0	8.9876	0	8.03832	0	8.61565
glycolysis	8.8561	0	8.41724	0	0	0	0
inflammation of joint	8.85476	0	0	0	0	0	0
necrosis of muscle	8.8541	0	0	0	0	0	0
cleavage of lipid	8.85031	8.41077	0	0	0	0	0
serous neoplasm	8.82097	0	0	0	0	0	0
myeloproliferative disorder	8.81679	0	0	0	0	0	0
inborn error of amino acid metabolism	8.81603	0	10.5376	11.8429	9.87598	11.6718	10.3355
serous adenocarcinoma	8.80925	0	0	0	0	0	0
paired-pulse facilitation of synapse	8.79499	0	11.22	14.9015	14.5311	14.1846	15.9558
initiation of translation of mRNA	8.79499	11.9447	10.3516	11.0861	13.533	12.2547	11.0828
dysmyelination of nerves	8.79499	0	8.72121	0	0	0	0
invasion of breast cancer cell lines	8.78395	0	0	0	0	0	0
dystrophy	8.78109	0	0	0	0	0	0
proteolysis	8.78065	0	0	0	0	0	0
localization of protein	8.76317	8.7066	0	8.77278	10.2496	0	8.52401
liver tumor	8.75177	10.5444	9.79165	13.1883	11.2053	14.4067	14.0053
catabolism of hydrogen peroxide	8.74701	0	0	0	0	0	0
gait disturbance	8.74638	9.48164	11.7353	8.6146	8.99996	8.54991	8.55397
axonal transport	8.74281	10.8561	15.5378	14.1958	11.5267	13.6541	13.5662
growth of yeast	8.73673	9.74009	8.19359	8.64524	9.33463	0	10.3393
experimentally-induced diabetes	8.73673	0	0	0	0	0	0
synaptic transmission	0	11.8151	22.2488	38.5098	29.152	38.1737	38.0041
seizure disorder	0	12.7763	23.175	32.6788	23.6049	34.7768	34.0259
synaptic depression	0	12.458	18.789	28.9802	27.5255	31.3967	29.2579
seizures	0	11.4005	21.4458	30.1147	20.7387	33.0023	30.8563
locomotion	0	9.58647	17.4244	27.7757	19.5102	29.0045	24.892
plasticity of synapse	0	11.1152	14.0904	25.1502	17.0035	25.8289	25.0304
excitatory postsynaptic potential	0	8.45677	12.1585	22.5534	18.8122	27.1607	27.1827
long-term potentiation of brain	0	9.34261	13.2127	24.1212	15.8796	25.5767	22.6815
synaptic transmission of cells	0	8.41406	13.2127	21.9252	19.7824	21.857	21.9544
processing of mRNA	0	21.8662	10.9483	15.6511	22.9755	18.5058	16.1466
morphology of dendritic spines	0	9.45259	13.5177	24.2886	15.7939	21.0934	20.4963
long term depression	0	8.45251	12.1631	21.42	19.0283	22.7956	20.4542
excitatory postsynaptic current	0	0	9.47086	20.7985	22.8079	21.2653	22.3967
formation of cellular membrane	0	0	12.4231	21.2047	17.432	20.657	20.8581
formation of plasma membrane	0	0	12.212	20.5779	16.799	20.0167	21.1674
long-term potentiation of cerebral cortex	0	0	11.834	21.6368	13.986	23.0186	19.9703
splicing of RNA	0	19.5127	9.31568	12.4959	19.8647	14.5739	12.8024
assembly of cell-cell contacts	0	0	11.8955	20.8656	16.9775	18.8224	19.8904
major affective disorder	0	8.63574	12.1809	17.6841	16.7103	17.8994	14.5008
conditioning	0	0	8.89367	18.1649	18.2003	22.7906	19.1145
assembly of intercellular junctions	0	0	11.602	20.5132	16.6448	18.4801	19.5312
development of gap junctions	0	0	11.2051	20.0542	16.7116	18.2981	20.1895
formation of cell-cell contacts	0	0	12.1542	20.2408	16.1714	18.3285	19.4679
developmental process of synapse	0	0	10.1728	19.7014	16.691	18.3762	20.7621
formation of intercellular junctions	0	0	11.4736	19.9628	15.872	18.0391	19.1471
spatial learning	0	0	13.6991	17.6611	15.2409	20.6794	16.5381
quantity of synaptic vesicles	0	8.8693	13.4479	14.316	16.0319	15.6694	15.3374
long-term potentiation of hippocampus	0	0	12.6033	19.2903	13.6535	19.8519	18.2591
ataxia	0	12.1437	13.2975	13.0176	15.8444	14.1298	13.7525
splicing of mRNA	0	15.0913	8.44702	12.597	16.8876	13.0241	11.5774
action potential of cells	0	0	8.48549	15.7741	14.1331	20.7221	18.3793
action potential of neurons	0	0	8.21273	15.5311	14.2558	20.6817	18.6978
formation of dendrites	0	0	12.9002	18.6347	12.5289	15.6929	16.5022
tumorigenesis of digestive organ tumor	0	9.72669	9.94833	14.2937	14.6802	13.1039	13.4368
colon cancer	0	10.1841	9.89693	14.1471	14.2238	12.572	13.1503
colon tumor	0	10.0296	9.63877	14.0843	13.9759	12.1906	12.9516
synaptic transmission of nervous tissue	0	0	10.5376	16.9624	12.7542	16.7754	15.2227
abnormal morphology of axons	0	8.82536	11.3953	12.053	12.8422	12.416	14.0352
liver cancer	0	10.2518	9.51487	12.9862	10.4959	14.3671	12.9854
neurotransmission of brain cells	0	0	9.51726	16.3731	12.7902	15.8287	15.7917
density of dendritic spines	0	8.60546	11.1427	12.5265	12.604	13.6202	11.6415
quantity of neurons	0	0	12.1805	14.5945	11.9731	16.9715	13.0126
degradation of mitochondria	0	11.6394	11.9259	11.678	9.04323	13.7539	10.1223
fragmentation of mitochondria	0	11.9447	12.1246	11.0861	9.10921	13.2001	10.2207
density of neurons	0	0	10.9009	14.8391	12.9119	13.5324	15.3113
release of neurotransmitter	0	0	9.48698	15.246	13.1219	14.6814	13.2177
synaptic transmission of brain cells	0	0	8.53299	15.4627	11.8129	14.8865	14.7845
colon carcinoma	0	8.34554	8.34062	12.6906	12.5392	11.3812	12.1757
liver carcinoma	0	8.83514	8.62347	11.9674	9.64748	13.5522	12.0314
extension of neurites	0	8.6746	10.5239	11.3451	11.042	11.3885	11.1859
neurotransmission of cerebral cortex cells	0	0	8.27893	15.2867	10.7835	14.6935	13.6612
epilepsy	0	0	8.96381	13.9697	9.71571	15.1716	14.8318
movement of rodents	0	0	10.5605	14.6285	11.3321	15.2716	10.2864
emotional behavior	0	0	0	15.9337	11.451	18.082	16.414
progressive neurological disorder	0	9.96703	9.85097	10.4987	8.2331	12.4666	10.5754
hereditary optic atrophy	0	9.07623	10.9906	11.537	9.46935	11.731	8.56303
Leigh syndrome	0	9.01836	11.8617	9.97645	9.48946	10.1924	9.74591
transport of metal	0	0	10.5998	13.5864	11.1315	11.7983	13.0847
motor function	0	0	13.0811	12.0268	9.49351	12.4475	12.8528
abnormal morphology of synapse	0	8.26627	8.71448	8.93826	11.6662	11.2973	10.5977
degeneration of brain	0	0	12.0815	11.9841	10.7795	12.4386	11.8459
size of brain	0	9.42826	10.4216	8.65404	10.4958	9.51596	9.72839
transport of inorganic cation	0	0	9.86056	13.4994	9.9757	12.1463	12.5256
excitatory postsynaptic potential of neurons	0	0	0	13.0243	9.3062	17.6861	16.7989
degradation of Golgi apparatus	0	10.7166	10.0527	9.11379	8.07587	9.34958	9.11635
quantity of dendritic spines	0	0	8.78248	12.424	10.1185	12.686	12.3043
hyperactive behavior	0	0	0	15.2012	10.9972	14.6244	15.3637
optic atrophy	0	9.61718	9.42928	10.6707	8.15291	9.84536	8.37591
memory	0	0	0	16.0919	11.1683	15.5702	12.3456
contextual conditioning	0	0	0	14.5334	14.0401	14.2548	11.841
transport of ion	0	0	10.2076	12.032	9.11564	11.7484	11.4754
electrophysiology of nervous system	0	0	9.22438	11.259	10.2768	11.5462	12.2441
organization of nervous tissue	0	0	10.9936	12.7389	9.09275	11.5507	10.1212
colorectal carcinoma	0	8.32252	0	11.572	12.3206	10.58	11.4311
long term depression of synapse	0	0	0	14.1348	10.9421	15.3446	13.6667
pervasive developmental disorder	0	0	8.32924	10.8931	11.6108	12.78	10.0876
transport of cation	0	0	9.37162	11.7657	9.06678	11.2606	11.1454
generalized seizures	0	0	0	13.4605	11.4601	13.122	14.0352
organic aciduria	0	0	9.51887	11.0861	10.7691	10.4769	9.39417
transport of metal ion	0	0	8.34363	12.4969	8.25206	10.7388	10.9558
morphology of cerebral cortex cells	0	0	8.99142	13.3153	0	14.6145	13.2972
synaptic transmission of cerebral cortex cells	0	0	0	14.1785	9.77568	13.5881	12.5554
abnormal quantity of synaptic vesicles	0	0	11.3566	8.50126	10.9881	9.68347	9.12314
colorectal neoplasia	0	8.77628	0	10.1145	10.868	9.22603	9.93608
aciduria	0	0	9.51726	10.5772	9.74397	9.42637	9.37369
cell movement of central nervous system cells	0	0	8.46275	10.0995	9.35024	9.95734	9.80701
morphology of head	0	8.27423	9.12994	0	8.93498	11.293	9.62266
colorectal cancer	0	8.36855	0	9.57064	10.3969	8.84792	9.52295
catabolism of amino acids	0	0	9.12	8.71497	9.99037	8.98682	9.65038
abnormal morphology of plasma membrane	0	9.4232	8.85192	0	10.1539	9.17104	8.69471
tetramerization of protein	0	0	8.47486	8.91631	8.77701	9.79335	9.73711
gastrointestinal adenocarcinoma	0	0	0	12.0709	11.7191	10.4399	11.2742
transformation of fibroblast cell lines	0	8.59822	0	8.67051	8.78734	8.86131	10.1777
depressive disorder	0	0	0	11.728	9.66893	13.5641	9.74895
inhibitory postsynaptic current	0	0	0	12.5457	9.04323	11.1151	11.7762
tonic-clonic seizure	0	0	0	11.2032	10.4688	10.8105	11.5667
long term depression of neurons	0	0	0	10.1616	10.6749	10.3981	11.9159
bipolar disorder	0	0	0	11.4229	9.78143	11.6755	10.1282
long term depression of brain cells	0	0	0	9.80708	11.2869	10.0155	11.5625
formation of brain	0	0	0	9.38227	10.4544	11.2774	11.2725
morphology of dendrites	0	0	0	9.42645	11.3851	10.9626	10.5844
quantity of nervous tissue	0	0	12.2104	0	0	16.9708	13.0377
colon adenocarcinoma	0	0	0	10.6385	10.2597	9.07342	10.4158
morphology of hippocampus	0	10.1608	9.15525	0	11.6467	9.07559	0
abnormal morphology of hippocampus	0	9.88366	8.68131	0	11.9155	8.71363	0
synthesis of ribonucleoside monophosphate	0	10.9042	9.62682	9.102	0	9.23467	0
hypoactivity of mice	0	0	0	10.2636	8.58679	11.683	8.25135
development of cerebral cortex	0	0	0	8.49394	10.776	10.23	9.09237
colorectal adenocarcinoma	0	0	0	9.84318	10.0179	8.64655	9.85791
cell movement of brain cells	0	0	0	9.44958	9.11711	9.80489	9.54102
grasping	0	0	8.39429	9.82224	0	9.46759	9.5163
migration of central nervous system cells	0	0	0	9.23352	8.36056	10.1417	9.30322
syndromic encephalopathy	0	0	0	9.35392	8.79857	9.20981	9.10822
long-term potentiation of brain cells	0	0	0	12.9154	0	12.2547	11.0828
heart rate	0	0	0	8.75556	9.31844	8.66502	9.34281
calcium triggered exocytosis	0	0	8.21444	9.71619	0	9.89642	8.12853
sporadic motor neuron disease	0	0	0	9.58427	8.7143	8.53511	8.90616
stage I non-small cell lung carcinoma	0	8.95463	8.89435	0	8.39621	9.29036	0
exocytosis by eukaryotic cells	0	0	8.21168	8.83431	0	9.06804	8.09527
initiation of expression of mRNA	0	0	10.9	11.6242	0	0	11.6401
long-term potentiation of hippocampal CA1 region	0	0	0	10.9525	0	10.3784	10.9979
morphology of cerebellum	0	0	0	0	11.0811	10.0778	10.67
anxiety	0	0	0	9.73625	0	10.2554	9.87698
spatial memory	0	0	0	11.403	0	9.5424	8.78668
long term depression of hippocampus	0	0	0	10.7026	0	9.20888	9.75008
epileptic encephalopathy	0	0	0	9.42645	0	10.9626	8.82487
morphology of rhombencephalon	0	0	0	0	10.1657	9.20297	9.84221
length of neurites	0	0	0	9.39823	0	9.69805	9.76464
abnormal morphology of cerebellum	0	0	0	0	9.60054	9.60666	9.61758
secretion of neurotransmitter	0	0	0	9.89637	0	9.86969	9.04761
morphology of pyramidal neurons	0	0	0	9.59598	0	9.80988	9.39064
abnormal morphology of metencephalon	0	0	0	0	9.55687	9.55256	9.58461
long-term potentiation of cerebral cortex cells	0	0	0	10.3313	0	9.6492	8.43035
morphology of neuroglia	0	9.31437	10.3098	0	8.62076	0	0
Growth Failure	0	0	8.43529	9.34965	10.1381	0	0
testicular germ cell cancer	0	9.21247	0	0	0	9.43831	8.9514
endometrioid carcinoma	0	0	0	10.4957	8.38192	0	8.61374
binding of neurons	0	0	0	9.38456	0	9.03115	9.06785
CD20 positive non-Hodgkin lymphoma	0	9.39999	0	0	0	9.6492	8.43035
synthesis of ATP	0	0	9.15709	9.60451	8.60123	0	0
development of cerebral cortex cells	0	0	0	8.50126	0	9.68347	9.12314
abnormal morphology of rhombencephalon	0	0	0	0	9.08416	9.04568	9.14664
X-linked mental retardation	0	0	0	9.44958	8.58638	0	8.99588
catabolism of branched chain amino acids	0	0	0	0	8.98737	8.85286	9.1311
neurotransmission of hippocampal cells	0	0	0	10.1515	0	8.56799	8.19123
apoptosis of central nervous system cells	0	9.04247	8.25949	9.52989	0	0	0
adhesion of neuronal cells	0	0	0	8.48314	0	8.74205	9.37369
abnormal morphology of pyramidal neurons	0	0	0	8.85967	0	9.05643	8.59934
CD20 positive diffuse large B-cell non-Hodgkin lymphoma	0	8.83292	0	0	0	9.05643	8.59934
testicular germ cell tumor	0	8.74923	0	0	0	8.99374	8.67032
function of neurons	0	0	0	8.583	0	8.93115	8.73285
stage IV large cell lung carcinoma	0	8.73113	0	0	0	8.93125	8.32461
Rac protein signal transduction	0	0	8.47338	0	0	8.86695	8.37591
fusion of synaptic vesicles	0	0	8.42704	0	8.2379	0	8.36964
long term depression of cells	0	0	0	0	11.2368	10.9487	0
death of embryo	0	9.76485	9.16427	0	0	0	0
spastic paraplegia	0	0	9.47341	9.26834	0	0	0
Charcot-Marie-Tooth disease type 2	0	8.47656	10.2573	0	0	0	0
abnormal morphology of telencephalon	0	0	0	9.84551	0	8.5882	0
transport of RNA	0	8.89273	0	0	9.52555	0	0
major depression	0	0	0	8.52851	0	9.77515	0
hereditary spastic paraplegia	0	0	9.22259	9.05114	0	0	0
interaction of protein	0	9.17474	9.05125	0	0	0	0
abnormal morphology of head	0	0	0	0	0	9.6028	8.58751
release of catecholamine	0	0	0	8.58653	0	9.46688	0
metastatic lung cancer	0	9.31437	0	0	0	8.71341	0
testicular seminoma	0	0	0	0	0	9.26122	8.73733
morphology of forebrain	0	0	8.77198	9.20715	0	0	0
stage I multiple myeloma	0	9.32072	0	0	0	8.5056	0
abnormal function of nervous system	0	0	0	8.74843	0	0	9.06785
homotetramerization of protein	0	8.6781	9.12	0	0	0	0
stage IV lung cancer	0	9.19545	0	0	0	8.56806	0
transport of alpha-amino acid	0	0	8.86684	0	0	8.75592	0
activation of vesicles	0	0	0	0	8.7143	0	8.90616
nest building behavior	0	0	0	0	0	9.16881	8.39979
pediatric ependymoma	0	0	0	0	0	9.16881	8.39979
priming of vesicles	0	0	0	0	8.61877	0	8.80103
neurodegeneration of central nervous system cells	0	0	0	8.99471	0	0	8.13793
CD20 positive Waldenstrom macroglobulinemia	0	8.46597	0	0	0	8.6489	0
endometrial adenosquamous carcinoma	0	8.46597	0	0	0	8.6489	0
serous cystadenocarcinoma	0	8.46597	0	0	0	8.6489	0
adenocarcinoma in endometrium	0	0	0	8.98568	8.11402	0	0
apoptosis of neuroblastoma cell lines	0	8.87322	0	0	8.21467	0	0
transport of monovalent inorganic cation	0	0	0	0	8.03626	0	8.98016
ovarian serous cystadenocarcinoma	0	8.36078	0	0	0	8.53511	0
autophagy of tumor cell lines	0	0	0	0	8.58679	0	8.25135
cystadenocarcinoma	0	8.30781	0	0	0	8.5056	0
transport of long chain fatty acid	0	8.59104	8.21444	0	0	0	0
ovarian sex cord-stromal tumor	0	8.59104	0	0	0	0	8.12853
endometrial clear cell carcinoma	0	8.59104	0	0	0	0	8.12853
metabolism of dicarboxylic acid	0	0	8.24908	0	0	0	8.1558
development of mitochondria	0	8.31644	0	0	8.07587	0	0
cell transformation	0	0	0	0	8.21084	0	8.06131
neurotransmission of central nervous system cells	0	0	0	0	13.3132	0	0
synaptic transmission of central nervous system cells	0	0	0	0	12.335	0	0
loss of dendritic spines	0	0	0	10.3172	0	0	0
motor learning	0	0	0	0	0	10.1987	0
walking	0	0	0	0	0	10.0162	0
cerebrovascular dysfunction	0	0	0	0	0	10.0066	0
degradation of DNA	0	9.97294	0	0	0	0	0
allergic pulmonary eosinophilia	0	0	9.85798	0	0	0	0
brain atrophy	0	0	0	9.85377	0	0	0
inborn error of carbohydrate metabolism	0	9.79686	0	0	0	0	0
autosomal dominant mental retardation	0	0	0	0	9.74397	0	0
metabolism of branched chain amino acids	0	0	0	0	9.73693	0	0
morphology of telencephalon	0	0	0	9.65599	0	0	0
organization of mitochondria	0	0	0	0	0	9.52026	0
stage III-IV lung cancer	0	9.46618	0	0	0	0	0
tonic-clonic epilepsy	0	0	0	0	0	9.32325	0
exploratory behavior	0	0	0	9.25187	0	0	0
tumorigenesis of genital tumor	0	0	0	9.23715	0	0	0
transmembrane potential	0	0	0	0	9.171	0	0
outgrowth of axons	0	0	0	9.12849	0	0	0
syndromic mental retardation	0	0	0	0	9.11019	0	0
neurotransmission of hippocampal neurons	0	0	0	9.09945	0	0	0
synthesis of nucleoside diphosphates	0	9.08394	0	0	0	0	0
genitourinary carcinoma	0	0	0	9.08325	0	0	0
fragmentation of DNA	0	9.08008	0	0	0	0	0
familial dementia	0	9.06657	0	0	0	0	0
long-term potentiation of hippocampal cells	0	0	0	9.04613	0	0	0
synaptic transmission of hippocampal cells	0	0	0	9.04613	0	0	0
transport of transport vesicles	0	8.98357	0	0	0	0	0
formation of hippocampus	0	0	0	0	8.96784	0	0
ocular motility disorder	0	0	0	0	0	8.96176	0
primary esophageal squamous cell carcinoma	0	8.92001	0	0	0	0	0
social behavior	0	0	0	0	0	8.91179	0
ependymoma	0	0	0	0	0	8.89989	0
metastatic lung carcinoma	0	8.83166	0	0	0	0	0
neonatal death	0	0	8.82637	0	0	0	0
endometrial carcinoma	0	0	0	8.81422	0	0	0
abnormal morphology of dendrites	0	0	0	0	8.7874	0	0
polymerization of actin filaments	0	0	0	0	0	8.73675	0
transport of monosaccharide	0	0	0	0	8.73623	0	0
development of hippocampal neurons	0	0	0	0	0	0	8.73481
stage III breast cancer	0	8.70377	0	0	0	0	0
uterine endometrioid carcinoma	0	0	0	8.69944	0	0	0
low grade central nervous system tumor	0	0	0	0	0	8.68887	0
primary cardiomyopathy	0	0	8.62212	0	0	0	0
quantity of neurites	0	8.60546	0	0	0	0	0
neurodegeneration of brain cells	0	0	0	8.57817	0	0	0
metabolism of phosphatidic acid	0	0	0	0	8.55796	0	0
Ohtahara syndrome	0	0	0	0	0	8.54491	0
mitochondrial myopathy	0	0	8.51955	0	0	0	0
morphology of focal adhesions	0	0	0	8.50126	0	0	0
synaptic transmission of hippocampal neurons	0	0	0	8.48788	0	0	0
abnormal respiration	0	0	8.47911	0	0	0	0
transport of amino acids	0	0	8.47486	0	0	0	0
gliosis of central nervous system	0	8.46963	0	0	0	0	0
endometrial carcinosarcoma	0	8.46597	0	0	0	0	0
demyelination	0	0	8.46275	0	0	0	0
mitochondrial leukoencephalopathy	0	0	8.46152	0	0	0	0
synthesis of phospholipid	0	8.45902	0	0	0	0	0
stage II-III breast cancer	0	8.44161	0	0	0	0	0
cell viability of central nervous system cells	0	0	8.42967	0	0	0	0
transport of Golgi vesicles	0	8.36078	0	0	0	0	0
homo-oligomerization of protein	0	0	8.33198	0	0	0	0
reorganization of actin cytoskeleton	0	8.32497	0	0	0	0	0
X-linked hereditary disease	0	8.3143	0	0	0	0	0
macroautophagy	0	0	8.28367	0	0	0	0
rearrangement of cytoskeleton	0	0	8.28367	0	0	0	0
metastatic adrenal gland tumor	0	8.28278	0	0	0	0	0
morphology of Golgi apparatus	0	8.28278	0	0	0	0	0
stage II EGFR exon 20 mutation positive EGFR resistance mutation negative nonsquamous non-small cell lung cancer	0	8.24371	0	0	0	0	0
EGFR exon 19 mutation positive EGFR T790M mutation negative non-small-cell lung cancer	0	8.24371	0	0	0	0	0
stage III laryngeal verrucous carcinoma	0	8.24371	0	0	0	0	0
stage II EGFR exon 21 activating mutation positive EGFR T790M mutation negative non-squamous non-small-cell lung cancer	0	8.24371	0	0	0	0	0
stage III laryngeal squamous cell carcinoma	0	8.24371	0	0	0	0	0
stage II EGFR exon 19 activating mutation positive EGFR T790M mutation negative non-squamous non-small-cell lung cancer	0	8.24371	0	0	0	0	0
EGFR exon 18 mutation positive EGFR T790M mutation negative non-small-cell lung cancer	0	8.24371	0	0	0	0	0
stage II EGFR exon 20 activating mutation positive EGFR T790M mutation negative non-squamous non-small-cell lung cancer	0	8.24371	0	0	0	0	0
stage II EGFR exon 18 activating mutation positive EGFR T790M mutation negative non-squamous non-small-cell lung cancer	0	8.24371	0	0	0	0	0
EGFR exon 19 mutation positive EGFR resistance mutation negative nonsquamous non-small cell lung cancer	0	8.24371	0	0	0	0	0
stage III oropharyngeal squamous cell carcinoma	0	8.24371	0	0	0	0	0
EGFR exon 21 mutation positive EGFR T790M mutation negative non-small-cell lung cancer	0	8.24371	0	0	0	0	0
formation of lysosome	0	0	8.22031	0	0	0	0
morphology of actin cytoskeleton	0	0	0	0	8.18352	0	0
interaction of neuroglia	0	0	8.1327	0	0	0	0
arrhythmia	0	0	0	0	0	0	8.06254
cell death of cortical neurons	0	0	0	0	0	0	8.05615
