# Supplementary material for: Region-Resolved Quantitative Proteome Profiling Reveals Molecular Dynamics Associated With Chronic Pain in the PNS and Spinal Cord
Source: Front Mol Neurosci. 2018 Aug 14;11:259. doi: 10.3389/fnmol.2018.00259 (PMC6103001; doi:10.3389/fnmol.2018.00259)
Supplement: Supplementary Table 4 — List of proteins enriched in the PNS of Sham mice compared to brain areas. [file Table_4.XLSX]

## Sheet: PNS-enrichment
			Detected		Peptide count
Protein names	Gene names	Uniprot ID	DRG	SN	DRG	SN		Legend:
Vesicle-associated membrane protein 5 (VAMP-5) (Myobrevin)	Vamp5	Q9Z2P8	1	1	1	1		Non-CNS detected (SC info omited)
Seipin (Bernardinelli-Seip congenital lipodystrophy type 2 protein homolog)	Bscl2 Gng3lg MNCb-2630	Q9Z2E9	1	0	1	NA		Non-CNS (our pan-mouse library) + enriched in Sharma et al 2015 (SC omitted)
Peptidyl-prolyl cis-trans isomerase FKBP9 (PPIase FKBP9) (EC 5.2.1.8) (63 kDa FK506-binding protein) (63 kDa FKBP) (FKBP-63) (FK506-binding protein 9) (FKBP-9) (FKBP65RS) (Rotamase)	Fkbp9 Fkbp60 Fkbp63	Q9Z247	0	1	NA	2		10x Enriched
Molybdopterin synthase catalytic subunit (EC 2.8.1.12) (Molybdenum cofactor synthesis protein 2 large subunit) (Molybdenum cofactor synthesis protein 2B) (MOCS2B)	Mocs2	Q9Z223	1	1	1	1
Thrombospondin-4	Thbs4 Tsp4	Q9Z1T2	0	1	NA	5
P2X purinoceptor 7 (P2X7) (ATP receptor) (P2Z receptor) (Purinergic receptor)	P2rx7 P2x7	Q9Z1M0	1	1	1	5
Conserved oligomeric Golgi complex subunit 1 (COG complex subunit 1) (Component of oligomeric Golgi complex 1) (Low density lipoprotein receptor defect B-complementing protein)	Cog1 Ldlb	Q9Z160	1	0	2	NA
Platelet factor 4 (PF-4) (C-X-C motif chemokine 4)	Pf4 Cxcl4 Scyb4	Q9Z126	0	1	NA	2
Tumor necrosis factor receptor superfamily member 16 (Low affinity neurotrophin receptor p75NTR) (Low-affinity nerve growth factor receptor) (NGF receptor) (CD antigen CD271)	Ngfr Tnfrsf16	Q9Z0W1	1	1	1	1
Lysosomal acid lipase/cholesteryl ester hydrolase (Acid cholesteryl ester hydrolase) (LAL) (EC 3.1.1.13) (Cholesteryl esterase) (Lipase A) (Sterol esterase)	Lipa Lip1	Q9Z0M5	1	1	3	1
Disintegrin and metalloproteinase domain-containing protein 17 (ADAM 17) (EC 3.4.24.86) (TNF-alpha convertase) (TNF-alpha-converting enzyme) (CD antigen CD156b)	Adam17 Tace	Q9Z0F8	0	1	NA	1
Guanylate-binding protein 2 (EC 3.6.5.-) (GTP-binding protein 2) (GBP-2) (mGBP-2) (mGBP2) (Guanine nucleotide-binding protein 2) (Interferon-induced guanylate-binding protein 2)	Gbp2	Q9Z0E6	1	1	3	2
Type-1 angiotensin II receptor-associated protein (AT1 receptor-associated protein)	Agtrap Atrap	Q9WVK0	1	0	1	NA
Carboxypeptidase Q (EC 3.4.17.-) (Hematopoietic lineage switch 2) (Plasma glutamate carboxypeptidase)	Cpq Hls2 Pgcp	Q9WVJ3	1	0	2	NA
Caveolin-2	Cav2	Q9WVC3	1	1	5	5
Peroxisomal 2,4-dienoyl-CoA reductase (EC 1.3.1.34) (2,4-dienoyl-CoA reductase 2)	Decr2 Pdcr	Q9WV68	1	0	1	NA
Polyprenol reductase (EC 1.3.1.94) (3-oxo-5-alpha-steroid 4-dehydrogenase 3) (EC 1.3.1.22) (Steroid 5-alpha-reductase 2-like) (Steroid 5-alpha-reductase 3) (S5AR 3) (SR type 3)	Srd5a3 Srd5a2l	Q9WUP4	1	1	1	1
Fas apoptotic inhibitory molecule 1	Faim Faim1	Q9WUD8	0	1	NA	1
Secreted frizzled-related protein 5 (sFRP-5)	Sfrp5	Q9WU66	0	1	NA	2
Heme-binding protein 2 (Protein SOUL)	Hebp2 Soul	Q9WU63	1	1	3	4
Alpha-(1,6)-fucosyltransferase (Alpha1-6FucT) (EC 2.4.1.68) (Fucosyltransferase 8) (GDP-L-Fuc:N-acetyl-beta-D-glucosaminide alpha1,6-fucosyltransferase) (GDP-fucose--glycoprotein fucosyltransferase) (Glycoprotein 6-alpha-L-fucosyltransferase)	Fut8	Q9WTS2	1	1	1	2
Tapasin (TPN) (TPSN) (TAP-associated protein) (TAP-binding protein)	Tapbp Tapa	Q9R233	1	0	1	NA
Vinexin (SH3 domain-containing protein SH3P3) (SH3-containing adapter molecule 1) (SCAM-1) (Sorbin and SH3 domain-containing protein 3)	Sorbs3 Scam1 Sh3d4	Q9R1Z8	1	1	3	7
Proteolipid protein 2	Plp2	Q9R1Q7	0	1	NA	1
Thiamin pyrophosphokinase 1 (mTPK1) (EC 2.7.6.2) (Thiamine pyrophosphokinase 1)	Tpk1	Q9R0M5	0	1	NA	1
Four and a half LIM domains protein 3 (FHL-3) (Skeletal muscle LIM-protein 2) (SLIM-2)	Fhl3	Q9R059	1	1	1	4
Sodium channel protein type 11 subunit alpha (NaN) (Sensory neuron sodium channel 2) (Sodium channel protein type XI subunit alpha) (Voltage-gated sodium channel subunit alpha Nav1.9)	Scn11a Nan Nat Sns2	Q9R053	1	0	1	NA
Cathepsin F (EC 3.4.22.41)	Ctsf	Q9R013	1	0	2	NA
Dermatopontin (Early quiescence protein 1) (EQ-1) (Tyrosine-rich acidic matrix protein) (TRAMP)	Dpt	Q9QZZ6	1	1	2	8
Microfibrillar-associated protein 5 (MFAP-5) (Microfibril-associated glycoprotein 2) (MAGP-2)	Mfap5 Magp2	Q9QZJ6	1	1	1	4
GRB2-associated-binding protein 1 (GRB2-associated binder 1) (Growth factor receptor bound protein 2-associated protein 1)	Gab1	Q9QYY0	1	1	2	4
DnaJ homolog subfamily B member 12 (mDj10)	Dnajb12	Q9QYI4	1	0	1	NA
Bile salt export pump (ATP-binding cassette sub-family B member 11) (Sister of P-glycoprotein)	Abcb11 Bsep Spgp	Q9QY30	1	0	1	NA
Protein Shroom3	Shroom3 Kiaa1481 Shrm	Q9QXN0	1	0	1	NA
F-box-like/WD repeat-containing protein TBL1X (Transducin beta-like protein 1X)	Tbl1x Tbl1	Q9QXE7	1	0	1	NA
Fetuin-B (Fetuin-like protein IRL685)	Fetub	Q9QXC1	1	1	3	2
CD2-associated protein (Mesenchyme-to-epithelium transition protein with SH3 domains 1) (METS-1)	Cd2ap Mets1	Q9JLQ0	1	1	6	4
Calcium-binding protein 1 (CaBP1)	Cabp1	Q9JLK7	1	0	1	NA
VPS10 domain-containing receptor SorCS1 (mSorCS)	Sorcs1 Sorcs	Q9JLC4	0	1	NA	2
MAGUK p55 subfamily member 5 (Protein associated with Lin-7 1)	Mpp5 Pals1	Q9JLB2	0	1	NA	1
24-hydroxycholesterol 7-alpha-hydroxylase (EC 1.14.14.26) (Cytochrome P450 39A1) (mCYP39A1) (Oxysterol 7-alpha-hydroxylase)	Cyp39a1	Q9JKJ9	0	1	NA	1
Y-box-binding protein 3 (Cold shock domain-containing protein A) (DNA-binding protein A) (Y-box protein 3)	Ybx3 Csda Msy4	Q9JKB3	1	0	2	NA
Heat shock protein beta-8 (HspB8) (Alpha-crystallin C chain) (Small stress protein-like protein HSP22)	Hspb8 Cryac Hsp22	Q9JK92	1	1	5	5
Ribonuclease 4 (RNase 4) (EC 3.1.27.-)	Rnase4	Q9JJH1	1	1	1	2
Conserved oligomeric Golgi complex subunit 8 (COG complex subunit 8) (Component of oligomeric Golgi complex 8)	Cog8 MNCb-5704	Q9JJA2	1	0	3	NA
Nucleolar RNA helicase 2 (EC 3.6.4.13) (DEAD box protein 21) (Gu-alpha) (Nucleolar RNA helicase Gu) (Nucleolar RNA helicase II) (RH II/Gu)	Ddx21	Q9JIK5	1	0	2	NA
Nuclear pore complex protein Nup50 (50 kDa nucleoporin) (Nuclear pore-associated protein 60 kDa-like) (Nucleoporin Nup50)	Nup50 Npap60	Q9JIH2	1	0	1	NA
Serine/threonine-protein kinase 4 (EC 2.7.11.1) (Mammalian STE20-like protein kinase 1) (MST-1) (STE20-like kinase MST1) [Cleaved into: Serine/threonine-protein kinase 4 37kDa subunit (MST1/N); Serine/threonine-protein kinase 4 18kDa subunit (MST1/C)]	Stk4 Mst1	Q9JI11	0	1	NA	1
Nuclear receptor-interacting protein 2 (Neuronal-interacting factor X 1)	Nrip2 Nix1	Q9JHR9	1	1	1	1
Tropomodulin-3 (Ubiquitous tropomodulin) (U-Tmod)	Tmod3	Q9JHJ0	1	1	1	2
Claudin-19	Cldn19	Q9ET38	1	1	3	3
Dysferlin (Dystrophy-associated fer-1-like protein) (Fer-1-like protein 1)	Dysf Fer1l1	Q9ESD7	1	1	14	4
Histidine-rich glycoprotein (Histidine-proline-rich glycoprotein) (HPRG)	Hrg	Q9ESB3	1	1	9	10
Secretory carrier-associated membrane protein 2 (Secretory carrier membrane protein 2)	Scamp2	Q9ERN0	1	1	1	2
LIM domain and actin-binding protein 1 (Epithelial protein lost in neoplasm) (mEPLIN)	Lima1 D15Ertd366e Eplin	Q9ERG0	1	1	1	2
Alpha-globin transcription factor CP2	Tfcp2 Tcfcp2	Q9ERA0	1	0	1	NA
Sodium channel protein type 4 subunit alpha (Sodium channel protein skeletal muscle subunit alpha) (Sodium channel protein type IV subunit alpha) (Voltage-gated sodium channel subunit alpha Nav1.4)	Scn4a	Q9ER60	1	1	1	1
Allograft inflammatory factor 1-like (Ionized calcium-binding adapter molecule 2)	Aif1l Iba2	Q9EQX4	1	1	2	3
Papilin	Papln	Q9EPX2	1	0	1	NA
Ubiquitin-like protein 5	Ubl5	Q9EPV8	1	0	1	NA
Peroxisomal acyl-coenzyme A oxidase 3 (EC 1.3.3.6) (Branched-chain acyl-CoA oxidase) (BRCACox) (Pristanoyl-CoA oxidase)	Acox3	Q9EPL9	1	0	6	NA
Serine hydrolase-like protein (SHL) (EC 3.1.-.-)	Serhl	Q9EPB5	0	1	NA	1
Apoptosis-associated speck-like protein containing a CARD (mASC) (PYD and CARD domain-containing protein)	Pycard Asc	Q9EPB4	0	1	NA	1
Ankycorbin (Ankyrin repeat and coiled-coil structure-containing protein) (Novel retinal pigment epithelial cell protein) (Retinoic acid-induced protein 14) (p125)	Rai14 Kiaa1334 Norpeg	Q9EP71	0	1	NA	2
MLN64 N-terminal domain homolog (STARD3 N-terminal-like protein)	Stard3nl Mentho	Q9DCI3	1	0	1	NA
Translocon-associated protein subunit gamma (TRAP-gamma) (Signal sequence receptor subunit gamma) (SSR-gamma)	Ssr3	Q9DCF9	1	0	1	NA
Plexin domain-containing protein 2 (Tumor endothelial marker 7-related protein)	Plxdc2 Tem7r	Q9DC11	1	1	1	6
Inhibitor of nuclear factor kappa-B kinase-interacting protein (I kappa-B kinase-interacting protein) (IKBKB-interacting protein) (IKK-interacting protein)	Ikbip Ikip	Q9DBZ1	0	1	NA	1
E3 ubiquitin-protein ligase synoviolin (EC 2.3.2.27) (RING-type E3 ubiquitin transferase synoviolin) (Synovial apoptosis inhibitor 1)	Syvn1 Hrd1 Kiaa1810	Q9DBY1	1	0	4	NA
Sushi domain-containing protein 2	Susd2	Q9DBX3	1	1	15	24
Oxysterol-binding protein-related protein 3 (ORP-3) (OSBP-related protein 3)	Osbpl3 Orp3	Q9DBS9	1	1	16	2
Lon protease homolog 2, peroxisomal (EC 3.4.21.-) (Lon protease-like protein 2) (Lon protease 2) (Peroxisomal Lon protease)	Lonp2	Q9DBN5	1	1	1	1
Tax1-binding protein 3 (Tax interaction protein 1) (TIP-1)	Tax1bp3	Q9DBG9	1	1	3	3
Signal recognition particle receptor subunit alpha (SR-alpha) (Docking protein alpha) (DP-alpha)	Srpra Srpr	Q9DBG7	1	0	2	NA
Inhibitor of carbonic anhydrase	Ica	Q9DBD0	1	1	3	7
Calcium-binding protein 39-like (MO25beta) (Mo25-like protein)	Cab39l	Q9DB16	1	1	5	5
Coiled-coil domain-containing protein 91 (GGA-binding partner)	Ccdc91 Ggabp	Q9D8L5	1	0	1	NA
N-acylethanolamine-hydrolyzing acid amidase (EC 3.5.1.-) (N-acylsphingosine amidohydrolase-like) (ASAH-like protein) [Cleaved into: N-acylethanolamine-hydrolyzing acid amidase subunit alpha; N-acylethanolamine-hydrolyzing acid amidase subunit beta]	Naaa Asahl	Q9D7V9	1	0	5	NA
Calmodulin-like protein 3	Calml3	Q9D6P8	0	1	NA	1
SUN domain-containing protein 1 (Protein unc-84 homolog A) (Sad1/unc-84 protein-like 1)	Sun1 Unc84a	Q9D666	1	1	1	1
Transmembrane emp24 domain-containing protein 11 (Glycoprotein 25L) (GP25L) (p24 family protein alpha-1) (p24alpha1)	Tmed11	Q9D2R4	1	1	1	1
Pre-mRNA-splicing factor SPF27 (Breast carcinoma-amplified sequence 2 homolog) (DNA amplified in mammary carcinoma 1 protein)	Bcas2 Dam1	Q9D287	1	0	2	NA
Protein Noxp20 (Nervous system overexpressed protein 20) (Protein FAM114A1)	Fam114a1 Noxp20	Q9D281	1	1	1	2
Microfibril-associated glycoprotein 4	Mfap4	Q9D1H9	1	1	2	2
N-acetylated-alpha-linked acidic dipeptidase 2 (EC 3.4.17.21) (Glutamate carboxypeptidase III) (GCPIII) (N-acetylaspartylglutamate peptidase II) (NAAG-peptidase II) (N-acetylated-alpha-linked acidic dipeptidase II) (NAALADase II)	Naalad2	Q9CZR2	1	1	1	5
CKLF-like MARVEL transmembrane domain-containing protein 6 (Chemokine-like factor superfamily member 6)	Cmtm6 Cklfsf6	Q9CZ69	1	1	1	1
CUE domain-containing protein 2	Cuedc2	Q9CXX9	1	0	1	NA
Protein LBH (Limb bud and heart-expressed protein)	Lbh	Q9CX60	1	0	1	NA
Motile sperm domain-containing protein 2	Mospd2	Q9CWP6	1	0	3	NA
Protein arginine methyltransferase NDUFAF7, mitochondrial (EC 2.1.1.320) (NADH dehydrogenase [ubiquinone] complex I, assembly factor 7) (Protein midA homolog)	Ndufaf7	Q9CWG8	1	0	1	NA
Endoplasmic reticulum-Golgi intermediate compartment protein 2	Ergic2	Q9CR89	1	0	1	NA
Magnesium transporter protein 1 (MagT1) (Implantation-associated protein) (IAP)	Magt1 Iag2	Q9CQY5	1	1	3	1
Interferon-induced transmembrane protein 3 (Dispanin subfamily A member 2b) (DSPA2b) (Fragilis protein) (Interferon-inducible protein 15) (Mouse ifitm-like protein 1) (Mil-1)	Ifitm3	Q9CQW9	1	1	1	1
Proteasome maturation protein (Proteassemblin) (Protein UMP1 homolog) (mUMP1)	Pomp	Q9CQT5	1	0	1	NA
Putative glutathione-specific gamma-glutamylcyclotransferase 2 (Gamma-GCG 2) (EC 2.3.2.-) (Cation transport regulator-like protein 2)	Chac2	Q9CQG1	1	0	1	NA
Replication protein A 14 kDa subunit (RP-A p14) (Replication factor A protein 3) (RF-A protein 3)	Rpa3	Q9CQ71	1	0	2	NA
Mid1-interacting protein 1 (Gastrulation-specific G12-like protein) (Mid1-interacting G12-like protein) (Protein STRAIT11499 homolog) (Spot 14-related protein) (S14R) (Spot 14-R)	Mid1ip1 Mig12	Q9CQ20	1	0	1	NA
Transcription initiation factor IIA subunit 1 (General transcription factor IIA subunit 1) [Cleaved into: Transcription initiation factor IIA alpha chain (TFIIA p35 subunit); Transcription initiation factor IIA beta chain (TFIIA p19 subunit)]	Gtf2a1	Q99PM3	1	0	1	NA
Asporin (Periodontal ligament-associated protein 1) (PLAP-1)	Aspn	Q99MQ4	1	1	5	18
BRCA1-associated protein (EC 2.3.2.27) (BRAP2) (Impedes mitogenic signal propagation) (IMP) (RING-type E3 ubiquitin transferase BRAP2)	Brap	Q99MP8	1	0	4	NA
Heat shock 70 kDa protein 14 (NST-1) (hsr.1)	Hspa14 Hsp70-4	Q99M31	1	0	2	NA
Uncharacterized protein C4orf3 homolog		Q99M08	1	0	1	NA
CDK5 regulatory subunit-associated protein 3	Cdk5rap3	Q99LM2	1	0	2	NA
Glutathione peroxidase 7 (GPx-7) (GSHPx-7) (EC 1.11.1.9)	Gpx7	Q99LJ6	0	1	NA	1
GTPase IMAP family member 4 (Immunity-associated nucleotide 1 protein) (IAN-1) (Immunity-associated protein 4)	Gimap4 Ian1 Imap4	Q99JY3	1	0	1	NA
Noncompact myelin-associated protein (Myelin protein of 11 kDa) (MP11)	Ncmap	Q99JS0	0	1	NA	1
Diphosphomevalonate decarboxylase (EC 4.1.1.33) (Mevalonate (diphospho)decarboxylase) (MDDase) (Mevalonate pyrophosphate decarboxylase)	Mvd	Q99JF5	1	1	1	2
Calcitonin gene-related peptide 1 (Alpha-type CGRP) (Calcitonin gene-related peptide I) (CGRP-I)	Calca Calc	Q99JA0	1	1	3	2
Ceramide synthase 2 (CerS2) (LAG1 longevity assurance homolog 2) (Translocating chain-associating membrane protein homolog 3) (TRAM homolog 3)	Cers2 Lass2 Trh3	Q924Z4	1	1	2	2
StAR-related lipid transfer protein 13 (START domain-containing protein 13) (StARD13)	Stard13	Q923Q2	0	1	NA	1
Metalloreductase STEAP4 (EC 1.16.1.-) (Dudulin-4) (Six-transmembrane epithelial antigen of prostate 4) (Tumor necrosis factor-alpha-induced adipose-related protein)	Steap4 Tiarp	Q923B6	1	0	2	NA
Smoothelin	Smtn Smsmo	Q921U8	0	1	NA	1
Conserved oligomeric Golgi complex subunit 2 (COG complex subunit 2) (Component of oligomeric Golgi complex 2) (Low density lipoprotein receptor defect C-complementing protein)	Cog2 Ldlc	Q921L5	1	0	2	NA
Ankyrin repeat and SOCS box protein 6 (ASB-6)	Asb6	Q91ZU1	1	0	1	NA
Sorting nexin-18 (Sorting nexin-associated Golgi protein 1)	Snx18 Snag1	Q91ZR2	0	1	NA	1
Phosphatidate phosphatase LPIN1 (EC 3.1.3.4) (Fatty liver dystrophy protein) (Lipin-1)	Lpin1 Fld	Q91ZP3	1	1	3	1
Myosin-7 (Myosin heavy chain 7) (Myosin heavy chain slow isoform) (MyHC-slow) (Myosin heavy chain, cardiac muscle beta isoform) (MyHC-beta)	Myh7	Q91Z83	1	0	1	NA
YTH domain-containing family protein 2	Ythdf2	Q91YT7	1	0	2	NA
Prostaglandin reductase 1 (PRG-1) (EC 1.3.1.-) (15-oxoprostaglandin 13-reductase) (EC 1.3.1.48) (NADP-dependent leukotriene B4 12-hydroxydehydrogenase) (EC 1.3.1.74)	Ptgr1 Ltb4dh	Q91YR9	0	1	NA	1
BAG family molecular chaperone regulator 2 (BAG-2) (Bcl-2-associated athanogene 2)	Bag2	Q91YN9	1	0	1	NA
Beta-arrestin-2 (Arrestin beta-2)	Arrb2	Q91YI4	1	1	1	1
Peroxisomal membrane protein PEX16 (Peroxin-16) (Peroxisomal biogenesis factor 16)	Pex16	Q91XC9	1	0	1	NA
Serine protease inhibitor A3N (Serpin A3N)	Serpina3n Spi2	Q91WP6	1	1	3	3
Rab GTPase-binding effector protein 2 (Rabaptin-5beta)	Rabep2 Rabpt5b	Q91WG2	1	1	1	1
RNA-binding motif, single-stranded-interacting protein 1 (Single-stranded DNA-binding protein MSSP-1)	Rbms1 Mssp Mssp1	Q91W59	1	0	2	NA
Ubiquitin-associated protein 2 (UBAP-2) (Protein lingerer homolog 1) (mLig-1)	Ubap2 Lig1	Q91VX2	1	0	3	NA
Protein kinase C delta-binding protein (Cavin-3) (Serum deprivation response factor-related gene product that binds to C-kinase)	Prkcdbp Srbc	Q91VJ2	1	1	8	7
Sorting nexin-9	Snx9	Q91VH2	1	1	1	1
Translocating chain-associated membrane protein 1	Tram1	Q91V04	1	1	1	1
Lysophospholipid acyltransferase 5 (LPLAT 5) (EC 2.3.1.-) (1-acylglycerophosphocholine O-acyltransferase) (EC 2.3.1.23) (1-acylglycerophosphoethanolamine O-acyltransferase) (EC 2.3.1.n7) (1-acylglycerophosphoserine O-acyltransferase) (EC 2.3.1.n6) (Lysophosphatidylcholine acyltransferase) (LPCAT) (Lyso-PC acyltransferase) (Lysophosphatidylcholine acyltransferase 3) (Lyso-PC acyltransferase 3) (mL…	Lpcat3 Grcc3f Mboat5 Oact5	Q91V01	1	0	1	NA
Paxillin	Pxn	Q8VI36	1	1	7	10
Chondroitin sulfate proteoglycan 4 (Chondroitin sulfate proteoglycan NG2) (Proteoglycan AN2)	Cspg4 An2 Kiaa4232 Ng2	Q8VHY0	1	1	7	12
Tudor-interacting repair regulator protein (NUDT16-like protein 1) (Protein syndesmos)	Nudt16l1 Sdos Tirr	Q8VHN8	1	0	1	NA
Solute carrier family 35 member F6 (ANT2-binding protein) (ANT2BP) (Transport and Golgi organization 9 homolog)	Slc35f6	Q8VE96	1	0	1	NA
Myotubularin-related protein 6 (EC 3.1.3.-)	Mtmr6	Q8VE11	1	0	3	NA
Syntaxin-18	Stx18	Q8VDS8	1	0	1	NA
Probable leucine--tRNA ligase, mitochondrial (EC 6.1.1.4) (Leucyl-tRNA synthetase) (LeuRS)	Lars2	Q8VDC0	1	0	1	NA
Carboxylesterase 1D (Carboxylesterase 3) (EC 3.1.1.1) (EC 3.1.1.67) (Fatty acid ethyl ester synthase) (FAEE synthase) (Triacylglycerol hydrolase) (TGH)	Ces1d Ces1 Ces3	Q8VCT4	0	1	NA	1
Delta(24)-sterol reductase (EC 1.3.1.72) (24-dehydrocholesterol reductase) (3-beta-hydroxysterol delta-24-reductase)	Dhcr24 Kiaa0018	Q8VCH6	1	1	3	2
Complement component C8 gamma chain	C8g	Q8VCG4	1	1	4	3
Pleckstrin homology domain-containing family A member 4 (PH domain-containing family A member 4) (Phosphoinositol 3-phosphate-binding protein 1) (PEPP-1)	Plekha4 Pepp1	Q8VC98	1	1	1	4
HRAS-like suppressor 3 (HRSL3) (EC 3.1.1.32) (EC 3.1.1.4) (Adipose-specific phospholipase A2) (AdPLA) (Group XVI phospholipase A2) (H-rev 107 protein homolog)	Pla2g16 H-rev107 Hrasls3 Hrev107	Q8R3U1	1	1	4	7
Conserved oligomeric Golgi complex subunit 6 (COG complex subunit 6) (Component of oligomeric Golgi complex 6)	Cog6 Kiaa1134	Q8R3I3	1	0	1	NA
Lysophospholipid acyltransferase 2 (LPLAT 2) (EC 2.3.1.-) (1-acylglycerophosphocholine O-acyltransferase) (EC 2.3.1.23) (1-acylglycerophosphoethanolamine O-acyltransferase) (EC 2.3.1.n7) (Lysophosphatidylcholine acyltransferase) (LPCAT) (Lyso-PC acyltransferase) (Lysophosphatidylcholine acyltransferase 4) (Lyso-PC acyltransferase 4) (mLPCAT4) (Lysophosphatidylethanolamine acyltransferase) (LPEAT)…	Mboat2 Lpcat4 Oact2	Q8R3I2	1	1	3	1
Ecto-ADP-ribosyltransferase 3 (EC 2.4.2.31) (ADP-ribosyltransferase C2 and C3 toxin-like 3) (ARTC3) (Mono(ADP-ribosyl)transferase 3) (NAD(P)(+)--arginine ADP-ribosyltransferase 3)	Art3	Q8R2G4	1	1	12	15
Monocyte to macrophage differentiation factor 2 (Progestin and adipoQ receptor family member X)	Mmd2 Paqr10	Q8R189	1	0	1	NA
Vacuolar protein sorting-associated protein 37C (ESCRT-I complex subunit VPS37C)	Vps37c	Q8R105	0	1	NA	2
Protein FAM26E	Fam26e	Q8R100	1	1	1	9
Pantothenate kinase 1 (mPank) (mPank1) (EC 2.7.1.33) (Pantothenic acid kinase 1)	Pank1 Pank	Q8K4K6	1	0	1	NA
Latent-transforming growth factor beta-binding protein 4 (LTBP-4)	Ltbp4	Q8K4G1	0	1	NA	2
Proton-coupled amino acid transporter 1 (Proton/amino acid transporter 1) (Solute carrier family 36 member 1)	Slc36a1 Pat1	Q8K4D3	1	0	3	NA
ATP-binding cassette sub-family A member 8-B	Abca8b Abca8 Kiaa0822	Q8K440	1	1	6	2
Serine/threonine-protein phosphatase 4 regulatory subunit 1	Ppp4r1	Q8K2V1	1	0	1	NA
Dimethylaniline monooxygenase [N-oxide-forming] 2 (EC 1.14.13.8) (Dimethylaniline oxidase 2) (Pulmonary flavin-containing monooxygenase 2) (FMO 2)	Fmo2	Q8K2I3	1	1	5	6
Protein OS-9	Os9	Q8K2C7	1	0	2	NA
Dol-P-Man:Man(5)GlcNAc(2)-PP-Dol alpha-1,3-mannosyltransferase (EC 2.4.1.258) (Asparagine-linked glycosylation protein 3 homolog) (Dol-P-Man-dependent alpha(1-3)-mannosyltransferase) (Dolichyl-P-Man:Man(5)GlcNAc(2)-PP-dolichyl mannosyltransferase) (Dolichyl-phosphate-mannose--glycolipid alpha-mannosyltransferase) (Not56-like protein)	Alg3 Not Not56l	Q8K2A8	1	0	1	NA
PTB domain-containing engulfment adapter protein 1 (Cell death protein 6 homolog) (PTB domain adapter protein CED-6) (Protein GULP)	Gulp1 Ced6	Q8K2A1	0	1	NA	3
Myotubularin-related protein 3 (EC 3.1.3.48) (Phosphatidylinositol-3,5-bisphosphate 3-phosphatase) (EC 3.1.3.95) (Phosphatidylinositol-3-phosphate phosphatase) (EC 3.1.3.64)	Mtmr3	Q8K296	1	0	1	NA
Fermitin family homolog 3 (Kindlin-3) (Unc-112-related protein 2)	Fermt3 Kind3 Urp2	Q8K1B8	0	1	NA	1
Translation machinery-associated protein 7 (Coiled-coil domain-containing protein 72)	Tma7 Ccdc72	Q8K003	1	1	1	1
Metalloreductase STEAP3 (EC 1.16.1.-) (Dudulin-2) (Protein nm1054) (Six-transmembrane epithelial antigen of prostate 3) (Tumor suppressor-activated pathway protein 6)	Steap3 Tsap6	Q8CI59	1	1	4	7
Conserved oligomeric Golgi complex subunit 3 (COG complex subunit 3) (Component of oligomeric Golgi complex 3)	Cog3	Q8CI04	1	0	3	NA
Transcriptional repressor p66 alpha (GATA zinc finger domain-containing protein 2A)	Gatad2a	Q8CHY6	0	1	NA	1
Perilipin-1 (Lipid droplet-associated protein) (Perilipin A)	Plin1 Peri Plin	Q8CGN5	0	1	NA	4
Maturin (Maturin neural progenitor differentiation regulator protein homolog)	Mturn	Q8CGA4	1	0	1	NA
Complement C1s-A subcomponent (EC 3.4.21.42) (C1 esterase) (Complement component 1 subcomponent s-A) [Cleaved into: Complement C1s-A subcomponent heavy chain; Complement C1s-A subcomponent light chain]	C1sa C1s	Q8CG14	0	1	NA	1
GDH/6PGL endoplasmic bifunctional protein [Includes: Glucose 1-dehydrogenase (EC 1.1.1.47) (Hexose-6-phosphate dehydrogenase); 6-phosphogluconolactonase (6PGL) (EC 3.1.1.31)]	H6pd	Q8CFX1	0	1	NA	2
TGF-beta-activated kinase 1 and MAP3K7-binding protein 1 (Mitogen-activated protein kinase kinase kinase 7-interacting protein 1) (TGF-beta-activated kinase 1-binding protein 1) (TAK1-binding protein 1)	Tab1 Map3k7ip1	Q8CF89	1	0	1	NA
Prostatic acid phosphatase (EC 3.1.3.2) (5'-nucleotidase) (5'-NT) (EC 3.1.3.5) (Ecto-5'-nucleotidase) (Fluoride-resistant acid phosphatase) (FRAP) (Thiamine monophosphatase) (TMPase)	Acpp	Q8CE08	1	1	4	2
SPARC-related modular calcium-binding protein 2 (Secreted modular calcium-binding protein 2) (SMOC-2)	Smoc2	Q8CD91	0	1	NA	4
Tumor suppressor candidate 5 homolog (Dispanin subfamily B member 1) (DSPB1)	Tusc5	Q8C838	1	0	1	NA
Starch-binding domain-containing protein 1 (Genethonin-1) (Glycophagy cargo receptor stbd1)	Stbd1 D5Ertd593e	Q8C7E7	1	0	4	NA
Rhotekin	Rtkn	Q8C6B2	1	1	3	7
Septin-10	Sept10	Q8C650	1	0	1	NA
Graves disease carrier protein homolog (GDC) (Mitochondrial solute carrier protein homolog) (Solute carrier family 25 member 16)	Slc25a16 Gda	Q8C0K5	1	0	1	NA
Double zinc ribbon and ankyrin repeat-containing protein 1	Dzank1	Q8C008	1	0	1	NA
NEDD4-like E3 ubiquitin-protein ligase WWP1 (EC 2.3.2.26) (HECT-type E3 ubiquitin transferase WWP1) (WW domain-containing protein 1)	Wwp1	Q8BZZ3	0	1	NA	2
Sodium/hydrogen exchanger 9 (Na(+)/H(+) exchanger 9) (NHE-9) (Solute carrier family 9 member 9)	Slc9a9 Nhe9	Q8BZ00	1	0	1	NA
Rho GTPase-activating protein 25 (Rho-type GTPase-activating protein 25)	Arhgap25 Kiaa0053	Q8BYW1	1	0	1	NA
Fibronectin type-III domain-containing protein 3A	Fndc3a D14Ertd453e Fndc3 Kiaa0970	Q8BX90	1	0	1	NA
La-related protein 4 (La ribonucleoprotein domain family member 4)	Larp4	Q8BWW4	1	0	1	NA
RNA-binding motif, single-stranded-interacting protein 3	Rbms3	Q8BWL5	1	0	1	NA
Phosducin-like protein 3 (Viral IAP-associated factor 1) (VIAF-1)	Pdcl3 Viaf1	Q8BVF2	1	1	1	1
Ankyrin repeat domain-containing protein 46 (Ankyrin repeat small protein) (ANK-S)	Ankrd46	Q8BTZ5	1	0	2	NA
Golgi pH regulator (Protein GPR89)	Gpr89a Gphr Gpr89	Q8BS95	1	0	4	NA
Alpha-mannosidase 2x (EC 3.2.1.114) (Alpha-mannosidase IIx) (Man IIx) (Mannosidase alpha class 2A member 2) (Mannosyl-oligosaccharide 1,3-1,6-alpha-mannosidase)	Man2a2 Mana2x	Q8BRK9	1	0	1	NA
Rho GTPase-activating protein 19 (Rho-type GTPase-activating protein 19)	Arhgap19	Q8BRH3	0	1	NA	1
Transmembrane and TPR repeat-containing protein 3	Tmtc3	Q8BRH0	1	0	2	NA
EGF-containing fibulin-like extracellular matrix protein 1 (Fibulin-3) (FIBL-3)	Efemp1 Fbln3	Q8BPB5	1	1	8	10
Sulfhydryl oxidase 1 (mSOx) (EC 1.8.3.2) (Quiescin Q6) (Skin sulfhydryl oxidase)	Qsox1 Qscn6 Sox	Q8BND5	1	1	1	2
Calcium-binding mitochondrial carrier protein SCaMC-1 (Small calcium-binding mitochondrial carrier protein 1) (Solute carrier family 25 member 24)	Slc25a24 Scamc1	Q8BMD8	0	1	NA	2
Eukaryotic translation initiation factor 4E type 2 (eIF-4E type 2) (eIF4E type 2) (eIF4E-2) (mRNA cap-binding protein type 2) (Eukaryotic translation initiation factor 4E-like 3) (eIF4E-like protein 4E-LP)	Eif4e2 Eif4el3	Q8BMB3	1	0	1	NA
Lanosterol synthase (EC 5.4.99.7) (2,3-epoxysqualene--lanosterol cyclase) (Oxidosqualene--lanosterol cyclase) (OSC)	Lss	Q8BLN5	0	1	NA	2
Protein lifeguard 3 (Responsive to centrifugal force and shear stress gene 1 protein) (Protein RECS1) (Transmembrane BAX inhibitor motif-containing protein 1)	Tmbim1 Lfg3 Recs1	Q8BJZ3	0	1	NA	1
SUN domain-containing protein 2 (Protein unc-84 homolog B) (Sad1/unc-84 protein-like 2)	Sun2 Unc84b	Q8BJS4	1	1	2	3
Homeobox-containing protein 1	Hmbox1	Q8BJA3	1	0	2	NA
Choline dehydrogenase, mitochondrial (CDH) (CHD) (EC 1.1.99.1)	Chdh	Q8BJ64	1	1	2	2
Protein Hook homolog 1 (mHK1)	Hook1	Q8BIL5	1	0	1	NA
Pre-mRNA-splicing factor RBM22 (RNA-binding motif protein 22)	Rbm22	Q8BHS3	1	0	1	NA
Elongation of very long chain fatty acids protein 5 (EC 2.3.1.199) (3-keto acyl-CoA synthase Elovl5) (ELOVL fatty acid elongase 5) (ELOVL FA elongase 5) (Very long chain 3-ketoacyl-CoA synthase 5) (Very long chain 3-oxoacyl-CoA synthase 5)	Elovl5	Q8BHI7	1	0	2	NA
Reticulocalbin-3	Rcn3 D7Ertd671e	Q8BH97	1	1	1	8
Complement component C8 beta chain (Complement component 8 subunit beta)	C8b	Q8BH35	0	1	NA	2
Eukaryotic translation initiation factor 5A-2 (eIF-5A-2) (eIF-5A2) (Eukaryotic initiation factor 5A isoform 2)	Eif5a2	Q8BGY2	1	1	3	1
Sodium-coupled neutral amino acid transporter 9 (Solute carrier family 38 member 9)	Slc38a9	Q8BGD6	1	0	1	NA
Phosphoinositide-interacting protein	Pirt	Q8BFY0	1	0	2	NA
N-acetylglucosamine-6-sulfatase (EC 3.1.6.14) (Glucosamine-6-sulfatase) (G6S)	Gns	Q8BFR4	1	0	3	NA
Calcium uniporter regulatory subunit MCUb, mitochondrial (MCUb) (Coiled-coil domain-containing protein 109B)	Mcub Ccdc109b	Q810S1	1	0	2	NA
Zinc phosphodiesterase ELAC protein 2 (EC 3.1.26.11) (ElaC homolog protein 2) (Ribonuclease Z 2) (RNase Z 2) (tRNA 3 endonuclease 2) (tRNase Z 2)	Elac2	Q80Y81	1	0	2	NA
Filamin-B (FLN-B) (ABP-280-like protein) (Actin-binding-like protein) (Beta-filamin)	Flnb	Q80X90	1	1	94	111
Symplekin	Sympk	Q80X82	1	0	1	NA
Collagen alpha-1(XIV) chain	Col14a1	Q80X19	1	1	44	57
E3 ubiquitin-protein ligase Trim36 (EC 2.3.2.27) (Acrosome RBCC protein) (Haprin) (RING-type E3 ubiquitin transferase TRIM36) (Tripartite motif-containing protein 36)	Trim36	Q80WG7	1	0	9	NA
Ankyrin repeat domain-containing protein 24	Ankrd24	Q80VM7	1	1	1	1
E3 ubiquitin-protein ligase Praja-2 (Praja2) (EC 2.3.2.27) (RING finger protein 131) (RING-type E3 ubiquitin transferase Praja-2)	Pja2 Kiaa0438 Rnf131	Q80U04	1	0	1	NA
Podocan	Podn	Q7TQ62	0	1	NA	2
Solute carrier family 22 member 18 (Imprinted multi-membrane-spanning polyspecific transporter-related protein 1) (Multi-membrane-spanning polyspecific transporter) (Organic cation transporter-like protein 2) (ORCTL-2)	Slc22a18 Impt1 Itm Orctl2 Tssc5	Q78KK3	1	0	2	NA
Transmembrane emp24 domain-containing protein 3 (p24 family protein gamma-4) (p24gamma4)	Tmed3	Q78IS1	1	0	1	NA
Glycophorin-C (CD antigen CD236)	Gypc	Q78HU7	1	0	1	NA
Delta(14)-sterol reductase (Delta-14-SR) (EC 1.3.1.70) (C-14 sterol reductase) (C14SR) (Sterol C14-reductase) (Transmembrane 7 superfamily member 2)	Tm7sf2	Q71KT5	1	0	1	NA
Transient receptor potential cation channel subfamily V member 1 (TrpV1) (Osm-9-like TRP channel 1) (OTRPC1) (Vanilloid receptor 1)	Trpv1	Q704Y3	1	0	2	NA
Lysine-specific histone demethylase 1A (EC 1.-.-.-) (BRAF35-HDAC complex protein BHC110) (Flavin-containing amine oxidase domain-containing protein 2)	Kdm1a Aof2 Kiaa0601 Lsd1	Q6ZQ88	1	0	1	NA
Sodium channel protein type 10 subunit alpha (Peripheral nerve sodium channel 3) (PN3) (Sensory neuron sodium channel) (Sodium channel protein type X subunit alpha) (Voltage-gated sodium channel subunit alpha Nav1.8)	Scn10a Sns	Q6QIY3	1	0	1	NA
N-acetylaspartylglutamate synthase A (NAAG synthetase A) (NAAGS) (EC 6.3.2.41) (N-acetylaspartylglutamylglutamate synthase A) (EC 6.3.2.42) (Ribosomal protein S6 modification-like protein A)	Rimkla Fam80a Rimk	Q6PFX8	1	1	2	5
Anoctamin-6 (Small-conductance calcium-activated nonselective cation channel) (SCAN channel) (Transmembrane protein 16F)	Ano6 Tmem16f	Q6P9J9	1	1	3	4
Creatine kinase S-type, mitochondrial (EC 2.7.3.2) (Basic-type mitochondrial creatine kinase) (Mib-CK) (Sarcomeric mitochondrial creatine kinase) (S-MtCK)	Ckmt2	Q6P8J7	1	0	1	NA
Nestin	Nes	Q6P5H2	1	1	11	50
ADP-ribosylation factor-binding protein GGA2 (Gamma-adaptin-related protein 2) (Golgi-localized, gamma ear-containing, ARF-binding protein 2)	Gga2 Kiaa1080	Q6P5E6	1	0	2	NA
RNA-binding protein 26 (Protein expressed in male leptotene and zygotene spermatocytes 393) (MLZ-393) (RNA-binding motif protein 26)	Rbm26	Q6NZN0	1	0	1	NA
Protein tyrosine phosphatase domain-containing protein 1 (EC 3.1.3.-)	Ptpdc1	Q6NZK8	1	1	1	4
Immunoglobulin superfamily containing leucine-rich repeat protein	Islr	Q6GU68	1	1	9	10
Switch-associated protein 70 (SWAP-70)	Swap70 Kiaa0640	Q6A028	1	1	1	3
E3 ubiquitin-protein ligase listerin (EC 2.3.2.27) (RING finger protein 160) (RING-type E3 ubiquitin transferase listerin) (Zinc finger protein 294) (Zfp-294)	Ltn1 Kiaa0714 Lister Rnf160 Zfp294 Znf294	Q6A009	1	0	1	NA
Zinc-alpha-2-glycoprotein (Zn-alpha-2-GP) (Zn-alpha-2-glycoprotein)	Azgp1	Q64726	1	1	2	3
C-type mannose receptor 2 (Lectin lambda) (Macrophage mannose receptor 2) (CD antigen CD280)	Mrc2 Kiaa0709	Q64449	1	1	1	2
UDP-glucuronosyltransferase 1-6 (UDPGT 1-6) (UGT1*6) (UGT1-06) (UGT1.6) (EC 2.4.1.17) (Phenol UDP-glucuronosyltransferase) (UDP-glucuronosyltransferase 1A6) (UGT1A6) (UGP1A1) (UGT1A7)	Ugt1a6 Ugt1 Ugt1a6a Ugt1a7	Q64435	1	1	10	1
Interferon-induced protein with tetratricopeptide repeats 3 (IFIT-3) (Glucocorticoid-attenuated response gene 49 protein) (GARG-49) (P49) (IRG2)	Ifit3 Garg49 Ifi49 Isg49	Q64345	1	0	1	NA
Adipocyte enhancer-binding protein 1 (AE-binding protein 1) (Aortic carboxypeptidase-like protein)	Aebp1 Aclp	Q640N1	1	1	1	8
Ras-related protein Rab-34 (Ras-related homolog) (Ras-related protein Rab-39) (Ras-related protein Rah)	Rab34 Rab39 Rah Rah1	Q64008	1	1	3	1
Serum deprivation-response protein (Cavin-2) (Phosphatidylserine-binding protein)	Sdpr Sdr	Q63918	1	1	5	10
Follistatin-related protein 1 (Follistatin-like protein 1) (TGF-beta-inducible protein TSC-36)	Fstl1 Frp Fstl Tsc36	Q62356	1	1	6	2
Retinal dehydrogenase 2 (RALDH 2) (RalDH2) (EC 1.2.1.36) (Aldehyde dehydrogenase family 1 member A2) (Retinaldehyde-specific dehydrogenase type 2) (RALDH(II))	Aldh1a2 Aldh1a7 Raldh2	Q62148	1	0	1	NA
Sarcospan (K-ras oncogene-associated protein) (Kirsten-Ras-associated protein)	Sspn Krag	Q62147	1	1	1	2
Protein phosphatase 1 regulatory subunit 14B (Phosphatase holoenzyme inhibitor 1) (PHI-1) (Phospholipase C-beta-3 neighbouring gene protein)	Ppp1r14b Png	Q62084	1	0	1	NA
Periostin (PN) (Osteoblast-specific factor 2) (OSF-2)	Postn Osf2	Q62009	1	1	16	24
Mimecan (Osteoglycin)	Ogn Og	Q62000	1	1	15	17
Mitogen-activated protein kinase 10 (MAP kinase 10) (MAPK 10) (EC 2.7.11.24) (MAP kinase p49 3F12) (Stress-activated protein kinase JNK3) (c-Jun N-terminal kinase 3)	Mapk10 Jnk3 Prkm10 Serk2	Q61831	1	1	4	4
Macrophage mannose receptor 1 (MMR) (CD antigen CD206)	Mrc1	Q61830	1	1	5	13
Inter-alpha-trypsin inhibitor heavy chain H3 (ITI heavy chain H3) (ITI-HC3) (Inter-alpha-inhibitor heavy chain 3)	Itih3	Q61704	1	1	6	6
Inter-alpha-trypsin inhibitor heavy chain H1 (ITI heavy chain H1) (ITI-HC1) (Inter-alpha-inhibitor heavy chain 1)	Itih1	Q61702	1	1	7	10
Haptoglobin (Zonulin) [Cleaved into: Haptoglobin alpha chain; Haptoglobin beta chain]	Hp	Q61646	1	1	7	7
Glycerol-3-phosphate acyltransferase 1, mitochondrial (GPAT-1) (EC 2.3.1.15) (P90)	Gpam Gpat1	Q61586	1	0	1	NA
IgG receptor FcRn large subunit p51 (FcRn) (IgG Fc fragment receptor transporter alpha chain) (Neonatal Fc receptor)	Fcgrt Fcrn	Q61559	1	1	2	1
Fibrillin-2 [Cleaved into: Fibrillin-2 C-terminal peptide]	Fbn2 Fbn-2	Q61555	0	1	NA	1
Extracellular matrix protein 1 (Secretory component p85)	Ecm1	Q61508	0	1	NA	6
Complement decay-accelerating factor, GPI-anchored (DAF-GPI) (CD antigen CD55)	Cd55 Cd55a Daf Daf1	Q61475	0	1	NA	1
Phospholipid phosphatase 1 (EC 3.1.3.4) (35 kDa PAP) (mPAP) (Hydrogen peroxide-inducible protein 53) (Hic53) (Lipid phosphate phosphohydrolase 1) (PAP2-alpha) (Phosphatidate phosphohydrolase type 2a) (Phosphatidic acid phosphatase 2a) (PAP-2a) (PAP2a)	Plpp1 Hpic53 Lpp1 Ppap2a	Q61469	0	1	NA	2
Zinc finger protein 638 (Nuclear protein 220) (Zinc finger matrin-like protein)	Znf638 Np220 Zfml Zfp638	Q61464	0	1	NA	1
Procollagen C-endopeptidase enhancer 1 (P14) (Procollagen COOH-terminal proteinase enhancer 1) (PCPE-1) (Procollagen C-proteinase enhancer 1) (Type 1 procollagen C-proteinase enhancer protein) (Type I procollagen COOH-terminal proteinase enhancer)	Pcolce Pcpe1	Q61398	1	1	1	3
Sterol O-acyltransferase 1 (EC 2.3.1.26) (Acyl-coenzyme A:cholesterol acyltransferase 1) (ACAT-1) (Cholesterol acyltransferase 1)	Soat1 Acact	Q61263	1	0	1	NA
Collagen alpha-1(XI) chain	Col11a1	Q61245	1	1	1	2
Presenilin-2 (PS-2) (EC 3.4.23.-) [Cleaved into: Presenilin-2 NTF subunit; Presenilin-2 CTF subunit]	Psen2 Ad4h Alg3 Ps-2 Psnl2	Q61144	1	0	1	NA
Complement factor I (EC 3.4.21.45) (C3B/C4B inactivator) [Cleaved into: Complement factor I heavy chain; Complement factor I light chain]	Cfi If	Q61129	1	1	1	1
45 kDa calcium-binding protein (Cab45) (Stromal cell-derived factor 4) (SDF-4)	Sdf4 Cab45	Q61112	1	0	3	NA
Phosphotriesterase-related protein (EC 3.1.-.-) (Parathion hydrolase-related protein)	Pter	Q60866	0	1	NA	1
COUP transcription factor 1 (COUP-TF1) (COUP transcription factor I) (COUP-TF I) (Nuclear receptor subfamily 2 group F member 1) (V-erbA-related protein 3) (EAR-3)	Nr2f1 Erbal3 Tfcoup1	Q60632	1	0	1	NA
Alpha-1-acid glycoprotein 1 (AGP 1) (Orosomucoid-1) (OMD 1)	Orm1 Agp1 Orm-1	Q60590	1	1	5	4
Myosin-4 (Myosin heavy chain 2b) (MyHC-2b) (Myosin heavy chain 4)	Myh4	Q5SX39	1	0	2	NA
Protein phosphatase Slingshot homolog 2 (EC 3.1.3.16) (EC 3.1.3.48) (SSH-like protein 2) (SSH-2L) (mSSH-2L)	Ssh2 Kiaa1725 Ssh2l	Q5SW75	1	1	1	1
Fatty acid 2-hydroxylase (EC 1.-.-.-) (Fatty acid alpha-hydroxylase)	Fa2h Faah	Q5MPP0	0	1	NA	1
Major urinary protein 20 (Darcin) (Major urinary protein 24)	Mup20 Mup24	Q5FW60	0	1	NA	2
Atypical kinase COQ8B, mitochondrial (EC 2.7.-.-) (AarF domain-containing protein kinase 4) (Coenzyme Q protein 8B)	Coq8b Adck4	Q566J8	1	0	1	NA
Protein archease (Protein ZBTB8OS)	Zbtb8os Arch	Q505B7	1	0	1	NA
Protein FAM173A	Fam173a	Q501J2	1	0	1	NA
COMM domain-containing protein 6	Commd6	Q3V4B5	1	1	1	1
Integrin alpha-1 (CD49 antigen-like family member A) (Laminin and collagen receptor) (VLA-1) (CD antigen CD49a)	Itga1	Q3V3R4	0	1	NA	2
UPF0577 protein KIAA1324-like homolog (Estrogen-induced gene 121-like protein) (EIG121L)		Q3UZV7	1	0	7	NA
P2X purinoceptor 3 (P2X3) (ATP receptor) (Purinergic receptor)	P2rx3	Q3UR32	1	0	3	NA
Somatomedin-B and thrombospondin type-1 domain-containing protein (RPE-spondin)	Sbspon Gm106 Rpesp	Q3UPR9	1	1	13	16
Pleckstrin homology domain-containing family A member 7 (PH domain-containing family A member 7) (Heart adapter protein 1)	Plekha7 Hadp1	Q3UIL6	0	1	NA	5
Rho GTPase-activating protein 17 (Neuron-associated developmentally-regulated protein) (Nadrin) (Rho-type GTPase-activating protein 17)	Arhgap17	Q3UIA2	1	1	4	1
Heparan-alpha-glucosaminide N-acetyltransferase (EC 2.3.1.78) (Transmembrane protein 76)	Hgsnat D8Ertd354e Tmem76	Q3UDW8	0	1	NA	1
Protein YIPF3 (Killer lineage protein 1) (YIP1 family member 3) [Cleaved into: Protein YIPF3, N-terminally processed]	Yipf3 D17Wsu94e Klip1	Q3UDR8	1	0	1	NA
Lamin-B receptor (Integral nuclear envelope inner membrane protein)	Lbr	Q3U9G9	1	1	2	1
Polynucleotide 5'-hydroxyl-kinase NOL9 (EC 2.7.1.-) (Nucleolar protein 9)	Nol9	Q3TZX8	1	0	1	NA
PDZ and LIM domain protein 7 (LIM mineralization protein) (LMP) (Protein enigma)	Pdlim7 Enigma	Q3TJD7	1	1	1	2
tRNA (cytosine(34)-C(5))-methyltransferase (EC 2.1.1.203) (Myc-induced SUN domain-containing protein) (Misu) (NOL1/NOP2/Sun domain family member 2)	Nsun2 D13Wsu123e Misu	Q1HFZ0	1	0	2	NA
High affinity cationic amino acid transporter 1 (CAT-1) (CAT1) (Ecotropic retroviral leukemia receptor) (Ecotropic retrovirus receptor) (ERR) (Solute carrier family 7 member 1) (System Y+ basic amino acid transporter)	Slc7a1 Atrc1 Rec-1	Q09143	1	0	1	NA
Fibulin-1 (FIBL-1) (Basement-membrane protein 90) (BM-90)	Fbln1	Q08879	1	1	1	1
Platelet glycoprotein 4 (Glycoprotein IIIb) (GPIIIB) (PAS IV) (PAS-4) (Platelet glycoprotein IV) (GPIV) (CD antigen CD36)	Cd36	Q08857	0	1	NA	3
Calponin-2 (Calponin H2, smooth muscle) (Neutral calponin)	Cnn2	Q08093	0	1	NA	1
Galectin-3-binding protein (Cyp-C-associated protein) (CyCAP) (Lectin galactoside-binding soluble 3-binding protein) (Protein MAMA)	Lgals3bp Cycap Mama	Q07797	1	0	3	NA
Protein AMBP [Cleaved into: Alpha-1-microglobulin; Inter-alpha-trypsin inhibitor light chain (ITI-LC) (Bikunin) (HI-30); Trypstatin]	Ambp Itil	Q07456	1	1	3	1
Corticosteroid-binding globulin (CBG) (Serpin A6) (Transcortin)	Serpina6 Cbg	Q06770	0	1	NA	2
Dystrophin-related protein 2 (DRP-2)	Drp2	Q05AA6	1	1	21	43
Collagen alpha-1(VI) chain	Col6a1	Q04857	1	1	39	45
Sodium/potassium-transporting ATPase subunit gamma (Na(+)/K(+) ATPase subunit gamma) (FXYD domain-containing ion transport regulator 2) (Sodium pump gamma chain)	Fxyd2 Atp1c Atp1g1	Q04646	1	1	2	2
Transcription factor p65 (Nuclear factor NF-kappa-B p65 subunit) (Nuclear factor of kappa light polypeptide gene enhancer in B-cells 3)	Rela Nfkb3	Q04207	1	1	1	2
Aquaporin-1 (AQP-1) (Aquaporin-CHIP) (Delayed early response protein 2) (DER2) (Water channel protein for red blood cells and kidney proximal tubule)	Aqp1	Q02013	1	1	1	1
Beta-2-glycoprotein 1 (APC inhibitor) (Activated protein C-binding protein) (Apolipoprotein H) (Apo-H) (Beta-2-glycoprotein I) (B2GPI) (Beta(2)GPI)	Apoh B2gp1	Q01339	1	1	14	14
Retinol-binding protein 4 (Plasma retinol-binding protein) (PRBP) (RBP)	Rbp4	Q00724	1	1	3	1
Xanthine dehydrogenase/oxidase [Includes: Xanthine dehydrogenase (XD) (EC 1.17.1.4); Xanthine oxidase (XO) (EC 1.17.3.2) (Xanthine oxidoreductase) (XOR)]	Xdh	Q00519	1	1	1	1
Disabled homolog 2 (Adaptor molecule disabled-2) (Differentially expressed in ovarian carcinoma 2) (DOC-2) (Mitogen-responsive phosphoprotein)	Dab2 Doc2	P98078	1	0	1	NA
Solute carrier family 35 member B1 (UDP-galactose translocator 2) (UDP-galactose transporter-related protein 1) (UGTrel1)	Slc35b1 Ugalt2	P97858	1	0	1	NA
Dipeptidyl peptidase 1 (EC 3.4.14.1) (Cathepsin C) (Cathepsin J) (Dipeptidyl peptidase I) (DPP-I) (DPPI) (Dipeptidyl transferase) [Cleaved into: Dipeptidyl peptidase 1 exclusion domain chain (Dipeptidyl peptidase I exclusion domain chain); Dipeptidyl peptidase 1 heavy chain (Dipeptidyl peptidase I heavy chain); Dipeptidyl peptidase 1 light chain (Dipeptidyl peptidase I light chain)]	Ctsc	P97821	0	1	NA	1
THUMP domain-containing protein 3 (GtROSA26asSor)	Thumpd3	P97770	1	0	1	NA
Pigment epithelium-derived factor (PEDF) (Caspin) (Serpin F1) (Stromal cell-derived factor 3) (SDF-3)	Serpinf1 Pedf Sdf3	P97298	1	1	5	11
Plasma protease C1 inhibitor (C1 Inh) (C1Inh) (C1 esterase inhibitor) (C1-inhibiting factor) (Serpin G1)	Serping1 C1nh	P97290	1	1	6	8
Beta-sarcoglycan (Beta-SG) (43 kDa dystrophin-associated glycoprotein) (43DAG)	Sgcb	P82349	1	1	4	8
Delta-sarcoglycan (Delta-SG) (35 kDa dystrophin-associated glycoprotein) (35DAG)	Sgcd	P82347	1	1	7	12
Vasodilator-stimulated phosphoprotein (VASP)	Vasp	P70460	1	1	4	1
Tyrosine-protein kinase Fer (EC 2.7.10.2) (Proto-oncogene c-Fer) (p94-Fer)	Fer Fert2	P70451	0	1	NA	1
Fibroblast growth factor 13 (FGF-13) (Fibroblast growth factor homologous factor 2) (FHF-2)	Fgf13 Fhf2	P70377	1	0	2	NA
PDZ and LIM domain protein 4 (LIM protein RIL) (Reversion-induced LIM protein)	Pdlim4 Ril	P70271	1	1	3	5
Calcitonin	Calca Calc	P70160	0	1	NA	2
Acid sphingomyelinase-like phosphodiesterase 3a (ASM-like phosphodiesterase 3a) (EC 3.1.4.-)	Smpdl3a Asml3a	P70158	1	0	2	NA
Zinc finger protein DPF3 (BRG1-associated factor 45C) (BAF45C) (Zinc finger protein cer-d4)	Dpf3 Baf45c Cerd4	P58269	1	1	1	1
Poly(rC)-binding protein 4 (Alpha-CP4)	Pcbp4	P57724	1	0	3	NA
Cytidine deaminase (EC 3.5.4.5) (Cytidine aminohydrolase)	Cda Cdd	P56389	1	1	4	5
Hydroxymethylglutaryl-CoA synthase, mitochondrial (HMG-CoA synthase) (EC 2.3.3.10) (3-hydroxy-3-methylglutaryl coenzyme A synthase)	Hmgcs2	P54869	1	1	19	4
Galactocerebrosidase (GALCERase) (EC 3.2.1.46) (Galactocerebroside beta-galactosidase) (Galactosylceramidase) (Galactosylceramide beta-galactosidase)	Galc	P54818	1	1	2	1
Hormone-sensitive lipase (HSL) (EC 3.1.1.79)	Lipe	P54310	1	1	1	1
Erythrocyte band 7 integral membrane protein (Protein 7.2b) (Stomatin)	Stom Epb7.2 Epb72	P54116	1	1	5	3
Squalene synthase (SQS) (SS) (EC 2.5.1.21) (FPP:FPP farnesyltransferase) (Farnesyl-diphosphate farnesyltransferase)	Fdft1 Erg9	P53798	1	1	7	2
Sulfotransferase 1A1 (ST1A1) (EC 2.8.2.1) (Aryl sulfotransferase) (Phenol sulfotransferase) (Phenol/aryl sulfotransferase) (mSTp1) (ST1A4) (Sulfokinase)	Sult1a1 St1a1 Stp Stp1	P52840	1	1	3	9
Tyrosine-protein kinase JAK1 (EC 2.7.10.2) (Janus kinase 1) (JAK-1)	Jak1	P52332	1	0	1	NA
Squalene monooxygenase (EC 1.14.14.17) (Squalene epoxidase) (SE)	Sqle Erg1	P52019	1	0	2	NA
Lumican (Keratan sulfate proteoglycan lumican) (KSPG lumican)	Lum Lcn Ldc	P51885	1	1	15	20
Ciliary neurotrophic factor (CNTF)	Cntf	P51642	1	1	8	10
Alpha-galactosidase A (EC 3.2.1.22) (Alpha-D-galactosidase A) (Alpha-D-galactoside galactohydrolase) (Melibiase)	Gla Ags	P51569	1	0	1	NA
Calpastatin (Calpain inhibitor)	Cast	P51125	1	1	10	4
Fibromodulin (FM) (Collagen-binding 59 kDa protein) (Keratan sulfate proteoglycan fibromodulin) (KSPG fibromodulin)	Fmod	P50608	1	1	3	11
Serine hydroxymethyltransferase, cytosolic (SHMT) (EC 2.1.2.1) (Glycine hydroxymethyltransferase) (Serine methylase)	Shmt1 Shmt	P50431	1	0	1	NA
Steryl-sulfatase (EC 3.1.6.2) (Arylsulfatase C) (ASC) (Steroid sulfatase) (Steryl-sulfate sulfohydrolase)	Sts	P50427	1	1	2	2
Dimethylaniline monooxygenase [N-oxide-forming] 1 (EC 1.14.13.8) (Dimethylaniline oxidase 1) (Hepatic flavin-containing monooxygenase 1) (FMO 1)	Fmo1 Fmo-1	P50285	1	1	9	3
C-type lectin domain family 10 member A (MMGL) (Macrophage asialoglycoprotein-binding protein 1) (M-ASGP-BP-1) (Macrophage galactose/N-acetylgalactosamine-specific lectin)	Clec10a Mgl Mgl1	P49300	0	1	NA	2
ATP-binding cassette sub-family D member 1 (Adrenoleukodystrophy protein) (ALDP)	Abcd1 Ald Aldgh	P48410	1	0	1	NA
Insulin-like growth factor-binding protein 6 (IBP-6) (IGF-binding protein 6) (IGFBP-6)	Igfbp6 Igfbp-6	P47880	0	1	NA	2
Glutathione peroxidase 3 (GPx-3) (GSHPx-3) (EC 1.11.1.9) (Plasma glutathione peroxidase) (GPx-P) (GSHPx-P)	Gpx3	P46412	1	1	6	6
COUP transcription factor 2 (COUP-TF2) (Apolipoprotein AI regulatory protein 1) (ARP-1) (COUP transcription factor II) (COUP-TF II) (Nuclear receptor subfamily 2 group F member 2)	Nr2f2 Aporp1 Arp-1 Arp1 Tfcoup2	P43135	1	0	1	NA
Tetranectin (TN) (C-type lectin domain family 3 member B) (Plasminogen kringle 4-binding protein)	Clec3b Tna	P43025	1	1	1	1
Peroxisomal membrane protein 2 (22 kDa peroxisomal membrane protein)	Pxmp2 Pmp22	P42925	1	0	1	NA
Indolethylamine N-methyltransferase (Indolamine N-methyltransferase) (EC 2.1.1.49) (EC 2.1.1.96) (Aromatic alkylamine N-methyltransferase) (Amine N-methyltransferase) (Arylamine N-methyltransferase) (Thioether S-methyltransferase) (TEMT)	Inmt Temt	P40936	1	1	2	8
Mannosyl-oligosaccharide 1,2-alpha-mannosidase IB (EC 3.2.1.113) (Mannosidase alpha class 1A member 2) (Processing alpha-1,2-mannosidase IB) (Alpha-1,2-mannosidase IB)	Man1a2 Man1b	P39098	1	0	1	NA
Collagen alpha-1(XVIII) chain [Cleaved into: Endostatin]	Col18a1	P39061	1	1	16	13
Tyrosine-protein phosphatase non-receptor type 1 (EC 3.1.3.48) (Protein-tyrosine phosphatase 1B) (PTP-1B) (Protein-tyrosine phosphatase HA2) (PTP-HA2)	Ptpn1	P35821	1	0	1	NA
Proto-oncogene tyrosine-protein kinase receptor Ret (EC 2.7.10.1) (Proto-oncogene c-Ret) [Cleaved into: Soluble RET kinase fragment; Extracellular cell-membrane anchored RET cadherin 120 kDa fragment]	Ret	P35546	1	0	2	NA
Thrombospondin-1	Thbs1 Tsp1	P35441	0	1	NA	3
Apolipoprotein C-I (Apo-CI) (ApoC-I) (Apolipoprotein C1) [Cleaved into: Truncated apolipoprotein C-I]	Apoc1	P34928	1	0	1	NA
Apolipoprotein C-III (Apo-CIII) (ApoC-III) (Apolipoprotein C3)	Apoc3	P33622	1	0	2	NA
Antithrombin-III (ATIII) (Serpin C1)	Serpinc1 At3	P32261	1	1	23	27
Protein S100-A9 (Calgranulin-B) (Leukocyte L1 complex heavy chain) (Migration inhibitory factor-related protein 14) (MRP-14) (p14) (S100 calcium-binding protein A9)	S100a9 Cagb Mrp14	P31725	1	1	5	1
Dipeptidase 1 (EC 3.4.13.19) (Membrane-bound dipeptidase 1) (MBD-1) (Microsomal dipeptidase) (Renal dipeptidase)	Dpep1 Mbd1 Rdp	P31428	1	1	3	9
Dipeptidyl peptidase 4 (EC 3.4.14.5) (Dipeptidyl peptidase IV) (DPP IV) (T-cell activation antigen CD26) (Thymocyte-activating molecule) (THAM) (CD antigen CD26) [Cleaved into: Dipeptidyl peptidase 4 membrane form (Dipeptidyl peptidase IV membrane form); Dipeptidyl peptidase 4 soluble form (Dipeptidyl peptidase IV soluble form)]	Dpp4 Cd26	P28843	1	1	2	2
Decorin (Bone proteoglycan II) (PG-S2) (PG40)	Dcn	P28654	1	1	22	23
Biglycan (Bone/cartilage proteoglycan I) (PG-S1)	Bgn	P28653	1	1	12	15
Collagen alpha-1(II) chain (Alpha-1 type II collagen) [Cleaved into: Collagen alpha-1(II) chain; Chondrocalcin]	Col2a1	P28481	1	0	1	NA
Guanine nucleotide-binding protein subunit alpha-12 (G alpha-12) (G-protein subunit alpha-12)	Gna12 Gna-12	P27600	0	1	NA	3
Protein S100-A8 (Calgranulin-A) (Chemotactic cytokine CP-10) (Leukocyte L1 complex light chain) (Migration inhibitory factor-related protein 8) (MRP-8) (p8) (Pro-inflammatory S100 cytokine) (S100 calcium-binding protein A8)	S100a8 Caga Mrp8	P27005	1	0	3	NA
Myelin P2 protein	Pmp2	P24526	1	1	13	18
Macrophage-capping protein (Actin regulatory protein CAP-G) (Actin-capping protein GCAP39) (Myc basic motif homolog 1)	Capg Mbh1	P24452	1	1	10	14
Chymase (EC 3.4.21.39) (Alpha-chymase) (Mast cell chymase 1) (Mast cell protease 5) (mMCP-5) (Mast cell protease I)	Cma1 Mcpt5	P21844	1	1	5	2
Mast cell protease 4 (mMCP-4) (EC 3.4.21.-) (MSMCP) (Myonase) (Serosal mast cell protease)	Mcpt4	P21812	1	1	9	10
Protein Mpv17 (Mpv-17)	Mpv17	P19258	0	1	NA	1
Prothrombin (EC 3.4.21.5) (Coagulation factor II) [Cleaved into: Activation peptide fragment 1; Activation peptide fragment 2; Thrombin light chain; Thrombin heavy chain]	F2 Cf2	P19221	1	1	3	5
Proliferating cell nuclear antigen (PCNA) (Cyclin)	Pcna	P17918	1	1	3	1
Glucosylceramidase (EC 3.2.1.45) (Acid beta-glucosidase) (Beta-glucocerebrosidase) (D-glucosyl-N-acylsphingosine glucohydrolase)	Gba	P17439	1	1	2	1
Galectin-3 (Gal-3) (35 kDa lectin) (Carbohydrate-binding protein 35) (CBP 35) (Galactose-specific lectin 3) (IgE-binding protein) (L-34 galactoside-binding lectin) (Laminin-binding protein) (Lectin L-29) (Mac-2 antigen)	Lgals3	P16110	0	1	NA	1
Carbonic anhydrase 3 (EC 4.2.1.1) (Carbonate dehydratase III) (Carbonic anhydrase III) (CA-III)	Ca3 Car3	P16015	1	1	16	26
Mast cell carboxypeptidase A (MC-CPA) (EC 3.4.17.1) (Carboxypeptidase A3)	Cpa3	P15089	1	1	9	8
H-2 class II histocompatibility antigen, A beta chain	H2-Ab1 H2-iabeta	P14483	1	0	1	NA
Major urinary protein 2 (MUP 2)	Mup2	P11589	1	1	1	2
Fibronectin (FN) [Cleaved into: Anastellin]	Fn1	P11276	1	1	24	48
Annexin A1 (Annexin I) (Annexin-1) (Calpactin II) (Calpactin-2) (Chromobindin-9) (Lipocortin I) (Phospholipase A2 inhibitory protein) (p35)	Anxa1 Anx1 Lpc-1 Lpc1	P10107	1	1	10	19
Cadherin-1 (ARC-1) (Epithelial cadherin) (E-cadherin) (Uvomorulin) (CD antigen CD324) [Cleaved into: E-Cad/CTF1; E-Cad/CTF2; E-Cad/CTF3]	Cdh1	P09803	1	1	5	9
Lysozyme C-2 (EC 3.2.1.17) (1,4-beta-N-acetylmuramidase C) (Lysozyme C type M)	Lyz2 Lyz Lyzs	P08905	0	1	NA	2
Collagen alpha-1(III) chain	Col3a1	P08121	1	1	1	2
Carbonyl reductase [NADPH] 2 (EC 1.1.1.184) (Adipocyte protein P27) (AP27) (Lung carbonyl reductase) (LCR) (NADPH-dependent carbonyl reductase 2)	Cbr2	P08074	1	1	2	2
Complement factor H (Protein beta-1-H)	Cfh Hf1	P06909	1	1	7	5
Apolipoprotein A-IV (Apo-AIV) (ApoA-IV) (Apolipoprotein A4)	Apoa4	P06728	1	1	16	15
Complement C5 (Hemolytic complement) [Cleaved into: Complement C5 beta chain; Complement C5 alpha chain; C5a anaphylatoxin; Complement C5 alpha' chain]	C5 Hc	P06684	1	1	1	1
Ig heavy chain V region AC38 205.12		P06330	1	0	1	NA
Major urinary protein 11	Mup11 Mup9	P04938	1	1	7	10
Myoglobin	Mb	P04247	1	1	9	1
Fatty acid-binding protein, adipocyte (3T3-L1 lipid-binding protein) (Adipocyte lipid-binding protein) (ALBP) (Adipocyte-type fatty acid-binding protein) (A-FABP) (AFABP) (Fatty acid-binding protein 4) (Myelin P2 protein homolog) (P15) (P2 adipocyte protein) (Protein 422)	Fabp4 Ap2	P04117	1	1	6	11
Ig gamma-3 chain C region		P03987	1	1	1	4
IgE-binding protein	Iap	P03975	1	0	4	NA
Complement factor D (EC 3.4.21.46) (28 kDa adipocyte protein) (Adipsin) (C3 convertase activator) (Properdin factor D)	Cfd Adn Df	P03953	1	1	2	6
Alpha-fetoprotein (Alpha-1-fetoprotein) (Alpha-fetoglobulin)	Afp	P02772	1	1	1	1
Major urinary protein 6 (MUP 6) (Alpha-2U-globulin) (Group 1, BS6) (allergen Mus m 1)	Mup6	P02762	1	1	7	10
Laminin subunit beta-1 (Laminin B1 chain) (Laminin-1 subunit beta) (Laminin-10 subunit beta) (Laminin-12 subunit beta) (Laminin-2 subunit beta) (Laminin-6 subunit beta) (Laminin-8 subunit beta)	Lamb1 Lamb-1 Lamb1-1	P02469	1	1	68	97
Ig mu chain C region	Ighm Igh-6	P01872	1	1	4	4
Ig gamma-1 chain C region, membrane-bound form	Ighg1 Igh-4	P01869	1	1	6	5
Ig gamma-1 chain C region secreted form	Ighg1 Igh-4	P01868	1	1	6	5
Ig gamma-2A chain C region secreted form (B allele)		P01864	1	0	2	NA
Ig lambda-1 chain C region		P01843	0	1	NA	1
Ig kappa chain C region		P01837	1	1	5	4
Complement C4-B [Cleaved into: Complement C4 beta chain; Complement C4 alpha chain; C4a anaphylatoxin; Complement C4 gamma chain]	C4b C4	P01029	1	1	9	13
Leptin receptor gene-related protein (Endospanin-1) (OB-R gene-related protein) (OB-RGRP)	Leprot Lepr Obr	O89013	0	1	NA	1
Epithelial membrane protein 2 (EMP-2) (Protein XMP)	Emp2 Xmp	O88662	0	1	NA	1
Serine/threonine-protein kinase PAK 1 (EC 2.7.11.1) (Alpha-PAK) (CDC42/RAC effector kinase PAK-A) (p21-activated kinase 1) (PAK-1) (p65-PAK)	Pak1 Paka	O88643	1	0	9	NA
Golgi SNAP receptor complex member 1 (28 kDa Golgi SNARE protein) (28 kDa cis-Golgi SNARE p28) (GOS-28)	Gosr1 Gs28	O88630	1	0	1	NA
Claudin-1	Cldn1	O88551	1	1	2	1
Alpha-catulin (Alpha-catenin-related protein) (ACRP) (Catenin alpha-like protein 1)	Ctnnal1 Catnal1	O88327	1	1	8	17
Collagen alpha-1(V) chain	Col5a1	O88207	1	1	1	1
SRSF protein kinase 1 (EC 2.7.11.1) (SFRS protein kinase 1) (Serine/arginine-rich protein-specific kinase 1) (SR-protein-specific kinase 1)	Srpk1	O70551	1	0	2	NA
UDP-glucose 6-dehydrogenase (UDP-Glc dehydrogenase) (UDP-GlcDH) (UDPGDH) (EC 1.1.1.22)	Ugdh	O70475	1	0	1	NA
Membrane primary amine oxidase (EC 1.4.3.21) (Copper amine oxidase) (Semicarbazide-sensitive amine oxidase) (SSAO) (Vascular adhesion protein 1) (VAP-1)	Aoc3 Vap1	O70423	1	1	3	7
PDZ and LIM domain protein 1 (C-terminal LIM domain protein 1) (Elfin) (LIM domain protein CLP-36)	Pdlim1 Clim1	O70400	0	1	NA	1
Epsilon-sarcoglycan (Epsilon-SG)	Sgce	O70258	1	1	3	8
Phosphatidylinositol 4-phosphate 5-kinase type-1 gamma (PIP5K1-gamma) (PtdIns(4)P-5-kinase 1 gamma) (EC 2.7.1.68) (Phosphatidylinositol 4-phosphate 5-kinase type I gamma) (PIP5KIgamma)	Pip5k1c Kiaa0589	O70161	1	1	5	3
Sigma non-opioid intracellular receptor 1 (Sigma 1-type opioid receptor) (Sigma1-receptor) (Sigma1R)	Sigmar1 Oprs1	O55242	1	1	1	1
CD59A glycoprotein (MAC-inhibitory protein) (MAC-IP) (Membrane attack complex inhibition factor) (MACIF) (Protectin) (CD antigen CD59)	Cd59a Cd59	O55186	1	1	2	3
Periaxin	Prx	O55103	1	1	126	146
Biogenesis of lysosome-related organelles complex 1 subunit 1 (BLOC-1 subunit 1) (GCN5-like protein 1)	Bloc1s1 Gcn5l1	O55102	1	0	1	NA
Integrin beta-3 (Platelet membrane glycoprotein IIIa) (GPIIIa) (CD antigen CD61)	Itgb3	O54890	1	1	4	1
DNA fragmentation factor subunit alpha (DNA fragmentation factor 45 kDa subunit) (DFF-45) (Inhibitor of CAD) (ICAD)	Dffa Icad	O54786	1	1	4	5
Aldehyde oxidase 1 (EC 1.2.3.1) (Azaheterocycle hydroxylase 1) (EC 1.17.3.-) (Retinal oxidase)	Aox1 Ao Ro	O54754	1	0	1	NA
Centromere/kinetochore protein zw10 homolog	Zw10	O54692	1	1	3	1
Chitinase-like protein 3 (EC 3.2.1.52) (Beta-N-acetylhexosaminidase Ym1) (Chitinase-3-like protein 3) (ECF-L) (Eosinophil chemotactic cytokine) (Secreted protein Ym1)	Chil3 Chi3l3 Ym1	O35744	1	0	2	NA
CD151 antigen (GP27) (Membrane glycoprotein SFA-1) (Platelet-endothelial tetraspan antigen 3) (PETA-3) (CD antigen CD151)	Cd151 Peta3	O35566	1	1	6	9
EGF-like repeat and discoidin I-like domain-containing protein 3 (Developmentally-regulated endothelial cell locus 1 protein) (Integrin-binding protein DEL1)	Edil3 Del1	O35474	1	0	1	NA
Extracellular superoxide dismutase [Cu-Zn] (EC-SOD) (EC 1.15.1.1)	Sod3	O09164	1	1	1	6
Lysosomal alpha-mannosidase (Laman) (EC 3.2.1.24) (Lysosomal acid alpha-mannosidase) (Mannosidase alpha class 2B member 1) (Mannosidase alpha-B)	Man2b1 Laman Man2b Manb	O09159	1	0	1	NA
Tetraspanin-15 (Tspan-15) (Transmembrane 4 superfamily member 15)	Tspan15	F7BWT7	1	1	1	4
Unconventional myosin-Ie (Unconventional myosin 1E)	Myo1e Myr3	E9Q634	1	1	11	5
Uracil phosphoribosyltransferase homolog	Uprt	B1AVZ0	1	0	2	NA
Glutamate receptor ionotropic, kainate 3 (GluK3) (Glutamate receptor 7) (GluR-7) (GluR7)	Grik3 Glur7	B1AS29	0	1	NA	1
Major urinary protein 18	Mup18 Mup16	A2BIM8	1	1	7	10
Solute carrier family 43 member 3 (Embryonic epithelia gene 1 protein)	Slc43a3 Eeg1	A2AVZ9	1	1	2	1
Integrin beta-4 (CD antigen CD104)	Itgb4	A2A863	1	1	50	80
Gamma-synuclein (Persyn)	Sncg Persyn	Q9Z0F7	1	1	18	17
Fibulin-5 (FIBL-5) (Developmental arteries and neural crest EGF-like protein) (Dance)	Fbln5 Dance	Q9WVH9	1	1	9	10
Prolargin (Proline-arginine-rich end leucine-rich repeat protein)	Prelp	Q9JK53	1	1	23	26
Coiled-coil domain-containing protein 83	Ccdc83	Q9D4V3	1	0	2	3
tRNA-dihydrouridine(47) synthase [NAD(P)(+)]-like (EC 1.3.1.-) (tRNA-dihydrouridine synthase 3-like)	Dus3l	Q91XI1	1	1	2	1
Coagulation factor XIII A chain (Coagulation factor XIIIa) (EC 2.3.2.13) (Protein-glutamine gamma-glutamyltransferase A chain) (Transglutaminase A chain)	F13a1 F13a	Q8BH61	1	1	7	15
Sodium-dependent phosphate transporter 2 (Phosphate transporter 2) (PiT-2) (Solute carrier family 20 member 2) (Type III sodium-dependent phosphate transporter)	Slc20a2 Pit2	Q80UP8	1	1	1	1
Pleckstrin homology-like domain family B member 1 (Protein LL5-alpha)	Phldb1 Kiaa0638 Ll5a	Q6PDH0	1	0	1	3
Probable ATP-dependent RNA helicase DDX46 (EC 3.6.4.13) (DEAD box protein 46)	Ddx46 Kiaa0801	Q569Z5	1	1	6	2
Protein transport protein Sec61 subunit gamma	Sec61g	P60060	1	0	1	NA
Myelin protein P0 (Myelin peripheral protein) (MPP) (Myelin protein zero)	Mpz P0	P27573	1	1	17	22
Interleukin-5 receptor subunit alpha (IL-5 receptor subunit alpha) (IL-5R subunit alpha) (IL-5R-alpha) (IL-5RA) (CD antigen CD125)	Il5ra Il5r	P21183	1	1	1	1
Plasminogen (EC 3.4.21.7) [Cleaved into: Plasmin heavy chain A; Activation peptide; Angiostatin; Plasmin heavy chain A, short form; Plasmin light chain B]	Plg	P20918	1	1	21	23
Annexin A2 (Annexin II) (Annexin-2) (Calpactin I heavy chain) (Calpactin-1 heavy chain) (Chromobindin-8) (Lipocortin II) (Placental anticoagulant protein IV) (PAP-IV) (Protein I) (p36)	Anxa2 Anx2 Cal1h	P07356	1	1	42	46
Protein S100-A4 (Metastasin) (Metastatic cell protein) (PEL98) (Placental calcium-binding protein) (Protein 18A2) (Protein Mts1) (S100 calcium-binding protein A4)	S100a4 Capl Mts1	P07091	1	1	5	6
Collagen alpha-1(XV) chain [Cleaved into: Restin (Endostatin-XV)]	Col15a1	O35206	1	1	25	27
Volume-regulated anion channel subunit LRRC8C (Factor for adipocyte differentiation 158) (Leucine-rich repeat-containing protein 8C)	Lrrc8c Ad158 Fad158	Q8R502	0	1	1	3
Integrin alpha-6 (CD49 antigen-like family member F) (VLA-6) (CD antigen CD49f) [Cleaved into: Integrin alpha-6 heavy chain; Integrin alpha-6 light chain]	Itga6	Q61739	0	1	35	46
Basement membrane-specific heparan sulfate proteoglycan core protein (HSPG) [Cleaved into: Endorepellin; LG3 peptide]	Hspg2	Q05793	0	1	143	165
Collagen alpha-2(I) chain (Alpha-2 type I collagen)	Col1a2 Cola2	Q01149	0	1	11	16
Caveolin-1	Cav1 Cav	P49817	0	1	12	13
CD9 antigen (CD antigen CD9)	Cd9	P40240	0	1	13	19
Galectin-1 (Gal-1) (14 kDa lectin) (Beta-galactoside-binding lectin L-14-I) (Galaptin) (Lactose-binding lectin 1) (Lectin galactoside-binding soluble 1) (S-Lac lectin 1)	Lgals1 Gbp	P16045	0	1	14	15
Protein S100-A6 (5B10) (Calcyclin) (Prolactin receptor-associated protein) (S100 calcium-binding protein A6)	S100a6 Cacy	P14069	0	1	4	5
Collagen alpha-1(I) chain (Alpha-1 type I collagen)	Col1a1 Cola1	P11087	0	1	16	16
Nidogen-1 (NID-1) (Entactin)	Nid1 Ent	P10493	0	1	62	69
Protein S100-A10 (Calpactin I light chain) (Calpactin-1 light chain) (Cellular ligand of annexin II) (S100 calcium-binding protein A10) (p10 protein) (p11)	S100a10 Cal1l	P08207	0	1	6	7
Serine protease inhibitor A3K (Serpin A3K) (Contrapsin) (SPI-2)	Serpina3k Mcm2 Spi2	P07759	0	1	9	9
Alpha-1-antitrypsin 1-1 (AAT) (Alpha-1 protease inhibitor 1) (Alpha-1-antiproteinase) (Serine protease inhibitor 1-1) (Serine protease inhibitor A1a) (Serpin A1a)	Serpina1a Dom1 Spi1-1	P07758	0	1	27	26
Serum albumin	Alb Alb-1 Alb1	P07724	0	1	91	104
Treacle protein (Treacher Collins syndrome protein homolog)	Tcof1	O08784	0	1	1	1
Ankyrin repeat domain-containing protein SOWAHA (Ankyrin repeat domain-containing protein 43) (Protein sosondowah homolog A)	Sowaha Ankrd43	Q8BLS7	1	1	1	2
Endonuclease/exonuclease/phosphatase family domain-containing protein 1	Eepd1 Kiaa1706	Q3TGW2	1	0	4	NA
