# Supplementary material for: Region-Resolved Quantitative Proteome Profiling Reveals Molecular Dynamics Associated With Chronic Pain in the PNS and Spinal Cord
Source: Front Mol Neurosci. 2018 Aug 14;11:259. doi: 10.3389/fnmol.2018.00259 (PMC6103001; doi:10.3389/fnmol.2018.00259)
Supplement: Supplementary Table 5 — List of proteins enriched in the SC of Sham mice compared to brain areas. [file Table_5.XLSX]

## Sheet: SC-enriched proteome
Protein names	Gene names	Uniprot IDs	Peptides
Myelin protein P0 (Myelin peripheral protein) (MPP) (Myelin protein zero)	Mpz P0	P27573	13
Somatomedin-B and thrombospondin type-1 domain-containing protein (RPE-spondin)	Sbspon Gm106 Rpesp	Q3UPR9	8
Ubiquitin-60S ribosomal protein L40 (Ubiquitin A-52 residue ribosomal protein fusion product 1) [Cleaved into: Ubiquitin; 60S ribosomal protein L40 (CEP52)]	Uba52 Ubcep2	P62984	7
Myoglobin	Mb	P04247	4
CD2-associated protein (Mesenchyme-to-epithelium transition protein with SH3 domains 1) (METS-1)	Cd2ap Mets1	Q9JLQ0	2
Protein arginine methyltransferase NDUFAF7, mitochondrial (EC 2.1.1.320) (NADH dehydrogenase [ubiquinone] complex I, assembly factor 7) (Protein midA homolog)	Ndufaf7	Q9CWG8	2
Peroxisomal acyl-coenzyme A oxidase 3 (EC 1.3.3.6) (Branched-chain acyl-CoA oxidase) (BRCACox) (Pristanoyl-CoA oxidase)	Acox3	Q9EPL9	2
Rhotekin	Rtkn	Q8C6B2	2
Claudin-19	Cldn19	Q9ET38	2
CD151 antigen (GP27) (Membrane glycoprotein SFA-1) (Platelet-endothelial tetraspan antigen 3) (PETA-3) (CD antigen CD151)	Cd151 Peta3	O35566	2
Glutathione peroxidase 3 (GPx-3) (GSHPx-3) (EC 1.11.1.9) (Plasma glutathione peroxidase) (GPx-P) (GSHPx-P)	Gpx3	P46412	2
Sodium/potassium-transporting ATPase subunit gamma (Na(+)/K(+) ATPase subunit gamma) (FXYD domain-containing ion transport regulator 2) (Sodium pump gamma chain)	Fxyd2 Atp1c Atp1g1	Q04646	2
Antithrombin-III (ATIII) (Serpin C1)	Serpinc1 At3	P32261	2
Coagulation factor XIII A chain (Coagulation factor XIIIa) (EC 2.3.2.13) (Protein-glutamine gamma-glutamyltransferase A chain) (Transglutaminase A chain)	F13a1 F13a	Q8BH61	2
Protein LBH (Limb bud and heart-expressed protein)	Lbh	Q9CX60	2
OTU domain-containing protein 4 (EC 3.4.19.12)	Otud4 Kiaa1046	B2RRE7	1
Lon protease homolog 2, peroxisomal (EC 3.4.21.-) (Lon protease-like protein 2) (Lon protease 2) (Peroxisomal Lon protease)	Lonp2	Q9DBN5	1
Uncharacterized protein C6orf47 homolog	D17h6s53e	Q9Z1R4	1
Microfibril-associated glycoprotein 4	Mfap4	Q9D1H9	1
Phospholipid phosphatase 1 (EC 3.1.3.4) (35 kDa PAP) (mPAP) (Hydrogen peroxide-inducible protein 53) (Hic53) (Lipid phosphate phosphohydrolase 1) (PAP2-alpha) (Phosphatidate phosphohydrolase type 2a) (Phosphatidic acid phosphatase 2a) (PAP-2a) (PAP2a)	Plpp1 Hpic53 Lpp1 Ppap2a	Q61469	1
Pantothenate kinase 1 (mPank) (mPank1) (EC 2.7.1.33) (Pantothenic acid kinase 1)	Pank1 Pank	Q8K4K6	1
Sorting nexin-18 (Sorting nexin-associated Golgi protein 1)	Snx18 Snag1	Q91ZR2	1
Tudor-interacting repair regulator protein (NUDT16-like protein 1) (Protein syndesmos)	Nudt16l1 Sdos Tirr	Q8VHN8	1
Tyrosine-protein kinase JAK1 (EC 2.7.10.2) (Janus kinase 1) (JAK-1)	Jak1	P52332	1
Syntaxin-2 (Epimorphin)	Stx2 Epim	Q00262	1
COMM domain-containing protein 6	Commd6	Q3V4B5	1
NFX1-type zinc finger-containing protein 1	Znfx1	Q8R151	1
Proliferating cell nuclear antigen (PCNA) (Cyclin)	Pcna	P17918	1
Beta-sarcoglycan (Beta-SG) (43 kDa dystrophin-associated glycoprotein) (43DAG)	Sgcb	P82349	1
Gamma-aminobutyric acid receptor-associated protein (GABA(A) receptor-associated protein)	Gabarap	Q9DCD6	1
BAI1-associated protein 3 (BAP3)	Baiap3 Gm937 Kiaa0734	Q80TT2	1
Serine hydrolase-like protein (SHL) (EC 3.1.-.-)	Serhl	Q9EPB5	1
BAG family molecular chaperone regulator 2 (BAG-2) (Bcl-2-associated athanogene 2)	Bag2	Q91YN9	1
E3 ubiquitin-protein ligase UBR2 (EC 2.3.2.27) (N-recognin-2) (RING-type E3 ubiquitin transferase UBR2) (Ubiquitin-protein ligase E3-alpha-2) (Ubiquitin-protein ligase E3-alpha-II)	Ubr2 Kiaa0349	Q6WKZ8	1
P2X purinoceptor 7 (P2X7) (ATP receptor) (P2Z receptor) (Purinergic receptor)	P2rx7 P2x7	Q9Z1M0	1
N-alpha-acetyltransferase 11 (EC 2.3.1.255) (N-terminal acetyltransferase complex ARD1 subunit homolog B) (NatA catalytic subunit Naa11)	Naa11 Ard1b Ard2	Q3UX61	1
Leptin receptor gene-related protein (Endospanin-1) (OB-R gene-related protein) (OB-RGRP)	Leprot Lepr Obr	O89013	1
Apolipoprotein C-I (Apo-CI) (ApoC-I) (Apolipoprotein C1) [Cleaved into: Truncated apolipoprotein C-I]	Apoc1	P34928	1
Protein archease (Protein ZBTB8OS)	Zbtb8os Arch	Q505B7	1
Tax1-binding protein 3 (Tax interaction protein 1) (TIP-1)	Tax1bp3	Q9DBG9	1
Histidine-rich glycoprotein (Histidine-proline-rich glycoprotein) (HPRG)	Hrg	Q9ESB3	1
Fibronectin (FN) [Cleaved into: Anastellin]	Fn1	P11276	1
Protein tyrosine phosphatase domain-containing protein 1 (EC 3.1.3.-)	Ptpdc1	Q6NZK8	1
Cadherin-1 (ARC-1) (Epithelial cadherin) (E-cadherin) (Uvomorulin) (CD antigen CD324) [Cleaved into: E-Cad/CTF1; E-Cad/CTF2; E-Cad/CTF3]	Cdh1	P09803	1
Protein SCO1 homolog, mitochondrial	Sco1	Q5SUC9	1
Magnesium transporter protein 1 (MagT1) (Implantation-associated protein) (IAP)	Magt1 Iag2	Q9CQY5	1
Arylsulfatase G (ASG) (EC 3.1.6.-)	Arsg Kiaa1001	Q3TYD4	1
Lamin-B receptor (Integral nuclear envelope inner membrane protein)	Lbr	Q3U9G9	1
Protein S100-A8 (Calgranulin-A) (Chemotactic cytokine CP-10) (Leukocyte L1 complex light chain) (Migration inhibitory factor-related protein 8) (MRP-8) (p8) (Pro-inflammatory S100 cytokine) (S100 calcium-binding protein A8)	S100a8 Caga Mrp8	P27005	1
Cartilage acidic protein 1 (68 kDa chondrocyte-expressed protein) (CEP-68) (ASPIC) (Protein CRTAC1-B)	Crtac1 Aspic1 Cep68	Q8R555	1
Fibroblast growth factor receptor 1 (FGFR-1) (bFGF-R-1) (EC 2.7.10.1) (Basic fibroblast growth factor receptor 1) (MFR) (Proto-oncogene c-Fgr) (CD antigen CD331)	Fgfr1 Flg	P16092	1
Apoptosis-associated speck-like protein containing a CARD (mASC) (PYD and CARD domain-containing protein)	Pycard Asc	Q9EPB4	1
Myosin-8 (Myosin heavy chain 8) (Myosin heavy chain, skeletal muscle, perinatal) (MyHC-perinatal)	Myh8 Myhsp	P13542	1
Molybdopterin synthase catalytic subunit (EC 2.8.1.12) (Molybdenum cofactor synthesis protein 2 large subunit) (Molybdenum cofactor synthesis protein 2B) (MOCS2B)	Mocs2	Q9Z223	1
Beta-2-glycoprotein 1 (APC inhibitor) (Activated protein C-binding protein) (Apolipoprotein H) (Apo-H) (Beta-2-glycoprotein I) (B2GPI) (Beta(2)GPI)	Apoh B2gp1	Q01339	1
Caveolin-2	Cav2	Q9WVC3	1
Transmembrane emp24 domain-containing protein 11 (Glycoprotein 25L) (GP25L) (p24 family protein alpha-1) (p24alpha1)	Tmed11	Q9D2R4	1
Atypical kinase COQ8B, mitochondrial (EC 2.7.-.-) (AarF domain-containing protein kinase 4) (Coenzyme Q protein 8B)	Coq8b Adck4	Q566J8	1
Serine hydroxymethyltransferase, cytosolic (SHMT) (EC 2.1.2.1) (Glycine hydroxymethyltransferase) (Serine methylase)	Shmt1 Shmt	P50431	1
Protein kinase C delta-binding protein (Cavin-3) (Serum deprivation response factor-related gene product that binds to C-kinase)	Prkcdbp Srbc	Q91VJ2	1
Heat shock protein beta-8 (HspB8) (Alpha-crystallin C chain) (Small stress protein-like protein HSP22)	Hspb8 Cryac Hsp22	Q9JK92	1
Protein Mpv17 (Mpv-17)	Mpv17	P19258	1
Protein-glutamine gamma-glutamyltransferase K (EC 2.3.2.13) (Epidermal TGase) (Transglutaminase K) (TG(K)) (TGK) (TGase K) (Transglutaminase-1) (TGase-1)	Tgm1	Q9JLF6	1
Alpha-fetoprotein (Alpha-1-fetoprotein) (Alpha-fetoglobulin)	Afp	P02772	1
High affinity cationic amino acid transporter 1 (CAT-1) (CAT1) (Ecotropic retroviral leukemia receptor) (Ecotropic retrovirus receptor) (ERR) (Solute carrier family 7 member 1) (System Y+ basic amino acid transporter)	Slc7a1 Atrc1 Rec-1	Q09143	1
Zinc finger protein DPF3 (BRG1-associated factor 45C) (BAF45C) (Zinc finger protein cer-d4)	Dpf3 Baf45c Cerd4	P58269	1
Monocyte to macrophage differentiation factor 2 (Progestin and adipoQ receptor family member X)	Mmd2 Paqr10	Q8R189	1
Ankyrin repeat domain-containing protein 24	Ankrd24	Q80VM7	1
Retrotransposon Gag-like protein 9 (Retrotransposon gag domain-containing protein 1) (Sushi-XF2)	Rtl9 Gm385 Kiaa1318 Rgag1	Q32KG4	1
Myosin regulatory light chain 2, skeletal muscle isoform (Fast skeletal myosin light chain 2) (MLC2F)	Mylpf	P97457	1
Paralemmin-3	Palm3	A2TJV2	1
Carboxypeptidase D (EC 3.4.17.22) (Metallocarboxypeptidase D) (gp180)	Cpd	O89001	1
Amyloid-like protein 2 (APLP-2) (CDEI box-binding protein) (CDEBP)	Aplp2	Q06335	1
Volume-regulated anion channel subunit LRRC8C (Factor for adipocyte differentiation 158) (Leucine-rich repeat-containing protein 8C)	Lrrc8c Ad158 Fad158	Q8R502	1
