# Supplementary material for: Region-Resolved Quantitative Proteome Profiling Reveals Molecular Dynamics Associated With Chronic Pain in the PNS and Spinal Cord
Source: Front Mol Neurosci. 2018 Aug 14;11:259. doi: 10.3389/fnmol.2018.00259 (PMC6103001; doi:10.3389/fnmol.2018.00259)
Supplement: Supplementary Table 7 — Comparisons of our data to PGD, HPGDB and conserved DRG-enriched transcripts. [file Table_7.XLSX]

## Sheet: Pain Gene Database 
Pain Gene Database (Lacroix-Fralish et al., 2007)	Matches to our PNS-enriched proteome; 31 proteins				Matches to our PNS proteome; 133 proteins				Matches to our SC-enriched proteome; 2 proteins				Matches to our SC proteome; 116 proteins
	Entry	Protein names	Gene names		Entry	Protein names	Gene names		Entry	Protein names	Gene names		Entry	Protein names	Gene names
	O55242	Sigma non-opioid intracellular receptor 1 (Sigma 1-type opioid receptor) (Sigma1-receptor) (Sigma1R)	Sigmar1 Oprs1		B9EKR1	Receptor-type tyrosine-protein phosphatase zeta (R-PTP-zeta) (EC 3.1.3.48)	Ptprz1		O89013	Leptin receptor gene-related protein (Endospanin-1) (OB-R gene-related protein) (OB-RGRP)	Leprot Lepr Obr		B9EKR1	Receptor-type tyrosine-protein phosphatase zeta (R-PTP-zeta) (EC 3.1.3.48)	Ptprz1
	O70161	Phosphatidylinositol 4-phosphate 5-kinase type-1 gamma (PIP5K1-gamma) (PtdIns(4)P-5-kinase 1 gamma) (EC 2.7.1.68) (Phosphatidylinositol 4-phosphate 5-kinase type I gamma) (PIP5KIgamma)	Pip5k1c Kiaa0589		O08532	Voltage-dependent calcium channel subunit alpha-2/delta-1 (Voltage-gated calcium channel subunit alpha-2/delta-1) [Cleaved into: Voltage-dependent calcium channel subunit alpha-2-1; Voltage-dependent calcium channel subunit delta-1]	Cacna2d1 Cacna2		Q9Z1M0	P2X purinoceptor 7 (P2X7) (ATP receptor) (P2Z receptor) (Purinergic receptor)	P2rx7 P2x7		O08532	Voltage-dependent calcium channel subunit alpha-2/delta-1 (Voltage-gated calcium channel subunit alpha-2/delta-1) [Cleaved into: Voltage-dependent calcium channel subunit alpha-2-1; Voltage-dependent calcium channel subunit delta-1]	Cacna2d1 Cacna2
	O89013	Leptin receptor gene-related protein (Endospanin-1) (OB-R gene-related protein) (OB-RGRP)	Leprot Lepr Obr		O08914	Fatty-acid amide hydrolase 1 (EC 3.5.1.99) (Anandamide amidohydrolase 1) (Oleamide hydrolase 1)	Faah Faah1						O08914	Fatty-acid amide hydrolase 1 (EC 3.5.1.99) (Anandamide amidohydrolase 1) (Oleamide hydrolase 1)	Faah Faah1
	P07356	Annexin A2 (Annexin II) (Annexin-2) (Calpactin I heavy chain) (Calpactin-1 heavy chain) (Chromobindin-8) (Lipocortin II) (Placental anticoagulant protein IV) (PAP-IV) (Protein I) (p36)	Anxa2 Anx2 Cal1h		O09114	Prostaglandin-H2 D-isomerase (EC 5.3.99.2) (Glutathione-independent PGD synthase) (Lipocalin-type prostaglandin-D synthase) (Prostaglandin-D2 synthase) (L-PGDS) (PGD2 synthase) (PGDS2)	Ptgds						O09114	Prostaglandin-H2 D-isomerase (EC 5.3.99.2) (Glutathione-independent PGD synthase) (Lipocalin-type prostaglandin-D synthase) (Prostaglandin-D2 synthase) (L-PGDS) (PGD2 synthase) (PGDS2)	Ptgds
	P08207	Protein S100-A10 (Calpactin I light chain) (Calpactin-1 light chain) (Cellular ligand of annexin II) (S100 calcium-binding protein A10) (p10 protein) (p11)	S100a10 Cal1l		O35526	Syntaxin-1A (Neuron-specific antigen HPC-1)	Stx1a						O35526	Syntaxin-1A (Neuron-specific antigen HPC-1)	Stx1a
	P10107	Annexin A1 (Annexin I) (Annexin-1) (Calpactin II) (Calpactin-2) (Chromobindin-9) (Lipocortin I) (Phospholipase A2 inhibitory protein) (p35)	Anxa1 Anx1 Lpc-1 Lpc1		O35678	Monoglyceride lipase (MGL) (EC 3.1.1.23) (Monoacylglycerol lipase) (MAGL)	Mgll						O35633	Vesicular inhibitory amino acid transporter (GABA and glycine transporter) (Solute carrier family 32 member 1) (Vesicular GABA transporter) (mVGAT) (mVIAAT)	Slc32a1 Vgat Viaat
	P14483	H-2 class II histocompatibility antigen, A beta chain	H2-Ab1 H2-iabeta		O54865	Guanylate cyclase soluble subunit beta-1 (GCS-beta-1) (EC 4.6.1.2) (Guanylate cyclase soluble subunit beta-3) (GCS-beta-3) (Soluble guanylate cyclase small subunit)	Gucy1b1 Gucy1b3						O35678	Monoglyceride lipase (MGL) (EC 3.1.1.23) (Monoacylglycerol lipase) (MAGL)	Mgll
	P16045	Galectin-1 (Gal-1) (14 kDa lectin) (Beta-galactoside-binding lectin L-14-I) (Galaptin) (Lactose-binding lectin 1) (Lectin galactoside-binding soluble 1) (S-Lac lectin 1)	Lgals1 Gbp		O55103	Periaxin	Prx						O54865	Guanylate cyclase soluble subunit beta-1 (GCS-beta-1) (EC 4.6.1.2) (Guanylate cyclase soluble subunit beta-3) (GCS-beta-3) (Soluble guanylate cyclase small subunit)	Gucy1b1 Gucy1b3
	P28843	Dipeptidyl peptidase 4 (EC 3.4.14.5) (Dipeptidyl peptidase IV) (DPP IV) (T-cell activation antigen CD26) (Thymocyte-activating molecule) (THAM) (CD antigen CD26) [Cleaved into: Dipeptidyl peptidase 4 membrane form (Dipeptidyl peptidase IV membrane form); Dipeptidyl peptidase 4 soluble form (Dipeptidyl peptidase IV soluble form)]	Dpp4 Cd26		O55242	Sigma non-opioid intracellular receptor 1 (Sigma 1-type opioid receptor) (Sigma1-receptor) (Sigma1R)	Sigmar1 Oprs1						O55103	Periaxin	Prx
	P35546	Proto-oncogene tyrosine-protein kinase receptor Ret (EC 2.7.10.1) (Proto-oncogene c-Ret) [Cleaved into: Soluble RET kinase fragment; Extracellular cell-membrane anchored RET cadherin 120 kDa fragment]	Ret		O70161	Phosphatidylinositol 4-phosphate 5-kinase type-1 gamma (PIP5K1-gamma) (PtdIns(4)P-5-kinase 1 gamma) (EC 2.7.1.68) (Phosphatidylinositol 4-phosphate 5-kinase type I gamma) (PIP5KIgamma)	Pip5k1c Kiaa0589						O70161	Phosphatidylinositol 4-phosphate 5-kinase type-1 gamma (PIP5K1-gamma) (PtdIns(4)P-5-kinase 1 gamma) (EC 2.7.1.68) (Phosphatidylinositol 4-phosphate 5-kinase type I gamma) (PIP5KIgamma)	Pip5k1c Kiaa0589
	P42925	Peroxisomal membrane protein 2 (22 kDa peroxisomal membrane protein)	Pxmp2 Pmp22		O70252	Heme oxygenase 2 (HO-2) (EC 1.14.14.18)	Hmox2						O70252	Heme oxygenase 2 (HO-2) (EC 1.14.14.18)	Hmox2
	P51569	Alpha-galactosidase A (EC 3.2.1.22) (Alpha-D-galactosidase A) (Alpha-D-galactoside galactohydrolase) (Melibiase)	Gla Ags		O70293	G protein-coupled receptor kinase 6 (EC 2.7.11.16) (G protein-coupled receptor kinase GRK6)	Grk6 Gprk6						O70443	Guanine nucleotide-binding protein G(z) subunit alpha (G(x) alpha chain) (Gz-alpha)	Gnaz
	P70160	Calcitonin	Calca Calc		O70443	Guanine nucleotide-binding protein G(z) subunit alpha (G(x) alpha chain) (Gz-alpha)	Gnaz						O88587	Catechol O-methyltransferase (EC 2.1.1.6)	Comt Comt1
	Q02013	Aquaporin-1 (AQP-1) (Aquaporin-CHIP) (Delayed early response protein 2) (DER2) (Water channel protein for red blood cells and kidney proximal tubule)	Aqp1		O88444	Adenylate cyclase type 1 (EC 4.6.1.1) (ATP pyrophosphate-lyase 1) (Adenylate cyclase type I) (Adenylyl cyclase 1) (Ca(2+)/calmodulin-activated adenylyl cyclase)	Adcy1						O88602	Voltage-dependent calcium channel gamma-2 subunit (Neuronal voltage-gated calcium channel gamma-2 subunit) (Stargazin) (Transmembrane AMPAR regulatory protein gamma-2) (TARP gamma-2)	Cacng2 Stg
	Q3UR32	P2X purinoceptor 3 (P2X3) (ATP receptor) (Purinergic receptor)	P2rx3		O88587	Catechol O-methyltransferase (EC 2.1.1.6)	Comt Comt1						O88703	Potassium/sodium hyperpolarization-activated cyclic nucleotide-gated channel 2 (Brain cyclic nucleotide-gated channel 2) (BCNG-2) (Hyperpolarization-activated cation channel 1) (HAC-1)	Hcn2 Bcng2 Hac1
	Q5MPP0	Fatty acid 2-hydroxylase (EC 1.-.-.-) (Fatty acid alpha-hydroxylase)	Fa2h Faah		O88703	Potassium/sodium hyperpolarization-activated cyclic nucleotide-gated channel 2 (Brain cyclic nucleotide-gated channel 2) (BCNG-2) (Hyperpolarization-activated cation channel 1) (HAC-1)	Hcn2 Bcng2 Hac1						O88704	Potassium/sodium hyperpolarization-activated cyclic nucleotide-gated channel 1 (Brain cyclic nucleotide-gated channel 1) (BCNG-1) (Hyperpolarization-activated cation channel 2) (HAC-2)	Hcn1 Bcng1 Hac2
	Q61831	Mitogen-activated protein kinase 10 (MAP kinase 10) (MAPK 10) (EC 2.7.11.24) (MAP kinase p49 3F12) (Stress-activated protein kinase JNK3) (c-Jun N-terminal kinase 3)	Mapk10 Jnk3 Prkm10 Serk2		O89013	Leptin receptor gene-related protein (Endospanin-1) (OB-R gene-related protein) (OB-RGRP)	Leprot Lepr Obr						O89013	Leptin receptor gene-related protein (Endospanin-1) (OB-R gene-related protein) (OB-RGRP)	Leprot Lepr Obr
	Q62356	Follistatin-related protein 1 (Follistatin-like protein 1) (TGF-beta-inducible protein TSC-36)	Fstl1 Frp Fstl Tsc36		P03995	Glial fibrillary acidic protein (GFAP)	Gfap						P03995	Glial fibrillary acidic protein (GFAP)	Gfap
	Q6QIY3	Sodium channel protein type 10 subunit alpha (Peripheral nerve sodium channel 3) (PN3) (Sensory neuron sodium channel) (Sodium channel protein type X subunit alpha) (Voltage-gated sodium channel subunit alpha Nav1.8)	Scn10a Sns		P04925	Major prion protein (PrP) (PrP27-30) (PrP33-35C) (CD antigen CD230)	Prnp Prn-p Prp						P04925	Major prion protein (PrP) (PrP27-30) (PrP33-35C) (CD antigen CD230)	Prnp Prn-p Prp
	Q704Y3	Transient receptor potential cation channel subfamily V member 1 (TrpV1) (Osm-9-like TRP channel 1) (OTRPC1) (Vanilloid receptor 1)	Trpv1		P05532	Mast/stem cell growth factor receptor Kit (SCFR) (EC 2.7.10.1) (Proto-oncogene c-Kit) (Tyrosine-protein kinase Kit) (CD antigen CD117)	Kit Sl						P05532	Mast/stem cell growth factor receptor Kit (SCFR) (EC 2.7.10.1) (Proto-oncogene c-Kit) (Tyrosine-protein kinase Kit) (CD antigen CD117)	Kit Sl
	Q8BFY0	Phosphoinositide-interacting protein	Pirt		P07214	SPARC (Basement-membrane protein 40) (BM-40) (Osteonectin) (ON) (Secreted protein acidic and rich in cysteine)	Sparc						P07214	SPARC (Basement-membrane protein 40) (BM-40) (Osteonectin) (ON) (Secreted protein acidic and rich in cysteine)	Sparc
	Q8CE08	Prostatic acid phosphatase (EC 3.1.3.2) (5'-nucleotidase) (5'-NT) (EC 3.1.3.5) (Ecto-5'-nucleotidase) (Fluoride-resistant acid phosphatase) (FRAP) (Thiamine monophosphatase) (TMPase)	Acpp		P07356	Annexin A2 (Annexin II) (Annexin-2) (Calpactin I heavy chain) (Calpactin-1 heavy chain) (Chromobindin-8) (Lipocortin II) (Placental anticoagulant protein IV) (PAP-IV) (Protein I) (p36)	Anxa2 Anx2 Cal1h						P07356	Annexin A2 (Annexin II) (Annexin-2) (Calpactin I heavy chain) (Calpactin-1 heavy chain) (Chromobindin-8) (Lipocortin II) (Placental anticoagulant protein IV) (PAP-IV) (Protein I) (p36)	Anxa2 Anx2 Cal1h
	Q91WP6	Serine protease inhibitor A3N (Serpin A3N)	Serpina3n Spi2		P08207	Protein S100-A10 (Calpactin I light chain) (Calpactin-1 light chain) (Cellular ligand of annexin II) (S100 calcium-binding protein A10) (p10 protein) (p11)	S100a10 Cal1l						P08207	Protein S100-A10 (Calpactin I light chain) (Calpactin-1 light chain) (Cellular ligand of annexin II) (S100 calcium-binding protein A10) (p10 protein) (p11)	S100a10 Cal1l
	Q91YI4	Beta-arrestin-2 (Arrestin beta-2)	Arrb2		P08226	Apolipoprotein E (Apo-E)	Apoe						P08226	Apolipoprotein E (Apo-E)	Apoe
	Q923Q2	StAR-related lipid transfer protein 13 (START domain-containing protein 13) (StARD13)	Stard13		P08414	Calcium/calmodulin-dependent protein kinase type IV (CaMK IV) (EC 2.7.11.17) (CaM kinase-GR)	Camk4						P08414	Calcium/calmodulin-dependent protein kinase type IV (CaMK IV) (EC 2.7.11.17) (CaM kinase-GR)	Camk4
	Q99JA0	Calcitonin gene-related peptide 1 (Alpha-type CGRP) (Calcitonin gene-related peptide I) (CGRP-I)	Calca Calc		P09671	Superoxide dismutase [Mn], mitochondrial (EC 1.15.1.1)	Sod2 Sod-2						P09671	Superoxide dismutase [Mn], mitochondrial (EC 1.15.1.1)	Sod2 Sod-2
	Q9R053	Sodium channel protein type 11 subunit alpha (NaN) (Sensory neuron sodium channel 2) (Sodium channel protein type XI subunit alpha) (Voltage-gated sodium channel subunit alpha Nav1.9)	Scn11a Nan Nat Sns2		P0C605	cGMP-dependent protein kinase 1 (cGK 1) (cGK1) (EC 2.7.11.12) (cGMP-dependent protein kinase I) (cGKI)	Prkg1 Prkg1b Prkgr1a Prkgr1b						P10107	Annexin A1 (Annexin I) (Annexin-1) (Calpactin II) (Calpactin-2) (Chromobindin-9) (Lipocortin I) (Phospholipase A2 inhibitory protein) (p35)	Anxa1 Anx1 Lpc-1 Lpc1
	Q9Z0W1	Tumor necrosis factor receptor superfamily member 16 (Low affinity neurotrophin receptor p75NTR) (Low-affinity nerve growth factor receptor) (NGF receptor) (CD antigen CD271)	Ngfr Tnfrsf16		P10107	Annexin A1 (Annexin I) (Annexin-1) (Calpactin II) (Calpactin-2) (Chromobindin-9) (Lipocortin I) (Phospholipase A2 inhibitory protein) (p35)	Anxa1 Anx1 Lpc-1 Lpc1						P10605	Cathepsin B (EC 3.4.22.1) (Cathepsin B1) [Cleaved into: Cathepsin B light chain; Cathepsin B heavy chain]	Ctsb
	Q9Z1M0	P2X purinoceptor 7 (P2X7) (ATP receptor) (P2Z receptor) (Purinergic receptor)	P2rx7 P2x7		P10605	Cathepsin B (EC 3.4.22.1) (Cathepsin B1) [Cleaved into: Cathepsin B light chain; Cathepsin B heavy chain]	Ctsb						P10637	Microtubule-associated protein tau (Neurofibrillary tangle protein) (Paired helical filament-tau) (PHF-tau)	Mapt Mtapt Tau
	Q9Z1T2	Thrombospondin-4	Thbs4 Tsp4		P10637	Microtubule-associated protein tau (Neurofibrillary tangle protein) (Paired helical filament-tau) (PHF-tau)	Mapt Mtapt Tau						P11627	Neural cell adhesion molecule L1 (N-CAM-L1) (NCAM-L1) (CD antigen CD171)	L1cam Caml1
	O55103	Periaxin	Prx		P11627	Neural cell adhesion molecule L1 (N-CAM-L1) (NCAM-L1) (CD antigen CD171)	L1cam Caml1						P11798	Calcium/calmodulin-dependent protein kinase type II subunit alpha (CaM kinase II subunit alpha) (CaMK-II subunit alpha) (EC 2.7.11.17)	Camk2a
					P11798	Calcium/calmodulin-dependent protein kinase type II subunit alpha (CaM kinase II subunit alpha) (CaMK-II subunit alpha) (EC 2.7.11.17)	Camk2a						P12658	Calbindin (Calbindin D28) (D-28K) (PCD-29) (Spot 35 protein) (Vitamin D-dependent calcium-binding protein, avian-type)	Calb1
					P11881	Inositol 1,4,5-trisphosphate receptor type 1 (IP3 receptor isoform 1) (IP3R 1) (InsP3R1) (Inositol 1,4,5-trisphosphate-binding protein P400) (Protein PCD-6) (Purkinje cell protein 1) (Type 1 inositol 1,4,5-trisphosphate receptor) (Type 1 InsP3 receptor)	Itpr1 Insp3r Pcd6 Pcp1						P12849	cAMP-dependent protein kinase type I-beta regulatory subunit	Prkar1b
					P12658	Calbindin (Calbindin D28) (D-28K) (PCD-29) (Spot 35 protein) (Vitamin D-dependent calcium-binding protein, avian-type)	Calb1						P13595	Neural cell adhesion molecule 1 (N-CAM-1) (NCAM-1) (CD antigen CD56)	Ncam1 Ncam
					P12849	cAMP-dependent protein kinase type I-beta regulatory subunit	Prkar1b						P16045	Galectin-1 (Gal-1) (14 kDa lectin) (Beta-galactoside-binding lectin L-14-I) (Galaptin) (Lactose-binding lectin 1) (Lectin galactoside-binding soluble 1) (S-Lac lectin 1)	Lgals1 Gbp
					P13595	Neural cell adhesion molecule 1 (N-CAM-1) (NCAM-1) (CD antigen CD56)	Ncam1 Ncam						P16054	Protein kinase C epsilon type (EC 2.7.11.13) (nPKC-epsilon)	Prkce Pkce Pkcea
					P14483	H-2 class II histocompatibility antigen, A beta chain	H2-Ab1 H2-iabeta						P16388	Potassium voltage-gated channel subfamily A member 1 (MBK1) (MKI) (Voltage-gated potassium channel subunit Kv1.1)	Kcna1
					P16045	Galectin-1 (Gal-1) (14 kDa lectin) (Beta-galactoside-binding lectin L-14-I) (Galaptin) (Lactose-binding lectin 1) (Lectin galactoside-binding soluble 1) (S-Lac lectin 1)	Lgals1 Gbp						P18872	Guanine nucleotide-binding protein G(o) subunit alpha	Gnao1 Gna0 Gnao
					P16054	Protein kinase C epsilon type (EC 2.7.11.13) (nPKC-epsilon)	Prkce Pkce Pkcea						P18894	D-amino-acid oxidase (DAAO) (DAMOX) (DAO) (EC 1.4.3.3)	Dao Dao1
					P16388	Potassium voltage-gated channel subfamily A member 1 (MBK1) (MKI) (Voltage-gated potassium channel subunit Kv1.1)	Kcna1						P21279	Guanine nucleotide-binding protein G(q) subunit alpha (Guanine nucleotide-binding protein alpha-q)	Gnaq
					P18654	Ribosomal protein S6 kinase alpha-3 (S6K-alpha-3) (EC 2.7.11.1) (90 kDa ribosomal protein S6 kinase 3) (p90-RSK 3) (p90RSK3) (MAP kinase-activated protein kinase 1b) (MAPK-activated protein kinase 1b) (MAPKAP kinase 1b) (MAPKAPK-1b) (Ribosomal S6 kinase 2) (RSK-2) (pp90RSK2)	Rps6ka3 Mapkapk1b Rps6ka-rs1 Rsk2						P21447	Multidrug resistance protein 1A (EC 3.6.3.44) (ATP-binding cassette sub-family B member 1A) (MDR1A) (Multidrug resistance protein 3) (P-glycoprotein 3)	Abcb1a Abcb4 Mdr1a Mdr3 Pgy-3 Pgy3
					P18872	Guanine nucleotide-binding protein G(o) subunit alpha	Gnao1 Gna0 Gnao						P21836	Acetylcholinesterase (AChE) (EC 3.1.1.7)	Ache
					P18894	D-amino-acid oxidase (DAAO) (DAMOX) (DAO) (EC 1.4.3.3)	Dao Dao1						P22005	Proenkephalin-A [Cleaved into: Synenkephalin; Met-enkephalin (Opioid growth factor) (OGF); PENK(114-133); PENK(143-184); Met-enkephalin-Arg-Ser-Leu; Leu-enkephalin; PENK(238-259); Met-enkephalin-Arg-Phe]	Penk Penk1
					P21279	Guanine nucleotide-binding protein G(q) subunit alpha (Guanine nucleotide-binding protein alpha-q)	Gnaq						P22723	Gamma-aminobutyric acid receptor subunit gamma-2 (GABA(A) receptor subunit gamma-2)	Gabrg2
					P21447	Multidrug resistance protein 1A (EC 3.6.3.44) (ATP-binding cassette sub-family B member 1A) (MDR1A) (Multidrug resistance protein 3) (P-glycoprotein 3)	Abcb1a Abcb4 Mdr1a Mdr3 Pgy-3 Pgy3						P23242	Gap junction alpha-1 protein (Connexin-43) (Cx43) (Gap junction 43 kDa heart protein)	Gja1 Cxn-43
					P21661	Neuroendocrine convertase 2 (NEC 2) (EC 3.4.21.94) (KEX2-like endoprotease 2) (Prohormone convertase 2) (Proprotein convertase 2) (PC2)	Pcsk2 Nec-2 Nec2						P23819	Glutamate receptor 2 (GluR-2) (AMPA-selective glutamate receptor 2) (GluR-B) (GluR-K2) (Glutamate receptor ionotropic, AMPA 2) (GluA2)	Gria2 Glur2
					P23242	Gap junction alpha-1 protein (Connexin-43) (Cx43) (Gap junction 43 kDa heart protein)	Gja1 Cxn-43						P28867	Protein kinase C delta type (EC 2.7.11.13) (Tyrosine-protein kinase PRKCD) (EC 2.7.10.2) (nPKC-delta) [Cleaved into: Protein kinase C delta type regulatory subunit; Protein kinase C delta type catalytic subunit (Sphingosine-dependent protein kinase-1) (SDK1)]	Prkcd Pkcd
					P24529	Tyrosine 3-monooxygenase (EC 1.14.16.2) (Tyrosine 3-hydroxylase) (TH)	Th						P31648	Sodium- and chloride-dependent GABA transporter 1 (GAT-1) (Solute carrier family 6 member 1)	Slc6a1 Gabt1 Gat-1 Gat1
					P25911	Tyrosine-protein kinase Lyn (EC 2.7.10.2) (V-yes-1 Yamaguchi sarcoma viral related oncogene homolog) (p53Lyn) (p56Lyn)	Lyn						P31938	Dual specificity mitogen-activated protein kinase kinase 1 (MAP kinase kinase 1) (MAPKK 1) (EC 2.7.12.2) (ERK activator kinase 1) (MAPK/ERK kinase 1) (MEK 1)	Map2k1 Mek1 Prkmk1
					P28798	Granulins (PC cell-derived growth factor) (PCDGF) (Proepithelin) (PEPI) [Cleaved into: Acrogranin (Progranulin); Granulin-1; Granulin-2; Granulin-3; Granulin-4; Granulin-5; Granulin-6; Granulin-7]	Grn						P33173	Kinesin-like protein KIF1A (Axonal transporter of synaptic vesicles)	Kif1a Atsv Kif1
					P28843	Dipeptidyl peptidase 4 (EC 3.4.14.5) (Dipeptidyl peptidase IV) (DPP IV) (T-cell activation antigen CD26) (Thymocyte-activating molecule) (THAM) (CD antigen CD26) [Cleaved into: Dipeptidyl peptidase 4 membrane form (Dipeptidyl peptidase IV membrane form); Dipeptidyl peptidase 4 soluble form (Dipeptidyl peptidase IV soluble form)]	Dpp4 Cd26						P34884	Macrophage migration inhibitory factor (MIF) (EC 5.3.2.1) (Delayed early response protein 6) (DER6) (Glycosylation-inhibiting factor) (GIF) (L-dopachrome isomerase) (L-dopachrome tautomerase) (EC 5.3.3.12) (Phenylpyruvate tautomerase)	Mif
					P28867	Protein kinase C delta type (EC 2.7.11.13) (Tyrosine-protein kinase PRKCD) (EC 2.7.10.2) (nPKC-delta) [Cleaved into: Protein kinase C delta type regulatory subunit; Protein kinase C delta type catalytic subunit (Sphingosine-dependent protein kinase-1) (SDK1)]	Prkcd Pkcd						P34914	Bifunctional epoxide hydrolase 2 [Includes: Cytosolic epoxide hydrolase 2 (CEH) (EC 3.3.2.10) (Epoxide hydratase) (Soluble epoxide hydrolase) (SEH); Lipid-phosphate phosphatase (EC 3.1.3.76)]	Ephx2 Eph2
					P31648	Sodium- and chloride-dependent GABA transporter 1 (GAT-1) (Solute carrier family 6 member 1)	Slc6a1 Gabt1 Gat-1 Gat1						P35438	Glutamate receptor ionotropic, NMDA 1 (GluN1) (Glutamate [NMDA] receptor subunit zeta-1) (N-methyl-D-aspartate receptor subunit NR1) (NMD-R1)	Grin1 Glurz1
					P31938	Dual specificity mitogen-activated protein kinase kinase 1 (MAP kinase kinase 1) (MAPKK 1) (EC 2.7.12.2) (ERK activator kinase 1) (MAPK/ERK kinase 1) (MEK 1)	Map2k1 Mek1 Prkmk1						P37040	NADPH--cytochrome P450 reductase (CPR) (P450R) (EC 1.6.2.4)	Por
					P33173	Kinesin-like protein KIF1A (Axonal transporter of synaptic vesicles)	Kif1a Atsv Kif1						P39688	Tyrosine-protein kinase Fyn (EC 2.7.10.2) (Proto-oncogene c-Fyn) (p59-Fyn)	Fyn
					P34884	Macrophage migration inhibitory factor (MIF) (EC 5.3.2.1) (Delayed early response protein 6) (DER6) (Glycosylation-inhibiting factor) (GIF) (L-dopachrome isomerase) (L-dopachrome tautomerase) (EC 5.3.3.12) (Phenylpyruvate tautomerase)	Mif						P41241	Tyrosine-protein kinase CSK (EC 2.7.10.2) (C-Src kinase) (Protein-tyrosine kinase MPK-2) (p50CSK)	Csk
					P34914	Bifunctional epoxide hydrolase 2 [Includes: Cytosolic epoxide hydrolase 2 (CEH) (EC 3.3.2.10) (Epoxide hydratase) (Soluble epoxide hydrolase) (SEH); Lipid-phosphate phosphatase (EC 3.1.3.76)]	Ephx2 Eph2						P48320	Glutamate decarboxylase 2 (EC 4.1.1.15) (65 kDa glutamic acid decarboxylase) (GAD-65) (Glutamate decarboxylase 65 kDa isoform)	Gad2 Gad65
					P35546	Proto-oncogene tyrosine-protein kinase receptor Ret (EC 2.7.10.1) (Proto-oncogene c-Ret) [Cleaved into: Soluble RET kinase fragment; Extracellular cell-membrane anchored RET cadherin 120 kDa fragment]	Ret						P49615	Cyclin-dependent-like kinase 5 (EC 2.7.11.1) (CR6 protein kinase) (CRK6) (Cell division protein kinase 5) (Serine/threonine-protein kinase PSSALRE) (Tau protein kinase II catalytic subunit) (TPKII catalytic subunit)	Cdk5 Cdkn5 Crk6
					P35922	Synaptic functional regulator FMR1 (Fragile X mental retardation protein 1 homolog) (FMRP) (Protein FMR-1) (mFmr1p)	Fmr1 Fmr-1						P50114	Protein S100-B (S-100 protein beta chain) (S-100 protein subunit beta) (S100 calcium-binding protein B)	S100b
					P37040	NADPH--cytochrome P450 reductase (CPR) (P450R) (EC 1.6.2.4)	Por						P51432	1-phosphatidylinositol 4,5-bisphosphate phosphodiesterase beta-3 (EC 3.1.4.11) (Phosphoinositide phospholipase C-beta-3) (Phospholipase C-beta-3) (PLC-beta-3)	Plcb3
					P39688	Tyrosine-protein kinase Fyn (EC 2.7.10.2) (Proto-oncogene c-Fyn) (p59-Fyn)	Fyn						P55012	Solute carrier family 12 member 2 (Basolateral Na-K-Cl symporter) (Bumetanide-sensitive sodium-(potassium)-chloride cotransporter 1)	Slc12a2 Nkcc1
					P41241	Tyrosine-protein kinase CSK (EC 2.7.10.2) (C-Src kinase) (Protein-tyrosine kinase MPK-2) (p50CSK)	Csk						P55088	Aquaporin-4 (AQP-4) (Mercurial-insensitive water channel) (MIWC) (WCH4)	Aqp4
					P42925	Peroxisomal membrane protein 2 (22 kDa peroxisomal membrane protein)	Pxmp2 Pmp22						P56528	ADP-ribosyl cyclase/cyclic ADP-ribose hydrolase 1 (EC 3.2.2.6) (2'-phospho-ADP-ribosyl cyclase) (2'-phospho-ADP-ribosyl cyclase/2'-phospho-cyclic-ADP-ribose transferase) (EC 2.4.99.20) (2'-phospho-cyclic-ADP-ribose transferase) (ADP-ribosyl cyclase 1) (ADPRC 1) (Cyclic ADP-ribose hydrolase 1) (cADPr hydrolase 1) (I-19) (NIM-R5 antigen) (CD antigen CD38)	Cd38
					P49615	Cyclin-dependent-like kinase 5 (EC 2.7.11.1) (CR6 protein kinase) (CRK6) (Cell division protein kinase 5) (Serine/threonine-protein kinase PSSALRE) (Tau protein kinase II catalytic subunit) (TPKII catalytic subunit)	Cdk5 Cdkn5 Crk6						P60202	Myelin proteolipid protein (PLP) (Lipophilin)	Plp1 Plp
					P50114	Protein S100-B (S-100 protein beta chain) (S-100 protein subunit beta) (S100 calcium-binding protein B)	S100b						P61793	Lysophosphatidic acid receptor 1 (LPA receptor 1) (LPA-1) (Lysophosphatidic acid receptor Edg-2) (Rec1.3) (VZG-1)	Lpar1 Edg2 Gpcr26 Lpa1 Vzg1
					P51432	1-phosphatidylinositol 4,5-bisphosphate phosphodiesterase beta-3 (EC 3.1.4.11) (Phosphoinositide phospholipase C-beta-3) (Phospholipase C-beta-3) (PLC-beta-3)	Plcb3						P63080	Gamma-aminobutyric acid receptor subunit beta-3 (GABA(A) receptor subunit beta-3)	Gabrb3 Gabrb-3
					P51569	Alpha-galactosidase A (EC 3.2.1.22) (Alpha-D-galactosidase A) (Alpha-D-galactoside galactohydrolase) (Melibiase)	Gla Ags						P63085	Mitogen-activated protein kinase 1 (MAP kinase 1) (MAPK 1) (EC 2.7.11.24) (ERT1) (Extracellular signal-regulated kinase 2) (ERK-2) (MAP kinase isoform p42) (p42-MAPK) (Mitogen-activated protein kinase 2) (MAP kinase 2) (MAPK 2)	Mapk1 Erk2 Mapk Prkm1
					P52795	Ephrin-B1 (CEK5 receptor ligand) (CEK5-L) (ELK ligand) (ELK-L) (EPH-related receptor tyrosine kinase ligand 2) (LERK-2) (Stimulated by retinoic acid gene 1 protein)	Efnb1 Epl2 Eplg2 Lerk2 Stra1						P63089	Pleiotrophin (PTN) (Heparin-binding brain mitogen) (HBBM) (Heparin-binding growth factor 8) (HBGF-8) (Heparin-binding growth-associated molecule) (HB-GAM) (Heparin-binding neutrophic factor) (HBNF) (Osteoblast-specific factor 1) (OSF-1)	Ptn
					P54285	Voltage-dependent L-type calcium channel subunit beta-3 (CAB3) (Calcium channel voltage-dependent subunit beta 3) (CCHB3)	Cacnb3 Cacnlb3						P68404	Protein kinase C beta type (PKC-B) (PKC-beta) (EC 2.7.11.13)	Prkcb Pkcb Prkcb1
					P55012	Solute carrier family 12 member 2 (Basolateral Na-K-Cl symporter) (Bumetanide-sensitive sodium-(potassium)-chloride cotransporter 1)	Slc12a2 Nkcc1						P70160	Calcitonin	Calca Calc
					P55088	Aquaporin-4 (AQP-4) (Mercurial-insensitive water channel) (MIWC) (WCH4)	Aqp4						P70202	Latexin (Endogenous carboxypeptidase inhibitor) (ECI) (Tissue carboxypeptidase inhibitor) (TCI)	Lxn
					P56528	ADP-ribosyl cyclase/cyclic ADP-ribose hydrolase 1 (EC 3.2.2.6) (2'-phospho-ADP-ribosyl cyclase) (2'-phospho-ADP-ribosyl cyclase/2'-phospho-cyclic-ADP-ribose transferase) (EC 2.4.99.20) (2'-phospho-cyclic-ADP-ribose transferase) (ADP-ribosyl cyclase 1) (ADPRC 1) (Cyclic ADP-ribose hydrolase 1) (cADPr hydrolase 1) (I-19) (NIM-R5 antigen) (CD antigen CD38)	Cd38						P70349	Histidine triad nucleotide-binding protein 1 (EC 3.-.-.-) (Adenosine 5'-monophosphoramidase) (Protein kinase C inhibitor 1) (Protein kinase C-interacting protein 1) (PKCI-1)	Hint1 Hint Pkci Pkci1 Prkcnh1
					P60202	Myelin proteolipid protein (PLP) (Lipophilin)	Plp1 Plp						P84309	Adenylate cyclase type 5 (EC 4.6.1.1) (ATP pyrophosphate-lyase 5) (Adenylate cyclase type V) (Adenylyl cyclase 5)	Adcy5
					P61793	Lysophosphatidic acid receptor 1 (LPA receptor 1) (LPA-1) (Lysophosphatidic acid receptor Edg-2) (Rec1.3) (VZG-1)	Lpar1 Edg2 Gpcr26 Lpa1 Vzg1						P97445	Voltage-dependent P/Q-type calcium channel subunit alpha-1A (Brain calcium channel I) (BI) (Calcium channel, L type, alpha-1 polypeptide isoform 4) (Voltage-gated calcium channel subunit alpha Cav2.1)	Cacna1a Caca1a Cach4 Cacn3 Cacnl1a4 Ccha1a
					P63085	Mitogen-activated protein kinase 1 (MAP kinase 1) (MAPK 1) (EC 2.7.11.24) (ERT1) (Extracellular signal-regulated kinase 2) (ERK-2) (MAP kinase isoform p42) (p42-MAPK) (Mitogen-activated protein kinase 2) (MAP kinase 2) (MAPK 2)	Mapk1 Erk2 Mapk Prkm1						P97490	Adenylate cyclase type 8 (EC 4.6.1.1) (ATP pyrophosphate-lyase 8) (Adenylate cyclase type VIII) (Adenylyl cyclase 8) (Ca(2+)/calmodulin-activated adenylyl cyclase)	Adcy8
					P63089	Pleiotrophin (PTN) (Heparin-binding brain mitogen) (HBBM) (Heparin-binding growth factor 8) (HBGF-8) (Heparin-binding growth-associated molecule) (HB-GAM) (Heparin-binding neutrophic factor) (HBNF) (Osteoblast-specific factor 1) (OSF-1)	Ptn						P97927	Laminin subunit alpha-4 (Laminin-14 subunit alpha) (Laminin-8 subunit alpha) (Laminin-9 subunit alpha)	Lama4
					P63318	Protein kinase C gamma type (PKC-gamma) (EC 2.7.11.13)	Prkcg Pkcc Pkcg Prkcc						Q02013	Aquaporin-1 (AQP-1) (Aquaporin-CHIP) (Delayed early response protein 2) (DER2) (Water channel protein for red blood cells and kidney proximal tubule)	Aqp1
					P68404	Protein kinase C beta type (PKC-B) (PKC-beta) (EC 2.7.11.13)	Prkcb Pkcb Prkcb1						Q04690	Neurofibromin (Neurofibromatosis-related protein NF-1)	Nf1
					P70160	Calcitonin	Calca Calc						Q11011	Puromycin-sensitive aminopeptidase (PSA) (EC 3.4.11.14) (Cytosol alanyl aminopeptidase) (AAP-S)	Npepps Psa
					P70202	Latexin (Endogenous carboxypeptidase inhibitor) (ECI) (Tissue carboxypeptidase inhibitor) (TCI)	Lxn						Q3TXX4	Vesicular glutamate transporter 1 (VGluT1) (Brain-specific Na(+)-dependent inorganic phosphate cotransporter) (Solute carrier family 17 member 7)	Slc17a7 Bnpi Vglut1
					P70349	Histidine triad nucleotide-binding protein 1 (EC 3.-.-.-) (Adenosine 5'-monophosphoramidase) (Protein kinase C inhibitor 1) (Protein kinase C-interacting protein 1) (PKCI-1)	Hint1 Hint Pkci Pkci1 Prkcnh1						Q3USB7	Inactive phospholipase C-like protein 1 (PLC-L1) (Phospholipase C-related but catalytically inactive protein) (PRIP)	Plcl1
					P84309	Adenylate cyclase type 5 (EC 4.6.1.1) (ATP pyrophosphate-lyase 5) (Adenylate cyclase type V) (Adenylyl cyclase 5)	Adcy5						Q61391	Neprilysin (EC 3.4.24.11) (Atriopeptidase) (Enkephalinase) (Neutral endopeptidase 24.11) (NEP) (Neutral endopeptidase) (Skin fibroblast elastase) (SFE) (CD antigen CD10)	Mme
					P97927	Laminin subunit alpha-4 (Laminin-14 subunit alpha) (Laminin-8 subunit alpha) (Laminin-9 subunit alpha)	Lama4						Q61730	Interleukin-1 receptor accessory protein (IL-1 receptor accessory protein) (IL-1RAcP) (Interleukin-33 receptot beta chain)	Il1rap
					Q00560	Interleukin-6 receptor subunit beta (IL-6 receptor subunit beta) (IL-6R subunit beta) (IL-6R-beta) (IL-6RB) (Interleukin-6 signal transducer) (Membrane glycoprotein 130) (gp130) (Oncostatin-M receptor subunit alpha) (CD antigen CD130)	Il6st						Q62108	Disks large homolog 4 (Postsynaptic density protein 95) (PSD-95) (Synapse-associated protein 90) (SAP-90) (SAP90)	Dlg4 Dlgh4 Psd95
					Q01097	Glutamate receptor ionotropic, NMDA 2B (GluN2B) (Glutamate [NMDA] receptor subunit epsilon-2) (N-methyl D-aspartate receptor subtype 2B) (NMDAR2B) (NR2B)	Grin2b						Q62443	Neuronal pentraxin-1 (NP1) (Neuronal pentraxin I) (NP-I)	Nptx1
					Q02013	Aquaporin-1 (AQP-1) (Aquaporin-CHIP) (Delayed early response protein 2) (DER2) (Water channel protein for red blood cells and kidney proximal tubule)	Aqp1						Q63844	Mitogen-activated protein kinase 3 (MAP kinase 3) (MAPK 3) (EC 2.7.11.24) (ERT2) (Extracellular signal-regulated kinase 1) (ERK-1) (Insulin-stimulated MAP2 kinase) (MAP kinase isoform p44) (p44-MAPK) (MNK1) (Microtubule-associated protein 2 kinase) (p44-ERK1)	Mapk3 Erk1 Prkm3
					Q04690	Neurofibromin (Neurofibromatosis-related protein NF-1)	Nf1						Q64332	Synapsin-2 (Synapsin II)	Syn2
					Q11011	Puromycin-sensitive aminopeptidase (PSA) (EC 3.4.11.14) (Cytosol alanyl aminopeptidase) (AAP-S)	Npepps Psa						Q69ZK9	Neuroligin-2	Nlgn2 Kiaa1366
					Q14BI2	Metabotropic glutamate receptor 2 (mGluR2)	Grm2 Gprc1b Mglur2						Q6NXK8	Acid-sensing ion channel 1 (ASIC1) (Acid-sensing ion channel) (Amiloride-sensitive cation channel 2, neuronal) (Brain sodium channel 2) (BNaC2)	Asic1 Accn2 Asic Bnac2
					Q3TXX4	Vesicular glutamate transporter 1 (VGluT1) (Brain-specific Na(+)-dependent inorganic phosphate cotransporter) (Solute carrier family 17 member 7)	Slc17a7 Bnpi Vglut1						Q6R891	Neurabin-2 (Neurabin-II) (Protein phosphatase 1 regulatory subunit 9B) (Spinophilin)	Ppp1r9b
					Q3UR32	P2X purinoceptor 3 (P2X3) (ATP receptor) (Purinergic receptor)	P2rx3						Q6ZPR4	Potassium channel subfamily T member 1	Kcnt1 Kiaa1422
					Q5MPP0	Fatty acid 2-hydroxylase (EC 1.-.-.-) (Fatty acid alpha-hydroxylase)	Fa2h Faah						Q7TSJ2	Microtubule-associated protein 6 (MAP-6) (Stable tubule-only polypeptide) (STOP)	Map6 Mtap6
					Q61391	Neprilysin (EC 3.4.24.11) (Atriopeptidase) (Enkephalinase) (Neutral endopeptidase 24.11) (NEP) (Neutral endopeptidase) (Skin fibroblast elastase) (SFE) (CD antigen CD10)	Mme						Q80T41	Gamma-aminobutyric acid type B receptor subunit 2 (GABA-B receptor 2) (GABA-B-R2) (GABA-BR2) (GABABR2) (Gb2) (G-protein coupled receptor 51)	Gabbr2 Gm425 Gpr51
					Q61503	5'-nucleotidase (5'-NT) (EC 3.1.3.5) (Ecto-5'-nucleotidase) (CD antigen CD73)	Nt5e Nt5 Nte						Q8BLA8	Transient receptor potential cation channel subfamily A member 1 (Ankyrin-like with transmembrane domains protein 1)	Trpa1 Anktm1
					Q61730	Interleukin-1 receptor accessory protein (IL-1 receptor accessory protein) (IL-1RAcP) (Interleukin-33 receptot beta chain)	Il1rap						Q8BLE7	Vesicular glutamate transporter 2 (VGluT2) (Differentiation-associated BNPI) (Differentiation-associated Na(+)-dependent inorganic phosphate cotransporter) (Solute carrier family 17 member 6)	Slc17a6 Dnpi Vglut2
					Q61831	Mitogen-activated protein kinase 10 (MAP kinase 10) (MAPK 10) (EC 2.7.11.24) (MAP kinase p49 3F12) (Stress-activated protein kinase JNK3) (c-Jun N-terminal kinase 3)	Mapk10 Jnk3 Prkm10 Serk2						Q8BRK8	5'-AMP-activated protein kinase catalytic subunit alpha-2 (AMPK subunit alpha-2) (EC 2.7.11.1) (Acetyl-CoA carboxylase kinase) (ACACA kinase) (EC 2.7.11.27) (Hydroxymethylglutaryl-CoA reductase kinase) (HMGCR kinase) (EC 2.7.11.31)	Prkaa2
					Q62356	Follistatin-related protein 1 (Follistatin-like protein 1) (TGF-beta-inducible protein TSC-36)	Fstl1 Frp Fstl Tsc36						Q8C6A8	Class E basic helix-loop-helix protein 22 (bHLHe22) (Class B basic helix-loop-helix protein 5) (bHLHb5) (Protein BETA3)	Bhlhe22 Bhlhb5
					Q62443	Neuronal pentraxin-1 (NP1) (Neuronal pentraxin I) (NP-I)	Nptx1						Q8CFI0	E3 ubiquitin-protein ligase NEDD4-like (EC 2.3.2.26) (HECT-type E3 ubiquitin transferase NED4L) (NEDD4.2) (Nedd4-2)	Nedd4l Kiaa0439 Nedd4b
					Q63844	Mitogen-activated protein kinase 3 (MAP kinase 3) (MAPK 3) (EC 2.7.11.24) (ERT2) (Extracellular signal-regulated kinase 1) (ERK-1) (Insulin-stimulated MAP2 kinase) (MAP kinase isoform p44) (p44-MAPK) (MNK1) (Microtubule-associated protein 2 kinase) (p44-ERK1)	Mapk3 Erk1 Prkm3						Q91V14	Solute carrier family 12 member 5 (Electroneutral potassium-chloride cotransporter 2) (K-Cl cotransporter 2) (mKCC2) (Neuronal K-Cl cotransporter)	Slc12a5 Kcc2 Kiaa1176
					Q64332	Synapsin-2 (Synapsin II)	Syn2						Q91XM9	Disks large homolog 2 (Channel-associated protein of synapse-110) (Chapsyn-110) (Postsynaptic density protein PSD-93)	Dlg2 Dlgh2
					Q69ZK9	Neuroligin-2	Nlgn2 Kiaa1366						Q91ZX7	Prolow-density lipoprotein receptor-related protein 1 (LRP-1) (Alpha-2-macroglobulin receptor) (A2MR) (CD antigen CD91) [Cleaved into: Low-density lipoprotein receptor-related protein 1 85 kDa subunit (LRP-85); Low-density lipoprotein receptor-related protein 1 515 kDa subunit (LRP-515); Low-density lipoprotein receptor-related protein 1 intracellular domain (LRPICD)]	Lrp1 A2mr
					Q6QIY3	Sodium channel protein type 10 subunit alpha (Peripheral nerve sodium channel 3) (PN3) (Sensory neuron sodium channel) (Sodium channel protein type X subunit alpha) (Voltage-gated sodium channel subunit alpha Nav1.8)	Scn10a Sns						Q924N4	Solute carrier family 12 member 6 (Electroneutral potassium-chloride cotransporter 3) (K-Cl cotransporter 3)	Slc12a6 Kcc3
					Q6R891	Neurabin-2 (Neurabin-II) (Protein phosphatase 1 regulatory subunit 9B) (Spinophilin)	Ppp1r9b						Q99JA0	Calcitonin gene-related peptide 1 (Alpha-type CGRP) (Calcitonin gene-related peptide I) (CGRP-I)	Calca Calc
					Q704Y3	Transient receptor potential cation channel subfamily V member 1 (TrpV1) (Osm-9-like TRP channel 1) (OTRPC1) (Vanilloid receptor 1)	Trpv1						Q99MK8	Beta-adrenergic receptor kinase 1 (Beta-ARK-1) (EC 2.7.11.15) (G-protein-coupled receptor kinase 2)	Grk2 Adrbk1
					Q7TSJ2	Microtubule-associated protein 6 (MAP-6) (Stable tubule-only polypeptide) (STOP)	Map6 Mtap6						Q9DCT8	Cysteine-rich protein 2 (CRP-2) (Heart LIM protein)	Crip2 Crp2 Hlp
					Q8BFY0	Phosphoinositide-interacting protein	Pirt						Q9JHK4	Geranylgeranyl transferase type-2 subunit alpha (EC 2.5.1.60) (Geranylgeranyl transferase type II subunit alpha) (Rab geranyl-geranyltransferase subunit alpha) (Rab GG transferase alpha) (Rab GGTase alpha) (Rab geranylgeranyltransferase subunit alpha)	Rabggta
					Q8BLA8	Transient receptor potential cation channel subfamily A member 1 (Ankyrin-like with transmembrane domains protein 1)	Trpa1 Anktm1						Q9JIA7	Sphingosine kinase 2 (SK 2) (SPK 2) (EC 2.7.1.91)	Sphk2
					Q8CE08	Prostatic acid phosphatase (EC 3.1.3.2) (5'-nucleotidase) (5'-NT) (EC 3.1.3.5) (Ecto-5'-nucleotidase) (Fluoride-resistant acid phosphatase) (FRAP) (Thiamine monophosphatase) (TMPase)	Acpp						Q9R0G7	Zinc finger E-box-binding homeobox 2 (Smad-interacting protein 1) (Zinc finger homeobox protein 1b)	Zeb2 Sip1 Zfhx1b Zfx1b
					Q8CFI0	E3 ubiquitin-protein ligase NEDD4-like (EC 2.3.2.26) (HECT-type E3 ubiquitin transferase NED4L) (NEDD4.2) (Nedd4-2)	Nedd4l Kiaa0439 Nedd4b						Q9R0P9	Ubiquitin carboxyl-terminal hydrolase isozyme L1 (UCH-L1) (EC 3.4.19.12) (EC 6.-.-.-) (Neuron cytoplasmic protein 9.5) (PGP 9.5) (PGP9.5) (Ubiquitin thioesterase L1)	Uchl1
					Q8R5L3	Vam6/Vps39-like protein	Vps39 Pldn Vam6						Q9R1V4	Disintegrin and metalloproteinase domain-containing protein 11 (ADAM 11) (Metalloproteinase-like, disintegrin-like, and cysteine-rich protein) (MDC)	Adam11 Mdc
					Q91V14	Solute carrier family 12 member 5 (Electroneutral potassium-chloride cotransporter 2) (K-Cl cotransporter 2) (mKCC2) (Neuronal K-Cl cotransporter)	Slc12a5 Kcc2 Kiaa1176						Q9WTU6	Mitogen-activated protein kinase 9 (MAP kinase 9) (MAPK 9) (EC 2.7.11.24) (Stress-activated protein kinase JNK2) (c-Jun N-terminal kinase 2)	Mapk9 Jnk2 Prkm9
					Q91WP6	Serine protease inhibitor A3N (Serpin A3N)	Serpina3n Spi2						Q9WV18	Gamma-aminobutyric acid type B receptor subunit 1 (GABA-B receptor 1) (GABA-B-R1) (GABA-BR1) (GABABR1) (Gb1)	Gabbr1
					Q91XM9	Disks large homolog 2 (Channel-associated protein of synapse-110) (Chapsyn-110) (Postsynaptic density protein PSD-93)	Dlg2 Dlgh2						Q9Z0V2	Potassium voltage-gated channel subfamily D member 2 (Voltage-gated potassium channel subunit Kv4.2)	Kcnd2 Kiaa1044 MNCb-7013
					Q91YI4	Beta-arrestin-2 (Arrestin beta-2)	Arrb2						Q9Z1B3	1-phosphatidylinositol 4,5-bisphosphate phosphodiesterase beta-1 (EC 3.1.4.11) (PLC-154) (Phosphoinositide phospholipase C-beta-1) (Phospholipase C-beta-1) (PLC-beta-1)	Plcb1 Plcb
					Q91ZX7	Prolow-density lipoprotein receptor-related protein 1 (LRP-1) (Alpha-2-macroglobulin receptor) (A2MR) (CD antigen CD91) [Cleaved into: Low-density lipoprotein receptor-related protein 1 85 kDa subunit (LRP-85); Low-density lipoprotein receptor-related protein 1 515 kDa subunit (LRP-515); Low-density lipoprotein receptor-related protein 1 intracellular domain (LRPICD)]	Lrp1 A2mr						Q9Z1M0	P2X purinoceptor 7 (P2X7) (ATP receptor) (P2Z receptor) (Purinergic receptor)	P2rx7 P2x7
					Q923Q2	StAR-related lipid transfer protein 13 (START domain-containing protein 13) (StARD13)	Stard13						Q9Z1W9	STE20/SPS1-related proline-alanine-rich protein kinase (Ste-20-related kinase) (EC 2.7.11.1) (Serine/threonine-protein kinase 39)	Stk39 Spak
					Q99JA0	Calcitonin gene-related peptide 1 (Alpha-type CGRP) (Calcitonin gene-related peptide I) (CGRP-I)	Calca Calc
					Q99MB1	Toll-like receptor 3 (CD antigen CD283)	Tlr3
					Q99MK8	Beta-adrenergic receptor kinase 1 (Beta-ARK-1) (EC 2.7.11.15) (G-protein-coupled receptor kinase 2)	Grk2 Adrbk1
					Q9DCT8	Cysteine-rich protein 2 (CRP-2) (Heart LIM protein)	Crip2 Crp2 Hlp
					Q9JHK4	Geranylgeranyl transferase type-2 subunit alpha (EC 2.5.1.60) (Geranylgeranyl transferase type II subunit alpha) (Rab geranyl-geranyltransferase subunit alpha) (Rab GG transferase alpha) (Rab GGTase alpha) (Rab geranylgeranyltransferase subunit alpha)	Rabggta
					Q9JIA7	Sphingosine kinase 2 (SK 2) (SPK 2) (EC 2.7.1.91)	Sphk2
					Q9R053	Sodium channel protein type 11 subunit alpha (NaN) (Sensory neuron sodium channel 2) (Sodium channel protein type XI subunit alpha) (Voltage-gated sodium channel subunit alpha Nav1.9)	Scn11a Nan Nat Sns2
					Q9R0G7	Zinc finger E-box-binding homeobox 2 (Smad-interacting protein 1) (Zinc finger homeobox protein 1b)	Zeb2 Sip1 Zfhx1b Zfx1b
					Q9R0P9	Ubiquitin carboxyl-terminal hydrolase isozyme L1 (UCH-L1) (EC 3.4.19.12) (EC 6.-.-.-) (Neuron cytoplasmic protein 9.5) (PGP 9.5) (PGP9.5) (Ubiquitin thioesterase L1)	Uchl1
					Q9R1V4	Disintegrin and metalloproteinase domain-containing protein 11 (ADAM 11) (Metalloproteinase-like, disintegrin-like, and cysteine-rich protein) (MDC)	Adam11 Mdc
					Q9WV18	Gamma-aminobutyric acid type B receptor subunit 1 (GABA-B receptor 1) (GABA-B-R1) (GABA-BR1) (GABABR1) (Gb1)	Gabbr1
					Q9Z0V2	Potassium voltage-gated channel subfamily D member 2 (Voltage-gated potassium channel subunit Kv4.2)	Kcnd2 Kiaa1044 MNCb-7013
					Q9Z0W1	Tumor necrosis factor receptor superfamily member 16 (Low affinity neurotrophin receptor p75NTR) (Low-affinity nerve growth factor receptor) (NGF receptor) (CD antigen CD271)	Ngfr Tnfrsf16
					Q9Z1B3	1-phosphatidylinositol 4,5-bisphosphate phosphodiesterase beta-1 (EC 3.1.4.11) (PLC-154) (Phosphoinositide phospholipase C-beta-1) (Phospholipase C-beta-1) (PLC-beta-1)	Plcb1 Plcb
					Q9Z1M0	P2X purinoceptor 7 (P2X7) (ATP receptor) (P2Z receptor) (Purinergic receptor)	P2rx7 P2x7
					Q9Z1T2	Thrombospondin-4	Thbs4 Tsp4
					Q9Z1W9	STE20/SPS1-related proline-alanine-rich protein kinase (Ste-20-related kinase) (EC 2.7.11.1) (Serine/threonine-protein kinase 39)	Stk39 Spak

## Sheet: Human Pain Gene Database
Human Pain Gene Database (Meloto et al., 2017)	Matches to our PNS-enriched proteome; 9 proteins				Matches to our PNS proteome; 23 proteins				Matches to our SC-enriched proteome; 2 proteins				Matches to our SC proteome; 21 proteins
	Entry	Protein names	Gene names		Entry	Protein names	Gene names		Entry	Protein names	Gene names		Entry	Protein names	Gene names
	P50431	Serine hydroxymethyltransferase, cytosolic (SHMT) (EC 2.1.2.1) (Glycine hydroxymethyltransferase) (Serine methylase)	Shmt1 Shmt		O08914	Fatty-acid amide hydrolase 1 (EC 3.5.1.99) (Anandamide amidohydrolase 1) (Oleamide hydrolase 1)	Faah Faah1		P50431	Serine hydroxymethyltransferase, cytosolic (SHMT) (EC 2.1.2.1) (Glycine hydroxymethyltransferase) (Serine methylase)	Shmt1 Shmt		O08914	Fatty-acid amide hydrolase 1 (EC 3.5.1.99) (Anandamide amidohydrolase 1) (Oleamide hydrolase 1)	Faah Faah1
	P70160	Calcitonin	Calca Calc		O88587	Catechol O-methyltransferase (EC 2.1.1.6)	Comt Comt1		Q9Z1M0	P2X purinoceptor 7 (P2X7) (ATP receptor) (P2Z receptor) (Purinergic receptor)	P2rx7 P2x7		O88587	Catechol O-methyltransferase (EC 2.1.1.6)	Comt Comt1
	Q06770	Corticosteroid-binding globulin (CBG) (Serpin A6) (Transcortin)	Serpina6 Cbg		P08122	Collagen alpha-2(IV) chain [Cleaved into: Canstatin]	Col4a2						P08122	Collagen alpha-2(IV) chain [Cleaved into: Canstatin]	Col4a2
	Q5MPP0	Fatty acid 2-hydroxylase (EC 1.-.-.-) (Fatty acid alpha-hydroxylase)	Fa2h Faah		P08226	Apolipoprotein E (Apo-E)	Apoe						P08226	Apolipoprotein E (Apo-E)	Apoe
	Q704Y3	Transient receptor potential cation channel subfamily V member 1 (TrpV1) (Osm-9-like TRP channel 1) (OTRPC1) (Vanilloid receptor 1)	Trpv1		P12023	Amyloid-beta A4 protein (ABPP) (APP) (Alzheimer disease amyloid A4 protein homolog) (Amyloid precursor protein) (Amyloid-beta precursor protein) (Amyloidogenic glycoprotein) (AG) [Cleaved into: N-APP; Soluble APP-alpha (S-APP-alpha); Soluble APP-beta (S-APP-beta); C99 (APP-C99) (Beta-secretase C-terminal fragment) (Beta-CTF); Amyloid-beta protein 42 (Abeta42) (Beta-APP42); Amyloid-beta protein 40…	App						P12023	Amyloid-beta A4 protein (ABPP) (APP) (Alzheimer disease amyloid A4 protein homolog) (Amyloid precursor protein) (Amyloid-beta precursor protein) (Amyloidogenic glycoprotein) (AG) [Cleaved into: N-APP; Soluble APP-alpha (S-APP-alpha); Soluble APP-beta (S-APP-beta); C99 (APP-C99) (Beta-secretase C-terminal fragment) (Beta-CTF); Amyloid-beta protein 42 (Abeta42) (Beta-APP42); Amyloid-beta protein 40…	App
	Q80Y81	Zinc phosphodiesterase ELAC protein 2 (EC 3.1.26.11) (ElaC homolog protein 2) (Ribonuclease Z 2) (RNase Z 2) (tRNA 3 endonuclease 2) (tRNase Z 2)	Elac2		P50431	Serine hydroxymethyltransferase, cytosolic (SHMT) (EC 2.1.2.1) (Glycine hydroxymethyltransferase) (Serine methylase)	Shmt1 Shmt						P50431	Serine hydroxymethyltransferase, cytosolic (SHMT) (EC 2.1.2.1) (Glycine hydroxymethyltransferase) (Serine methylase)	Shmt1 Shmt
	Q91YI4	Beta-arrestin-2 (Arrestin beta-2)	Arrb2		P70160	Calcitonin	Calca Calc						P54254	Ataxin-1 (Spinocerebellar ataxia type 1 protein homolog)	Atxn1 Sca1
	Q99JA0	Calcitonin gene-related peptide 1 (Alpha-type CGRP) (Calcitonin gene-related peptide I) (CGRP-I)	Calca Calc		P98203	Armadillo repeat protein deleted in velo-cardio-facial syndrome homolog	Arvcf						P63080	Gamma-aminobutyric acid receptor subunit beta-3 (GABA(A) receptor subunit beta-3)	Gabrb3 Gabrb-3
	Q9Z1M0	P2X purinoceptor 7 (P2X7) (ATP receptor) (P2Z receptor) (Purinergic receptor)	P2rx7 P2x7		Q04690	Neurofibromin (Neurofibromatosis-related protein NF-1)	Nf1						P70160	Calcitonin	Calca Calc
					Q06770	Corticosteroid-binding globulin (CBG) (Serpin A6) (Transcortin)	Serpina6 Cbg						Q04690	Neurofibromin (Neurofibromatosis-related protein NF-1)	Nf1
					Q5MPP0	Fatty acid 2-hydroxylase (EC 1.-.-.-) (Fatty acid alpha-hydroxylase)	Fa2h Faah						Q64378	Peptidyl-prolyl cis-trans isomerase FKBP5 (PPIase FKBP5) (EC 5.2.1.8) (51 kDa FK506-binding protein) (51 kDa FKBP) (FKBP-51) (FK506-binding protein 5) (FKBP-5) (Rotamase)	Fkbp5 Fkbp51
					Q64378	Peptidyl-prolyl cis-trans isomerase FKBP5 (PPIase FKBP5) (EC 5.2.1.8) (51 kDa FK506-binding protein) (51 kDa FKBP) (FKBP-51) (FK506-binding protein 5) (FKBP-5) (Rotamase)	Fkbp5 Fkbp51						Q6PHS9	Voltage-dependent calcium channel subunit alpha-2/delta-2 (Protein ducky) (Voltage-gated calcium channel subunit alpha-2/delta-2) [Cleaved into: Voltage-dependent calcium channel subunit alpha-2-2; Voltage-dependent calcium channel subunit delta-2]	Cacna2d2 Kiaa0558
					Q704Y3	Transient receptor potential cation channel subfamily V member 1 (TrpV1) (Osm-9-like TRP channel 1) (OTRPC1) (Vanilloid receptor 1)	Trpv1						Q8BLA8	Transient receptor potential cation channel subfamily A member 1 (Ankyrin-like with transmembrane domains protein 1)	Trpa1 Anktm1
					Q80Y81	Zinc phosphodiesterase ELAC protein 2 (EC 3.1.26.11) (ElaC homolog protein 2) (Ribonuclease Z 2) (RNase Z 2) (tRNA 3 endonuclease 2) (tRNase Z 2)	Elac2						Q8BW75	Amine oxidase [flavin-containing] B (EC 1.4.3.4) (Monoamine oxidase type B) (MAO-B)	Maob
					Q80Z10	Astrotactin-2	Astn2 Kiaa0634						Q91WT9	Cystathionine beta-synthase (EC 4.2.1.22) (Beta-thionase) (Serine sulfhydrase)	Cbs
					Q8BLA8	Transient receptor potential cation channel subfamily A member 1 (Ankyrin-like with transmembrane domains protein 1)	Trpa1 Anktm1						Q91ZX7	Prolow-density lipoprotein receptor-related protein 1 (LRP-1) (Alpha-2-macroglobulin receptor) (A2MR) (CD antigen CD91) [Cleaved into: Low-density lipoprotein receptor-related protein 1 85 kDa subunit (LRP-85); Low-density lipoprotein receptor-related protein 1 515 kDa subunit (LRP-515); Low-density lipoprotein receptor-related protein 1 intracellular domain (LRPICD)]	Lrp1 A2mr
					Q8BW75	Amine oxidase [flavin-containing] B (EC 1.4.3.4) (Monoamine oxidase type B) (MAO-B)	Maob						Q922D8	C-1-tetrahydrofolate synthase, cytoplasmic (C1-THF synthase) [Cleaved into: C-1-tetrahydrofolate synthase, cytoplasmic, N-terminally processed] [Includes: Methylenetetrahydrofolate dehydrogenase (EC 1.5.1.5); Methenyltetrahydrofolate cyclohydrolase (EC 3.5.4.9); Formyltetrahydrofolate synthetase (EC 6.3.4.3)]	Mthfd1
					Q91WT9	Cystathionine beta-synthase (EC 4.2.1.22) (Beta-thionase) (Serine sulfhydrase)	Cbs						Q99JA0	Calcitonin gene-related peptide 1 (Alpha-type CGRP) (Calcitonin gene-related peptide I) (CGRP-I)	Calca Calc
					Q91YI4	Beta-arrestin-2 (Arrestin beta-2)	Arrb2						Q9Z1L5	Voltage-dependent calcium channel subunit alpha-2/delta-3 (Voltage-gated calcium channel subunit alpha-2/delta-3) [Cleaved into: Voltage-dependent calcium channel subunit alpha-2-3; Voltage-dependent calcium channel subunit delta-3]	Cacna2d3
					Q91ZX7	Prolow-density lipoprotein receptor-related protein 1 (LRP-1) (Alpha-2-macroglobulin receptor) (A2MR) (CD antigen CD91) [Cleaved into: Low-density lipoprotein receptor-related protein 1 85 kDa subunit (LRP-85); Low-density lipoprotein receptor-related protein 1 515 kDa subunit (LRP-515); Low-density lipoprotein receptor-related protein 1 intracellular domain (LRPICD)]	Lrp1 A2mr						Q9Z1M0	P2X purinoceptor 7 (P2X7) (ATP receptor) (P2Z receptor) (Purinergic receptor)	P2rx7 P2x7
					Q922D8	C-1-tetrahydrofolate synthase, cytoplasmic (C1-THF synthase) [Cleaved into: C-1-tetrahydrofolate synthase, cytoplasmic, N-terminally processed] [Includes: Methylenetetrahydrofolate dehydrogenase (EC 1.5.1.5); Methenyltetrahydrofolate cyclohydrolase (EC 3.5.4.9); Formyltetrahydrofolate synthetase (EC 6.3.4.3)]	Mthfd1						Q9Z2W9	Glutamate receptor 3 (GluR-3) (AMPA-selective glutamate receptor 3) (GluR-C) (GluR-K3) (Glutamate receptor ionotropic, AMPA 3) (GluA3)	Gria3 Glur3 Kiaa4184
					Q99JA0	Calcitonin gene-related peptide 1 (Alpha-type CGRP) (Calcitonin gene-related peptide I) (CGRP-I)	Calca Calc
					Q9Z1M0	P2X purinoceptor 7 (P2X7) (ATP receptor) (P2Z receptor) (Purinergic receptor)	P2rx7 P2x7
													#N/A
													#N/A
													#N/A
													#N/A
													#N/A
													#N/A
													#N/A
													#N/A
													#N/A
													#N/A
													#N/A
													#N/A
													#N/A
													#N/A
													#N/A
													#N/A
													#N/A
													#N/A
													#N/A
													#N/A
													#N/A
													#N/A
													#N/A
													#N/A
													#N/A
													#N/A
													#N/A
													#N/A
													#N/A
													#N/A
													#N/A
													#N/A
													#N/A
													#N/A
													#N/A
													#N/A
													#N/A
													#N/A
													#N/A
													#N/A
													#N/A
													#N/A
													#N/A
													#N/A
													#N/A
													#N/A
													#N/A
													#N/A
													#N/A
													#N/A
													#N/A
													#N/A
													#N/A
													#N/A
													#N/A
													#N/A
													#N/A
													#N/A
													#N/A
													#N/A
													#N/A
													#N/A
													#N/A
													#N/A
													#N/A
													#N/A
													#N/A
													#N/A
													#N/A
													#N/A
													#N/A
													#N/A
													#N/A
													#N/A
													#N/A
													#N/A
													#N/A
													#N/A
													#N/A
													#N/A
													#N/A
													#N/A
													#N/A
													#N/A
													#N/A
													#N/A
													#N/A
													#N/A
													#N/A
													#N/A
													#N/A
													#N/A
													#N/A
													#N/A
													#N/A
													#N/A
													#N/A
													#N/A
													#N/A
													#N/A
													#N/A
													#N/A
													#N/A
													#N/A
													#N/A
													#N/A
													#N/A
													#N/A
													#N/A
													#N/A
													#N/A
													#N/A
													#N/A
													#N/A
													#N/A
													#N/A
													#N/A
													#N/A
													#N/A
													#N/A
													#N/A
													#N/A
													#N/A
													#N/A
													#N/A
													#N/A
													#N/A
													#N/A
													#N/A
													#N/A
													#N/A
													#N/A
													#N/A
													#N/A
													#N/A
													#N/A
													#N/A
													#N/A
													#N/A
													#N/A
													#N/A
													#N/A
													#N/A
													#N/A
													#N/A
													#N/A
													#N/A
													#N/A
													#N/A
													#N/A
													#N/A
													#N/A
													#N/A
													#N/A
													#N/A
													#N/A
													#N/A
													#N/A
													#N/A
													#N/A
													#N/A
													#N/A
													#N/A
													#N/A
													#N/A
													#N/A
													#N/A
													#N/A
													#N/A
													#N/A
													#N/A
													#N/A
													#N/A
													#N/A
													#N/A
													#N/A
													#N/A
													#N/A
													#N/A
													#N/A
													#N/A
													#N/A
													#N/A
													#N/A
													#N/A
													#N/A
													#N/A
													#N/A
													#N/A
													#N/A
													#N/A
													#N/A
													#N/A
													#N/A
													#N/A
													#N/A
													#N/A
													#N/A
													#N/A
													#N/A
													#N/A
													#N/A
													#N/A
													#N/A
													#N/A
													#N/A
													#N/A
													#N/A
													#N/A
													#N/A
													#N/A
													#N/A
													#N/A
													#N/A
													#N/A
													#N/A
													#N/A
													#N/A
													#N/A
													#N/A
													#N/A
													#N/A
													#N/A
													#N/A
													#N/A
													#N/A
													#N/A
													#N/A
													#N/A
													#N/A
													#N/A
													#N/A
													#N/A
													#N/A
													#N/A
													#N/A
													#N/A
													#N/A
													#N/A
													#N/A
													#N/A
													#N/A
													#N/A
													#N/A
													#N/A
													#N/A
													#N/A
													#N/A
													#N/A
													#N/A
													#N/A
													#N/A
													#N/A
													#N/A
													#N/A
													#N/A
													#N/A
													#N/A
													#N/A
													#N/A
													#N/A
													#N/A
													#N/A
													#N/A
													#N/A
													#N/A
													#N/A
													#N/A
													#N/A
													#N/A
													#N/A
													#N/A
													#N/A
													#N/A
													#N/A
													#N/A
													#N/A
													#N/A
													#N/A
													#N/A
													#N/A
													#N/A
													#N/A
													#N/A
													#N/A
													#N/A
													#N/A
													#N/A
													#N/A
													#N/A
													#N/A
													#N/A
													#N/A
													#N/A
													#N/A
													#N/A
													#N/A
													#N/A
													#N/A
													#N/A
													#N/A
													#N/A
													#N/A
													#N/A
													#N/A
													#N/A
													#N/A
													#N/A
													#N/A
													#N/A
													#N/A
													#N/A
													#N/A
													#N/A
													#N/A
													#N/A
													#N/A
													#N/A
													#N/A
													#N/A
													#N/A
													#N/A
													#N/A
													#N/A
													#N/A
													#N/A
													#N/A
													#N/A
													#N/A
													#N/A
													#N/A
													#N/A
													#N/A
													#N/A
													#N/A
													#N/A
													#N/A
													#N/A
													#N/A
													#N/A
													#N/A
													#N/A
													#N/A
													#N/A
													#N/A
													#N/A
													#N/A
													#N/A
													#N/A
													#N/A
													#N/A
													#N/A
													#N/A
													#N/A
													#N/A
													#N/A
													#N/A
													#N/A
													#N/A
													#N/A
													#N/A
													#N/A
													#N/A
													#N/A
													#N/A
													#N/A
													#N/A
													#N/A
													#N/A
													#N/A
													#N/A
													#N/A
													#N/A
													#N/A
													#N/A
													#N/A
													#N/A
													#N/A
													#N/A
													#N/A
													#N/A
													#N/A
													#N/A
													#N/A
													#N/A
													#N/A
													#N/A
													#N/A
													#N/A
													#N/A
													#N/A
													#N/A
													#N/A
													#N/A
													#N/A
													#N/A
													#N/A
													#N/A
													#N/A
													#N/A
													#N/A
													#N/A
													#N/A
													#N/A
													#N/A
													#N/A
													#N/A
													#N/A
													#N/A
													#N/A
													#N/A
													#N/A
													#N/A
													#N/A
													#N/A
													#N/A
													#N/A
													#N/A
													#N/A
													#N/A
													#N/A
													#N/A
													#N/A
													#N/A
													#N/A
													#N/A
													#N/A
													#N/A
													#N/A
													#N/A
													#N/A
													#N/A
													#N/A
													#N/A
													#N/A
													#N/A
													#N/A
													#N/A
													#N/A
													#N/A
													#N/A
													#N/A
													#N/A
													#N/A
													#N/A
													#N/A
													#N/A
													#N/A
													#N/A
													#N/A
													#N/A
													#N/A
													#N/A
													#N/A
													#N/A
													#N/A
													#N/A
													#N/A
													#N/A
													#N/A
													#N/A
													#N/A
													#N/A
													#N/A
													#N/A
													#N/A
													#N/A
													#N/A
													#N/A
													#N/A
													#N/A
													#N/A
													#N/A
													#N/A
													#N/A
													#N/A
													#N/A
													#N/A
													#N/A
													#N/A
													#N/A
													#N/A
													#N/A
													#N/A
													#N/A
													#N/A
													#N/A
													#N/A
													#N/A
													#N/A
													#N/A
													#N/A
													#N/A
													#N/A
													#N/A
													#N/A
													#N/A
													#N/A
													#N/A
													#N/A
													#N/A
													#N/A
													#N/A
													#N/A
													#N/A
													#N/A
													#N/A
													#N/A
													#N/A
													#N/A
													#N/A
													#N/A
													#N/A
													#N/A
													#N/A
													#N/A
													#N/A
													#N/A
													#N/A
													#N/A
													#N/A
													#N/A
													#N/A
													#N/A
													#N/A
													#N/A
													#N/A
													#N/A
													#N/A
													#N/A
													#N/A
													#N/A
													#N/A
													#N/A
													#N/A
													#N/A
													#N/A
													#N/A
													#N/A
													#N/A
													#N/A
													#N/A
													#N/A
													#N/A
													#N/A
													#N/A
													#N/A
													#N/A
													#N/A
													#N/A
													#N/A
													#N/A
													#N/A
													#N/A
													#N/A
													#N/A
													#N/A
													#N/A
													#N/A
													#N/A
													#N/A
													#N/A
													#N/A
													#N/A
													#N/A
													#N/A
													#N/A
													#N/A
													#N/A
													#N/A
													#N/A
													#N/A
													#N/A
													#N/A
													#N/A
													#N/A
													#N/A
													#N/A
													#N/A
													#N/A
													#N/A
													#N/A
													#N/A
													#N/A
													#N/A
													#N/A
													#N/A
													#N/A
													#N/A
													#N/A
													#N/A
													#N/A
													#N/A
													#N/A
													#N/A
													#N/A
													#N/A
													#N/A
													#N/A
													#N/A
													#N/A
													#N/A
													#N/A
													#N/A
													#N/A
													#N/A
													#N/A
													#N/A
													#N/A
													#N/A
													#N/A
													#N/A
													#N/A
													#N/A
													#N/A
													#N/A
													#N/A
													#N/A
													#N/A
													#N/A
													#N/A
													#N/A
													#N/A
													#N/A
													#N/A
													#N/A
													#N/A
													#N/A
													#N/A
													#N/A
													#N/A
													#N/A
													#N/A
													#N/A
													#N/A
													#N/A
													#N/A
													#N/A
													#N/A
													#N/A
													#N/A
													#N/A
													#N/A
													#N/A
													#N/A
													#N/A
													#N/A
													#N/A
													#N/A
													#N/A
													#N/A
													#N/A
													#N/A
													#N/A
													#N/A
													#N/A
													#N/A
													#N/A
													#N/A
													#N/A
													#N/A
													#N/A
													#N/A
													#N/A
													#N/A
													#N/A
													#N/A
													#N/A
													#N/A
													#N/A
													#N/A
													#N/A
													#N/A
													#N/A
													#N/A
													#N/A
													#N/A
													#N/A
													#N/A
													#N/A
													#N/A
													#N/A
													#N/A
													#N/A
													#N/A
													#N/A
													#N/A
													#N/A
													#N/A
													#N/A
													#N/A
													#N/A
													#N/A
													#N/A
													#N/A
													#N/A
													#N/A
													#N/A
													#N/A
													#N/A
													#N/A
													#N/A
													#N/A
													#N/A
													#N/A
													#N/A
													#N/A
													#N/A
													#N/A
													#N/A
													#N/A
													#N/A
													#N/A
													#N/A
													#N/A
													#N/A
													#N/A
													#N/A
													#N/A
													#N/A
													#N/A
													#N/A
													#N/A
													#N/A
													#N/A
													#N/A
													#N/A
													#N/A
													#N/A
													#N/A
													#N/A
													#N/A
													#N/A
													#N/A
													#N/A
													#N/A
													#N/A
													#N/A
													#N/A
													#N/A
													#N/A
													#N/A
													#N/A
													#N/A
													#N/A
													#N/A
													#N/A
													#N/A
													#N/A
													#N/A
													#N/A
													#N/A
													#N/A
													#N/A
													#N/A
													#N/A
													#N/A
													#N/A
													#N/A
													#N/A
													#N/A
													#N/A
													#N/A
													#N/A
													#N/A
													#N/A
													#N/A
													#N/A
													#N/A
													#N/A
													#N/A
													#N/A
													#N/A
													#N/A
													#N/A
													#N/A
													#N/A
													#N/A
													#N/A
													#N/A
													#N/A
													#N/A
													#N/A
													#N/A
													#N/A
													#N/A
													#N/A
													#N/A
													#N/A
													#N/A
													#N/A
													#N/A
													#N/A
													#N/A
													#N/A
													#N/A
													#N/A
													#N/A
													#N/A
													#N/A
													#N/A
													#N/A
													#N/A
													#N/A
													#N/A
													#N/A
													#N/A
													#N/A
													#N/A
													#N/A
													#N/A
													#N/A
													#N/A
													#N/A
													#N/A
													#N/A
													#N/A
													#N/A
													#N/A
													#N/A
													#N/A
													#N/A
													#N/A
													#N/A
													#N/A
													#N/A
													#N/A
													#N/A
													#N/A
													#N/A
													#N/A
													#N/A
													#N/A
													#N/A
													#N/A
													#N/A
													#N/A
													#N/A
													#N/A
													#N/A
													#N/A
													#N/A
													#N/A
													#N/A
													#N/A
													#N/A
													#N/A
													#N/A
													#N/A
													#N/A
													#N/A
													#N/A
													#N/A
													#N/A
													#N/A
													#N/A
													#N/A
													#N/A
													#N/A
													#N/A
													#N/A
													#N/A
													#N/A
													#N/A
													#N/A
													#N/A
													#N/A
													#N/A
													#N/A
													#N/A
													#N/A
													#N/A
													#N/A
													#N/A
													#N/A
													#N/A
													#N/A
													#N/A
													#N/A
													#N/A
													#N/A
													#N/A
													#N/A
													#N/A
													#N/A
													#N/A
													#N/A
													#N/A
													#N/A
													#N/A
													#N/A
													#N/A
													#N/A
													#N/A
													#N/A
													#N/A
													#N/A
													#N/A
													#N/A
													#N/A
													#N/A
													#N/A
													#N/A
													#N/A
													#N/A
													#N/A
													#N/A
													#N/A
													#N/A
													#N/A
													#N/A
													#N/A
													#N/A
													#N/A
													#N/A
													#N/A
													#N/A
													#N/A
													#N/A
													#N/A
													#N/A
													#N/A
													#N/A
													#N/A
													#N/A
													#N/A
													#N/A
													#N/A
													#N/A
													#N/A
													#N/A
													#N/A
													#N/A
													#N/A
													#N/A
													#N/A
													#N/A
													#N/A
													#N/A
													#N/A
													#N/A
													#N/A
													#N/A
													#N/A
													#N/A
													#N/A
													#N/A
													#N/A
													#N/A
													#N/A
													#N/A
													#N/A
													#N/A
													#N/A
													#N/A
													#N/A
													#N/A
													#N/A
													#N/A
													#N/A
													#N/A
													#N/A
													#N/A
													#N/A
													#N/A
													#N/A
													#N/A
													#N/A
													#N/A
													#N/A
													#N/A
													#N/A
													#N/A
													#N/A
													#N/A
													#N/A
													#N/A
													#N/A
													#N/A
													#N/A
													#N/A
													#N/A
													#N/A
													#N/A
													#N/A
													#N/A
													#N/A
													#N/A
													#N/A
													#N/A
													#N/A
													#N/A
													#N/A
													#N/A
													#N/A
													#N/A
													#N/A
													#N/A
													#N/A
													#N/A
													#N/A
													#N/A
													#N/A
													#N/A
													#N/A
													#N/A
													#N/A
													#N/A
													#N/A
													#N/A
													#N/A
													#N/A
													#N/A
													#N/A
													#N/A
													#N/A
													#N/A
													#N/A
													#N/A
													#N/A
													#N/A
													#N/A
													#N/A
													#N/A
													#N/A
													#N/A
													#N/A
													#N/A
													#N/A
													#N/A
													#N/A
													#N/A
													#N/A
													#N/A
													#N/A
													#N/A
													#N/A
													#N/A
													#N/A
													#N/A
													#N/A
													#N/A
													#N/A
													#N/A
													#N/A
													#N/A
													#N/A
													#N/A
													#N/A
													#N/A
													#N/A
													#N/A
													#N/A
													#N/A
													#N/A
													#N/A
													#N/A
													#N/A
													#N/A
													#N/A
													#N/A
													#N/A
													#N/A
													#N/A
													#N/A
													#N/A
													#N/A
													#N/A
													#N/A
													#N/A
													#N/A
													#N/A
													#N/A
													#N/A
													#N/A
													#N/A
													#N/A
													#N/A
													#N/A
													#N/A
													#N/A
													#N/A
													#N/A
													#N/A
													#N/A
													#N/A
													#N/A
													#N/A
													#N/A
													#N/A
													#N/A
													#N/A
													#N/A
													#N/A
													#N/A
													#N/A
													#N/A
													#N/A
													#N/A
													#N/A
													#N/A
													#N/A
													#N/A
													#N/A
													#N/A
													#N/A
													#N/A
													#N/A
													#N/A
													#N/A
													#N/A
													#N/A
													#N/A
													#N/A
													#N/A
													#N/A
													#N/A
													#N/A
													#N/A
													#N/A
													#N/A
													#N/A
													#N/A
													#N/A
													#N/A
													#N/A
													#N/A
													#N/A
													#N/A
													#N/A
													#N/A
													#N/A
													#N/A
													#N/A
													#N/A
													#N/A
													#N/A
													#N/A
													#N/A
													#N/A
													#N/A
													#N/A
													#N/A
													#N/A
													#N/A
													#N/A
													#N/A
													#N/A
													#N/A
													#N/A
													#N/A
													#N/A
													#N/A
													#N/A
													#N/A
													#N/A
													#N/A
													#N/A
													#N/A
													#N/A
													#N/A
													#N/A
													#N/A
													#N/A
													#N/A
													#N/A
													#N/A
													#N/A
													#N/A
													#N/A
													#N/A
													#N/A
													#N/A
													#N/A
													#N/A
													#N/A
													#N/A
													#N/A
													#N/A
													#N/A
													#N/A
													#N/A
													#N/A
													#N/A
													#N/A
													#N/A
													#N/A
													#N/A
													#N/A
													#N/A
													#N/A
													#N/A
													#N/A
													#N/A
													#N/A
													#N/A
													#N/A
													#N/A
													#N/A
													#N/A
													#N/A
													#N/A
													#N/A
													#N/A
													#N/A
													#N/A
													#N/A
													#N/A
													#N/A
													#N/A
													#N/A
													#N/A
													#N/A
													#N/A
													#N/A
													#N/A
													#N/A
													#N/A
													#N/A
													#N/A
													#N/A
													#N/A
													#N/A
													#N/A
													#N/A
													#N/A
													#N/A
													#N/A
													#N/A
													#N/A
													#N/A
													#N/A
													#N/A
													#N/A
													#N/A
													#N/A
													#N/A
													#N/A
													#N/A
													#N/A
													#N/A
													#N/A
													#N/A
													#N/A
													#N/A
													#N/A
													#N/A
													#N/A
													#N/A
													#N/A
													#N/A
													#N/A
													#N/A
													#N/A
													#N/A
													#N/A
													#N/A
													#N/A
													#N/A
													#N/A
													#N/A
													#N/A
													#N/A
													#N/A
													#N/A
													#N/A
													#N/A
													#N/A
													#N/A
													#N/A
													#N/A
													#N/A
													#N/A
													#N/A
													#N/A
													#N/A
													#N/A
													#N/A
													#N/A
													#N/A
													#N/A
													#N/A
													#N/A
													#N/A
													#N/A
													#N/A
													#N/A
													#N/A
													#N/A
													#N/A
													#N/A
													#N/A
													#N/A
													#N/A
													#N/A
													#N/A
													#N/A
													#N/A
													#N/A
													#N/A
													#N/A
													#N/A
													#N/A
													#N/A
													#N/A
													#N/A
													#N/A
													#N/A
													#N/A
													#N/A
													#N/A
													#N/A
													#N/A
													#N/A
													#N/A
													#N/A
													#N/A
													#N/A
													#N/A
													#N/A
													#N/A
													#N/A
													#N/A
													#N/A
													#N/A
													#N/A
													#N/A
													#N/A
													#N/A
													#N/A
													#N/A
													#N/A
													#N/A
													#N/A
													#N/A
													#N/A
													#N/A
													#N/A
													#N/A
													#N/A
													#N/A
													#N/A
													#N/A
													#N/A
													#N/A
													#N/A
													#N/A
													#N/A
													#N/A
													#N/A
													#N/A
													#N/A
													#N/A
													#N/A
													#N/A
													#N/A
													#N/A
													#N/A
													#N/A
													#N/A
													#N/A
													#N/A
													#N/A
													#N/A
													#N/A
													#N/A
													#N/A
													#N/A
													#N/A
													#N/A
													#N/A
													#N/A
													#N/A
													#N/A
													#N/A
													#N/A
													#N/A
													#N/A
													#N/A
													#N/A
													#N/A
													#N/A
													#N/A
													#N/A
													#N/A
													#N/A
													#N/A
													#N/A
													#N/A
													#N/A
													#N/A
													#N/A
													#N/A
													#N/A
													#N/A
													#N/A
													#N/A
													#N/A
													#N/A
													#N/A
													#N/A
													#N/A
													#N/A
													#N/A
													#N/A
													#N/A
													#N/A
													#N/A
													#N/A
													#N/A
													#N/A
													#N/A
													#N/A
													#N/A
													#N/A
													#N/A
													#N/A
													#N/A
													#N/A
													#N/A
													#N/A
													#N/A
													#N/A
													#N/A
													#N/A
													#N/A
													#N/A
													#N/A
													#N/A
													#N/A
													#N/A
													#N/A
													#N/A
													#N/A
													#N/A
													#N/A
													#N/A
													#N/A
													#N/A
													#N/A
													#N/A
													#N/A
													#N/A
													#N/A
													#N/A
													#N/A
													#N/A
													#N/A
													#N/A
													#N/A
													#N/A
													#N/A
													#N/A
													#N/A
													#N/A
													#N/A
													#N/A
													#N/A
													#N/A
													#N/A
													#N/A
													#N/A
													#N/A
													#N/A
													#N/A
													#N/A
													#N/A
													#N/A
													#N/A
													#N/A
													#N/A
													#N/A
													#N/A
													#N/A
													#N/A
													#N/A
													#N/A
													#N/A
													#N/A
													#N/A
													#N/A
													#N/A
													#N/A
													#N/A
													#N/A
													#N/A
													#N/A
													#N/A
													#N/A
													#N/A
													#N/A
													#N/A
													#N/A
													#N/A
													#N/A
													#N/A
													#N/A
													#N/A
													#N/A
													#N/A
													#N/A
													#N/A
													#N/A
													#N/A
													#N/A
													#N/A
													#N/A
													#N/A
													#N/A
													#N/A
													#N/A
													#N/A
													#N/A
													#N/A
													#N/A
													#N/A
													#N/A
													#N/A
													#N/A
													#N/A
													#N/A
													#N/A
													#N/A
													#N/A
													#N/A
													#N/A
													#N/A
													#N/A
													#N/A
													#N/A
													#N/A
													#N/A
													#N/A
													#N/A
													#N/A
													#N/A
													#N/A
													#N/A
													#N/A
													#N/A
													#N/A
													#N/A
													#N/A
													#N/A
													#N/A
													#N/A
													#N/A
													#N/A
													#N/A
													#N/A
													#N/A
													#N/A
													#N/A
													#N/A
													#N/A
													#N/A
													#N/A
													#N/A
													#N/A
													#N/A
													#N/A
													#N/A
													#N/A
													#N/A
													#N/A
													#N/A
													#N/A
													#N/A
													#N/A
													#N/A
													#N/A
													#N/A
													#N/A
													#N/A
													#N/A
													#N/A
													#N/A
													#N/A
													#N/A
													#N/A
													#N/A
													#N/A
													#N/A
													#N/A
													#N/A
													#N/A
													#N/A
													#N/A
													#N/A
													#N/A
													#N/A
													#N/A
													#N/A
													#N/A
													#N/A
													#N/A
													#N/A
													#N/A
													#N/A
													#N/A
													#N/A
													#N/A
													#N/A
													#N/A
													#N/A
													#N/A
													#N/A
													#N/A
													#N/A
													#N/A
													#N/A
													#N/A
													#N/A
													#N/A
													#N/A
													#N/A
													#N/A
													#N/A
													#N/A
													#N/A
													#N/A
													#N/A
													#N/A
													#N/A
													#N/A
													#N/A
													#N/A
													#N/A
													#N/A
													#N/A
													#N/A
													#N/A
													#N/A
													#N/A
													#N/A
													#N/A
													#N/A
													#N/A
													#N/A
													#N/A
													#N/A
													#N/A
													#N/A
													#N/A
													#N/A
													#N/A
													#N/A
													#N/A
													#N/A
													#N/A
													#N/A
													#N/A
													#N/A
													#N/A
													#N/A
													#N/A
													#N/A
													#N/A
													#N/A
													#N/A
													#N/A
													#N/A
													#N/A
													#N/A
													#N/A
													#N/A
													#N/A
													#N/A
													#N/A
													#N/A
													#N/A
													#N/A
													#N/A
													#N/A
													#N/A
													#N/A
													#N/A
													#N/A
													#N/A
													#N/A
													#N/A
													#N/A
													#N/A
													#N/A
													#N/A
													#N/A
													#N/A
													#N/A
													#N/A
													#N/A
													#N/A
													#N/A
													#N/A
													#N/A
													#N/A
													#N/A
													#N/A
													#N/A
													#N/A
													#N/A
													#N/A
													#N/A
													#N/A
													#N/A
													#N/A
													#N/A
													#N/A
													#N/A
													#N/A
													#N/A
													#N/A
													#N/A
													#N/A
													#N/A
													#N/A
													#N/A
													#N/A
													#N/A
													#N/A
													#N/A
													#N/A
													#N/A
													#N/A
													#N/A
													#N/A
													#N/A
													#N/A
													#N/A
													#N/A
													#N/A
													#N/A
													#N/A
													#N/A
													#N/A
													#N/A
													#N/A
													#N/A
													#N/A
													#N/A
													#N/A
													#N/A
													#N/A
													#N/A
													#N/A
													#N/A
													#N/A
													#N/A
													#N/A
													#N/A
													#N/A
													#N/A
													#N/A
													#N/A
													#N/A
													#N/A
													#N/A
													#N/A
													#N/A
													#N/A
													#N/A
													#N/A
													#N/A
													#N/A
													#N/A
													#N/A
													#N/A
													#N/A
													#N/A
													#N/A
													#N/A
													#N/A
													#N/A
													#N/A
													#N/A
													#N/A
													#N/A
													#N/A
													#N/A
													#N/A
													#N/A
													#N/A
													#N/A
													#N/A
													#N/A
													#N/A
													#N/A
													#N/A
													#N/A
													#N/A
													#N/A
													#N/A
													#N/A
													#N/A
													#N/A
													#N/A
													#N/A
													#N/A
													#N/A
													#N/A
													#N/A
													#N/A
													#N/A
													#N/A
													#N/A
													#N/A
													#N/A
													#N/A
													#N/A
													#N/A
													#N/A
													#N/A
													#N/A
													#N/A
													#N/A
													#N/A
													#N/A
													#N/A
													#N/A
													#N/A
													#N/A
													#N/A
													#N/A
													#N/A
													#N/A
													#N/A
													#N/A
													#N/A
													#N/A
													#N/A
													#N/A
													#N/A
													#N/A
													#N/A
													#N/A
													#N/A
													#N/A
													#N/A
													#N/A
													#N/A
													#N/A
													#N/A
													#N/A
													#N/A
													#N/A
													#N/A
													#N/A
													#N/A
													#N/A
													#N/A
													#N/A
													#N/A
													#N/A
													#N/A
													#N/A
													#N/A
													#N/A
													#N/A
													#N/A
													#N/A
													#N/A
													#N/A
													#N/A
													#N/A
													#N/A
													#N/A
													#N/A
													#N/A
													#N/A
													#N/A
													#N/A
													#N/A
													#N/A
													#N/A
													#N/A
													#N/A
													#N/A
													#N/A
													#N/A
													#N/A
													#N/A
													#N/A
													#N/A
													#N/A
													#N/A
													#N/A
													#N/A
													#N/A
													#N/A
													#N/A
													#N/A
													#N/A
													#N/A
													#N/A
													#N/A
													#N/A
													#N/A
													#N/A
													#N/A
													#N/A
													#N/A
													#N/A
													#N/A
													#N/A
													#N/A
													#N/A
													#N/A
													#N/A
													#N/A
													#N/A
													#N/A
													#N/A
													#N/A
													#N/A
													#N/A
													#N/A
													#N/A
													#N/A
													#N/A
													#N/A
													#N/A
													#N/A
													#N/A
													#N/A
													#N/A
													#N/A
													#N/A
													#N/A
													#N/A
													#N/A
													#N/A
													#N/A
													#N/A
													#N/A
													#N/A
													#N/A
													#N/A
													#N/A
													#N/A
													#N/A
													#N/A
													#N/A
													#N/A
													#N/A
													#N/A
													#N/A
													#N/A
													#N/A
													#N/A
													#N/A
													#N/A
													#N/A
													#N/A
													#N/A
													#N/A
													#N/A
													#N/A
													#N/A
													#N/A
													#N/A
													#N/A
													#N/A
													#N/A
													#N/A
													#N/A
													#N/A
													#N/A
													#N/A
													#N/A
													#N/A
													#N/A
													#N/A
													#N/A
													#N/A
													#N/A
													#N/A
[truncated: 1,948 more rows]

## Sheet:  Sapio 2016_hPNS 
Sapio et al., 2016 (Fig 8; proteins strongly enriched in CMT)	PNS-enriched matches; 7 proteins					PNS-proteome matches; 27 proteins
	Entry	Protein names	Gene names			Entry	Protein names	Gene names
	O55103	Periaxin	Prx			O08788	Dynactin subunit 1 (150 kDa dynein-associated polypeptide) (DAP-150) (DP-150) (p150-glued)	Dctn1
	P27573	Myelin protein P0 (Myelin peripheral protein) (MPP) (Myelin protein zero)	Mpz P0			O55103	Periaxin	Prx
	P42925	Peroxisomal membrane protein 2 (22 kDa peroxisomal membrane protein)	Pxmp2 Pmp22			P04925	Major prion protein (PrP) (PrP27-30) (PrP33-35C) (CD antigen CD230)	Prnp Prn-p Prp
	Q6QIY3	Sodium channel protein type 10 subunit alpha (Peripheral nerve sodium channel 3) (PN3) (Sensory neuron sodium channel) (Sodium channel protein type X subunit alpha) (Voltage-gated sodium channel subunit alpha Nav1.8)	Scn10a Sns			P08551	Neurofilament light polypeptide (NF-L) (68 kDa neurofilament protein) (Neurofilament triplet L protein)	Nefl Nf68 Nfl
	Q704Y3	Transient receptor potential cation channel subfamily V member 1 (TrpV1) (Osm-9-like TRP channel 1) (OTRPC1) (Vanilloid receptor 1)	Trpv1			P27573	Myelin protein P0 (Myelin peripheral protein) (MPP) (Myelin protein zero)	Mpz P0
	Q9R053	Sodium channel protein type 11 subunit alpha (NaN) (Sensory neuron sodium channel 2) (Sodium channel protein type XI subunit alpha) (Voltage-gated sodium channel subunit alpha Nav1.9)	Scn11a Nan Nat Sns2			P29387	Guanine nucleotide-binding protein subunit beta-4 (Transducin beta chain 4)	Gnb4
	Q9Z2E9	Seipin (Bernardinelli-Seip congenital lipodystrophy type 2 protein homolog)	Bscl2 Gng3lg MNCb-2630			P33173	Kinesin-like protein KIF1A (Axonal transporter of synaptic vesicles)	Kif1a Atsv Kif1
						P33175	Kinesin heavy chain isoform 5A (Kinesin heavy chain neuron-specific 1) (Neuronal kinesin heavy chain) (NKHC)	Kif5a Kiaa4086 Kif5 Nkhc1
						P42925	Peroxisomal membrane protein 2 (22 kDa peroxisomal membrane protein)	Pxmp2 Pmp22
						P51150	Ras-related protein Rab-7a	Rab7a Rab7
						P70349	Histidine triad nucleotide-binding protein 1 (EC 3.-.-.-) (Adenosine 5'-monophosphoramidase) (Protein kinase C inhibitor 1) (Protein kinase C-interacting protein 1) (PKCI-1)	Hint1 Hint Pkci Pkci1 Prkcnh1
						Q0GNC1	Inverted formin-2	Inf2
						Q61035	Histidine--tRNA ligase, cytoplasmic (EC 6.1.1.21) (Histidyl-tRNA synthetase) (HisRS)	Hars
						Q62433	Protein NDRG1 (N-myc downstream-regulated gene 1 protein) (Protein Ndr1)	Ndrg1 Ndr1 Ndrl Tdd5
						Q6QIY3	Sodium channel protein type 10 subunit alpha (Peripheral nerve sodium channel 3) (PN3) (Sensory neuron sodium channel) (Sodium channel protein type X subunit alpha) (Voltage-gated sodium channel subunit alpha Nav1.8)	Scn10a Sns
						Q704Y3	Transient receptor potential cation channel subfamily V member 1 (TrpV1) (Osm-9-like TRP channel 1) (OTRPC1) (Vanilloid receptor 1)	Trpv1
						Q80ZI6	E3 ubiquitin-protein ligase LRSAM1 (EC 2.3.2.27) (Leucine-rich repeat and sterile alpha motif-containing protein 1) (RING-type E3 ubiquitin transferase LRSAM1) (Tsg101-associated ligase)	Lrsam1
						Q8BGH4	Receptor expression-enhancing protein 1	Reep1 D6Ertd253e
						Q8BGQ7	Alanine--tRNA ligase, cytoplasmic (EC 6.1.1.7) (Alanyl-tRNA synthetase) (AlaRS)	Aars
						Q8BH66	Atlastin-1 (EC 3.6.5.-) (Spastic paraplegia 3A homolog)	Atl1 Spg3a
						Q91WQ3	Tyrosine--tRNA ligase, cytoplasmic (EC 6.1.1.1) (Tyrosyl-tRNA synthetase) (TyrRS) [Cleaved into: Tyrosine--tRNA ligase, cytoplasmic, N-terminally processed]	Yars
						Q922H2	[Pyruvate dehydrogenase (acetyl-transferring)] kinase isozyme 3, mitochondrial (EC 2.7.11.2) (Pyruvate dehydrogenase kinase isoform 3)	Pdk3
						Q9CZD3	Glycine--tRNA ligase (EC 3.6.1.17) (EC 6.1.1.14) (Diadenosine tetraphosphate synthetase) (AP-4-A synthetase) (Glycyl-tRNA synthetase) (GlyRS)	Gars
						Q9JHU4	Cytoplasmic dynein 1 heavy chain 1 (Cytoplasmic dynein heavy chain 1) (Dynein heavy chain, cytosolic)	Dync1h1 Dhc1 Dnch1 Dnchc1 Dyhc
						Q9R053	Sodium channel protein type 11 subunit alpha (NaN) (Sensory neuron sodium channel 2) (Sodium channel protein type XI subunit alpha) (Voltage-gated sodium channel subunit alpha Nav1.9)	Scn11a Nan Nat Sns2
						Q9Z2D1	Myotubularin-related protein 2 (Phosphatidylinositol-3,5-bisphosphate 3-phosphatase) (EC 3.1.3.95) (Phosphatidylinositol-3-phosphate phosphatase) (EC 3.1.3.64)	Mtmr2
						Q9Z2E9	Seipin (Bernardinelli-Seip congenital lipodystrophy type 2 protein homolog)	Bscl2 Gng3lg MNCb-2630

## Sheet: Ray 2018_hDRG conserved
Ray et al, 2018 (DRG-enriched in Mouse and Human; Table 2)	DRG proteome matches; 30 proteins				DRG-enriched matches; 17 proteins				PNS-enriched matches, 20 proteins
	Matches	Protein name	Gene names		Matches	Protein name	Gene name		Matches	Protein name	Gene name
	Q9Z0W1	Tumor necrosis factor receptor superfamily member 16 (Low affinity neurotrophin receptor p75NTR) (Low-affinity nerve growth factor receptor) (NGF receptor) (CD antigen CD271)	Ngfr Tnfrsf16		O55103	Periaxin	Prx		O55103	Periaxin	Prx
	Q9Z0F7	Gamma-synuclein (Persyn)	Sncg Persyn		P27573	Myelin protein P0 (Myelin peripheral protein) (MPP) (Myelin protein zero)	Mpz P0		P27573	Myelin protein P0 (Myelin peripheral protein) (MPP) (Myelin protein zero)	Mpz P0
	Q9WTQ5	A-kinase anchor protein 12 (AKAP-12) (Germ cell lineage protein gercelin) (Src-suppressed C kinase substrate) (SSeCKS)	Akap12 Gag12 Ssecks		P35546	Proto-oncogene tyrosine-protein kinase receptor Ret (EC 2.7.10.1) (Proto-oncogene c-Ret) [Cleaved into: Soluble RET kinase fragment; Extracellular cell-membrane anchored RET cadherin 120 kDa fragment]	Ret		P35546	Proto-oncogene tyrosine-protein kinase receptor Ret (EC 2.7.10.1) (Proto-oncogene c-Ret) [Cleaved into: Soluble RET kinase fragment; Extracellular cell-membrane anchored RET cadherin 120 kDa fragment]	Ret
	Q9R0P9	Ubiquitin carboxyl-terminal hydrolase isozyme L1 (UCH-L1) (EC 3.4.19.12) (EC 6.-.-.-) (Neuron cytoplasmic protein 9.5) (PGP 9.5) (PGP9.5) (Ubiquitin thioesterase L1)	Uchl1		P51642	Ciliary neurotrophic factor (CNTF)	Cntf		P51642	Ciliary neurotrophic factor (CNTF)	Cntf
	Q9R053	Sodium channel protein type 11 subunit alpha (NaN) (Sensory neuron sodium channel 2) (Sodium channel protein type XI subunit alpha) (Voltage-gated sodium channel subunit alpha Nav1.9)	Scn11a Nan Nat Sns2		Q3UR32	P2X purinoceptor 3 (P2X3) (ATP receptor) (Purinergic receptor)	P2rx3		P70160	Calcitonin	Calca Calc
	Q9ET38	Claudin-19	Cldn19		Q6QIY3	Sodium channel protein type 10 subunit alpha (Peripheral nerve sodium channel 3) (PN3) (Sensory neuron sodium channel) (Sodium channel protein type X subunit alpha) (Voltage-gated sodium channel subunit alpha Nav1.8)	Scn10a Sns		Q3UR32	P2X purinoceptor 3 (P2X3) (ATP receptor) (Purinergic receptor)	P2rx3
	Q9ERD7	Tubulin beta-3 chain	Tubb3		Q704Y3	Transient receptor potential cation channel subfamily V member 1 (TrpV1) (Osm-9-like TRP channel 1) (OTRPC1) (Vanilloid receptor 1)	Trpv1		Q6QIY3	Sodium channel protein type 10 subunit alpha (Peripheral nerve sodium channel 3) (PN3) (Sensory neuron sodium channel) (Sodium channel protein type X subunit alpha) (Voltage-gated sodium channel subunit alpha Nav1.8)	Scn10a Sns
	Q9DBX3	Sushi domain-containing protein 2	Susd2		Q80WG7	E3 ubiquitin-protein ligase Trim36 (EC 2.3.2.27) (Acrosome RBCC protein) (Haprin) (RING-type E3 ubiquitin transferase TRIM36) (Tripartite motif-containing protein 36)	Trim36		Q704Y3	Transient receptor potential cation channel subfamily V member 1 (TrpV1) (Osm-9-like TRP channel 1) (OTRPC1) (Vanilloid receptor 1)	Trpv1
	Q9CRB6	Tubulin polymerization-promoting protein family member 3	Tppp3		Q8BFY0	Phosphoinositide-interacting protein	Pirt		Q80WG7	E3 ubiquitin-protein ligase Trim36 (EC 2.3.2.27) (Acrosome RBCC protein) (Haprin) (RING-type E3 ubiquitin transferase TRIM36) (Tripartite motif-containing protein 36)	Trim36
	Q99JA0	Calcitonin gene-related peptide 1 (Alpha-type CGRP) (Calcitonin gene-related peptide I) (CGRP-I)	Calca Calc		Q8C838	Tumor suppressor candidate 5 homolog (Dispanin subfamily B member 1) (DSPB1)	Tusc5		Q8BFY0	Phosphoinositide-interacting protein	Pirt
	Q8VC98	Pleckstrin homology domain-containing family A member 4 (PH domain-containing family A member 4) (Phosphoinositol 3-phosphate-binding protein 1) (PEPP-1)	Plekha4 Pepp1		Q8VC98	Pleckstrin homology domain-containing family A member 4 (PH domain-containing family A member 4) (Phosphoinositol 3-phosphate-binding protein 1) (PEPP-1)	Plekha4 Pepp1		Q8C838	Tumor suppressor candidate 5 homolog (Dispanin subfamily B member 1) (DSPB1)	Tusc5
	Q8R4V2	Dual specificity protein phosphatase 15 (EC 3.1.3.16) (EC 3.1.3.48) (Dual specificity protein phosphatase T-DSP10)	Dusp15		Q99JA0	Calcitonin gene-related peptide 1 (Alpha-type CGRP) (Calcitonin gene-related peptide I) (CGRP-I)	Calca Calc		Q8VC98	Pleckstrin homology domain-containing family A member 4 (PH domain-containing family A member 4) (Phosphoinositol 3-phosphate-binding protein 1) (PEPP-1)	Plekha4 Pepp1
	Q8C838	Tumor suppressor candidate 5 homolog (Dispanin subfamily B member 1) (DSPB1)	Tusc5		Q9DBX3	Sushi domain-containing protein 2	Susd2		Q99JA0	Calcitonin gene-related peptide 1 (Alpha-type CGRP) (Calcitonin gene-related peptide I) (CGRP-I)	Calca Calc
	Q8BFY0	Phosphoinositide-interacting protein	Pirt		Q9ET38	Claudin-19	Cldn19		Q99JS0	Noncompact myelin-associated protein (Myelin protein of 11 kDa) (MP11)	Ncmap
	Q80WG7	E3 ubiquitin-protein ligase Trim36 (EC 2.3.2.27) (Acrosome RBCC protein) (Haprin) (RING-type E3 ubiquitin transferase TRIM36) (Tripartite motif-containing protein 36)	Trim36		Q9R053	Sodium channel protein type 11 subunit alpha (NaN) (Sensory neuron sodium channel 2) (Sodium channel protein type XI subunit alpha) (Voltage-gated sodium channel subunit alpha Nav1.9)	Scn11a Nan Nat Sns2		Q9DBX3	Sushi domain-containing protein 2	Susd2
	Q704Y3	Transient receptor potential cation channel subfamily V member 1 (TrpV1) (Osm-9-like TRP channel 1) (OTRPC1) (Vanilloid receptor 1)	Trpv1		Q9Z0F7	Gamma-synuclein (Persyn)	Sncg Persyn		Q9ET38	Claudin-19	Cldn19
	Q6QIY3	Sodium channel protein type 10 subunit alpha (Peripheral nerve sodium channel 3) (PN3) (Sensory neuron sodium channel) (Sodium channel protein type X subunit alpha) (Voltage-gated sodium channel subunit alpha Nav1.8)	Scn10a Sns		Q9Z0W1	Tumor necrosis factor receptor superfamily member 16 (Low affinity neurotrophin receptor p75NTR) (Low-affinity nerve growth factor receptor) (NGF receptor) (CD antigen CD271)	Ngfr Tnfrsf16		Q9R053	Sodium channel protein type 11 subunit alpha (NaN) (Sensory neuron sodium channel 2) (Sodium channel protein type XI subunit alpha) (Voltage-gated sodium channel subunit alpha Nav1.9)	Scn11a Nan Nat Sns2
	Q52KR3	Protein prune homolog 2 (BNIP2 motif-containing molecule at the C-terminal region 1)	Prune2 Bmcc1 Kiaa0367						Q9WU66	Secreted frizzled-related protein 5 (sFRP-5)	Sfrp5
	Q3UR32	P2X purinoceptor 3 (P2X3) (ATP receptor) (Purinergic receptor)	P2rx3						Q9Z0F7	Gamma-synuclein (Persyn)	Sncg Persyn
	Q2UY11	Collagen alpha-1(XXVIII) chain	Col28a1 Col28						Q9Z0W1	Tumor necrosis factor receptor superfamily member 16 (Low affinity neurotrophin receptor p75NTR) (Low-affinity nerve growth factor receptor) (NGF receptor) (CD antigen CD271)	Ngfr Tnfrsf16
	P63216	Guanine nucleotide-binding protein G(I)/G(S)/G(O) subunit gamma-3	Gng3 Gngt3
	P55821	Stathmin-2 (Superior cervical ganglion-10 protein) (Protein SCG10)	Stmn2 Scg10 Scgn10 Stmb2
	P51642	Ciliary neurotrophic factor (CNTF)	Cntf
	P35546	Proto-oncogene tyrosine-protein kinase receptor Ret (EC 2.7.10.1) (Proto-oncogene c-Ret) [Cleaved into: Soluble RET kinase fragment; Extracellular cell-membrane anchored RET cadherin 120 kDa fragment]	Ret
	P27573	Myelin protein P0 (Myelin peripheral protein) (MPP) (Myelin protein zero)	Mpz P0
	P19246	Neurofilament heavy polypeptide (NF-H) (200 kDa neurofilament protein) (Neurofilament triplet H protein)	Nefh Kiaa0845 Nfh
	P15331	Peripherin	Prph Prph1
	O88398	Advillin (Actin-binding protein DOC6) (p92)	Avil Advil
	O55103	Periaxin	Prx
	B2RPU2	Pleckstrin homology domain-containing family D member 1 (PH domain-containing family D member 1)	Plekhd1
