# Supplementary material for: Region-Resolved Quantitative Proteome Profiling Reveals Molecular Dynamics Associated With Chronic Pain in the PNS and Spinal Cord
Source: Front Mol Neurosci. 2018 Aug 14;11:259. doi: 10.3389/fnmol.2018.00259 (PMC6103001; doi:10.3389/fnmol.2018.00259)
Supplement: Supplementary Table 8 — Proteins significantly regulated upon SNI within the PNS proteome, PNS-enriched proteome, SC proteome, and SC-enriched proteome. [file Table_8.XLSX]

## Sheet: Pain vs Sham
SC, DRG, and SN proteomes (Pain/Sham)			log2 (Pain/Sham)			N peptides			q-value (Benjamini Hochberg-corrected p-value)			Legend:			Significantly regulated (1 = q < 0.05)			Detected?				Protein counts
Protein names	Gene names	Uniprot ID	SC	DRG	SN	SC	DRG	SN	SC	DRG	SN	yellow higlights regulation based on one peptide			SC	DRG	SN	SC	DRG	SN			SC	DRG	SN
Purkinje cell protein 4-like protein 1 (PCP4-like protein 1)	Pcp4l1	Q6W8Q3	-0.352634	-0.189704	-1.94362	3	1	1	0.00490655	0.741577	0.0675917	q < 0.05			1	0	0	1	1	1		# detected	3584	3828	2939
Amine oxidase [flavin-containing] B (EC 1.4.3.4) (Monoamine oxidase type B) (MAO-B)	Maob	Q8BW75	0.224019	-0.426362	-0.647925	14	2	1	0.0112325	0.130582	0.0877084	NA = not detected			1	0	0	1	1	1		# regulated	53	715	1026
39S ribosomal protein L12, mitochondrial (L12mt) (MRP-L12)	Mrpl12 Rpml12	Q9DB15	-0.386182	-0.00751388	0.20522	3	2	1	0.103123	0.945656	0.506966				0	0	0	1	1	1		fraction of regulated	0.0147879	0.186782	0.349098
Purkinje cell protein 4 (Brain-specific antigen PCP-4) (Brain-specific polypeptide PEP-19)	Pcp4 Pep19	P63054	-0.775571	-0.877218	-1.14138	2	1	1	0.122142	0.388007	0.00779964				0	0	1	1	1	1
Protein S100-A9 (Calgranulin-B) (Leukocyte L1 complex heavy chain) (Migration inhibitory factor-related protein 14) (MRP-14) (p14) (S100 calcium-binding protein A9)	S100a9 Cagb Mrp14	P31725	-0.723604	-0.0489531	0.698055	3	4	1	0.123239	0.853033	0.459686				0	0	0	1	1	1
Protein lunapark (Protein ulnaless)	Lnp Kiaa1715 Uln	Q7TQ95	0.289295	-0.0232082	-0.112812	5	7	1	0.14799	0.742432	0.426835				0	0	0	1	1	1
Long-chain-fatty-acid--CoA ligase ACSBG1 (EC 6.2.1.3) (Acyl-CoA synthetase bubblegum family member 1) (mBG1) (Gonadotropin-regulated long chain acyl CoA synthetase) (GR-LACS) (Lipidosin)	Acsbg1 Kiaa0631 Lpd	Q99PU5	0.101678	-0.29482	0.0493692	33	25	1	0.171129	2.97109e-07	0.906426				0	1	0	1	1	1
Interleukin enhancer-binding factor 3	Ilf3	Q9Z1X4	0.235796	-0.0459782	1.12566	5	12	1	0.171501	0.609765	0.0253614				0	0	1	1	1	1
Vitamin K epoxide reductase complex subunit 1 (EC 1.17.4.4) (Vitamin K1 2,3-epoxide reductase subunit 1)	Vkorc1	Q9CRC0	0.437031	0.159472	0.154487	1	1	1	0.184398	0.620112	0.198486				0	0	0	1	1	1
Apolipoprotein A-II (Apo-AII) (ApoA-II) (Apolipoprotein A2) [Cleaved into: Proapolipoprotein A-II (ProapoA-II)]	Apoa2	P09813	-0.362867	0.426326	1.11024	1	2	1	0.202435	0.377682	0.062051				0	0	0	1	1	1
Enoyl-CoA delta isomerase 2, mitochondrial (EC 5.3.3.8) (Delta(3),delta(2)-enoyl-CoA isomerase) (D3,D2-enoyl-CoA isomerase) (Dodecenoyl-CoA isomerase) (Peroxisomal 3,2-trans-enoyl-CoA isomerase) (pECI)	Eci2 Peci	Q9WUR2	0.197064	0.0432232	-0.174281	5	6	1	0.202435	0.451566	0.319131				0	0	0	1	1	1
Potassium voltage-gated channel subfamily A member 2 (MK2) (Voltage-gated potassium channel subunit Kv1.2)	Kcna2	P63141	0.147687	-0.491875	-0.984106	5	5	1	0.218722	0.00017952	0.143176				0	1	0	1	1	1
Ubiquitin carboxyl-terminal hydrolase 4 (EC 3.4.19.12) (Deubiquitinating enzyme 4) (Ubiquitin thioesterase 4) (Ubiquitin-specific-processing protease 4) (Ubiquitous nuclear protein)	Usp4 Unp	P35123	-0.552481	0.102441	0.0597926	1	2	1	0.225713	0.356108	0.784548				0	0	0	1	1	1
Kelch repeat and BTB domain-containing protein 11	Kbtbd11 Kiaa0711	Q8BNW9	0.169979	-0.332843	0.211411	13	4	1	0.231038	0.170384	0.713238				0	0	0	1	1	1
Methylcrotonoyl-CoA carboxylase subunit alpha, mitochondrial (MCCase subunit alpha) (EC 6.4.1.4) (3-methylcrotonyl-CoA carboxylase 1) (3-methylcrotonyl-CoA carboxylase biotin-containing subunit) (3-methylcrotonyl-CoA:carbon dioxide ligase subunit alpha)	Mccc1 Mcca	Q99MR8	0.170745	-0.171836	-0.406179	6	4	1	0.232806	0.0289083	0.149289				0	1	0	1	1	1
Fucose mutarotase (EC 5.1.3.29)	Fuom Le51	Q8R2K1	-0.336953	0.0603452	-0.0606716	1	1	1	0.234977	0.377756	0.705434				0	0	0	1	1	1
ATP synthase F(0) complex subunit C2, mitochondrial (ATP synthase lipid-binding protein) (ATP synthase proteolipid P2) (ATPase protein 9) (ATPase subunit c)	Atp5g2	P56383	0.532493	-0.19787	0.143893	1	1	1	0.241631	0.720027	0.504153				0	0	0	1	1	1
ATP synthase F(0) complex subunit C3, mitochondrial (ATP synthase lipid-binding protein) (ATP synthase proteolipid P3) (ATPase protein 9) (ATPase subunit c)	Atp5g3	P56384	0.532493	-0.19787	0.143893	1	1	1	0.241631	0.720027	0.504153				0	0	0	1	1	1
ATP synthase F(0) complex subunit C1, mitochondrial (ATP synthase lipid-binding protein) (ATP synthase proteolipid P1) (ATPase protein 9) (ATPase subunit c)	Atp5g1	Q9CR84	0.532493	-0.19787	0.143893	1	1	1	0.241631	0.720027	0.504153				0	0	0	1	1	1
Sarcoplasmic/endoplasmic reticulum calcium ATPase 3 (SERCA3) (SR Ca(2+)-ATPase 3) (EC 3.6.3.8) (Calcium pump 3)	Atp2a3	Q64518	0.339217	-0.531779	0.236103	3	3	1	0.247331	0.139381	0.451246				0	0	0	1	1	1
BolA-like protein 2	Bola2	Q8BGS2	-0.344298	0.102828	0.01465	2	2	1	0.259557	0.354872	0.296407				0	0	0	1	1	1
28S ribosomal protein S36, mitochondrial (MRP-S36) (S36mt)	Mrps36	Q9CQX8	-0.299395	-0.0964709	-0.41672	6	3	1	0.262468	0.637224	0.205498				0	0	0	1	1	1
Polyamine-modulated factor 1-binding protein 1 (PMF-1-binding protein) (Sperm tail-associated protein)	Pmfbp1 Stap	Q9WVQ0	-0.205595	-0.190711	-0.727327	1	1	1	0.284872	0.737007	0.0558406				0	0	0	1	1	1
NADH dehydrogenase [ubiquinone] 1 alpha subcomplex subunit 3 (Complex I-B9) (CI-B9) (NADH-ubiquinone oxidoreductase B9 subunit)	Ndufa3	Q9CQ91	0.349033	-0.28669	0.0515311	4	4	1	0.289827	0.0298861	0.704955				0	1	0	1	1	1
Ubiquitin-protein ligase E3A (EC 2.3.2.26) (HECT-type ubiquitin transferase E3A) (Oncogenic protein-associated protein E6-AP)	Ube3a	O08759	0.137837	0.0692886	-0.020001	5	4	1	0.289827	0.447264	0.952061				0	0	0	1	1	1
Serine/threonine-protein kinase mTOR (EC 2.7.11.1) (FK506-binding protein 12-rapamycin complex-associated protein 1) (FKBP12-rapamycin complex-associated protein) (Mammalian target of rapamycin) (mTOR) (Mechanistic target of rapamycin) (Rapamycin target protein 1) (RAPT1)	Mtor Frap Frap1	Q9JLN9	0.119164	0.0140872	-0.0869088	11	8	1	0.303201	0.877166	0.543149				0	0	0	1	1	1
Adenylosuccinate synthetase isozyme 1 (AMPSase 1) (AdSS 1) (EC 6.3.4.4) (Adenylosuccinate synthetase, basic isozyme) (Adenylosuccinate synthetase, muscle isozyme) (M-type adenylosuccinate synthetase) (IMP--aspartate ligase 1)	Adssl1 Adss1	P28650	0.131601	-0.110161	0.36953	24	4	1	0.31243	0.694906	0.325901				0	0	0	1	1	1
Optineurin	Optn	Q8K3K8	-0.281926	-0.00443295	0.0511542	2	1	1	0.324459	0.991246	0.915708				0	0	0	1	1	1
Neuronal membrane glycoprotein M6-b (M6b)	Gpm6b M6b	P35803	0.217401	-0.738983	1.6008	9	3	1	0.324459	0.326781	0.272555				0	0	0	1	1	1
Calcineurin subunit B type 1 (Protein phosphatase 2B regulatory subunit 1) (Protein phosphatase 3 regulatory subunit B alpha isoform 1)	Ppp3r1 Cnb	Q63810	-0.254225	-0.265762	0.229339	10	10	1	0.324459	0.0515039	0.22358				0	0	0	1	1	1
N-acetylglucosamine-6-phosphate deacetylase (GlcNAc 6-P deacetylase) (EC 3.5.1.25) (Amidohydrolase domain-containing protein 2)	Amdhd2	Q8JZV7	-0.159753	0.0438468	0.44126	1	1	1	0.325449	0.878441	0.0492782				0	0	1	1	1	1
Casein kinase I isoform gamma-3 (CKI-gamma 3) (EC 2.7.11.1)	Csnk1g3	Q8C4X2	-0.203898	-0.148068	-0.689619	3	1	1	0.333648	0.680128	0.0693186				0	0	0	1	1	1
Phospholemman (FXYD domain-containing ion transport regulator 1)	Fxyd1 Plm	Q9Z239	0.663724	-0.215785	0.227408	1	1	1	0.343923	0.497666	0.22539				0	0	0	1	1	1
Glutaredoxin-related protein 5, mitochondrial (Monothiol glutaredoxin-5)	Glrx5	Q80Y14	-0.295065	-0.00413773	0.158127	2	3	1	0.353894	0.964738	0.0424025				0	0	1	1	1	1
BTB/POZ domain-containing protein KCTD3	Kctd3	Q8BFX3	0.125426	-0.13732	-0.0258508	1	1	1	0.365642	0.526917	0.803649				0	0	0	1	1	1
Serine incorporator 5 (Axotomy-induced glycoprotein 3) (AIGP-3)	Serinc5 Aigp3	Q8BHJ6	0.339366	NA	-0.0176148	1	NA	1	0.377513	NA	0.966678				0	0	0	1	0	1
Plakophilin-4 (Armadillo-related protein)	Pkp4 Armrp	Q68FH0	0.255185	-0.257041	-0.115878	5	1	1	0.391546	0.71468	0.76671				0	0	0	1	1	1
Muscleblind-like protein 1 (Triplet-expansion RNA-binding protein)	Mbnl1 Exp Mbnl	Q9JKP5	-0.279821	NA	-0.333452	3	NA	1	0.392729	NA	0.705434				0	0	0	1	0	1
Lethal(2) giant larvae protein homolog 1 (LLGL) (Mgl-1) (Mlgl)	Llgl1 Llglh	Q80Y17	0.0742936	-0.310248	-0.109388	16	2	1	0.392729	0.371256	0.721789				0	0	0	1	1	1
Sec1 family domain-containing protein 2 (Neuronal Sec1) (Syntaxin-binding protein 1-like 1)	Scfd2 Stxbp1l1	Q8BTY8	-0.209341	0.0322408	-0.253988	2	3	1	0.39411	0.835333	0.503172				0	0	0	1	1	1
C-Jun-amino-terminal kinase-interacting protein 3 (JIP-3) (JNK-interacting protein 3) (JNK MAP kinase scaffold protein 3) (JNK/SAPK-associated protein 1) (JSAP1) (Mitogen-activated protein kinase 8-interacting protein 3) (Sunday driver 2)	Mapk8ip3 Jip3 Jsap1 Syd2	Q9ESN9	0.212881	-0.235568	-0.117975	6	2	1	0.39411	0.392368	0.914112				0	0	0	1	1	1
Structural maintenance of chromosomes protein 5 (SMC protein 5) (SMC-5) (mSMC5) (Protein expressed in male leptotene and zygotene spermatocytes 453) (MLZ-453)	Smc5 Kiaa0594 Smc5l1	Q8CG46	-0.650578	1.28063	-1.44043	2	1	1	0.405323	0.604803	0.543703				0	0	0	1	1	1
FYVE, RhoGEF and PH domain-containing protein 4 (Actin filament-binding protein frabin) (FGD1-related F-actin-binding protein)	Fgd4	Q91ZT5	0.248307	-1.03203	-0.08515	1	1	1	0.408103	0.566522	0.513778				0	0	0	1	1	1
Dipeptidyl peptidase 8 (DP8) (EC 3.4.14.5) (Dipeptidyl peptidase VIII) (DPP VIII)	Dpp8	Q80YA7	0.616264	-0.0518514	-0.53987	1	2	1	0.417525	0.734759	0.0162054				0	0	1	1	1	1
Cell cycle control protein 50A (P4-ATPase flippase complex beta subunit TMEM30A) (Transmembrane protein 30A)	Tmem30a Cdc50a D9Wsu20e	Q8VEK0	0.22762	-0.141653	0.159129	4	3	1	0.417525	0.27794	0.700608				0	0	0	1	1	1
Nexilin (F-actin-binding protein)	Nexn	Q7TPW1	-0.372459	-0.129177	-0.904179	1	1	1	0.438417	0.7415	0.0140302				0	0	1	1	1	1
FXYD domain-containing ion transport regulator 6 (PLM-like protein) (Phosphohippolin)	Fxyd6 Plp	Q9D164	0.25928	NA	-0.241678	3	NA	1	0.442636	NA	0.355324				0	0	0	1	0	1
Manganese-transporting ATPase 13A1 (CATP) (EC 3.6.3.-)	Atp13a1 Atp13a	Q9EPE9	0.25064	-0.0149245	-0.0300135	1	4	1	0.445041	0.878256	0.170511				0	0	0	1	1	1
Coiled-coil domain-containing protein 85C	Ccdc85c	E9Q6B2	-0.788222	0.283188	-0.557063	1	1	1	0.445146	0.332807	0.0566398				0	0	0	1	1	1
Serine/threonine-protein phosphatase 4 regulatory subunit 4	Ppp4r4 Kiaa1622 Pp4r4	Q8C0Y0	-0.401436	-0.349982	0.333907	1	1	1	0.445146	0.518516	0.519704				0	0	0	1	1	1
Nesprin-2 (KASH domain-containing protein 2) (KASH2) (Nuclear envelope spectrin repeat protein 2) (Nucleus and actin connecting element protein) (Protein NUANCE) (Synaptic nuclear envelope protein 2) (Syne-2)	Syne2	Q6ZWQ0	-0.371233	-0.130743	-0.906752	1	1	1	0.445758	0.741508	0.0135725				0	0	1	1	1	1
Type I inositol 3,4-bisphosphate 4-phosphatase (EC 3.1.3.66) (Inositol polyphosphate 4-phosphatase type I)	Inpp4a	Q9EPW0	0.226324	-0.511847	-0.196768	7	1	1	0.453787	0.631543	0.153816				0	0	0	1	1	1
Mitogen-activated protein kinase kinase kinase 5 (EC 2.7.11.25) (Apoptosis signal-regulating kinase 1) (ASK-1) (MAPK/ERK kinase kinase 5) (MEK kinase 5) (MEKK 5)	Map3k5 Ask1 Mekk5	O35099	-0.865517	-0.0767692	-0.0540618	1	1	1	0.458564	0.82809	0.928562				0	0	0	1	1	1
Guanine nucleotide-binding protein G(I)/G(S)/G(O) subunit gamma-5	Gng5 Gngt5	Q80SZ7	0.308838	0.338172	0.192581	1	1	1	0.458564	0.714315	0.761886				0	0	0	1	1	1
Thymosin beta-10	Tmsb10 Ptmb10	Q6ZWY8	-0.272584	0.00439332	-0.0158299	1	3	1	0.458564	0.99116	0.968716				0	0	0	1	1	1
6-phosphofructo-2-kinase/fructose-2,6-bisphosphatase 2 (6PF-2-K/Fru-2,6-P2ase 2) (PFK/FBPase 2) (6PF-2-K/Fru-2,6-P2ase heart-type isozyme) [Includes: 6-phosphofructo-2-kinase (EC 2.7.1.105); Fructose-2,6-bisphosphatase (EC 3.1.3.46)]	Pfkfb2	P70265	0.196474	NA	-0.262843	2	NA	1	0.458564	NA	0.470251				0	0	0	1	0	1
Lysosomal protective protein (EC 3.4.16.5) (Carboxypeptidase C) (Carboxypeptidase L) (Cathepsin A) (Protective protein cathepsin A) (PPCA) (Protective protein for beta-galactosidase) [Cleaved into: Lysosomal protective protein 32 kDa chain; Lysosomal protective protein 20 kDa chain]	Ctsa Ppgb	P16675	-0.25571	0.000432478	0.877408	1	3	1	0.460324	0.998759	0.0566564				0	0	0	1	1	1
Peptidyl-prolyl cis-trans isomerase FKBP8 (PPIase FKBP8) (EC 5.2.1.8) (38 kDa FK506-binding protein) (38 kDa FKBP) (FKBP-38) (mFKBP38) (FK506-binding protein 8) (FKBP-8) (FKBPR38) (Rotamase)	Fkbp8 Fkbp38 Sam11	O35465	0.141729	0.0254427	0.00523979	5	7	1	0.461197	0.791293	0.984211				0	0	0	1	1	1
CaM kinase-like vesicle-associated protein	Camkv	Q3UHL1	0.182736	-0.0961704	-0.554273	6	1	1	0.474023	0.884889	0.149631				0	0	0	1	1	1
NADH dehydrogenase [ubiquinone] iron-sulfur protein 6, mitochondrial (Complex I-13kD-A) (CI-13kD-A) (NADH-ubiquinone oxidoreductase 13 kDa-A subunit)	Ndufs6 Ip13	P52503	-0.232782	-0.336613	-0.033307	6	5	1	0.477786	0.00181492	0.886618				0	1	0	1	1	1
UPF0317 protein C14orf159 homolog, mitochondrial		Q8BH86	-0.212797	0.212033	0.385659	4	1	1	0.47859	0.673531	0.304932				0	0	0	1	1	1
Serine/threonine-protein kinase B-raf (EC 2.7.11.1) (Proto-oncogene B-Raf)	Braf B-raf	P28028	0.141614	0.279	-0.203456	3	1	1	0.48122	0.282941	0.592398				0	0	0	1	1	1
Sarcosine dehydrogenase, mitochondrial (SarDH) (EC 1.5.8.3)	Sardh	Q99LB7	0.149468	0.0392218	0.10937	4	1	1	0.48352	0.955248	0.829299				0	0	0	1	1	1
COMM domain-containing protein 6	Commd6	Q3V4B5	-0.307112	-0.0428651	0.32086	1	1	1	0.483632	0.791749	0.152732				0	0	0	1	1	1
Oligosaccharyltransferase complex subunit OSTC	Ostc	Q78XF5	0.11323	0.19122	0.1695	1	1	1	0.488785	0.447264	0.476084				0	0	0	1	1	1
Alanine aminotransferase 1 (ALT1) (EC 2.6.1.2) (Glutamate pyruvate transaminase 1) (GPT 1) (Glutamic--alanine transaminase 1) (Glutamic--pyruvic transaminase 1)	Gpt Gpt1	Q8QZR5	0.314679	NA	-0.543625	2	NA	1	0.511369	NA	0.0935213				0	0	0	1	0	1
Prickle-like protein 1	Prickle1	Q3U5C7	-0.193153	-0.19609	-0.0273548	3	2	1	0.511369	0.480735	0.942157				0	0	0	1	1	1
RNA-binding protein 12 (RNA-binding motif protein 12) (SH3/WW domain anchor protein in the nucleus) (SWAN)	Rbm12	Q8R4X3	0.760419	-0.107628	-0.250919	1	1	1	0.515679	0.37544	0.327063				0	0	0	1	1	1
HCLS1-binding protein 3 (HS1-binding protein 3) (HSP1BP-3)	Hs1bp3	Q3TC93	0.0480619	-0.256118	0.0828456	1	1	1	0.519165	0.55037	0.644532				0	0	0	1	1	1
RNA-binding protein with serine-rich domain 1	Rnps1	Q99M28	-0.0871425	-0.258626	0.273042	3	4	1	0.519165	0.222868	0.230797				0	0	0	1	1	1
Glutaryl-CoA dehydrogenase, mitochondrial (GCD) (EC 1.3.8.6)	Gcdh	Q60759	0.11135	-0.101032	0.0418666	6	2	1	0.522082	0.660903	0.827988				0	0	0	1	1	1
Autophagy protein 5 (APG5-like)	Atg5 Apg5l	Q99J83	-0.168107	0.0295014	-0.686009	3	2	1	0.52575	0.741577	0.288159				0	0	0	1	1	1
ADP-ribosyl cyclase/cyclic ADP-ribose hydrolase 1 (EC 3.2.2.6) (2'-phospho-ADP-ribosyl cyclase) (2'-phospho-ADP-ribosyl cyclase/2'-phospho-cyclic-ADP-ribose transferase) (EC 2.4.99.20) (2'-phospho-cyclic-ADP-ribose transferase) (ADP-ribosyl cyclase 1) (ADPRC 1) (Cyclic ADP-ribose hydrolase 1) (cADPr hydrolase 1) (I-19) (NIM-R5 antigen) (CD antigen CD38)	Cd38	P56528	0.199756	0.0799773	0.452399	6	1	1	0.528216	0.891105	0.403323				0	0	0	1	1	1
NLR family member X1	Nlrx1	Q3TL44	-0.265363	0.242969	0.658845	1	2	1	0.52995	0.544942	0.241794				0	0	0	1	1	1
Phosphatidylinositol transfer protein beta isoform (PI-TP-beta) (PtdIns transfer protein beta) (PtdInsTP beta)	Pitpnb	P53811	0.241318	-0.141695	-0.892118	3	1	1	0.52995	0.612684	0.579263				0	0	0	1	1	1
FXYD domain-containing ion transport regulator 7	Fxyd7	P59648	-0.446823	-0.349789	-0.00260081	1	1	1	0.534964	0.688857	0.989309				0	0	0	1	1	1
Peptidyl-prolyl cis-trans isomerase NIMA-interacting 4 (EC 5.2.1.8) (Parvulin-14) (Par14) (Peptidyl-prolyl cis-trans isomerase Pin4) (PPIase Pin4) (Rotamase Pin4)	Pin4	Q9CWW6	0.415906	-0.0489272	0.361103	1	1	1	0.534964	0.76989	0.308972				0	0	0	1	1	1
Claudin-11 (Oligodendrocyte transmembrane protein) (Oligodendrocyte-specific protein)	Cldn11 Osp Otm	Q60771	0.316463	-1.34981	0.159101	12	4	1	0.537114	0.0350975	0.647196				0	1	0	1	1	1
Tripartite motif-containing protein 46 (Gene Y protein) (GeneY) (Tripartite, fibronectin type-III and C-terminal SPRY motif protein)	Trim46 Trific	Q7TNM2	-0.450833	-0.471016	-0.445458	1	4	1	0.542803	0.0257866	0.76094				0	1	0	1	1	1
Epidermal growth factor receptor kinase substrate 8-like protein 2 (EPS8-like protein 2) (Epidermal growth factor receptor pathway substrate 8-related protein 2) (EPS8-related protein 2)	Eps8l2 Eps8r2	Q99K30	0.863857	0.341592	0.977837	1	1	1	0.546581	0.451711	0.441343				0	0	0	1	1	1
Acyl-coenzyme A thioesterase 11 (Acyl-CoA thioesterase 11) (EC 3.1.2.-) (Acyl-CoA thioester hydrolase 11) (Adipose-associated thioesterase) (Brown fat-inducible thioesterase) (BFIT)	Acot11 Bfit Thea	Q8VHQ9	0.147331	-0.198671	0.466627	9	2	1	0.566094	0.756152	0.559066				0	0	0	1	1	1
Ankyrin repeat and sterile alpha motif domain-containing protein 1B (Amyloid-beta protein intracellular domain-associated protein 1) (AIDA-1) (E2A-PBX1-associated protein) (EB-1)	Anks1b	Q8BIZ1	-0.277864	0.184737	-0.252977	1	1	1	0.568744	0.768191	0.330523				0	0	0	1	1	1
Prefoldin subunit 1	Pfdn1	Q9CWM4	-0.266022	0.166631	-0.152497	3	1	1	0.570202	0.71468	0.755264				0	0	0	1	1	1
Aldose reductase-related protein 1 (EC 1.1.1.21) (Aldehyde reductase) (AR) (Aldo-keto reductase family 1 member B7) (MVDP) (Vas deferens androgen-dependent protein)	Akr1b7 Avdp	P21300	-0.381659	-0.012593	0.482292	4	2	1	0.571355	0.97546	0.0979636				0	0	0	1	1	1
3-beta-hydroxysteroid-Delta(8),Delta(7)-isomerase (EC 5.3.3.5) (Cholestenol Delta-isomerase) (Delta(8)-Delta(7) sterol isomerase) (D8-D7 sterol isomerase) (Emopamil-binding protein)	Ebp Msi	P70245	0.168584	0.0153292	0.0489077	2	3	1	0.57251	0.822549	0.791384				0	0	0	1	1	1
DnaJ homolog subfamily B member 1 (Heat shock 40 kDa protein 1) (HSP40) (Heat shock protein 40)	Dnajb1 Hsp40 Hspf1	Q9QYJ3	-0.224868	-0.0382024	-0.0371582	1	1	1	0.572716	0.221108	0.410242				0	0	0	1	1	1
Sodium- and chloride-dependent GABA transporter 3 (GAT-3) (Sodium- and chloride-dependent GABA transporter 4) (GAT-4) (Solute carrier family 6 member 11)	Slc6a11 Gabt3 Gabt4 Gat-4 Gat3 Gat4	P31650	0.0974745	-0.931224	-0.517548	17	1	1	0.574862	0.609398	0.248904				0	0	0	1	1	1
Succinate--CoA ligase [GDP-forming] subunit beta, mitochondrial (EC 6.2.1.4) (GTP-specific succinyl-CoA synthetase subunit beta) (G-SCS) (GTPSCS) (Succinyl-CoA synthetase beta-G chain) (SCS-betaG)	Suclg2	Q9Z2I8	0.090938	-0.121592	-0.101352	11	3	1	0.576958	0.554938	0.758941				0	0	0	1	1	1
AMP deaminase 1 (EC 3.5.4.6) (AMP deaminase isoform M) (Myoadenylate deaminase)	Ampd1	Q3V1D3	0.0629043	0.0818662	-0.210549	1	1	1	0.580143	0.373376	0.596924				0	0	0	1	1	1
Rab GTPase-activating protein 1 (GAP and centrosome-associated protein) (Rab6 GTPase-activating protein GAPCenA)	Rabgap1 Kiaa4104	A2AWA9	-0.685718	0.0297444	0.142972	2	2	1	0.581277	0.741577	0.610248				0	0	0	1	1	1
Nuclear pore complex protein Nup93 (93 kDa nucleoporin) (CBP-interacting protein 4) (Nucleoporin Nup93)	Nup93 Cip4 Kiaa0095	Q8BJ71	-0.405852	-0.151641	0.3542	2	8	1	0.581277	0.442151	0.530587				0	0	0	1	1	1
MICOS complex subunit Mic25 (Coiled-coil-helix-coiled-coil-helix domain-containing protein 6)	Chchd6 Mic25	Q91VN4	0.144425	0.00421813	-0.261778	6	6	1	0.581277	0.983577	0.497795				0	0	0	1	1	1
Kynurenine--oxoglutarate transaminase 3 (EC 2.6.1.7) (Cysteine-S-conjugate beta-lyase 2) (EC 4.4.1.13) (Kynurenine aminotransferase 3) (Kynurenine aminotransferase III) (KATIII) (Kynurenine--glyoxylate transaminase) (EC 2.6.1.63) (Kynurenine--oxoglutarate transaminase III)	Kyat3 Ccbl2 Kat3	Q71RI9	0.137948	-0.0112349	-0.212252	1	1	1	0.591971	0.964738	0.0891677				0	0	0	1	1	1
Dynactin subunit 5 (Dynactin subunit p25)	Dctn5	Q9QZB9	-0.269351	0.0800109	-0.455236	3	2	1	0.591971	0.734668	0.154232				0	0	0	1	1	1
Asparagine synthetase [glutamine-hydrolyzing] (EC 6.3.5.4) (Glutamine-dependent asparagine synthetase)	Asns	Q61024	0.117087	0.0938681	1.33992	2	5	1	0.594278	0.298245	0.0558167				0	0	0	1	1	1
Mitochondrial chaperone BCS1 (BCS1-like protein)	Bcs1l	Q9CZP5	0.162554	-0.162766	1.58363	4	2	1	0.594278	0.612871	0.542812				0	0	0	1	1	1
Complement C1q subcomponent subunit C	C1qc C1qg	Q02105	0.47024	NA	1.60934	1	NA	1	0.59653	NA	0.101642				0	0	0	1	0	1
Tetratricopeptide repeat protein 9A (TPR repeat protein 9A)	Ttc9 Kiaa0227 Ttc9a	Q3V038	-0.373143	-0.14638	-0.388039	1	2	1	0.597031	0.239879	0.0110179				0	0	1	1	1	1
Protein NipSnap homolog 3B (NipSnap3B) (NipSnap-related protein) (Protein NipSnap homolog 3A) (NipSnap3A)	Nipsnap3b Nipsnap3a	Q9CQE1	0.155581	0.287957	-0.0909574	3	7	1	0.599411	0.00058334	0.646391				0	1	0	1	1	1
Erlin-1 (Endoplasmic reticulum lipid raft-associated protein 1) (Protein KE04 homolog) (Stomatin-prohibitin-flotillin-HflC/K domain-containing protein 1) (SPFH domain-containing protein 1)	Erlin1 Keo4 Spfh1	Q91X78	0.231832	0.158493	0.474867	1	5	1	0.599704	0.1196	0.157294				0	0	0	1	1	1
Arf-GAP with SH3 domain, ANK repeat and PH domain-containing protein 1 (130 kDa phosphatidylinositol 4,5-bisphosphate-dependent ARF1 GTPase-activating protein) (ADP-ribosylation factor-directed GTPase-activating protein 1) (ARF GTPase-activating protein 1) (Development and differentiation-enhancing factor 1) (DEF-1) (Differentiation-enhancing factor 1) (PIP2-dependent ARF1 GAP)	Asap1 Ddef1 Kiaa1249 Shag1	Q9QWY8	0.136528	-0.101039	-0.725176	6	4	1	0.600253	0.334461	0.302596				0	0	0	1	1	1
39S ribosomal protein L46, mitochondrial (L46mt) (MRP-L46)	Mrpl46	Q9EQI8	0.143732	-0.244952	-0.119765	1	2	1	0.6008	0.330018	0.77514				0	0	0	1	1	1
Leptin receptor gene-related protein (Endospanin-1) (OB-R gene-related protein) (OB-RGRP)	Leprot Lepr Obr	O89013	0.236288	NA	0.307413	1	NA	1	0.602589	NA	0.41107				0	0	0	1	0	1
Lamin-B receptor (Integral nuclear envelope inner membrane protein)	Lbr	Q3U9G9	0.241057	-0.066888	0.283187	1	1	1	0.606414	0.230254	0.441403				0	0	0	1	1	1
Ubiquitin-like protein 7	Ubl7	Q91W67	-0.337495	0.218347	-0.0609643	1	2	1	0.606414	0.395701	0.844793				0	0	0	1	1	1
FAS-associated factor 1	Faf1	P54731	0.0814331	0.0564629	0.0889405	1	3	1	0.606414	0.791239	0.609789				0	0	0	1	1	1
Polyadenylate-binding protein 2 (PABP-2) (Poly(A)-binding protein 2) (Nuclear poly(A)-binding protein 1) (Poly(A)-binding protein II) (PABII) (Polyadenylate-binding nuclear protein 1)	Pabpn1 Pab2 Pabp2	Q8CCS6	-0.554522	0.0123985	0.406027	1	3	1	0.606414	0.90303	0.168767				0	0	0	1	1	1
Vesicle transport through interaction with t-SNAREs homolog 1B (Vesicle transport v-SNARE protein Vti1-like 1) (Vti1-rp1)	Vti1b Vti1l1	O88384	0.275286	-0.151299	0.33758	1	4	1	0.606414	0.33544	0.142588				0	0	0	1	1	1
U2 small nuclear ribonucleoprotein A' (U2 snRNP A')	Snrpa1	P57784	-0.268817	-0.0455404	0.764257	1	7	1	0.606414	0.586459	0.0976878				0	0	0	1	1	1
Heterogeneous nuclear ribonucleoprotein U-like protein 1	Hnrnpul1 Hnrpul1	Q8VDM6	0.356745	0.052097	0.432704	4	6	1	0.606414	0.443592	0.256009				0	0	0	1	1	1
Short/branched chain specific acyl-CoA dehydrogenase, mitochondrial (SBCAD) (EC 1.3.8.5) (2-methyl branched chain acyl-CoA dehydrogenase) (2-MEBCAD) (2-methylbutyryl-coenzyme A dehydrogenase) (2-methylbutyryl-CoA dehydrogenase)	Acadsb	Q9DBL1	0.136623	-0.00638577	0.0816736	5	3	1	0.606414	0.940876	0.478032				0	0	0	1	1	1
Protein IMPACT (Imprinted and ancient gene protein)	Impact	O55091	0.103084	-0.124098	-0.146474	14	2	1	0.609026	0.179697	0.811148				0	0	0	1	1	1
Leptin receptor overlapping transcript-like 1 (Endospanin-2)	Leprotl1	Q9CQ74	0.314722	-0.193244	-0.348989	1	1	1	0.615943	0.284059	0.331985				0	0	0	1	1	1
Coiled-coil and C2 domain-containing protein 1B (Five prime repressor element under dual repression-binding protein 2) (FRE under dual repression-binding protein 2) (Freud-2)	Cc2d1b Kiaa1836	Q8BRN9	-0.433741	0.288796	-0.350256	1	2	1	0.618022	0.404251	0.0873472				0	0	0	1	1	1
40S ribosomal protein S30	Fau	P62862	-0.215661	0.123185	0.431386	1	1	1	0.6189	0.741577	0.143176				0	0	0	1	1	1
Protein Mpv17 (Mpv-17)	Mpv17	P19258	-0.836315	-0.230738	-0.158509	1	1	1	0.6189	0.750271	0.136443				0	0	0	1	1	1
UPF0696 protein C11orf68 homolog (Basophilic leukemia-expressed protein Bles03) (Protein WF-3)	Bles03	Q8VD62	-0.319909	NA	-0.283817	2	NA	1	0.619429	NA	0.330363				0	0	0	1	0	1
Density-regulated protein (DRP)	Denr	Q9CQJ6	-0.20801	0.181914	-0.0935624	2	1	1	0.622598	0.559554	0.758941				0	0	0	1	1	1
Spermatid perinuclear RNA-binding protein	Strbp Spnr	Q91WM1	-0.523867	-0.367001	0.387678	2	4	1	0.62545	0.304869	0.373171				0	0	0	1	1	1
Beta-hexosaminidase subunit beta (EC 3.2.1.52) (Beta-N-acetylhexosaminidase subunit beta) (Hexosaminidase subunit B) (N-acetyl-beta-glucosaminidase subunit beta)	Hexb	P20060	0.272714	0.32425	1.08431	2	9	1	0.62545	0.00048428	0.00512448				0	1	1	1	1	1
CAP-Gly domain-containing linker protein 1 (Cytoplasmic linker protein 170) (CLIP-170) (Restin)	Clip1 Kiaa4046 Rsn	Q922J3	0.335764	-0.230653	0.0324765	3	2	1	0.62545	0.378095	0.89292				0	0	0	1	1	1
Vacuolar protein sorting-associated protein VTA1 homolog (SKD1-binding protein 1) (SBP1)	Vta1	Q9CR26	-0.101937	0.0169777	-0.178534	4	2	1	0.62545	0.924097	0.137443				0	0	0	1	1	1
Trafficking protein particle complex subunit 2 (Sedlin)	Trappc2 Sedl	Q9CQP2	0.464163	-0.233328	0.121583	1	1	1	0.625871	0.62499	0.330715				0	0	0	1	1	1
WD repeat-containing protein 44 (Rabphilin-11)	Wdr44	Q6NVE8	0.166157	-0.0250307	-0.075392	1	2	1	0.625871	0.827327	0.894744				0	0	0	1	1	1
AMP deaminase 3 (EC 3.5.4.6) (AMP deaminase H-type) (AMP deaminase isoform E) (Heart-type AMPD)	Ampd3	O08739	0.14301	0.160201	-0.247037	2	4	1	0.625871	0.0656539	0.20022				0	0	0	1	1	1
Leucine-rich repeat-containing protein 40	Lrrc40	Q9CRC8	0.304837	0.233677	0.114798	3	1	1	0.625871	0.438059	0.542648				0	0	0	1	1	1
Crooked neck-like protein 1 (Crooked neck homolog)	Crnkl1	P63154	0.763092	-0.0945566	-0.038357	1	1	1	0.631226	0.646046	0.849327				0	0	0	1	1	1
Sphingosine kinase 2 (SK 2) (SPK 2) (EC 2.7.1.91)	Sphk2	Q9JIA7	-0.247337	0.0731215	0.546562	1	2	1	0.631226	0.716247	0.0504355				0	0	0	1	1	1
Serine/threonine-protein kinase WNK2 (EC 2.7.11.1) (Protein kinase lysine-deficient 2) (Protein kinase with no lysine 2)	Wnk2 Kiaa1760	Q3UH66	0.504156	NA	-0.118488	1	NA	1	0.631226	NA	0.51606				0	0	0	1	0	1
E3 ubiquitin-protein ligase RBX1 (EC 6.3.2.-) (RING finger protein 75) (RING-box protein 1) (Rbx1) [Cleaved into: E3 ubiquitin-protein ligase RBX1, N-terminally processed]	Rbx1	P62878	-0.149482	-0.0951735	0.298265	2	1	1	0.631226	0.566522	0.451737				0	0	0	1	1	1
60S ribosomal protein L37a	Rpl37a	P61514	0.104632	0.0951421	0.618698	2	5	1	0.631226	0.65736	0.0149459				0	0	1	1	1	1
SAP domain-containing ribonucleoprotein (Nuclear protein Hcc-1)	Sarnp Hcc1	Q9D1J3	-0.173278	-0.103917	0.341537	3	5	1	0.631226	0.227273	0.152245				0	0	0	1	1	1
Protein O-linked-mannose beta-1,4-N-acetylglucosaminyltransferase 2 (POMGnT2) (EC 2.4.1.-) (Extracellular O-linked N-acetylglucosamine transferase-like) (Glycosyltransferase-like domain-containing protein 2)	Pomgnt2 Ago61 Eogtl Gtdc2	Q8BW41	-0.560143	0.108828	-0.213955	2	9	1	0.631671	0.245075	0.355059				0	0	0	1	1	1
Tether containing UBX domain for GLUT4 (Alveolar soft part sarcoma chromosomal region candidate gene 1 protein homolog)	Aspscr1 Tug	Q8VBT9	-0.221405	-0.214787	-0.279123	2	2	1	0.632265	0.815072	0.181158				0	0	0	1	1	1
E3 ubiquitin-protein ligase TRIM23 (EC 2.3.2.27) (ADP-ribosylation factor domain-containing protein 1) (GTP-binding protein ARD-1) (RING-type E3 ubiquitin transferase TRIM23) (Tripartite motif-containing protein 23)	Trim23 Arfd1	Q8BGX0	-0.271365	-0.0403195	0.875835	2	1	1	0.633685	0.662102	0.0660468				0	0	0	1	1	1
GTPase NRas (Transforming protein N-Ras)	Nras	P08556	0.0963126	-0.321547	-0.0462402	1	1	1	0.634238	0.357782	0.919991				0	0	0	1	1	1
1,4-alpha-glucan-branching enzyme (EC 2.4.1.18) (Brancher enzyme) (Glycogen-branching enzyme)	Gbe1	Q9D6Y9	0.132754	NA	-0.250975	3	NA	1	0.63818	NA	0.15685				0	0	0	1	0	1
GDP-L-fucose synthase (EC 1.1.1.271) (GDP-4-keto-6-deoxy-D-mannose-3,5-epimerase-4-reductase) (Protein FX) (Red cell NADP(H)-binding protein) (Transplantation antigen P35B) (Tum-P35B antigen)	Tsta3 P35b Tstap35b	P23591	0.154316	-0.00274644	-0.128244	2	1	1	0.638307	0.99116	0.568269				0	0	0	1	1	1
Metallothionein-3 (MT-3) (Growth inhibitory factor) (GIF) (Metallothionein-III) (MT-III)	Mt3	P28184	-0.374839	0.0146036	-0.157468	1	2	1	0.640264	0.971789	0.721984				0	0	0	1	1	1
Neutral amino acid transporter B(0) (ATB(0)) (ASC-like Na(+)-dependent neutral amino acid transporter ASCT2) (Insulin-activated amino acid transporter) (Sodium-dependent neutral amino acid transporter type 2) (Solute carrier family 1 member 5)	Slc1a5 Aaat Asct2 Slc1a7	P51912	0.453974	-0.0193468	-0.289064	1	3	1	0.640264	0.959562	0.129284				0	0	0	1	1	1
Cysteine desulfurase, mitochondrial (m-Nfs1) (EC 2.8.1.7)	Nfs1 Nifs	Q9Z1J3	-0.100628	-0.00736103	0.0606236	10	5	1	0.640264	0.966786	0.770178				0	0	0	1	1	1
Chloride transport protein 6 (Chloride channel protein 6) (ClC-6)	Clcn6 Clc6	O35454	-0.237288	0.1418	0.116492	4	7	1	0.643145	0.239712	0.753012				0	0	0	1	1	1
Transketolase-like protein 1 (EC 2.2.1.1) (Transketolase 2) (TK 2)	Tktl1	Q99MX0	0.195564	-0.358072	-0.347025	1	1	1	0.645154	0.565432	0.158098				0	0	0	1	1	1
Glycerol kinase (GK) (Glycerokinase) (EC 2.7.1.30) (ATP:glycerol 3-phosphotransferase)	Gk Gyk	Q64516	-0.0528611	-0.327039	0.0176469	20	5	1	0.648436	0.0217141	0.971009				0	1	0	1	1	1
Signal recognition particle subunit SRP68 (SRP68) (Signal recognition particle 68 kDa protein)	Srp68	Q8BMA6	0.176647	0.147993	0.197695	3	8	1	0.65347	0.330698	0.656221				0	0	0	1	1	1
5'-AMP-activated protein kinase subunit beta-2 (AMPK subunit beta-2)	Prkab2	Q6PAM0	0.221404	0.93653	-0.0646012	2	1	1	0.654079	0.554938	0.897148				0	0	0	1	1	1
Transmembrane emp24 domain-containing protein 9 (Glycoprotein 25L2) (p24 family protein alpha-2) (p24alpha2)	Tmed9 Gp25l2	Q99KF1	-0.11819	0.115959	0.308549	2	4	1	0.654625	0.725318	0.191529				0	0	0	1	1	1
Solute carrier family 12 member 5 (Electroneutral potassium-chloride cotransporter 2) (K-Cl cotransporter 2) (mKCC2) (Neuronal K-Cl cotransporter)	Slc12a5 Kcc2 Kiaa1176	Q91V14	-0.0563453	-1.39701	0.00753315	34	1	1	0.655352	0.566522	0.971288				0	0	0	1	1	1
Protein AMBP [Cleaved into: Alpha-1-microglobulin; Inter-alpha-trypsin inhibitor light chain (ITI-LC) (Bikunin) (HI-30); Trypstatin]	Ambp Itil	Q07456	0.204797	0.190111	-0.165795	1	2	1	0.663035	0.496219	0.369272				0	0	0	1	1	1
Transmembrane protein 109 (Mitsugumin-23) (Mg23)	Tmem109	Q3UBX0	-0.122093	0.119951	0.197509	1	1	1	0.663796	0.6716	0.292424				0	0	0	1	1	1
DNA repair protein RAD50 (mRad50) (EC 3.6.-.-)	Rad50	P70388	1.21449	-0.161089	-0.159921	2	1	1	0.664689	0.672354	0.350996				0	0	0	1	1	1
CDP-diacylglycerol--glycerol-3-phosphate 3-phosphatidyltransferase, mitochondrial (EC 2.7.8.5) (Phosphatidylglycerophosphate synthase 1) (PGP synthase 1) (Silencer-associated factor)	Pgs1 Saf	Q8BHF7	0.0737966	-0.135606	0.506506	3	1	1	0.666733	0.623811	0.335094				0	0	0	1	1	1
Translocon-associated protein subunit delta (TRAP-delta) (Signal sequence receptor subunit delta) (SSR-delta)	Ssr4	Q62186	0.0846606	0.0627387	0.343479	3	3	1	0.666733	0.437491	0.0671264				0	0	0	1	1	1
U1 small nuclear ribonucleoprotein A (U1 snRNP A) (U1-A) (U1A)	Snrpa Rnu1a-1	Q62189	-0.206462	-0.0203624	1.19813	5	5	1	0.667303	0.770347	0.227343				0	0	0	1	1	1
Progestin and adipoQ receptor family member 4 (Progestin and adipoQ receptor family member IV)	Paqr4 MNCb-0914	Q9JJE4	0.251983	0.0325364	0.10546	1	1	1	0.67025	0.952712	0.363083				0	0	0	1	1	1
Desmoplakin (DP)	Dsp	E9Q557	-0.397922	-0.200396	0.635448	1	1	1	0.67025	0.754992	0.661716				0	0	0	1	1	1
E3 UFM1-protein ligase 1 (EC 6.3.2.-)	Ufl1 Kiaa0776	Q8CCJ3	0.163197	0.107669	0.525756	1	4	1	0.673343	0.342582	0.121876				0	0	0	1	1	1
Filamin-C (FLN-C) (ABP-280-like protein) (ABP-L) (Actin-binding-like protein) (Filamin-2) (Gamma-filamin)	Flnc Abpl Fln2	Q8VHX6	-0.112883	NA	0.219317	3	NA	1	0.673767	NA	0.321843				0	0	0	1	0	1
Nesprin-1 (Enaptin) (KASH domain-containing protein 1) (KASH1) (Myocyte nuclear envelope protein 1) (Myne-1) (Nuclear envelope spectrin repeat protein 1) (Synaptic nuclear envelope protein 1) (Syne-1)	Syne1	Q6ZWR6	-0.0822523	-0.101786	-0.732765	11	4	1	0.676849	0.819768	0.842437				0	0	0	1	1	1
Ly-6/neurotoxin-like protein 1 (GC26) (Secreted Ly-6/uPAR domain-containing protein 2) (Secreted Ly-6/uPAR-related protein 2) (SLURP-2)	Lynx1 Slurp2	Q9WVC2	-1.08103	NA	-0.0662564	1	NA	1	0.67789	NA	0.52107				0	0	0	1	0	1
Cytochrome b-c1 complex subunit 10 (Complex III subunit 10) (Complex III subunit XI) (Ubiquinol-cytochrome c reductase complex 6.4 kDa protein)	Uqcr11 Uqcr	Q9CPX8	-0.130473	-0.260624	-0.265962	1	1	1	0.679333	0.393061	0.0175103				0	0	1	1	1	1
Tubulin alpha chain-like 3	Tubal3	Q3UX10	1.36392	-0.201965	-0.319915	1	1	1	0.683237	0.390198	0.156847				0	0	0	1	1	1
Protein LZIC (Leucine zipper and CTNNBIP1 domain-containing protein) (Leucine zipper and ICAT homologous domain-containing protein)	Lzic	Q8K3C3	-0.215828	-0.0891779	0.0890199	1	1	1	0.683237	0.612008	0.656221				0	0	0	1	1	1
DnaJ homolog subfamily C member 5 (Cysteine string protein) (CSP)	Dnajc5	P60904	-0.137727	-0.638741	0.0716436	9	3	1	0.684618	0.222868	0.595852				0	0	0	1	1	1
MARCKS-related protein (Brain protein F52) (MARCKS-like protein 1) (Macrophage myristoylated alanine-rich C kinase substrate) (Mac-MARCKS) (MacMARCKS)	Marcksl1 Mlp Mrp	P28667	-0.136047	0.0276648	0.338729	1	2	1	0.685851	0.916853	0.229569				0	0	0	1	1	1
ADP-ribosylation factor-binding protein GGA3 (Golgi-localized, gamma ear-containing, ARF-binding protein 3)	Gga3 Kiaa0154	Q8BMI3	-0.156335	0.0107225	-0.439385	4	5	1	0.685851	0.955067	0.232948				0	0	0	1	1	1
AP-2 complex subunit sigma (Adaptor protein complex AP-2 subunit sigma) (Adaptor-related protein complex 2 subunit sigma) (Clathrin assembly protein 2 sigma small chain) (Clathrin coat assembly protein AP17) (Clathrin coat-associated protein AP17) (Plasma membrane adaptor AP-2 17 kDa protein) (Sigma-adaptin 3b) (Sigma2-adaptin)	Ap2s1 Ap17 Claps2	P62743	0.0952206	-0.263197	-0.0391579	9	6	1	0.685851	0.135787	0.726598				0	0	0	1	1	1
Synergin gamma (AP1 subunit gamma-binding protein 1) (Gamma-synergin)	Synrg Ap1gbp1 Syng	Q5SV85	-0.306313	0.052624	0.0577223	2	2	1	0.685917	0.79206	0.762997				0	0	0	1	1	1
Quinone oxidoreductase-like protein 1 (EC 1.-.-.-) (Quinone oxidoreductase homolog 1) (QOH-1) (Zeta-crystallin homolog)	Cryzl1	Q921W4	-0.0609944	NA	-0.153628	2	NA	1	0.687024	NA	0.331363				0	0	0	1	0	1
Splicing factor 3B subunit 3 (Pre-mRNA-splicing factor SF3b 130 kDa subunit) (SF3b130) (Spliceosome-associated protein 130) (SAP 130)	Sf3b3 Kiaa0017	Q921M3	0.141631	-0.0447356	0.59988	5	14	1	0.687024	0.435012	0.208495				0	0	0	1	1	1
60S ribosomal protein L35	Rpl35	Q6ZWV7	0.204201	0.032407	0.717779	1	3	1	0.688371	0.914766	0.0936717				0	0	0	1	1	1
MOB-like protein phocein (Class II mMOB1) (Mob1 homolog 3) (Mob3) (Mps one binder kinase activator-like 3) (Preimplantation protein 3)	Mob4 Mob3 Mobkl3 Phocn Prei3	Q6PEB6	0.307835	0.0108874	0.154689	1	2	1	0.689559	0.95453	0.38206				0	0	0	1	1	1
Cancer-related nucleoside-triphosphatase homolog (NTPase) (EC 3.6.1.15) (Nucleoside triphosphate phosphohydrolase)	Ntpcr	Q9CQA9	0.141125	-0.727022	-1.44959	1	1	1	0.691113	0.324932	0.00619738				0	0	1	1	1	1
Elongator complex protein 3 (EC 2.3.1.48)	Elp3	Q9CZX0	0.155888	0.033367	-0.0648804	1	2	1	0.693752	0.756152	0.859433				0	0	0	1	1	1
40S ribosomal protein S27-like	Rps27l	Q6ZWY3	0.156185	0.131638	0.296609	2	2	1	0.695414	0.554938	0.129222				0	0	0	1	1	1
Stomatin-like protein 2, mitochondrial (SLP-2) (mslp2)	Stoml2 Slp2	Q99JB2	-0.0741264	-0.142795	-0.359698	9	7	1	0.695414	0.0247703	0.0150951				0	1	1	1	1	1
Dolichol-phosphate mannosyltransferase subunit 3 (Dolichol-phosphate mannose synthase subunit 3) (DPM synthase subunit 3) (Dolichyl-phosphate beta-D-mannosyltransferase subunit 3) (Mannose-P-dolichol synthase subunit 3) (MPD synthase subunit 3)	Dpm3	Q9D1Q4	-0.367041	0.0462992	0.358448	1	1	1	0.703598	0.929929	0.0822979				0	0	0	1	1	1
Ankyrin repeat domain-containing protein 24	Ankrd24	Q80VM7	-0.128189	NA	-1.07818	1	NA	1	0.703598	NA	0.11807				0	0	0	1	0	1
40S ribosomal protein S26	Rps26	P62855	-0.204217	0.0864342	0.218472	3	5	1	0.703598	0.541274	0.442072				0	0	0	1	1	1
DnaJ homolog subfamily A member 4 (MmDjA4)	Dnaja4	Q9JMC3	0.327192	-0.41201	-0.714177	2	3	1	0.709299	0.0331346	0.063523				0	1	0	1	1	1
Thioredoxin domain-containing protein 9 (ATP-binding protein associated with cell differentiation)	Txndc9 Apacd	Q9CQ79	-0.750062	0.076972	-0.108953	1	1	1	0.713365	0.434503	0.255733				0	0	0	1	1	1
Protein zer-1 homolog (Zyg-11 homolog B-like protein)	Zer1 Zyg Zyg11bl	Q80ZJ6	-0.398358	-0.0261774	-0.772827	2	1	1	0.713365	0.947188	0.130984				0	0	0	1	1	1
Cdc42 effector protein 1 (Binder of Rho GTPases 5)	Cdc42ep1 Borg5 Cep1	Q91W92	-0.292794	-0.161196	-0.091445	2	1	1	0.714857	0.229396	0.758233				0	0	0	1	1	1
Ephrin type-B receptor 2 (EC 2.7.10.1) (Neural kinase) (Nuk receptor tyrosine kinase) (Tyrosine-protein kinase receptor EPH-3) (Tyrosine-protein kinase receptor SEK-3)	Ephb2 Epth3 Nuk Sek3	P54763	0.314494	NA	-0.0245905	1	NA	1	0.715341	NA	0.968601				0	0	0	1	0	1
ADP-sugar pyrophosphatase (EC 3.6.1.13) (8-oxo-dGDP phosphatase) (EC 3.6.1.58) (Nuclear ATP-synthesis protein NUDIX5) (EC 2.7.7.96) (Nucleoside diphosphate-linked moiety X motif 5) (Nudix motif 5)	Nudt5	Q9JKX6	-0.109042	0.000810283	-0.297194	3	2	1	0.717028	0.997713	0.419032				0	0	0	1	1	1
F-box only protein 7	Fbxo7	Q3U7U3	-0.12046	0.138765	-0.182171	2	2	1	0.717181	0.382569	0.515517				0	0	0	1	1	1
Thyroid hormone receptor-associated protein 3 (Thyroid hormone receptor-associated protein complex 150 kDa component) (Trap150)	Thrap3 Trap150	Q569Z6	-0.167541	-0.0319117	0.586629	2	7	1	0.717181	0.752298	0.0492782				0	0	1	1	1	1
Sodium-dependent phosphate transporter 2 (Phosphate transporter 2) (PiT-2) (Solute carrier family 20 member 2) (Type III sodium-dependent phosphate transporter)	Slc20a2 Pit2	Q80UP8	-0.116044	-0.361402	0.874493	2	1	1	0.71969	0.528569	0.212659				0	0	0	1	1	1
Proliferating cell nuclear antigen (PCNA) (Cyclin)	Pcna	P17918	-0.965284	0.045324	0.698737	1	3	1	0.721144	0.655983	0.0566398				0	0	0	1	1	1
Cytochrome b (Complex III subunit 3) (Complex III subunit III) (Cytochrome b-c1 complex subunit 3) (Ubiquinol-cytochrome-c reductase complex cytochrome b subunit)	Mt-Cyb Cob Cytb mt-Cytb Mtcyb	P00158	-0.237043	-0.263321	0.118232	2	1	1	0.721144	0.616061	0.595852				0	0	0	1	1	1
Methylcrotonoyl-CoA carboxylase beta chain, mitochondrial (MCCase subunit beta) (EC 6.4.1.4) (3-methylcrotonyl-CoA carboxylase 2) (3-methylcrotonyl-CoA carboxylase non-biotin-containing subunit) (3-methylcrotonyl-CoA:carbon dioxide ligase subunit beta)	Mccc2	Q3ULD5	-0.0691026	-0.166668	-0.568772	6	3	1	0.721144	0.216381	0.431091				0	0	0	1	1	1
Ral GTPase-activating protein subunit beta (p170)	Ralgapb Kiaa1219	Q8BQZ4	-0.149552	-0.0864888	-0.458462	2	2	1	0.721248	0.504384	0.176029				0	0	0	1	1	1
Methylthioribulose-1-phosphate dehydratase (MTRu-1-P dehydratase) (EC 4.2.1.109) (APAF1-interacting protein) (Monocyte/macrophage protein 19)	Apip Mmrp19	Q9WVQ5	0.27882	0.103796	0.156866	2	2	1	0.721248	0.397834	0.538132				0	0	0	1	1	1
Potassium voltage-gated channel subfamily D member 2 (Voltage-gated potassium channel subunit Kv4.2)	Kcnd2 Kiaa1044 MNCb-7013	Q9Z0V2	-0.111873	-1.0627	-0.425775	4	1	1	0.721248	0.636935	0.569644				0	0	0	1	1	1
Microtubule-associated tumor suppressor candidate 2 homolog (Cardiac zipper protein) (Microtubule plus-end tracking protein TIP150) (Tracking protein of 150 kDa)	Mtus2 Cazip Kiaa0774 Tip150	Q3UHD3	-0.302776	0.045538	-0.551407	1	1	1	0.722216	0.889471	0.11126				0	0	0	1	1	1
Ubiquitin-conjugating enzyme E2 H (EC 2.3.2.23) ((E3-independent) E2 ubiquitin-conjugating enzyme H) (EC 2.3.2.24) (E2 ubiquitin-conjugating enzyme H) (UBCH2) (Ubiquitin carrier protein H) (Ubiquitin-conjugating enzyme E2-20K) (Ubiquitin-protein ligase H)	Ube2h	P62257	-0.390219	0.0500923	-0.194769	1	2	1	0.722216	0.770347	0.536037				0	0	0	1	1	1
Phosphatidylinositol 3-kinase regulatory subunit alpha (PI3-kinase regulatory subunit alpha) (PI3K regulatory subunit alpha) (PtdIns-3-kinase regulatory subunit alpha) (Phosphatidylinositol 3-kinase 85 kDa regulatory subunit alpha) (PI3-kinase subunit p85-alpha) (PtdIns-3-kinase regulatory subunit p85-alpha)	Pik3r1	P26450	-0.29936	NA	-0.725234	1	NA	1	0.722216	NA	0.185469				0	0	0	1	0	1
Collagen alpha-3(IV) chain [Cleaved into: Tumstatin]	Col4a3	Q9QZS0	-0.214387	-0.0435421	-0.355617	2	1	1	0.722216	0.78674	0.0548391				0	0	0	1	1	1
Secernin-2	Scrn2	Q8VCA8	0.2676	0.0151723	-0.513052	2	2	1	0.722216	0.948854	0.148715				0	0	0	1	1	1
Mitotic checkpoint protein BUB3 (WD repeat type I transmembrane protein A72.5)	Bub3	Q9WVA3	-0.089788	-0.0198081	0.777492	3	8	1	0.722216	0.847069	0.0336388				0	0	1	1	1	1
Methylmalonyl-CoA epimerase, mitochondrial (EC 5.1.99.1) (DL-methylmalonyl-CoA racemase)	Mcee	Q9D1I5	-0.244662	-0.117066	-0.237341	1	1	1	0.723329	0.414693	0.270572				0	0	0	1	1	1
Polypyrimidine tract-binding protein 2 (Brain-enriched polypyrimidine tract-binding protein) (Brain-enriched PTB) (Neural polypyrimidine tract-binding protein) (RRM-type RNA-binding protein brPTB)	Ptbp2 Brptb Nptb	Q91Z31	-0.0864284	-0.166175	0.116373	6	12	1	0.725763	0.0247266	0.676096				0	1	0	1	1	1
PEX5-related protein (PEX2-related protein) (PEX5-like protein) (Peroxin-5-related protein) (Tetratricopeptide repeat-containing Rab8b-interacting protein) (Pex5Rp) (TRIP8b)	Pex5l Pex2 Pex5r Pxr2	Q8C437	0.0514358	-0.221592	-0.559058	18	2	1	0.726937	0.0321574	0.0988204				0	1	0	1	1	1
Arpin (Arp2/3 inhibition protein)	Arpin	Q9D0A3	0.837265	0.0687102	0.223394	2	1	1	0.729274	0.810157	0.462206				0	0	0	1	1	1
CKLF-like MARVEL transmembrane domain-containing protein 6 (Chemokine-like factor superfamily member 6)	Cmtm6 Cklfsf6	Q9CZ69	-0.333557	0.0862483	-0.176386	1	1	1	0.734022	0.924316	0.327063				0	0	0	1	1	1
Aquaporin-1 (AQP-1) (Aquaporin-CHIP) (Delayed early response protein 2) (DER2) (Water channel protein for red blood cells and kidney proximal tubule)	Aqp1	Q02013	-0.294882	0.244242	-0.164604	2	1	1	0.734022	0.577618	0.622688				0	0	0	1	1	1
Long-chain-fatty-acid--CoA ligase 3 (EC 6.2.1.3) (Long-chain acyl-CoA synthetase 3) (LACS 3)	Acsl3 Acs3 Facl3	Q9CZW4	0.0761331	0.241679	0.100206	9	3	1	0.736617	0.290959	0.796643				0	0	0	1	1	1
Immunoglobulin-binding protein 1 (Alpha4 phosphoprotein) (CD79a-binding protein 1) (Lymphocyte signal transduction molecule alpha 4) (Protein phosphatase 2/4/6 regulatory subunit) (p52)	Igbp1 Pc52	Q61249	0.272315	-0.00240553	-0.16854	1	1	1	0.737634	0.99116	0.663799				0	0	0	1	1	1
Constitutive coactivator of PPAR-gamma-like protein 2 (Protein FAM120C)	Fam120c ORF34	Q8C3F2	-0.281656	0.055948	-0.0708209	2	6	1	0.739627	0.757472	0.277361				0	0	0	1	1	1
Death-associated protein kinase 1 (DAP kinase 1) (EC 2.7.11.1)	Dapk1	Q80YE7	-0.265662	-0.0650844	-0.824135	1	1	1	0.742766	0.438059	0.325901				0	0	0	1	1	1
Lipid droplet-associated hydrolase (EC 3.1.1.-) (Lipid droplet-associated serine hydrolase) (mLDAH)	Ldah	Q8BVA5	-0.128816	0.0678103	-0.186114	1	2	1	0.742766	0.807434	0.578642				0	0	0	1	1	1
Ubiquitin domain-containing protein UBFD1	Ubfd1 D7Wsu128e	Q78JW9	-0.260503	-0.138608	-0.576897	2	2	1	0.742766	0.574693	0.158722				0	0	0	1	1	1
Actin, alpha skeletal muscle (Alpha-actin-1)	Acta1 Acta	P68134	-0.171466	NA	-0.0808628	3	NA	1	0.742766	NA	0.618705				0	0	0	1	0	1
Dynein light chain 2, cytoplasmic (8 kDa dynein light chain b) (DLC8) (DLC8b) (Dynein light chain LC8-type 2)	Dynll2 Dlc2	Q9D0M5	1.55333	-0.2805	-0.442187	1	1	1	0.745963	0.343813	0.0558666				0	0	0	1	1	1
Pyrroline-5-carboxylate reductase 2 (P5C reductase 2) (P5CR 2) (EC 1.5.1.2)	Pycr2	Q922Q4	0.105897	-0.031613	-0.132572	3	5	1	0.745963	0.899135	0.601471				0	0	0	1	1	1
Carbonic anhydrase 14 (EC 4.2.1.1) (Carbonate dehydratase XIV) (Carbonic anhydrase XIV) (CA-XIV)	Ca14 Car14 Catm	Q9WVT6	-0.270612	-0.675544	-0.025771	3	1	1	0.749126	0.537756	0.870327				0	0	0	1	1	1
Ribosomal protein S6 kinase alpha-2 (S6K-alpha-2) (EC 2.7.11.1) (90 kDa ribosomal protein S6 kinase 2) (p90-RSK 2) (p90RSK2) (MAP kinase-activated protein kinase 1c) (MAPK-activated protein kinase 1c) (MAPKAP kinase 1c) (MAPKAPK-1c) (Protein-tyrosine kinase Mpk-9) (Ribosomal S6 kinase 3) (RSK-3) (pp90RSK3)	Rps6ka2 Mapkapk1c Rsk3	Q9WUT3	0.0989734	NA	-0.297351	4	NA	1	0.749126	NA	0.724536				0	0	0	1	0	1
Phosphatidylinositol-glycan-specific phospholipase D (PI-G PLD) (EC 3.1.4.50) (Glycoprotein phospholipase D) (Glycosyl-phosphatidylinositol-specific phospholipase D) (GPI-PLD) (GPI-specific phospholipase D)	Gpld1	O70362	-0.116314	0.301857	0.862777	1	1	1	0.749554	0.305892	0.118206				0	0	0	1	1	1
Retinol dehydrogenase 11 (EC 1.1.1.300) (Androgen-regulated short-chain dehydrogenase/reductase 1) (Cell line MC/9.IL4-derived protein 1) (M42C60) (Prostate short-chain dehydrogenase/reductase 1) (Retinal reductase 1) (RalR1) (Short-chain aldehyde dehydrogenase) (SCALD)	Rdh11 Arsdr1 Mdt1 Psdr1	Q9QYF1	-0.154208	-0.162983	-1.12306	3	2	1	0.750302	0.631966	0.569027				0	0	0	1	1	1
Guanine nucleotide-binding protein G(I)/G(S)/G(O) subunit gamma-7	Gng7 Gngt7	Q61016	0.0783432	NA	-0.281612	4	NA	1	0.750302	NA	0.192193				0	0	0	1	0	1
Proteasome assembly chaperone 2 (CD40 ligand-activated specific transcript 3) (Tumor necrosis factor superfamily member 5-induced protein 1)	Psmg2 Clast3 Tnfsf5ip1	Q9EST4	-0.126734	-0.87494	-0.216617	1	1	1	0.750964	0.428161	0.307464				0	0	0	1	1	1
Eukaryotic translation initiation factor 1A, X-chromosomal (eIF-1A X isoform) (Eukaryotic translation initiation factor 4C) (eIF-4C)	Eif1ax Eif1ay	Q8BMJ3	0.38319	0.0907575	0.575762	2	4	1	0.750964	0.235869	0.0784117				0	0	0	1	1	1
AP-1 complex subunit sigma-1A (Adaptor protein complex AP-1 subunit sigma-1A) (Adaptor-related protein complex 1 subunit sigma-1A) (Clathrin assembly protein complex 1 sigma-1A small chain) (Clathrin coat assembly protein AP19) (Golgi adaptor HA1/AP1 adaptin sigma-1A subunit) (HA1 19 kDa subunit) (Sigma 1a subunit of AP-1 clathrin) (Sigma-adaptin 1A) (Sigma1A-adaptin)	Ap1s1 Ap19	P61967	0.141939	-0.0809249	0.512822	1	2	1	0.750968	0.672112	0.355324				0	0	0	1	1	1
Selenoprotein M (SelM)	Selenom	Q8VHC3	-0.216717	-0.253757	-0.072495	2	3	1	0.753641	0.156176	0.811148				0	0	0	1	1	1
Peroxisomal membrane protein PEX14 (PTS1 receptor-docking protein) (Peroxin-14) (Peroxisomal membrane anchor protein PEX14)	Pex14	Q9R0A0	0.342822	0.0280448	-0.57106	2	4	1	0.753775	0.770347	0.0120144				0	0	1	1	1	1
T-cell immunomodulatory protein (Protein TIP) (Integrin-alpha FG-GAP repeat-containing protein 1) (Linkin)	Itfg1 D8Wsu49e Lnkn-1 Tip	Q99KW9	0.151713	-0.162823	0.209789	4	4	1	0.755184	0.105046	0.796959				0	0	0	1	1	1
Coagulation factor V (Activated protein C cofactor) [Cleaved into: Coagulation factor V heavy chain; Coagulation factor V light chain]	F5	O88783	-0.865599	0.0188351	-0.534866	1	1	1	0.756737	0.961451	0.0201768				0	0	1	1	1	1
Chitinase domain-containing protein 1	Chid1	Q922Q9	-0.647131	-0.0641774	-0.184859	1	5	1	0.756737	0.582757	0.264948				0	0	0	1	1	1
Plexin-A4	Plxna4 Kiaa1550	Q80UG2	-0.312452	NA	0.223775	3	NA	1	0.760821	NA	0.442297				0	0	0	1	0	1
[F-actin]-methionine sulfoxide oxidase MICAL3 (EC 1.14.13.225) (Molecule interacting with CasL protein 3) (MICAL-3)	Mical3 Kiaa0819 Kiaa1364	Q8CJ19	0.114975	-0.362196	-0.489828	1	1	1	0.763731	0.0770519	0.0275935				0	0	1	1	1	1
Vacuolar protein sorting-associated protein 16 homolog (mVPS16)	Vps16	Q920Q4	0.15837	0.0759064	0.284214	2	1	1	0.764036	0.777275	0.235896				0	0	0	1	1	1
CCR4-NOT transcription complex subunit 1 (CCR4-associated factor 1)	Cnot1 Kiaa1007	Q6ZQ08	-0.23909	-0.0181567	0.667919	2	4	1	0.766254	0.868207	0.153929				0	0	0	1	1	1
Translation factor Guf1, mitochondrial (EC 3.6.5.-) (Elongation factor 4 homolog) (EF-4) (GTPase Guf1) (Ribosomal back-translocase)	Guf1	Q8C3X4	-0.114026	-0.0105704	-0.201346	1	1	1	0.76838	0.970557	0.319131				0	0	0	1	1	1
NADH dehydrogenase [ubiquinone] 1 beta subcomplex subunit 2, mitochondrial (Complex I-AGGG) (CI-AGGG) (NADH-ubiquinone oxidoreductase AGGG subunit)	Ndufb2	Q9CPU2	-0.232922	-0.389549	-0.0412897	3	2	1	0.76838	0.191636	0.772773				0	0	0	1	1	1
Leucyl-cystinyl aminopeptidase (Cystinyl aminopeptidase) (EC 3.4.11.3) (Oxytocinase) (OTase)	Lnpep	Q8C129	0.0980533	0.0438459	0.206041	8	19	1	0.76838	0.343706	0.0942054				0	0	0	1	1	1
Arginine and glutamate-rich protein 1	Arglu1	Q3UL36	0.551996	NA	0.110242	1	NA	1	0.769106	NA	0.911184				0	0	0	1	0	1
Bcl-2-like protein 13 (Bcl2-L-13) (Bcl-rambo) (Protein Mil1)	Bcl2l13 Mil1	P59017	-0.063962	0.0266028	-0.0118082	7	7	1	0.769106	0.639744	0.951352				0	0	0	1	1	1
Histone H1.2 (H1 VAR.1) (H1c)	Hist1h1c H1f2	P15864	-0.354923	-0.138948	0.376821	1	12	1	0.771282	0.0665543	0.176738				0	0	0	1	1	1
AFG3-like protein 2 (EC 3.4.24.-)	Afg3l2	Q8JZQ2	0.0696227	-0.270797	0.28099	15	12	1	0.772087	0.151147	0.370022				0	0	0	1	1	1
Phosphatidylinositol 3-kinase catalytic subunit type 3 (PI3-kinase type 3) (PI3K type 3) (PtdIns-3-kinase type 3) (EC 2.7.1.137) (Phosphoinositide-3-kinase class 3)	Pik3c3 Vps34	Q6PF93	0.133953	NA	-0.421352	1	NA	1	0.777302	NA	0.213875				0	0	0	1	0	1
CCA tRNA nucleotidyltransferase 1, mitochondrial (EC 2.7.7.72) (mitochondrial tRNA nucleotidyl transferase, CCA-adding) (mt CCA-adding enzyme) (mt tRNA CCA-diphosphorylase) (mt tRNA CCA-pyrophosphorylase) (mt tRNA adenylyltransferase)	Trnt1	Q8K1J6	-0.50446	-0.000825411	1.02051	2	4	1	0.777302	0.992805	0.209409				0	0	0	1	1	1
Rho guanine nucleotide exchange factor 6 (Alpha-PIX) (Rac/Cdc42 guanine nucleotide exchange factor 6)	Arhgef6	Q8K4I3	-0.118532	0.0905679	0.217954	2	3	1	0.777648	0.444479	0.638221				0	0	0	1	1	1
Derlin-1 (Degradation in endoplasmic reticulum protein 1) (Der1-like protein 1)	Derl1 Der1	Q99J56	-0.137324	-0.034768	-0.0632289	2	1	1	0.778203	0.855478	0.52107				0	0	0	1	1	1
Tyrosine-protein phosphatase non-receptor type 23 (EC 3.1.3.48)	Ptpn23 Kiaa1471	Q6PB44	0.0602825	0.125682	0.0564423	4	4	1	0.778203	0.0515039	0.727488				0	0	0	1	1	1
Active breakpoint cluster region-related protein	Abr	Q5SSL4	0.0567169	0.0370839	0.638273	8	2	1	0.778203	0.864496	0.186884				0	0	0	1	1	1
Magnesium transporter protein 1 (MagT1) (Implantation-associated protein) (IAP)	Magt1 Iag2	Q9CQY5	-0.483738	0.464318	0.254653	1	1	1	0.781232	0.544862	0.378609				0	0	0	1	1	1
Microtubule-associated serine/threonine-protein kinase 4 (EC 2.7.11.1)	Mast4	Q811L6	-1.1427	0.23893	-0.206007	1	1	1	0.782104	0.717926	0.36022				0	0	0	1	1	1
Protein YIF1B (YIP1-interacting factor homolog B)	Yif1b	Q9CX30	0.0858243	-0.0465401	0.223484	1	2	1	0.782104	0.612008	0.0497834				0	0	1	1	1	1
C-Myc-binding protein (Associate of Myc 1) (AMY-1)	Mycbp Amy1	Q9EQS3	-0.160216	-0.044198	-0.271254	1	4	1	0.782104	0.594317	0.403549				0	0	0	1	1	1
Zinc finger MYM-type protein 3 (DXHXS6673E protein) (Zinc finger protein 261)	Zmym3 Kiaa0385 Zfp261 Znf261	Q9JLM4	-1.53567	NA	-0.653334	1	NA	1	0.782104	NA	0.10862				0	0	0	1	0	1
Fatty-acid amide hydrolase 1 (EC 3.5.1.99) (Anandamide amidohydrolase 1) (Oleamide hydrolase 1)	Faah Faah1	O08914	0.122183	-0.285837	0.363286	1	2	1	0.782429	0.160209	0.357592				0	0	0	1	1	1
Protein FAM171A2	Fam171a2	A2A699	0.334382	0.305467	-0.458873	1	1	1	0.782819	0.467493	0.478964				0	0	0	1	1	1
Cytochrome c oxidase subunit 7A1, mitochondrial (Cytochrome c oxidase subunit VIIa-heart) (Cytochrome c oxidase subunit VIIa-H) (Cytochrome c oxidase subunit VIIa-muscle) (Cytochrome c oxidase subunit VIIa-M)	Cox7a1 Cox7a Cox7ah	P56392	0.154383	-0.414543	-0.267109	1	1	1	0.782819	0.437491	0.324466				0	0	0	1	1	1
High mobility group protein B2 (High mobility group protein 2) (HMG-2)	Hmgb2 Hmg2	P30681	-1.91034	0.00546842	0.216962	1	3	1	0.782819	0.968078	0.714141				0	0	0	1	1	1
Rho GTPase-activating protein 5 (Rho-type GTPase-activating protein 5) (p190-B)	Arhgap5 Rhogap5	P97393	0.659961	NA	0.0119089	1	NA	1	0.782819	NA	0.961938				0	0	0	1	0	1
Neurolysin, mitochondrial (EC 3.4.24.16) (Microsomal endopeptidase) (MEP) (Mitochondrial oligopeptidase M) (Neurotensin endopeptidase)	Nln	Q91YP2	0.138318	NA	0.30688	1	NA	1	0.782819	NA	0.0752641				0	0	0	1	0	1
Cation-dependent mannose-6-phosphate receptor (CD Man-6-P receptor) (CD-MPR) (46 kDa mannose 6-phosphate receptor) (MPR 46)	M6pr 46mpr	P24668	0.130844	0.0684654	0.384856	3	7	1	0.782819	0.489714	0.437975				0	0	0	1	1	1
Syntaxin-1A (Neuron-specific antigen HPC-1)	Stx1a	O35526	0.239191	-0.120936	0.0520872	5	1	1	0.782819	0.721746	0.843153				0	0	0	1	1	1
Zinc finger C2HC domain-containing protein 1A	Zc2hc1a Fam164a	Q8BJH1	-0.220614	-0.263554	-0.760962	2	1	1	0.783112	0.31015	0.0427284				0	0	1	1	1	1
Spermatogenesis-defective protein 39 homolog (hSPE-39) (VPS33B-interacting protein in apical-basolateral polarity regulator) (VPS33B-interacting protein in polarity and apical restriction)	Vipas39 Spe39 Vipar	Q8BGQ1	0.0164874	-0.247615	-0.00368524	1	1	1	0.785766	0.111837	0.994127				0	0	0	1	1	1
AMP deaminase 2 (EC 3.5.4.6) (AMP deaminase isoform L)	Ampd2	Q9DBT5	-0.0846067	-0.324888	-0.550776	11	2	1	0.786914	0.452563	0.272555				0	0	0	1	1	1
U2 snRNP-associated SURP motif-containing protein (140 kDa Ser/Arg-rich domain protein) (U2-associated protein SR140)	U2surp Sr140	Q6NV83	0.146476	-0.273742	0.440548	1	2	1	0.788066	0.267232	0.253003				0	0	0	1	1	1
Spectrin alpha chain, erythrocytic 1 (Erythroid alpha-spectrin)	Spta1 Spna1 Spta	P08032	-0.351172	0.161752	-0.648523	1	2	1	0.788638	0.143657	0.0107422				0	0	1	1	1	1
E3 ubiquitin-protein ligase HECTD3 (EC 2.3.2.26) (HECT domain-containing protein 3) (HECT-type E3 ubiquitin transferase HECTD3)	Hectd3	Q3U487	0.148871	0.0341052	-0.60161	1	5	1	0.789187	0.818304	0.0715195				0	0	0	1	1	1
Nuclear pore complex protein Nup133 (133 kDa nucleoporin) (Nucleoporin Nup133)	Nup133	Q8R0G9	0.0981413	-0.0257303	0.703144	1	2	1	0.790512	0.90963	0.39844				0	0	0	1	1	1
EPM2A-interacting protein 1 (Laforin-interacting protein)	Epm2aip1 Kiaa0766	Q8VEH5	-0.108806	0.0246011	-0.674299	7	6	1	0.790512	0.789455	0.285219				0	0	0	1	1	1
Sodium/myo-inositol cotransporter (Na(+)/myo-inositol cotransporter) (Sodium/myo-inositol transporter 1) (SMIT1) (Solute carrier family 5 member 3)	Slc5a3	Q9JKZ2	0.121887	0.0264467	-0.638617	3	2	1	0.790669	0.923961	0.0151922				0	0	1	1	1	1
Dymeclin	Dym	Q8CHY3	-0.361752	-0.0179827	-0.396209	1	3	1	0.791208	0.929929	0.435846				0	0	0	1	1	1
Mitogen-activated protein kinase 15 (MAP kinase 15) (MAPK 15) (EC 2.7.11.24) (Extracellular signal-regulated kinase 7) (ERK-7)	Mapk15 Erk7	Q80Y86	-0.256473	-0.0860286	-0.28977	1	1	1	0.792923	0.533102	0.202853				0	0	0	1	1	1
Calcium load-activated calcium channel (CLAC channel) (Transmembrane and coiled-coil domain-containing protein 1)	Tmco1	Q921L3	-0.107884	0.0417496	0.406822	1	2	1	0.792923	0.812561	0.189502				0	0	0	1	1	1
Tubulin-specific chaperone E (Tubulin-folding cofactor E)	Tbce	Q8CIV8	-0.211655	NA	-0.56245	1	NA	1	0.792923	NA	0.244562				0	0	0	1	0	1
Rab-like protein 6 (GTP-binding protein Parf) (Rab-like protein 1) (RBEL1)	Rabl6 Parf	Q5U3K5	0.0658472	-0.0847129	0.0059863	4	2	1	0.793755	0.631543	0.969217				0	0	0	1	1	1
DNA mismatch repair protein Msh3 (Protein repair-1) (REP-1) (Protein repair-3) (REP-3)	Msh3 Rep-3	P13705	0.426594	0.367699	-0.676283	1	1	1	0.794128	0.248131	0.555537				0	0	0	1	1	1
Reticulophagy regulator 3	Retreg3 Fam134c	Q9CQV4	0.128951	-0.431173	-0.189169	1	1	1	0.794128	0.631543	0.245368				0	0	0	1	1	1
Glyceraldehyde-3-phosphate dehydrogenase, testis-specific (EC 1.2.1.12) (Spermatogenic cell-specific glyceraldehyde 3-phosphate dehydrogenase 2) (GAPDH-2) (Spermatogenic glyceraldehyde-3-phosphate dehydrogenase)	Gapdhs Gapd-s Gapds	Q64467	-2.2654	1.13435	-2.2361	1	1	1	0.794128	0.734668	0.487173				0	0	0	1	1	1
Leukemia inhibitory factor receptor (LIF receptor) (LIF-R) (D-factor/LIF receptor) (CD antigen CD118)	Lifr	P42703	1.04918	0.33071	-0.299962	1	2	1	0.794128	0.168259	0.130356				0	0	0	1	1	1
Glucosylceramidase (EC 3.2.1.45) (Acid beta-glucosidase) (Beta-glucocerebrosidase) (D-glucosyl-N-acylsphingosine glucohydrolase)	Gba	P17439	-0.246362	0.0661719	0.385774	1	2	1	0.794128	0.319731	0.196464				0	0	0	1	1	1
Desmoglein-4	Dsg4	Q7TMD7	-0.224185	NA	0.30395	1	NA	1	0.794128	NA	0.0848877				0	0	0	1	0	1
Glypican-1 [Cleaved into: Secreted glypican-1]	Gpc1	Q9QZF2	0.245566	NA	0.593898	1	NA	1	0.794128	NA	0.0212031				0	0	1	1	0	1
Serine/threonine-protein phosphatase CPPED1 (EC 3.1.3.16) (Calcineurin-like phosphoesterase domain-containing protein 1)	Cpped1 Cstp1	Q8BFS6	0.0603449	0.105772	-0.0098784	2	2	1	0.794128	0.658834	0.949514				0	0	0	1	1	1
Golgi to ER traffic protein 4 homolog	Get4	Q9D1H7	-0.271815	-0.0296754	-0.100296	3	3	1	0.794128	0.828873	0.716179				0	0	0	1	1	1
von Willebrand factor A domain-containing protein 8	Vwa8 Kiaa0564	Q8CC88	-0.210229	-0.0532096	0.413657	10	7	1	0.794128	0.533483	0.392153				0	0	0	1	1	1
Heterogeneous nuclear ribonucleoprotein L-like	Hnrnpll Hnrpll	Q921F4	-0.235298	-0.106402	0.316437	3	11	1	0.795019	0.0783353	0.596959				0	0	0	1	1	1
Multifunctional methyltransferase subunit TRM112-like protein (tRNA methyltransferase 112 homolog)	Trmt112	Q9DCG9	-0.117237	0.0149222	0.0710954	1	1	1	0.795423	0.922254	0.589596				0	0	0	1	1	1
Vacuolar protein sorting-associated protein 53 homolog	Vps53	Q8CCB4	0.147489	0.143373	-0.163815	4	3	1	0.795423	0.437491	0.375943				0	0	0	1	1	1
DnaJ homolog subfamily C member 8	Dnajc8	Q6NZB0	0.0585868	NA	-0.0211167	1	NA	1	0.797121	NA	0.942157				0	0	0	1	0	1
Rho GTPase-activating protein 44 (Rho-type GTPase-activating protein RICH2) (RhoGAP interacting with CIP4 homologs protein 2) (RICH-2)	Arhgap44 Rich2	Q5SSM3	-0.197653	-0.123708	-0.896152	2	1	1	0.798672	0.740861	0.00719271				0	0	1	1	1	1
Sideroflexin-5	Sfxn5	Q925N0	0.0568672	-0.718681	0.105563	14	5	1	0.798672	0.0838754	0.254457				0	0	0	1	1	1
AP-3 complex subunit mu-1 (AP-3 adaptor complex mu3A subunit) (Adaptor-related protein complex 3 subunit mu-1) (Mu-adaptin 3A) (Mu3A-adaptin)	Ap3m1	Q9JKC8	-0.0646131	0.0337098	0.0880963	5	9	1	0.800566	0.543382	0.570876				0	0	0	1	1	1
Armadillo repeat-containing protein 1	Armc1	Q9D7A8	0.0736472	-0.476346	-0.263767	3	2	1	0.801796	0.118707	0.228057				0	0	0	1	1	1
Heterogeneous nuclear ribonucleoprotein D-like (hnRNP D-like) (hnRNP DL) (JKT41-binding protein)	Hnrnpdl Hnrpdl Jktbp	Q9Z130	0.23426	-0.155548	0.465349	3	6	1	0.802129	0.0354201	0.513272				0	1	0	1	1	1
U6 snRNA-associated Sm-like protein LSm4	Lsm4	Q9QXA5	0.185476	0.0470041	0.56931	1	3	1	0.803928	0.937323	0.0393664				0	0	1	1	1	1
U1 small nuclear ribonucleoprotein C (U1 snRNP C) (U1-C) (U1C)	Snrpc Snrp1c	Q62241	-0.272781	-0.111829	0.382587	2	2	1	0.80462	0.347006	0.275078				0	0	0	1	1	1
Ubiquitin-conjugating enzyme E2 Z (EC 2.3.2.23) (E2 ubiquitin-conjugating enzyme Z) (Uba6-specific E2 conjugating enzyme 1) (Use1) (Ubiquitin carrier protein Z) (Ubiquitin-protein ligase Z)	Ube2z D11Moh35	Q3UE37	0.312774	-0.149652	-0.535952	1	1	1	0.805658	0.536104	0.314397				0	0	0	1	1	1
Translation initiation factor IF-2, mitochondrial (IF-2(Mt)) (IF-2Mt) (IF2(mt))	Mtif2	Q91YJ5	-0.151045	-0.0864797	-0.152522	1	1	1	0.805658	0.737007	0.513107				0	0	0	1	1	1
Protein Njmu-R1		Q9CYI0	0.156609	0.145233	0.139172	1	1	1	0.805658	0.476737	0.591206				0	0	0	1	1	1
Small ubiquitin-related modifier 2 (SUMO-2) (SMT3 homolog 2) (Ubiquitin-like protein SMT3B) (Smt3B)	Sumo2 Smt3b Smt3h2	P61957	-0.193275	-0.0318583	0.413531	1	1	1	0.805658	0.928458	0.0350271				0	0	1	1	1	1
Protein phosphatase 1 regulatory subunit 12B (Myosin phosphatase-targeting subunit 2) (Myosin phosphatase target subunit 2)	Ppp1r12b Mypt2	Q8BG95	0.366641	0.379978	-0.343762	1	1	1	0.805658	0.586459	0.105343				0	0	0	1	1	1
Transient receptor potential cation channel subfamily V member 2 (TrpV2) (Growth factor-regulated calcium channel) (GRC) (Osm-9-like TRP channel 2) (OTRPC2)	Trpv2 Grc	Q9WTR1	0.275354	0.0993299	0.75049	1	2	1	0.805658	0.58175	0.0848877				0	0	0	1	1	1
Serrate RNA effector molecule homolog (Arsenite-resistance protein 2)	Srrt Ars2 Asr2	Q99MR6	-0.076774	-0.069897	0.48604	2	3	1	0.805658	0.756152	0.137609				0	0	0	1	1	1
Casein kinase I isoform delta (CKI-delta) (CKId) (EC 2.7.11.1) (Tau-protein kinase CSNK1D) (EC 2.7.11.26)	Csnk1d Hckid	Q9DC28	0.0744189	-0.132393	-0.328702	4	4	1	0.805658	0.369154	0.0877203				0	0	0	1	1	1
Mitochondrial fission factor	Mff	Q6PCP5	-0.080485	-0.236751	0.222686	6	5	1	0.805658	0.047654	0.188379				0	1	0	1	1	1
UBX domain-containing protein 4 (Erasin) (UBX domain-containing protein 2)	Ubxn4 Ubxd2 Ubxdc1	Q8VCH8	0.216242	-0.0245183	0.00208728	1	3	1	0.80625	0.903632	0.995493				0	0	0	1	1	1
Acetyl-coenzyme A transporter 1 (AT-1) (Acetyl-CoA transporter 1) (Solute carrier family 33 member 1)	Slc33a1 Acatn	Q99J27	0.175052	-0.0477322	0.0943222	1	1	1	0.806414	0.0489315	0.615651				0	1	0	1	1	1
FK506-binding protein 15 (FKBP-15) (133 kDa FK506-binding protein) (133 kDa FKBP) (FKBP-133) (WASP and FKBP-like) (WAFL)	Fkbp15 Fkbp133 Kiaa0674	Q6P9Q6	0.147215	-0.241552	0.128827	1	1	1	0.806644	0.608393	0.435732				0	0	0	1	1	1
ATP-dependent Clp protease proteolytic subunit, mitochondrial (EC 3.4.21.92) (Endopeptidase Clp)	Clpp	O88696	0.127308	NA	-0.00361853	1	NA	1	0.806644	NA	0.99308				0	0	0	1	0	1
Myoglobin	Mb	P04247	-0.514721	0.542297	-0.103316	2	9	1	0.806644	8.35113e-10	0.928678				0	1	0	1	1	1
Kinesin heavy chain isoform 5A (Kinesin heavy chain neuron-specific 1) (Neuronal kinesin heavy chain) (NKHC)	Kif5a Kiaa4086 Kif5 Nkhc1	P33175	-0.202058	0.0807422	-0.517074	4	10	1	0.806987	0.426689	0.0545071				0	0	0	1	1	1
Protein rogdi homolog (Leucine-zipper-containing LZF)	Rogdi Lzf	Q3TDK6	-0.114245	-0.454217	-0.228367	7	2	1	0.810072	0.26205	0.460432				0	0	0	1	1	1
Ubiquitin-associated protein 2-like	Ubap2l	Q80X50	-0.309356	-0.0492104	0.54423	1	7	1	0.810785	0.833584	0.291407				0	0	0	1	1	1
N-alpha-acetyltransferase 25, NatB auxiliary subunit (Mitochondrial distribution and morphology protein 20) (N-terminal acetyltransferase B complex subunit MDM20) (NatB complex subunit MDM20) (N-terminal acetyltransferase B complex subunit NAA25)	Naa25 Mdm20	Q8BWZ3	0.165009	0.0175382	-0.147919	3	4	1	0.810785	0.883622	0.29154				0	0	0	1	1	1
Ragulator complex protein LAMTOR2 (Endosomal adaptor protein p14) (Late endosomal/lysosomal Mp1-interacting protein) (Late endosomal/lysosomal adaptor and MAPK and MTOR activator 2) (Mitogen-activated protein-binding protein-interacting protein) (Roadblock domain-containing protein 3)	Lamtor2 Mapbpip Robld3	Q9JHS3	0.16331	-0.0307126	0.174796	1	2	1	0.811786	0.890766	0.438636				0	0	0	1	1	1
U6 snRNA-associated Sm-like protein LSm3	Lsm3	P62311	-0.140887	0.0330002	0.562186	1	1	1	0.813521	0.72741	0.203839				0	0	0	1	1	1
Heme oxygenase 2 (HO-2) (EC 1.14.14.18)	Hmox2	O70252	0.0534729	-0.0274924	-0.385221	9	12	1	0.814003	0.673663	0.233964				0	0	0	1	1	1
Interleukin-1 receptor accessory protein (IL-1 receptor accessory protein) (IL-1RAcP) (Interleukin-33 receptot beta chain)	Il1rap	Q61730	0.07522	0.294658	0.0132195	2	1	1	0.814259	0.404625	0.951156				0	0	0	1	1	1
Ferrochelatase, mitochondrial (EC 4.99.1.1) (Heme synthase) (Protoheme ferro-lyase)	Fech	P22315	-0.0836104	-0.00301956	-0.0174894	7	7	1	0.818425	0.97546	0.892774				0	0	0	1	1	1
Signal peptidase complex subunit 2 (EC 3.4.-.-) (Microsomal signal peptidase 25 kDa subunit) (SPase 25 kDa subunit)	Spcs2 Spc25	Q9CYN2	0.222294	0.0177163	0.173315	1	1	1	0.818549	0.929257	0.301392				0	0	0	1	1	1
Casein kinase II subunit alpha' (CK II alpha') (EC 2.7.11.1)	Csnk2a2	O54833	0.0674944	-0.115704	0.165364	6	4	1	0.818752	0.468223	0.143171				0	0	0	1	1	1
Potassium voltage-gated channel subfamily A member 6 (MK1.6) (Voltage-gated potassium channel subunit Kv1.6)	Kcna6	Q61923	-0.221882	0.2024	-0.816988	1	1	1	0.819972	0.361208	0.0486177				0	0	1	1	1	1
Complement C1q subcomponent subunit B	C1qb	P14106	0.256956	0.670957	1.59402	1	1	1	0.822599	0.0688501	0.0878797				0	0	0	1	1	1
Centrosomal protein of 170 kDa protein B (Centrosomal protein 170B) (Cep170B)	Cep170b Kiaa0284	Q80U49	0.136051	-0.0473322	-0.464082	1	1	1	0.822599	0.957838	0.787913				0	0	0	1	1	1
E3 ubiquitin-protein ligase MYCBP2 (EC 2.3.2.27) (Myc-binding protein 2) (Pam/highwire/rpm-1 protein) (Protein associated with Myc) (RING-type E3 ubiquitin transferase MYCBP2)	Mycbp2 Pam Phr1	Q7TPH6	0.139179	0.052659	-0.00935633	1	2	1	0.822599	0.759701	0.959912				0	0	0	1	1	1
UDP-glucose 4-epimerase (EC 5.1.3.2) (Galactowaldenase) (UDP-N-acetylglucosamine 4-epimerase) (UDP-GlcNAc 4-epimerase) (EC 5.1.3.7) (UDP-galactosamine 4-epimerase) (UDP-GalNAc 4-epimerase) (UDP-galactose 4-epimerase)	Gale	Q8R059	-0.159974	-0.00402833	-0.362029	1	2	1	0.822599	0.97546	0.161628				0	0	0	1	1	1
ADP-ribosylation factor-like protein 6-interacting protein 1 (ARL-6-interacting protein 1) (Aip-1) (Protein TBX2)	Arl6ip1 Arl6ip	Q9JKW0	-0.206283	0.0271889	-0.641272	2	1	1	0.822599	0.902361	0.244562				0	0	0	1	1	1
Kinesin-associated protein 3 (KAP-3) (KAP3)	Kifap3	P70188	0.0945027	0.0287067	-0.396998	3	3	1	0.822599	0.783418	0.271331				0	0	0	1	1	1
Ubiquitin-like protein 4A (Ubiquitin-like protein GDX)	Ubl4a Gdx Ubl4	P21126	-0.0555481	-0.0422956	-0.429901	5	5	1	0.822599	0.566522	0.271075				0	0	0	1	1	1
Myelin-oligodendrocyte glycoprotein	Mog	Q61885	-0.0553124	-2.05452	0.251039	19	1	1	0.822599	0.543445	0.374908				0	0	0	1	1	1
Ubiquitin-conjugating enzyme E2 variant 2 (Ubc-like protein MMS2)	Ube2v2 Mms2 Uev2	Q9D2M8	-0.0449693	-0.106023	-0.484893	8	7	1	0.825641	0.17105	0.246842				0	0	0	1	1	1
CD44 antigen (Extracellular matrix receptor III) (ECMR-III) (GP90 lymphocyte homing/adhesion receptor) (HUTCH-I) (Hermes antigen) (Hyaluronate receptor) (Lymphocyte antigen 24) (Ly-24) (Phagocytic glycoprotein 1) (PGP-1) (Phagocytic glycoprotein I) (PGP-I) (CD antigen CD44)	Cd44 Ly-24	P15379	-0.117359	0.00661502	0.563742	2	3	1	0.825745	0.987235	0.0258448				0	0	1	1	1	1
Ubiquitin carboxyl-terminal hydrolase MINDY-1 (EC 3.4.19.12) (Deubiquitinating enzyme MINDY-1) (NF-E2 inducible protein) (Protein FAM63A)	Mindy1 Fam63a Ni	Q76LS9	0.176553	-0.326618	-0.25939	1	2	1	0.825814	0.369376	0.223123				0	0	0	1	1	1
FACT complex subunit SSRP1 (Facilitates chromatin transcription complex subunit SSRP1) (Recombination signal sequence recognition protein 1) (Structure-specific recognition protein 1) (T160)	Ssrp1	Q08943	0.0431144	-0.0842094	0.436009	1	3	1	0.82605	0.462705	0.358292				0	0	0	1	1	1
6.8 kDa mitochondrial proteolipid	Mp68	P56379	0.102064	-0.617735	0.0812216	1	1	1	0.826726	0.420213	0.664427				0	0	0	1	1	1
Nucleobindin-2 (DNA-binding protein NEFA) (Prepronesfatin) [Cleaved into: Nesfatin-1]	Nucb2 Nefa	P81117	-0.358015	0.424072	0.201917	1	1	1	0.826726	0.427184	0.715278				0	0	0	1	1	1
Sphingolipid delta(4)-desaturase DES1 (EC 1.14.19.17) (Degenerative spermatocyte homolog 1)	Degs1 Degs Des1 Mdes	O09005	0.121447	-0.0470743	0.0325829	1	1	1	0.827872	0.767171	0.896765				0	0	0	1	1	1
Exocyst complex component 3 (Exocyst complex component Sec6)	Exoc3 Sec6l1	Q6KAR6	-0.242649	-0.125281	-0.717858	2	5	1	0.834899	0.451394	0.0684675				0	0	0	1	1	1
Oxysterol-binding protein-related protein 9 (ORP-9) (OSBP-related protein 9)	Osbpl9 Orp9	A2A8Z1	-0.135986	0.0274481	-0.206178	1	1	1	0.836218	0.889471	0.308972				0	0	0	1	1	1
Serine/threonine-protein phosphatase 6 catalytic subunit (PP6C) (EC 3.1.3.16) [Cleaved into: Serine/threonine-protein phosphatase 6 catalytic subunit, N-terminally processed]	Ppp6c	Q9CQR6	-0.088278	-0.0580532	-0.123051	2	2	1	0.839312	0.786263	0.340249				0	0	0	1	1	1
Calcium uptake protein 3, mitochondrial (EF-hand domain-containing family member A2)	Micu3 Efha2	Q9CTY5	0.113227	-0.0702688	0.221359	4	7	1	0.839312	0.599072	0.340249				0	0	0	1	1	1
Synaptogyrin-3	Syngr3	Q8R191	-0.0949261	-0.514491	0.429496	6	2	1	0.839312	0.479206	0.115478				0	0	0	1	1	1
Epimerase family protein SDR39U1 (EC 1.1.1.-) (Short-chain dehydrogenase/reductase family 39U member 1)	Sdr39u1	Q5M8N4	0.0869483	-0.138576	-0.325971	7	3	1	0.839312	0.0486031	0.358794				0	1	0	1	1	1
COMM domain-containing protein 3 (Bmi-1 upstream gene protein) (Bup protein)	Commd3 Bup	Q63829	-0.338815	0.132376	0.264825	1	2	1	0.843258	0.121958	0.377095				0	0	0	1	1	1
Inactive dipeptidyl peptidase 10 (Dipeptidyl peptidase X) (DPP X)	Dpp10	Q6NXK7	0.0490394	-0.384692	-0.0972279	6	2	1	0.843437	0.446486	0.855102				0	0	0	1	1	1
O-acetyl-ADP-ribose deacetylase MACROD1 (EC 3.2.2.-) (EC 3.5.1.-) (MACRO domain-containing protein 1) (Protein LRP16) ([Protein ADP-ribosylglutamate] hydrolase)	Macrod1 Lrp16	Q922B1	-0.06875	-0.220546	-0.0211894	2	1	1	0.844137	0.432078	0.947788				0	0	0	1	1	1
EKC/KEOPS complex subunit Tprkb (TP53RK-binding protein)	Tprkb	Q8QZZ7	0.116935	-0.0177497	0.824593	1	1	1	0.848862	0.883622	0.377095				0	0	0	1	1	1
PITH domain-containing protein 1	Pithd1 Trp26	Q8BWR2	0.0744797	-0.276059	-0.266824	3	1	1	0.848862	0.400552	0.287986				0	0	0	1	1	1
WD repeat domain phosphoinositide-interacting protein 2 (WIPI-2)	Wipi2	Q80W47	-0.0648318	-0.0177751	-0.637017	3	1	1	0.848862	0.95451	0.319131				0	0	0	1	1	1
Liprin-alpha-3 (Protein tyrosine phosphatase receptor type f polypeptide-interacting protein alpha-3) (PTPRF-interacting protein alpha-3)	Ppfia3	P60469	0.0446244	-0.193152	0.519288	10	2	1	0.849716	0.407216	0.168354				0	0	0	1	1	1
Protein tyrosine phosphatase type IVA 2 (EC 3.1.3.48) (Protein-tyrosine phosphatase 4a2) (Protein-tyrosine phosphatase of regenerating liver 2) (PRL-2)	Ptp4a2 Prl2	O70274	-0.085155	-0.0757679	-0.0961431	4	2	1	0.852172	0.725318	0.714675				0	0	0	1	1	1
Myotubularin-related protein 5 (SET-binding factor 1) (Sbf1)	Sbf1 Kiaa3020 Mtmr5	Q6ZPE2	0.0412235	-0.0819259	-0.0501741	16	4	1	0.852172	0.82809	0.794298				0	0	0	1	1	1
Dedicator of cytokinesis protein 9 (Cdc42 guanine nucleotide exchange factor zizimin-1) (Zizimin-1)	Dock9 D14Wsu89e Kiaa1058 Ziz1	Q8BIK4	0.0621655	-0.154411	-0.136251	5	1	1	0.852421	0.719637	0.595261				0	0	0	1	1	1
Probable threonine--tRNA ligase 2, cytoplasmic (EC 6.1.1.3) (Threonyl-tRNA synthetase) (ThrRS) (Threonyl-tRNA synthetase-like protein 2)	Tarsl2	Q8BLY2	0.0771177	0.0699276	-0.104439	6	21	1	0.852607	0.19203	0.666945				0	0	0	1	1	1
Uncharacterized protein KIAA1671	Kiaa1671	Q8BRV5	0.404931	-0.557092	-0.257426	1	1	1	0.85305	0.669697	0.173041				0	0	0	1	1	1
Serine/threonine-protein phosphatase 2A 55 kDa regulatory subunit B delta isoform (PP2A subunit B isoform B55-delta) (PP2A subunit B isoform PR55-delta) (PP2A subunit B isoform R2-delta) (PP2A subunit B isoform delta)	Ppp2r2d D7Ertd753e Kiaa1541	Q925E7	0.0451093	NA	0.116945	5	NA	1	0.85544	NA	0.420931				0	0	0	1	0	1
Methyltransferase-like 26	Mettl26	Q9DCS2	-0.190494	0.105268	0.119188	1	1	1	0.85617	0.584828	0.833189				0	0	0	1	1	1
Bifunctional epoxide hydrolase 2 [Includes: Cytosolic epoxide hydrolase 2 (CEH) (EC 3.3.2.10) (Epoxide hydratase) (Soluble epoxide hydrolase) (SEH); Lipid-phosphate phosphatase (EC 3.1.3.76)]	Ephx2 Eph2	P34914	-0.141235	-0.0539343	-0.414953	2	1	1	0.85617	0.724415	0.151454				0	0	0	1	1	1
Phosphatidylinositide phosphatase SAC2 (EC 3.1.3.25) (Inositol polyphosphate 5-phosphatase F) (Sac domain-containing inositol phosphatase 2) (Sac domain-containing phosphoinositide 4-phosphatase 2) (hSAC2)	Inpp5f Kiaa0966 Sac2	Q8CDA1	0.0898327	-0.0760248	0.310054	3	1	1	0.85617	0.768529	0.0280027				0	0	1	1	1	1
Tetratricopeptide repeat protein 38 (TPR repeat protein 38)	Ttc38	A3KMP2	-0.126478	0.174551	-0.026888	1	6	1	0.856746	0.236897	0.943167				0	0	0	1	1	1
TBC1 domain family member 17	Tbc1d17	Q8BYH7	-0.0343345	0.0958164	-0.460794	2	1	1	0.856746	0.884889	0.657807				0	0	0	1	1	1
Secretory carrier-associated membrane protein 3 (Secretory carrier membrane protein 3)	Scamp3	O35609	0.0684112	-0.00279229	0.331216	3	3	1	0.856746	0.98771	0.150125				0	0	0	1	1	1
Thioredoxin-related transmembrane protein 4 (Thioredoxin domain-containing protein 13)	Tmx4 D2Bwg1356e Kiaa1162 Txndc13	Q8C0L0	-0.0845826	-0.0432511	-0.0993551	5	7	1	0.857378	0.652052	0.701842				0	0	0	1	1	1
Transcription elongation regulator 1 (Formin-binding protein 28) (FBP 28) (TATA box-binding protein-associated factor 2S) (Transcription factor CA150) (p144)	Tcerg1 Taf2s	Q8CGF7	0.101733	-0.0584665	0.244533	3	2	1	0.857774	0.665322	0.205868				0	0	0	1	1	1
Mannose-P-dolichol utilization defect 1 protein (Suppressor of Lec15 and Lec35 glycosylation mutation homolog) (SL15)	Mpdu1 Supl15h	Q9R0Q9	0.0297418	0.00141701	0.127594	3	2	1	0.857774	0.991381	0.770717				0	0	0	1	1	1
Golgi phosphoprotein 3 (Coat protein GPP34)	Golph3 Gpp34	Q9CRA5	-0.173581	0.122557	0.520426	1	4	1	0.860078	0.360861	0.0415883				0	0	1	1	1	1
Ganglioside-induced differentiation-associated protein 1 (GDAP1)	Gdap1	O88741	-0.0397024	-0.279627	-0.0124931	12	6	1	0.860078	0.0117814	0.920801				0	1	0	1	1	1
Chloride channel protein 2 (ClC-2)	Clcn2 Clc2	Q9R0A1	-0.139935	NA	-0.0974631	1	NA	1	0.860479	NA	0.49862				0	0	0	1	0	1
Prolactin regulatory element-binding protein (Mammalian guanine nucleotide exchange factor mSec12)	Preb Sec12	Q9WUQ2	0.0699004	0.0112508	-0.00101545	2	7	1	0.860479	0.929555	0.994127				0	0	0	1	1	1
Ubiquitin-like protein ISG15 (Interferon-induced 15 kDa protein) (Interferon-induced 17 kDa protein) (IP17) (Ubiquitin cross-reactive protein)	Isg15 G1p2 Ucrp	Q64339	0.0795453	0.604871	-0.492784	1	1	1	0.860511	0.282377	0.147573				0	0	0	1	1	1
Riboflavin kinase (EC 2.7.1.26) (ATP:riboflavin 5'-phosphotransferase) (Flavokinase) (KOI-4)	Rfk	Q8CFV9	0.110419	-0.149279	-0.207286	2	2	1	0.860592	0.51384	0.384168				0	0	0	1	1	1
Protein phosphatase inhibitor 2 (IPP-2)	Ppp1r2	Q9DCL8	-0.0912329	0.0628341	0.0384031	1	2	1	0.864085	0.867362	0.847134				0	0	0	1	1	1
Retinal rod rhodopsin-sensitive cGMP 3',5'-cyclic phosphodiesterase subunit delta (GMP-PDE delta)	Pde6d	O55057	0.0512333	-0.167549	-0.170853	3	2	1	0.864085	0.234028	0.15755				0	0	0	1	1	1
Vesicle transport protein GOT1B (Golgi transport 1 homolog B)	Golt1b	Q9CR60	0.256008	0.00825752	0.217467	1	2	1	0.864223	0.957579	0.370022				0	0	0	1	1	1
Actin-like protein 6A (53 kDa BRG1-associated factor A) (Actin-related protein Baf53a) (BRG1-associated factor 53A) (BAF53A)	Actl6a Actl6 Baf53a	Q9Z2N8	0.256178	0.212261	0.92211	1	2	1	0.864223	0.170408	0.0500348				0	0	0	1	1	1
Alpha-fetoprotein (Alpha-1-fetoprotein) (Alpha-fetoglobulin)	Afp	P02772	-0.106071	0.484028	0.701936	1	1	1	0.864648	0.120398	0.277681				0	0	0	1	1	1
Endoribonuclease LACTB2 (Beta-lactamase-like protein 2) (EC 3.1.27.-)	Lactb2	Q99KR3	0.0868028	0.0852482	-0.188447	1	4	1	0.865443	0.791239	0.539841				0	0	0	1	1	1
Rho guanine nucleotide exchange factor 9 (Collybistin) (Rac/Cdc42 guanine nucleotide exchange factor 9)	Arhgef9 Kiaa0424	Q3UTH8	0.0662037	0.0828578	0.36908	2	1	1	0.8667	0.592888	0.375943				0	0	0	1	1	1
rRNA/tRNA 2'-O-methyltransferase fibrillarin-like protein 1 (EC 2.1.1.-) (Protein-glutamine methyltransferase)	Fbll1	Q80WS3	0.317751	NA	0.445422	1	NA	1	0.875911	NA	0.0935213				0	0	0	1	0	1
MICOS complex subunit Mic10 (Mitochondrial inner membrane organizing system protein 1)	Minos1 Mic10	Q7TNS2	0.101179	0.0351252	0.224039	2	1	1	0.875911	0.765083	0.805013				0	0	0	1	1	1
Epsin-2 (EPS-15-interacting protein 2) (Intersectin-EH-binding protein 2) (Ibp2)	Epn2	Q8CHU3	-0.0480626	-0.0118131	0.208968	2	1	1	0.875911	0.88026	0.617998				0	0	0	1	1	1
Charged multivesicular body protein 2b (Chromatin-modifying protein 2b) (CHMP2b)	Chmp2b	Q8BJF9	-0.146368	0.00372821	-0.211774	1	1	1	0.876588	0.99116	0.413728				0	0	0	1	1	1
Plasminogen receptor (KT) (Plg-R(KT))	Plgrkt	Q9D3P8	-0.127324	NA	0.144538	1	NA	1	0.878671	NA	0.568875				0	0	0	1	0	1
Optic atrophy 3 protein homolog	Opa3	Q505D7	0.0707025	-0.17296	0.406965	3	3	1	0.878671	0.315989	0.196821				0	0	0	1	1	1
Galactocerebrosidase (GALCERase) (EC 3.2.1.46) (Galactocerebroside beta-galactosidase) (Galactosylceramidase) (Galactosylceramide beta-galactosidase)	Galc	P54818	-0.188996	NA	0.269773	1	NA	1	0.879459	NA	0.899371				0	0	0	1	0	1
Adenylyltransferase and sulfurtransferase MOCS3 (Molybdenum cofactor synthesis protein 3) [Includes: Molybdopterin-synthase adenylyltransferase (EC 2.7.7.80) (Adenylyltransferase MOCS3) (Sulfur carrier protein MOCS2A adenylyltransferase); Molybdopterin-synthase sulfurtransferase (EC 2.8.1.11) (Sulfur carrier protein MOCS2A sulfurtransferase) (Sulfurtransferase MOCS3)]	Mocs3 Uba4	A2BDX3	0.0981729	-0.107072	0.408757	2	1	1	0.879464	0.732349	0.292424				0	0	0	1	1	1
Lysophospholipid acyltransferase 2 (LPLAT 2) (EC 2.3.1.-) (1-acylglycerophosphocholine O-acyltransferase) (EC 2.3.1.23) (1-acylglycerophosphoethanolamine O-acyltransferase) (EC 2.3.1.n7) (Lysophosphatidylcholine acyltransferase) (LPCAT) (Lyso-PC acyltransferase) (Lysophosphatidylcholine acyltransferase 4) (Lyso-PC acyltransferase 4) (mLPCAT4) (Lysophosphatidylethanolamine acyltransferase) (LPEAT)…	Mboat2 Lpcat4 Oact2	Q8R3I2	0.0835083	0.21849	0.34006	2	2	1	0.879464	0.19203	0.0520952				0	0	0	1	1	1
Acyl-coenzyme A thioesterase 2, mitochondrial (Acyl-CoA thioesterase 2) (EC 3.1.2.2) (Acyl coenzyme A thioester hydrolase) (MTE-I) (Very-long-chain acyl-CoA thioesterase)	Acot2 Mte1	Q9QYR9	0.0734876	0.0818391	0.114275	2	5	1	0.879464	0.49568	0.130953				0	0	0	1	1	1
Coatomer subunit epsilon (Epsilon-coat protein) (Epsilon-COP)	Cope Cope1	O89079	0.0529513	0.106269	0.328249	4	7	1	0.880721	0.11795	0.373171				0	0	0	1	1	1
Solute carrier family 12 member 9 (Cation-chloride cotransporter-interacting protein 1) (Potassium-chloride transporter 9)	Slc12a9 Cip1 Slc12a8	Q99MR3	-0.0369942	0.023645	0.337993	2	5	1	0.888674	0.823388	0.375943				0	0	0	1	1	1
Serine protease HTRA2, mitochondrial (EC 3.4.21.108) (High temperature requirement protein A2) (HtrA2) (Omi stress-regulated endoprotease) (Serine protease 25) (Serine proteinase OMI)	Htra2 Omi Prss25	Q9JIY5	-0.0270441	-0.0517641	-0.403931	6	3	1	0.888674	0.692956	0.577098				0	0	0	1	1	1
Methylosome protein 50 (MEP-50) (WD repeat-containing protein 77)	Wdr77 Mep50	Q99J09	0.0809647	-0.0463171	-0.914707	2	4	1	0.888753	0.448703	0.466788				0	0	0	1	1	1
WD40 repeat-containing protein SMU1 (Smu-1 suppressor of mec-8 and unc-52 protein homolog) [Cleaved into: WD40 repeat-containing protein SMU1, N-terminally processed]	Smu1	Q3UKJ7	0.0442691	-0.0802228	0.454619	1	5	1	0.891967	0.305551	0.483349				0	0	0	1	1	1
Short coiled-coil protein	Scoc Scoco	Q78YZ6	-0.143183	0.0780308	-0.423035	1	1	1	0.89218	0.752394	0.327511				0	0	0	1	1	1
Leucine zipper transcription factor-like protein 1	Lztfl1	Q9JHQ5	0.0809514	-0.134108	-0.255459	1	1	1	0.89218	0.631543	0.398604				0	0	0	1	1	1
Potassium voltage-gated channel subfamily KQT member 5 (KQT-like 5) (Potassium channel subunit alpha KvLQT5) (Voltage-gated potassium channel subunit Kv7.5)	Kcnq5	Q9JK45	-0.142831	-0.129289	0.109912	1	1	1	0.89218	0.609398	0.267829				0	0	0	1	1	1
SUMO-conjugating enzyme UBC9 (EC 2.3.2.-) (RING-type E3 SUMO transferase UBC9) (SUMO-protein ligase) (Ubiquitin carrier protein 9) (mUBC9) (Ubiquitin carrier protein I) (Ubiquitin-conjugating enzyme E2 I) (Ubiquitin-protein ligase I)	Ube2i Ubc9 Ubce2i Ubce9	P63280	-0.0983725	-0.130325	0.586811	1	2	1	0.89218	0.566776	0.0558406				0	0	0	1	1	1
Protein HID1 (HID1 domain-containing protein) (Protein hid-1 homolog)	Hid1	Q8R1F6	0.0945798	0.187255	0.114778	1	4	1	0.89218	0.232383	0.840433				0	0	0	1	1	1
Metallo-beta-lactamase domain-containing protein 2 (EC 3.-.-.-)	Mblac2	Q8BL86	-0.0559771	NA	-0.00863684	4	NA	1	0.89218	NA	0.963092				0	0	0	1	0	1
Transducin beta-like protein 2	Tbl2	Q9R099	-0.0767565	-0.00170873	0.252652	1	6	1	0.892201	0.98771	0.64425				0	0	0	1	1	1
Alpha-ketoglutarate-dependent dioxygenase FTO (EC 1.14.11.-) (Fat mass and obesity-associated protein) (Protein fatso)	Fto Kiaa1752	Q8BGW1	-0.0455658	-0.0279112	1.01284	1	3	1	0.892977	0.906881	0.14304				0	0	0	1	1	1
U1 small nuclear ribonucleoprotein 70 kDa (U1 snRNP 70 kDa) (U1-70K) (snRNP70)	Snrnp70 Snrp70	Q62376	0.406917	-0.0896336	0.652823	1	4	1	0.892977	0.428161	0.0824676				0	0	0	1	1	1
RNA-binding protein 39 (Coactivator of activating protein 1 and estrogen receptors) (Coactivator of AP-1 and ERs) (RNA-binding motif protein 39) (RNA-binding region-containing protein 2) (Transcription coactivator CAPER)	Rbm39 Caper Rnpc2	Q8VH51	-0.13155	-0.068433	1.24615	1	8	1	0.892977	0.423281	0.018677				0	0	1	1	1	1
Vesicle-associated membrane protein 3 (VAMP-3) (Cellubrevin) (CEB) (Synaptobrevin-3)	Vamp3 Syb3	P63024	0.963236	NA	-0.214091	1	NA	1	0.892977	NA	0.30787				0	0	0	1	0	1
Choline/ethanolamine kinase (Choline kinase beta) (CK) (CKB) (EC 2.7.1.32) (Ethanolamine kinase) (EK) (EC 2.7.1.82) (choline/ethanolamine kinase beta) (CKEKB)	Chkb Chetk Chkl	O55229	0.0387301	-0.157251	-0.767362	2	1	1	0.892977	0.0838643	0.381012				0	0	0	1	1	1
Microtubule-associated proteins 1A/1B light chain 3A (Autophagy-related protein LC3 A) (Autophagy-related ubiquitin-like modifier LC3 A) (MAP1 light chain 3-like protein 1) (MAP1A/MAP1B light chain 3 A) (MAP1A/MAP1B LC3 A) (Microtubule-associated protein 1 light chain 3 alpha)	Map1lc3a	Q91VR7	-0.0486113	-0.108975	-0.350595	2	2	1	0.892977	0.227457	0.130535				0	0	0	1	1	1
Rho GTPase-activating protein 35 (Glucocorticoid receptor DNA-binding factor 1)	Arhgap35 Grlf1 Kiaa1722 P190A p190ARHOGAP	Q91YM2	0.052247	-0.045083	-0.597909	3	1	1	0.892977	0.864219	0.0848877				0	0	0	1	1	1
Protein arginine N-methyltransferase 1 (EC 2.1.1.319) (Histone-arginine N-methyltransferase PRMT1)	Prmt1 Hrmt1l2 Mrmt1	Q9JIF0	-0.0642948	-0.0268252	0.634162	3	5	1	0.892977	0.726199	0.194745				0	0	0	1	1	1
Histone-binding protein RBBP7 (Histone acetyltransferase type B subunit 2) (Nucleosome-remodeling factor subunit RBAP46) (Retinoblastoma-binding protein 7) (RBBP-7) (Retinoblastoma-binding protein p46)	Rbbp7 Rbap46	Q60973	-0.0681486	0.093575	0.582233	3	6	1	0.892977	0.392909	0.264449				0	0	0	1	1	1
Protein SET (Phosphatase 2A inhibitor I2PP2A) (I-2PP2A) (Template-activating factor I) (TAF-I)	Set	Q9EQU5	-0.0249034	0.0798897	0.991649	5	6	1	0.892977	0.228617	0.0247953				0	0	1	1	1	1
Syntaphilin	Snph Kiaa0374	Q80U23	-0.035659	NA	-1.04223	13	NA	1	0.892977	NA	0.0677007				0	0	0	1	0	1
F-box only protein 6 (F-box only protein 6b) (F-box protein that recognizes sugar chains 2) (F-box/G-domain protein 2)	Fbxo6 Fbs2 Fbxo6b	Q9QZN4	0.0673373	0.0249702	-0.303884	1	1	1	0.893353	0.88026	0.0576703				0	0	0	1	1	1
NHP2-like protein 1 (Fertilization antigen 1) (FA-1) (High mobility group-like nuclear protein 2 homolog 1) (Sperm-specific antigen 1) (U4/U6.U5 small nuclear ribonucleoprotein SNU13) (U4/U6.U5 tri-snRNP 15.5 kDa protein) [Cleaved into: NHP2-like protein 1, N-terminally processed]	Snu13 Nhp2l1 Ssfa1	Q9D0T1	-0.187978	0.101328	0.235472	2	3	1	0.894404	0.382569	0.502578				0	0	0	1	1	1
NADH dehydrogenase [ubiquinone] 1 alpha subcomplex subunit 6 (Complex I-B14) (CI-B14) (NADH-ubiquinone oxidoreductase B14 subunit)	Ndufa6	Q9CQZ5	-0.0503603	-0.155225	-0.0473677	8	8	1	0.894404	0.322675	0.471414				0	0	0	1	1	1
RNA binding motif protein, X-linked-like-1 (Heterogeneous nuclear ribonucleoprotein G-like 1) (RNA binding motif protein, X chromosome retrogene) [Cleaved into: RNA binding motif protein, X-linked-like-1, N-terminally processed]	Rbmxl1 Rbmxrt	Q91VM5	-0.0825977	-0.11979	0.975099	1	1	1	0.896967	0.721746	0.0742309				0	0	0	1	1	1
THO complex subunit 2 (Tho2)	Thoc2	B1AZI6	0.0642491	0.048531	-0.00103073	1	1	1	0.89734	0.879714	0.995637				0	0	0	1	1	1
Mitochondrial antiviral-signaling protein (MAVS) (CARD adapter inducing interferon beta) (Cardif) (Interferon beta promoter stimulator protein 1) (IPS-1) (Virus-induced-signaling adapter) (VISA)	Mavs Ips1 Visa	Q8VCF0	0.119705	NA	0.244538	1	NA	1	0.89734	NA	0.325572				0	0	0	1	0	1
Glutamine amidotransferase-like class 1 domain-containing protein 1 (Parkinson disease 7 domain-containing protein 1)	Gatd1 Pddc1	Q8BFQ8	-0.0554043	0.0804439	-0.281575	2	3	1	0.897517	0.752298	0.225473				0	0	0	1	1	1
Atlastin-2 (EC 3.6.5.-) (ADP-ribosylation factor-like protein 6-interacting protein 2) (ARL-6-interacting protein 2) (Aip-2)	Atl2 Arl6ip2	Q6PA06	0.0524213	-0.344733	-0.0806844	4	2	1	0.897517	0.416814	0.659036				0	0	0	1	1	1
Hepatocyte cell adhesion molecule (Protein hepaCAM)	Hepacam	Q640R3	0.044529	-0.672428	-0.706779	12	1	1	0.90045	0.615187	0.435143				0	0	0	1	1	1
Endoplasmic reticulum-Golgi intermediate compartment protein 1 (ER-Golgi intermediate compartment 32 kDa protein) (ERGIC-32)	Ergic1 Ergic32	Q9DC16	-0.0391449	0.0921672	-0.350725	2	6	1	0.901061	0.258174	0.598974				0	0	0	1	1	1
Mitochondrial import inner membrane translocase subunit Tim8 A (Deafness dystonia protein 1 homolog)	Timm8a1 Ddp1 Tim8a Timm8a	Q9WVA2	0.0339881	-0.0583616	0.205276	4	2	1	0.901061	0.79833	0.822352				0	0	0	1	1	1
Sodium/potassium-transporting ATPase subunit alpha-4 (Na(+)/K(+) ATPase alpha-4 subunit) (EC 3.6.3.9) (Sodium pump subunit alpha-4)	Atp1a4 Atp1al2	Q9WV27	-0.0815364	-0.374175	0.890481	1	1	1	0.903539	0.448151	0.206878				0	0	0	1	1	1
E3 ubiquitin-protein ligase MARCH5 (EC 2.3.2.27) (Membrane-associated RING finger protein 5) (Membrane-associated RING-CH protein V) (MARCH-V) (RING-type E3 ubiquitin transferase MARCH5)	March5	Q3KNM2	0.0484923	NA	0.373332	4	NA	1	0.906225	NA	0.0876403				0	0	0	1	0	1
Myosin light chain kinase, smooth muscle (MLCK) (smMLCK) (EC 2.7.11.18) (Kinase-related protein) (KRP) (Telokin) [Cleaved into: Myosin light chain kinase, smooth muscle, deglutamylated form]	Mylk	Q6PDN3	-0.0272237	0.289992	-0.444681	1	2	1	0.90665	0.477938	0.0718613				0	0	0	1	1	1
Calcium-independent phospholipase A2-gamma (EC 3.1.1.5) (Intracellular membrane-associated calcium-independent phospholipase A2 gamma) (iPLA2-gamma) (Patatin-like phospholipase domain-containing protein 8)	Pnpla8 Ipla22 Ipla2g	Q8K1N1	0.0449686	-0.0696517	-0.0214102	1	1	1	0.907574	0.842668	0.886618				0	0	0	1	1	1
Triokinase/FMN cyclase (Bifunctional ATP-dependent dihydroxyacetone kinase/FAD-AMP lyase (cyclizing)) [Includes: ATP-dependent dihydroxyacetone kinase (DHA kinase) (EC 2.7.1.28) (EC 2.7.1.29) (Glycerone kinase) (Triokinase) (Triose kinase); FAD-AMP lyase (cyclizing) (EC 4.6.1.15) (FAD-AMP lyase (cyclic FMN forming)) (FMN cyclase)]	Tkfc Dak	Q8VC30	-0.213383	-0.595039	0.352068	1	1	1	0.907574	0.651399	0.195925				0	0	0	1	1	1
Leucine-rich PPR motif-containing protein, mitochondrial (130 kDa leucine-rich protein) (LRP 130) (mLRP130)	Lrpprc Lrp130	Q6PB66	-0.0219144	-0.0614846	0.250898	24	36	1	0.907613	0.0379245	0.348578				0	1	0	1	1	1
Phosphoinositide 3-kinase regulatory subunit 4 (PI3-kinase regulatory subunit 4) (EC 2.7.11.1)	Pik3r4 Vps15	Q8VD65	-0.0585891	-0.0456294	-0.554867	3	5	1	0.90799	0.592939	0.0708101				0	0	0	1	1	1
Interleukin-5 receptor subunit alpha (IL-5 receptor subunit alpha) (IL-5R subunit alpha) (IL-5R-alpha) (IL-5RA) (CD antigen CD125)	Il5ra Il5r	P21183	0.122756	-0.290439	0.544506	1	1	1	0.910582	0.554938	0.231465				0	0	0	1	1	1
Dipeptidyl peptidase 2 (EC 3.4.14.2) (Dipeptidyl aminopeptidase II) (Dipeptidyl peptidase 7) (Dipeptidyl peptidase II) (DPP II) (Quiescent cell proline dipeptidase)	Dpp7 Dpp2 Qpp	Q9ET22	-0.0663095	-0.0292625	0.174404	1	3	1	0.910582	0.860301	0.372995				0	0	0	1	1	1
Heterogeneous nuclear ribonucleoprotein F (hnRNP F) [Cleaved into: Heterogeneous nuclear ribonucleoprotein F, N-terminally processed]	Hnrnpf Hnrpf	Q9Z2X1	-0.257519	0.00495611	0.329257	1	11	1	0.910582	0.953721	0.058728				0	0	0	1	1	1
RAC-alpha serine/threonine-protein kinase (EC 2.7.11.1) (AKT1 kinase) (Protein kinase B) (PKB) (Protein kinase B alpha) (PKB alpha) (Proto-oncogene c-Akt) (RAC-PK-alpha) (Thymoma viral proto-oncogene)	Akt1 Akt Rac	P31750	-0.0309976	0.144714	0.694086	2	1	1	0.910582	0.702836	0.321468				0	0	0	1	1	1
Inosine-5'-monophosphate dehydrogenase 2 (IMP dehydrogenase 2) (IMPD 2) (IMPDH 2) (EC 1.1.1.205) (IMPDH-II)	Impdh2	P24547	0.0786366	0.0181092	0.21202	2	2	1	0.910582	0.903632	0.508058				0	0	0	1	1	1
Guanine nucleotide exchange factor MSS4 (Rab-interacting factor)	Rabif	Q91X96	-0.112981	0.0353651	0.195393	2	2	1	0.910582	0.7596	0.214204				0	0	0	1	1	1
Eukaryotic translation initiation factor 4 gamma 3 (eIF-4-gamma 3) (eIF-4G 3) (eIF4G 3) (eIF-4-gamma II) (eIF4GII)	Eif4g3	Q80XI3	-0.0716743	NA	-0.369839	2	NA	1	0.910582	NA	0.266272				0	0	0	1	0	1
Brefeldin A-inhibited guanine nucleotide-exchange protein 1 (BIG1) (Brefeldin A-inhibited GEP 1) (ADP-ribosylation factor guanine nucleotide-exchange factor 1)	Arfgef1	G3X9K3	-0.0550308	-0.0673681	-0.321676	3	3	1	0.910582	0.793141	0.229728				0	0	0	1	1	1
FAD synthase (EC 2.7.7.2) (FAD pyrophosphorylase) (FMN adenylyltransferase) (Flavin adenine dinucleotide synthase) [Includes: Molybdenum cofactor biosynthesis protein-like region; FAD synthase region]	Flad1	Q8R123	0.0457085	-0.0834382	-0.72321	3	5	1	0.910582	0.650886	0.192763				0	0	0	1	1	1
Glycylpeptide N-tetradecanoyltransferase 1 (EC 2.3.1.97) (Myristoyl-CoA:protein N-myristoyltransferase 1) (NMT 1) (Type I N-myristoyltransferase) (Peptide N-myristoyltransferase 1)	Nmt1	O70310	0.053421	0.0431108	0.0682399	4	8	1	0.910582	0.702189	0.779991				0	0	0	1	1	1
Estradiol 17-beta-dehydrogenase 8 (EC 1.1.1.62) (17-beta-hydroxysteroid dehydrogenase 8) (17-beta-HSD 8) (3-ketoacyl-[acyl-carrier-protein] reductase alpha subunit) (KAR alpha subunit) (3-oxoacyl-[acyl-carrier-protein] reductase) (EC 1.1.1.-) (Protein Ke6) (Ke-6) (Testosterone 17-beta-dehydrogenase 8) (EC 1.1.1.239)	Hsd17b8 H2-Ke6 Hke6	P50171	0.0445634	0.00808956	-0.275898	5	3	1	0.910582	0.9643	0.209409				0	0	0	1	1	1
Kinectin	Ktn1	Q61595	0.0342096	0.280319	0.209513	5	21	1	0.910582	2.81407e-12	0.024332				0	1	1	1	1	1
Tumor protein p63-regulated gene 1-like protein (Mossy fiber terminal-associated vertebrate-specific presynaptic protein) (Protein FAM79A)	Tprg1l Fam79a Mover Tprgl	Q9DBS2	-0.0280494	-0.257559	-0.165463	7	3	1	0.913189	0.0452854	0.323206				0	1	0	1	1	1
Stromal interaction molecule 1	Stim1 Sim	P70302	0.0524879	-0.206783	-0.115175	1	2	1	0.913637	0.422464	0.343312				0	0	0	1	1	1
Hemoglobin subunit zeta (Alpha-like embryonic globin chain x) (Hemoglobin zeta chain) (Zeta-globin)	Hbz Hba-x Hbz1	P06467	0.122572	0.26192	-0.603961	1	1	1	0.914406	0.502159	0.0728668				0	0	0	1	1	1
AP-1 complex subunit sigma-2 (Adaptor protein complex AP-1 subunit sigma-1B) (Adaptor-related protein complex 1 subunit sigma-1B) (Clathrin assembly protein complex 1 sigma-1B small chain) (Golgi adaptor HA1/AP1 adaptin sigma-1B subunit) (Sigma 1B subunit of AP-1 clathrin) (Sigma-adaptin 1B) (Sigma1B-adaptin)	Ap1s2	Q9DB50	-0.068232	0.0487653	-0.355734	1	1	1	0.915693	0.78798	0.335462				0	0	0	1	1	1
Secretory carrier-associated membrane protein 5 (Secretory carrier membrane protein 5)	Scamp5	Q9JKD3	-0.131217	-0.499976	-0.00617376	3	1	1	0.915693	0.655328	0.993334				0	0	0	1	1	1
Wiskott-Aldrich syndrome protein family member 1 (WASP family protein member 1) (Protein WAVE-1)	Wasf1 Wave1	Q8R5H6	-0.0324195	-0.146817	-0.178915	4	3	1	0.915693	0.521685	0.641989				0	0	0	1	1	1
Citrate lyase subunit beta-like protein, mitochondrial (Citrate lyase beta-like) (Beta-methylmalate synthase) (EC 2.3.3.-) (Malate synthase) (EC 2.3.3.9)	Clybl Clb	Q8R4N0	0.0310538	-0.165727	-0.130934	4	4	1	0.915693	0.336241	0.29885				0	0	0	1	1	1
Caprin-1 (Cytoplasmic activation- and proliferation-associated protein 1) (GPI-anchored membrane protein 1) (GPI-anchored protein p137) (GPI-p137) (p137GPI) (Membrane component chromosome 11 surface marker 1) (RNA granule protein 105)	Caprin1 Gpiap Gpiap1 Gpip137 M11s1 Rng105 G5E5	Q60865	0.0959142	0.0603929	0.955954	4	9	1	0.915693	0.631543	0.13106				0	0	0	1	1	1
Translation initiation factor eIF-2B subunit epsilon (eIF-2B GDP-GTP exchange factor subunit epsilon)	Eif2b5	Q8CHW4	0.062566	0.105057	-1.31798	5	4	1	0.915693	0.430996	0.50475				0	0	0	1	1	1
Regulator of microtubule dynamics protein 3 (RMD-3) (mRMD-3) (Protein FAM82A2) (Protein FAM82C)	Rmdn3 Fam82a2 Fam82c	Q3UJU9	0.102666	-0.542856	-0.553746	4	1	1	0.917637	0.616647	0.580334				0	0	0	1	1	1
[Pyruvate dehydrogenase [acetyl-transferring]]-phosphatase 1, mitochondrial (PDP 1) (EC 3.1.3.43) (Protein phosphatase 2C) (Pyruvate dehydrogenase phosphatase catalytic subunit 1) (PDPC 1)	Pdp1 Ppm2c	Q3UV70	0.0418108	0.0217648	0.402074	5	2	1	0.918345	0.949111	0.293399				0	0	0	1	1	1
Phosphatidylinositol 4-phosphate 5-kinase type-1 gamma (PIP5K1-gamma) (PtdIns(4)P-5-kinase 1 gamma) (EC 2.7.1.68) (Phosphatidylinositol 4-phosphate 5-kinase type I gamma) (PIP5KIgamma)	Pip5k1c Kiaa0589	O70161	0.0331331	-0.331797	-0.0283714	8	4	1	0.920138	0.13127	0.950587				0	0	0	1	1	1
Protein TANC2 (Tetratricopeptide repeat, ankyrin repeat and coiled-coil domain-containing protein 2)	Tanc2 Kiaa1148	A2A690	0.0500973	-0.0779031	-0.168264	1	1	1	0.920241	0.7383	0.280097				0	0	0	1	1	1		fraction of regulated	#REF!	#REF!	#REF!
Tubulin polyglutamylase complex subunit 1 (PGs1) (p32)	Tpgs1 Gm16517 Gtrgeo22	Q99MS8	0.0983148	0.150873	0.13097	1	1	1	0.920241	0.678426	0.758743				0	0	0	1	1	1
ATP synthase subunit epsilon, mitochondrial (ATPase subunit epsilon)	Atp5e	P56382	-0.173842	-0.316546	-0.0385846	2	3	1	0.920241	0.260155	0.932173				0	0	0	1	1	1
Vacuolar protein sorting-associated protein 18 homolog	Vps18	Q8R307	-0.0269379	0.0258082	-0.137783	3	3	1	0.921754	0.902361	0.746567				0	0	0	1	1	1
N-acetylaspartylglutamate synthase A (NAAG synthetase A) (NAAGS) (EC 6.3.2.41) (N-acetylaspartylglutamylglutamate synthase A) (EC 6.3.2.42) (Ribosomal protein S6 modification-like protein A)	Rimkla Fam80a Rimk	Q6PFX8	0.0647328	-0.253033	-1.64022	2	2	1	0.922879	0.298245	0.0492197				0	0	1	1	1	1
Squamous cell carcinoma antigen recognized by T-cells 3 (SART-3) (mSART-3) (Tumor-rejection antigen SART3)	Sart3 Kiaa0156	Q9JLI8	-0.0309244	0.0401838	0.505595	2	3	1	0.922879	0.645795	0.11126				0	0	0	1	1	1
Coiled-coil domain-containing protein 47 (Adipocyte-specific protein 4)	Ccdc47 Asp4	Q9D024	0.0854845	0.0397995	-0.0437466	1	2	1	0.924373	0.716451	0.956629				0	0	0	1	1	1
Calcium/calmodulin-dependent 3',5'-cyclic nucleotide phosphodiesterase 1A (Cam-PDE 1A) (EC 3.1.4.17) (61 kDa Cam-PDE)	Pde1a	Q61481	-0.0573754	-0.0706686	0.0744435	2	1	1	0.924373	0.624722	0.911466				0	0	0	1	1	1
Acyl-CoA dehydrogenase family member 10 (ACAD-10) (EC 1.3.99.-)	Acad10	Q8K370	-0.0498115	0.144986	-0.416482	2	2	1	0.924373	0.503159	0.0650955				0	0	0	1	1	1
Synaptogyrin-1	Syngr1	O55100	-0.0577246	-0.6282	0.0296721	4	3	1	0.924373	0.218447	0.891632				0	0	0	1	1	1
ADP-ribosylation factor-like protein 8B (ADP-ribosylation factor-like protein 10C) (Novel small G protein indispensable for equal chromosome segregation 1)	Arl8b Arl10c Gie1	Q9CQW2	-0.0383922	0.0602698	-0.375767	5	4	1	0.924373	0.728355	0.259797				0	0	0	1	1	1
Probable ATP-dependent RNA helicase YTHDC2 (EC 3.6.4.13)	Ythdc2	B2RR83	0.0681195	0.391227	0.15059	1	1	1	0.925973	0.435081	0.649374				0	0	0	1	1	1
Probable ATP-dependent RNA helicase DDX41 (EC 3.6.4.13) (DEAD box protein 41)	Ddx41	Q91VN6	0.131075	-0.248378	0.0875219	1	1	1	0.92782	0.531248	0.623736				0	0	0	1	1	1
Enoyl-CoA hydratase domain-containing protein 2, mitochondrial	Echdc2 D4Ertd765e	Q3TLP5	0.0741358	-0.430587	-0.468387	1	1	1	0.92833	0.434695	0.173275				0	0	0	1	1	1
Guanine nucleotide-binding protein subunit beta-4 (Transducin beta chain 4)	Gnb4	P29387	0.0324394	-0.248087	0.161058	6	3	1	0.929914	0.264174	0.864549				0	0	0	1	1	1
Plexin-B2	Plxnb2	B2RXS4	-0.0430217	0.0766662	0.200145	1	2	1	0.930893	0.82453	0.367574				0	0	0	1	1	1
Transmembrane protein 11, mitochondrial (Protein PM1)	Tmem11	Q8BK08	-0.0390805	-0.349615	0.0559131	3	2	1	0.931409	0.225591	0.418907				0	0	0	1	1	1
Phosphoserine phosphatase (PSP) (PSPase) (EC 3.1.3.3) (O-phosphoserine phosphohydrolase)	Psph	Q99LS3	-0.0374673	0.0111839	-0.610573	3	6	1	0.931409	0.905594	0.129284				0	0	0	1	1	1
LIM domain kinase 1 (LIMK-1) (EC 2.7.11.1) (KIZ-1)	Limk1 Limk	P53668	-0.0182755	NA	-0.163005	5	NA	1	0.931409	NA	0.397987				0	0	0	1	0	1
Plexin-B1	Plxnb1 Kiaa0407	Q8CJH3	0.0283662	NA	-0.496204	6	NA	1	0.931409	NA	0.0322054				0	0	1	1	0	1
Signal recognition particle 14 kDa protein (SRP14) [Cleaved into: Signal recognition particle 14 kDa protein, N-terminally processed]	Srp14	P16254	0.0245411	0.0867471	-0.0210213	1	3	1	0.931991	0.460274	0.907397				0	0	0	1	1	1
Guanylate cyclase soluble subunit beta-1 (GCS-beta-1) (EC 4.6.1.2) (Guanylate cyclase soluble subunit beta-3) (GCS-beta-3) (Soluble guanylate cyclase small subunit)	Gucy1b3	O54865	-0.0245112	-0.33596	-0.233759	10	3	1	0.934719	0.371292	0.302046				0	0	0	1	1	1
Hsp70-binding protein 1 (HspBP1) (Heat shock protein-binding protein 1) (Hsp70-interacting protein 1)	Hspbp1 Hspbp	Q99P31	-0.0264003	0.0462393	-0.160348	1	3	1	0.935027	0.75899	0.614292				0	0	0	1	1	1
Integral membrane protein 2B (Immature BRI2) (imBRI2) (Protein E25B) (Transmembrane protein BRI) (Bri) [Cleaved into: BRI2, membrane form (Mature BRI2) (mBRI2); BRI2 intracellular domain (BRI2 ICD); BRI2C, soluble form; Bri23 peptide (Bri2-23) (ABri23) (C-terminal peptide) (P23 peptide)]	Itm2b	O89051	0.0561169	-0.251434	0.268182	2	3	1	0.935027	0.242429	0.175334				0	0	0	1	1	1
Coatomer subunit gamma-2 (Gamma-2-coat protein) (Gamma-2-COP)	Copg2	Q9QXK3	-0.0846851	0.0740838	0.30957	3	15	1	0.935836	0.467183	0.801331				0	0	0	1	1	1
SCY1-like protein 2 (Coated vesicle-associated kinase of 104 kDa)	Scyl2 Cvak104 D10Ertd802e	Q8CFE4	0.0420115	NA	0.252923	1	NA	1	0.935932	NA	0.384206				0	0	0	1	0	1
Cell cycle and apoptosis regulator protein 2 (Cell division cycle and apoptosis regulator protein 2)	Ccar2	Q8VDP4	0.017443	-0.0693999	0.992783	3	6	1	0.935932	0.369376	0.0463145				0	0	1	1	1	1
14-3-3 protein sigma (Stratifin)	Sfn Mkrn3	O70456	0.102808	-0.126054	-0.313396	1	1	1	0.938374	0.266335	0.253587				0	0	0	1	1	1
DCN1-like protein 1 (DCUN1 domain-containing protein 1) (Defective in cullin neddylation protein 1-like protein 1) (Testis-specific protein 3)	Dcun1d1 Dcun1l1 Rp42 Tes3	Q9QZ73	0.15785	-0.00543975	-0.0447175	1	2	1	0.938374	0.982744	0.89292				0	0	0	1	1	1
Serine/threonine-protein kinase BRSK1 (EC 2.7.11.1) (EC 2.7.11.26) (Brain-specific serine/threonine-protein kinase 1) (BR serine/threonine-protein kinase 1) (Serine/threonine-protein kinase SAD-B)	Brsk1 Gm1100 Sadb	Q5RJI5	0.0216364	NA	-0.419028	8	NA	1	0.93881	NA	0.40068				0	0	0	1	0	1
Tetratricopeptide repeat protein 23-like	Ttc23l	A6H6E9	0.0955595	-0.121417	-0.0205802	1	1	1	0.939611	0.412713	0.832649				0	0	0	1	1	1
Protein FAM69C	Fam69c	Q8BQT2	-0.0570234	-0.215583	-0.248536	1	1	1	0.939611	0.423584	0.0631674				0	0	0	1	1	1
Exportin-5 (Exp5) (Ran-binding protein 21)	Xpo5 Kiaa1291 Ranbp21	Q924C1	-0.0310028	0.00538661	0.505566	1	1	1	0.939611	0.983511	0.170525				0	0	0	1	1	1
NAD(P)H dehydrogenase [quinone] 1 (EC 1.6.5.2) (Azoreductase) (DT-diaphorase) (DTD) (Menadione reductase) (NAD(P)H:quinone oxidoreductase 1) (Phylloquinone reductase) (Quinone reductase 1) (QR1)	Nqo1 Dia4 Nmo1 Nmor1	Q64669	-0.0382366	0.0900239	-0.459763	2	4	1	0.939611	0.476737	0.310698				0	0	0	1	1	1
Mitochondrial fission regulator 1-like	Mtfr1l Fam54b	Q9CWE0	-0.0310311	-0.22992	-0.523895	3	1	1	0.939611	0.640267	0.0359702				0	0	1	1	1	1
Nitrilase homolog 1 (EC 3.5.-.-)	Nit1	Q8VDK1	0.0175867	-0.0880924	0.103519	7	4	1	0.939611	0.419687	0.597528				0	0	0	1	1	1
Developmentally-regulated GTP-binding protein 1 (DRG-1) (Neural precursor cell expressed developmentally down-regulated protein 3) (NEDD-3)	Drg1 Drg Nedd-3 Nedd3	P32233	0.072897	0.193464	-0.0724181	1	3	1	0.941208	0.143479	0.726419				0	0	0	1	1	1
Ribose-phosphate pyrophosphokinase 2 (EC 2.7.6.1) (Phosphoribosyl pyrophosphate synthase II) (PRS-II)	Prps2	Q9CS42	-0.0281386	0.233139	-0.142849	3	2	1	0.941208	0.477938	0.793766				0	0	0	1	1	1
Persulfide dioxygenase ETHE1, mitochondrial (EC 1.13.11.18) (Ethylmalonic encephalopathy protein 1 homolog) (Hepatoma subtracted clone one protein) (Sulfur dioxygenase ETHE1)	Ethe1 Hsco	Q9DCM0	0.0196163	-0.0865284	0.0982056	7	5	1	0.941208	0.177197	0.222078				0	0	0	1	1	1
V-type proton ATPase 16 kDa proteolipid subunit (V-ATPase 16 kDa proteolipid subunit) (PL16) (Vacuolar proton pump 16 kDa proteolipid subunit)	Atp6v0c Atp6c Atp6l Atpl Mvp	P63082	-0.134596	0.407693	0.64528	1	2	1	0.941643	0.384737	0.00533159				0	0	1	1	1	1
Neurocalcin-delta	Ncald D15Ertd412e	Q91X97	0.0325206	-0.126725	-0.133882	9	4	1	0.942271	0.685367	0.831357				0	0	0	1	1	1
Cytohesin-1 (PH, SEC7 and coiled-coil domain-containing protein 1) (CLM1) (SEC7 homolog A) (mSec7-1)	Cyth1 Pscd1	Q9QX11	-0.027833	NA	-0.262664	1	NA	1	0.942367	NA	0.34142				0	0	0	1	0	1
Poly(U)-binding-splicing factor PUF60 (60 kDa poly(U)-binding-splicing factor)	Puf60	Q3UEB3	0.0381064	-0.0698776	-0.178956	2	6	1	0.943222	0.521567	0.881789				0	0	0	1	1	1
26S proteasome non-ATPase regulatory subunit 4 (26S proteasome regulatory subunit RPN10) (26S proteasome regulatory subunit S5A) (Multiubiquitin chain-binding protein)	Psmd4 Mcb1	O35226	0.0242522	0.0814966	0.923535	4	6	1	0.945273	0.403542	0.406287				0	0	0	1	1	1
Epsin-3 (EPS-15-interacting protein 3)	Epn3	Q91W69	-0.0492924	-0.128181	-0.372071	1	1	1	0.945771	0.718548	0.0935486				0	0	0	1	1	1
Lysophosphatidylcholine acyltransferase 1 (LPC acyltransferase 1) (LPCAT-1) (LysoPC acyltransferase 1) (mLPCAT1) (EC 2.3.1.23) (1-acylglycerophosphocholine O-acyltransferase) (1-alkylglycerophosphocholine O-acetyltransferase) (EC 2.3.1.67) (Acetyl-CoA:lyso-platelet-activating factor acetyltransferase) (Acetyl-CoA:lyso-PAF acetyltransferase) (Lyso-PAF acetyltransferase) (LysoPAFAT) (Acyltransferas…	Lpcat1 Aytl2	Q3TFD2	0.0684361	0.161333	0.506213	1	1	1	0.947312	0.609398	0.144271				0	0	0	1	1	1
Leucine-rich repeat flightless-interacting protein 2 (LRR FLII-interacting protein 2)	Lrrfip2	Q91WK0	-0.0509244	NA	-0.00782658	1	NA	1	0.947312	NA	0.96012				0	0	0	1	0	1
F-box only protein 22	Fbxo22 Fbx22	Q78JE5	0.0275401	-0.00675355	-0.0701528	2	2	1	0.947312	0.923403	0.637885				0	0	0	1	1	1
Arf-GAP with GTPase, ANK repeat and PH domain-containing protein 3 (AGAP-3) (CRAM-associated GTPase) (CRAG) (Centaurin-gamma-3) (Cnt-g3) (MR1-interacting protein) (MRIP-1)	Agap3 Centg3	Q8VHH5	0.0380034	-0.152036	-0.261243	7	7	1	0.947312	0.393061	0.0617961				0	0	0	1	1	1
Ras GTPase-activating protein 3 (GAP1(IP4BP)) (GapIII) (Ins P4-binding protein)	Rasa3	Q60790	0.0124531	-0.140969	0.249938	7	5	1	0.949804	0.322977	0.248904				0	0	0	1	1	1
Protein FAM91A1	Fam91a1 D15Ertd621e Kiaa0493	Q3UVG3	-0.12199	0.119766	-0.0636912	1	1	1	0.949811	0.77283	0.87195				0	0	0	1	1	1
RNA-binding protein 25 (RNA-binding motif protein 25)	Rbm25	B2RY56	-0.0861942	0.109547	0.0829578	1	2	1	0.949811	0.402071	0.426732				0	0	0	1	1	1
RNA-binding protein EWS	Ewsr1 Ews Ewsh	Q61545	0.0362503	-0.142959	0.551606	1	3	1	0.949811	0.3479	0.191856				0	0	0	1	1	1
G-rich sequence factor 1 (GRSF-1)	Grsf1	Q8C5Q4	0.0873365	0.0272541	0.520673	1	5	1	0.949811	0.851593	0.216603				0	0	0	1	1	1
Microsomal glutathione S-transferase 1 (Microsomal GST-1) (EC 2.5.1.18) (Microsomal GST-I)	Mgst1	Q91VS7	-0.0555066	0.179366	-0.0129567	2	1	1	0.949811	0.585389	0.979374				0	0	0	1	1	1
Cleft lip and palate transmembrane protein 1 homolog (Thymic epithelial cell surface antigen)	Clptm1 N14	Q8VBZ3	-0.0228909	0.00527119	0.127421	2	4	1	0.949811	0.961451	0.29263				0	0	0	1	1	1
ERI1 exoribonuclease 3 (EC 3.1.-.-) (Prion interactor 1) (Prion protein-interacting protein)	Eri3 Pint1 Prnpip Prnpip1	Q8C460	0.0177556	-0.0261649	-0.253439	3	3	1	0.949811	0.763322	0.328324				0	0	0	1	1	1
Calcium uniporter protein, mitochondrial	Mcu	Q3UMR5	0.0131577	-0.180963	-0.18309	6	5	1	0.949811	0.372362	0.479463				0	0	0	1	1	1
TBC1 domain family member 13	Tbc1d13	Q8R3D1	0.0268081	-0.0265666	-0.417079	1	1	1	0.951273	0.935425	0.0173699				0	0	1	1	1	1
Trafficking protein particle complex subunit 6B	Trappc6b	Q9D289	0.0365546	-0.0711982	0.232071	2	5	1	0.952217	0.501755	0.41107				0	0	0	1	1	1
Nicalin (Nicastrin-like protein)	Ncln	Q8VCM8	0.0427517	0.123286	1.24571	4	9	1	0.952217	0.109163	0.217826				0	0	0	1	1	1
Mycophenolic acid acyl-glucuronide esterase, mitochondrial (EC 3.1.1.93) (Alpha/beta hydrolase domain-containing protein 10) (Abhydrolase domain-containing protein 10)	Abhd10	Q6PE15	-0.0118131	-0.0924002	-0.32218	8	4	1	0.953926	0.154917	0.161282				0	0	0	1	1	1
GrpE protein homolog 1, mitochondrial (Mt-GrpE#1)	Grpel1	Q99LP6	-0.0379764	-0.0259736	0.0447657	2	2	1	0.954685	0.928458	0.817945				0	0	0	1	1	1
Nuclear pore membrane glycoprotein 210 (Nuclear pore protein gp210) (Nuclear envelope pore membrane protein POM 210) (POM210) (Nucleoporin Nup210) (Pore membrane protein of 210 kDa)	Nup210 Kiaa0906	Q9QY81	0.0431459	-0.248185	-0.217666	1	2	1	0.956223	0.281356	0.455395				0	0	0	1	1	1
Tyrosine-protein kinase BAZ1B (EC 2.7.10.2) (Bromodomain adjacent to zinc finger domain protein 1B) (Williams syndrome transcription factor homolog) (Williams-Beuren syndrome chromosomal region 9 protein homolog)	Baz1b Wbscr9 Wstf	Q9Z277	0.0163084	0.0747877	-0.132818	1	2	1	0.960359	0.740861	0.487536				0	0	0	1	1	1
Superkiller viralicidic activity 2-like 2 (EC 3.6.4.13) (ATP-dependent helicase SKIV2L2) (TRAMP-like complex helicase)	Skiv2l2	Q9CZU3	0.0483311	-0.117967	-0.210209	1	3	1	0.961199	0.383094	0.0192222				0	0	1	1	1	1
Phosphatidate cytidylyltransferase, mitochondrial (EC 2.7.7.41) (CDP-diacylglycerol synthase) (CDP-DAG synthase) (Mitochondrial translocator assembly and maintenance protein 41 homolog) (TAM41)	Tamm41	Q3TUH1	0.0194793	-0.01629	-0.123814	1	1	1	0.961709	0.957838	0.460681				0	0	0	1	1	1
Protein XRP2	Rp2 Rp2h	Q9EPK2	0.045327	0.154901	-0.246212	1	2	1	0.961709	0.280555	0.374679				0	0	0	1	1	1
Phosphatidylinositol 4-kinase type 2-alpha (EC 2.7.1.67) (Phosphatidylinositol 4-kinase type II-alpha)	Pi4k2a	Q2TBE6	-0.0355333	0.0448376	-0.0169293	1	4	1	0.961709	0.68209	0.944698				0	0	0	1	1	1
Methionine aminopeptidase 1 (MAP 1) (MetAP 1) (EC 3.4.11.18) (Peptidase M 1)	Metap1	Q8BP48	-0.0149304	0.0685113	-0.0482308	1	4	1	0.961851	0.626931	0.908847				0	0	0	1	1	1
Breast carcinoma-amplified sequence 3 homolog (K20D4) (Protein rudhira)	Bcas3	Q8CCN5	-0.0353481	-0.216967	-0.428328	3	1	1	0.961851	0.816106	0.0276777				0	0	1	1	1	1
NADH-ubiquinone oxidoreductase chain 3 (EC 1.6.5.3) (NADH dehydrogenase subunit 3)	Mtnd3 mt-Nd3 Nd3	P03899	-0.0288944	-0.608131	0.142132	1	1	1	0.963583	0.401706	0.705434				0	0	0	1	1	1
Mitochondrial Rho GTPase 1 (MIRO-1) (EC 3.6.5.-) (Ras homolog gene family member T1)	Rhot1 Arht1	Q8BG51	-0.0119919	-0.354034	0.139426	8	8	1	0.963583	0.000462436	0.456779				0	1	0	1	1	1
Beta-adrenergic receptor kinase 1 (Beta-ARK-1) (EC 2.7.11.15) (G-protein-coupled receptor kinase 2)	Grk2 Adrbk1	Q99MK8	-0.0106834	-0.188438	-0.407837	9	9	1	0.963583	0.017004	0.163815				0	1	0	1	1	1
Testican-2 (SPARC/osteonectin, CWCV, and Kazal-like domains proteoglycan 2)	Spock2 Ticn2	Q9ER58	-0.0571748	-0.123593	-0.477652	1	3	1	0.96405	0.236897	0.393546				0	0	0	1	1	1
Adenomatous polyposis coli protein 2	Apc2	Q9Z1K7	0.00571704	0.0204954	-0.0515736	1	1	1	0.964154	0.939093	0.838004				0	0	0	1	1	1
Ubiquitin carboxyl-terminal hydrolase 47 (EC 3.4.19.12) (Deubiquitinating enzyme 47) (Ubiquitin thioesterase 47) (Ubiquitin-specific-processing protease 47)	Usp47	Q8BY87	-0.0708579	-0.203269	0.186115	1	2	1	0.964154	0.373376	0.535004				0	0	0	1	1	1
Anoctamin-10 (Transmembrane protein 16K)	Ano10 Tmem16k	Q8BH79	0.0277213	0.0731906	0.252775	2	5	1	0.964154	0.59853	0.21032				0	0	0	1	1	1
Peroxisomal N(1)-acetyl-spermine/spermidine oxidase (EC 1.5.3.13) (Polyamine oxidase)	Paox Pao	Q8C0L6	-0.0394777	NA	-0.0529315	3	NA	1	0.964154	NA	0.892662				0	0	0	1	0	1
GMP reductase 2 (GMPR 2) (EC 1.7.1.7) (Guanosine 5'-monophosphate oxidoreductase 2) (Guanosine monophosphate reductase 2)	Gmpr2	Q99L27	-0.0134429	-0.272356	-0.200547	3	3	1	0.965865	0.734668	0.216114				0	0	0	1	1	1
Vesicle-associated membrane protein 1 (VAMP-1) (Synaptobrevin-1)	Vamp1 Syb1	Q62442	-0.0138191	-0.761997	-0.580232	7	2	1	0.967249	0.153681	0.0634667				0	0	0	1	1	1
RILP-like protein 1 (Rab-interacting lysosomal-like protein 1)	Rilpl1 MNCb-2440	Q9JJC6	-0.0907233	0.965103	0.297975	1	1	1	0.970565	0.609398	0.207538				0	0	0	1	1	1
Heat shock factor-binding protein 1	Hsbp1	Q9CQZ1	0.0649231	0.274236	0.17954	1	2	1	0.970565	0.445036	0.83213				0	0	0	1	1	1
Structural maintenance of chromosomes protein 1A (SMC protein 1A) (SMC-1-alpha) (SMC-1A) (Chromosome segregation protein SmcB) (Sb1.8)	Smc1a Sb1.8 Smc1 Smc1l1 Smcb	Q9CU62	0.0374151	-0.0523152	0.259519	1	4	1	0.971692	0.660676	0.173557				0	0	0	1	1	1
Centromere protein V (CENP-V) (Proline-rich protein 6)	Cenpv Prr6	Q9CXS4	-0.00801148	-0.428733	-0.269148	4	5	1	0.972173	0.0282427	0.546372				0	1	0	1	1	1
3-phosphoinositide-dependent protein kinase 1 (mPDK1) (EC 2.7.11.1)	Pdpk1 Pdk1	Q9Z2A0	-0.0114181	-0.214583	-0.252423	2	2	1	0.973568	0.0530181	0.219517				0	0	0	1	1	1
Guanine nucleotide-binding protein G(I)/G(S)/G(O) subunit gamma-3	Gng3 Gngt3	P63216	0.0106765	-0.593514	-0.517198	6	4	1	0.974348	0.0260956	0.148649				0	1	0	1	1	1
2-oxoisovalerate dehydrogenase subunit beta, mitochondrial (EC 1.2.4.4) (Branched-chain alpha-keto acid dehydrogenase E1 component beta chain) (BCKDE1B) (BCKDH E1-beta)	Bckdhb	Q6P3A8	-0.0148489	-0.210367	-0.296557	3	3	1	0.975127	0.247784	0.378475				0	0	0	1	1	1
Catenin alpha-2 (Alpha N-catenin)	Ctnna2 Catna2	Q61301	0.00921806	-0.201607	-0.265899	13	2	1	0.975127	0.677968	0.0445889				0	0	1	1	1	1
Tetratricopeptide repeat protein 39C (TPR repeat protein 39C)	Ttc39c	Q8VE09	-0.0265315	-0.132452	-0.156625	1	1	1	0.977119	0.534252	0.437323				0	0	0	1	1	1
Ras-related protein Rap-2c	Rap2c	Q8BU31	0.0203915	-0.119708	-0.315392	1	1	1	0.977119	0.889471	0.121407				0	0	0	1	1	1
Collagen alpha-6(VI) chain	Col6a6	Q8C6K9	0.0436095	NA	0.14704	1	NA	1	0.977119	NA	0.319455				0	0	0	1	0	1
GTPase-activating protein and VPS9 domain-containing protein 1 (GAPex-5) (Rab5-activating protein 6)	Gapvd1 Gapex5 Kiaa1521	Q6PAR5	-0.00650315	-0.0337463	0.190335	2	1	1	0.977119	0.379623	0.678955				0	0	0	1	1	1
Cysteine protease ATG4B (EC 3.4.22.-) (AUT-like 1 cysteine endopeptidase) (Autophagin-1) (Autophagy-related cysteine endopeptidase 1) (Autophagy-related protein 4 homolog B)	Atg4b Apg4b Autl1 Kiaa0943	Q8BGE6	0.0110532	0.0506299	-0.271928	5	3	1	0.977298	0.568382	0.419496				0	0	0	1	1	1
Coronin-2A	Coro2a	Q8C0P5	0.00822587	0.0632102	-0.328407	1	3	1	0.977353	0.562276	0.182073				0	0	0	1	1	1
Small nuclear ribonucleoprotein F (snRNP-F) (Sm protein F) (Sm-F) (SmF)	Snrpf	P62307	-0.0295891	0.120734	0.895984	1	2	1	0.978042	0.765083	0.0142699				0	0	1	1	1	1
Stromal membrane-associated protein 2 (Stromal membrane-associated protein 1-like)	Smap2 Smap1l	Q7TN29	0.00987357	-0.0506281	-0.366268	3	3	1	0.978042	0.609285	0.0908006				0	0	0	1	1	1
Eukaryotic translation elongation factor 1 epsilon-1 (Elongation factor p18) (Multisynthase complex auxiliary component p18)	Eef1e1	Q9D1M4	0.0128386	0.0927957	0.261968	3	6	1	0.978042	0.262341	0.383898				0	0	0	1	1	1
CDGSH iron-sulfur domain-containing protein 2 (MitoNEET-related 1 protein) (Miner1) (Nervous system overexpressed protein 70)	Cisd2 Cdgsh2 Noxp70 Zcd2	Q9CQB5	-0.0321834	-0.337716	-0.0873082	2	3	1	0.980582	0.16961	0.849327				0	0	0	1	1	1
Receptor expression-enhancing protein 2	Reep2	Q8VCD6	0.0126268	-0.0421705	-0.115018	3	2	1	0.980582	0.90963	0.310667				0	0	0	1	1	1
Protein tyrosine phosphatase type IVA 1 (EC 3.1.3.48) (Protein-tyrosine phosphatase 4a1) (Protein-tyrosine phosphatase of regenerating liver 1) (PRL-1)	Ptp4a1 Prl1	Q63739	0.0454677	0.16235	0.0728841	1	1	1	0.981089	0.618976	0.906213				0	0	0	1	1	1
Target of rapamycin complex 2 subunit MAPKAP1 (TORC2 subunit MAPKAP1) (Mitogen-activated protein kinase 2-associated protein 1) (Stress-activated map kinase-interacting protein 1) (SAPK-interacting protein 1)	Mapkap1 Mip1 Sin1	Q8BKH7	-0.011249	0.117004	-0.591944	1	1	1	0.9849	0.492543	0.0935213				0	0	0	1	1	1
Rho-associated protein kinase 1 (EC 2.7.11.1) (Rho-associated, coiled-coil-containing protein kinase 1) (Rho-associated, coiled-coil-containing protein kinase I) (ROCK-I) (p160 ROCK-1) (p160ROCK)	Rock1	P70335	-0.0258886	-0.10573	0.249441	1	1	1	0.986415	0.696095	0.359138				0	0	0	1	1	1
SEC14 domain and spectrin repeat-containing protein 1 (Huntingtin-interacting protein-like protein)	Sestd1	Q80UK0	0.0348562	0.218235	-0.283632	1	1	1	0.986415	0.499233	0.450984				0	0	0	1	1	1
Dixin (Coiled-coil protein DIX1) (Coiled-coil-DIX1) (DIX domain-containing protein 1)	Dixdc1 Ccd1 Kiaa1735	Q80Y83	-0.00939196	-0.323863	-0.363227	1	1	1	0.986415	0.369376	0.0566501				0	0	0	1	1	1
Spliceosome-associated protein CWC15 homolog (Embryonic development factor 1) (mED1)	Cwc15 Ed1	Q9JHS9	-0.0141717	-0.0788858	-0.595388	1	1	1	0.986415	0.558367	0.129222				0	0	0	1	1	1
Formin-like protein 1 (Formin-related protein)	Fmnl1 Frl Frl1	Q9JL26	0.00966841	0.12385	-0.00540155	1	1	1	0.986415	0.735797	0.896765				0	0	0	1	1	1
Peptide-N(4)-(N-acetyl-beta-glucosaminyl)asparagine amidase (PNGase) (mPNGase) (EC 3.5.1.52) (N-glycanase 1) (Peptide:N-glycanase)	Ngly1	Q9JI78	0.00760551	0.182388	-0.260411	2	1	1	0.986415	0.640172	0.15755				0	0	0	1	1	1
Protein cereblon (Protein PiL)	Crbn	Q8C7D2	0.0052057	-0.0964505	-0.679097	2	2	1	0.986415	0.561563	0.0979333				0	0	0	1	1	1
Histone deacetylase 6 (HD6) (EC 3.5.1.98) (Histone deacetylase mHDA2)	Hdac6	Q9Z2V5	-0.00734449	-0.0985648	0.272054	2	2	1	0.986415	0.758781	0.349325				0	0	0	1	1	1
Iron-sulfur cluster assembly enzyme ISCU, mitochondrial (NifU-like N-terminal domain-containing protein) (NifU-like protein)	Iscu Nifun	Q9D7P6	0.00699387	-0.215883	0.0114729	3	3	1	0.986415	0.0257866	0.96012				0	1	0	1	1	1
Phospholipase D3 (PLD 3) (EC 3.1.4.4) (Choline phosphatase 3) (Phosphatidylcholine-hydrolyzing phospholipase D3) (Schwannoma-associated protein 9) (SAM-9)	Pld3 Sam9	O35405	-0.00489557	0.054012	0.607933	3	4	1	0.986415	0.656047	0.301675				0	0	0	1	1	1
60S ribosomal protein L32	Rpl32	P62911	0.00846175	0.230613	0.613634	4	3	1	0.986415	0.685367	0.161442				0	0	0	1	1	1
Glutamate carboxypeptidase 2 (EC 3.4.17.21) (Folate hydrolase 1) (Folylpoly-gamma-glutamate carboxypeptidase) (FGCP) (Glutamate carboxypeptidase II) (GCPII) (Membrane glutamate carboxypeptidase) (mGCP) (N-acetylated-alpha-linked acidic dipeptidase I) (NAALADase I) (Prostate-specific membrane antigen homolog) (Pteroylpoly-gamma-glutamate carboxypeptidase)	Folh1 Mopsm Naalad1	O35409	0.00446872	0.234216	-0.186288	8	4	1	0.986415	0.0861225	0.509851				0	0	0	1	1	1
Macrophage erythroblast attacher (Erythroblast macrophage protein)	Maea Emp	Q4VC33	-0.00932695	-0.492214	-0.411743	1	1	1	0.98708	0.437491	0.21857				0	0	0	1	1	1
Integrin-linked kinase-associated serine/threonine phosphatase 2C (ILKAP) (EC 3.1.3.16)	Ilkap	Q8R0F6	-0.00753248	-0.113243	0.669146	1	1	1	0.98708	0.762547	0.129222				0	0	0	1	1	1
Protein cornichon homolog 4 (CNIH-4) (Cornichon family AMPA receptor auxiliary protein 4)	Cnih4	Q9CX13	-0.00602342	0.0409376	-0.00919236	1	1	1	0.98708	0.899693	0.958329				0	0	0	1	1	1
Glycogen synthase kinase-3 alpha (GSK-3 alpha) (EC 2.7.11.26) (Serine/threonine-protein kinase GSK3A) (EC 2.7.11.1)	Gsk3a	Q2NL51	0.00456905	-0.241032	0.0557102	6	5	1	0.987279	0.144069	0.787943				0	0	0	1	1	1
Armadillo repeat-containing protein 6	Armc6	Q8BNU0	0.00375988	-0.17292	-0.0842962	3	5	1	0.987787	0.559225	0.904949				0	0	0	1	1	1
Glutamine--fructose-6-phosphate aminotransferase [isomerizing] 1 (EC 2.6.1.16) (D-fructose-6-phosphate amidotransferase 1) (Glutamine:fructose-6-phosphate amidotransferase 1) (GFAT 1) (GFAT1) (Hexosephosphate aminotransferase 1)	Gfpt1 Gfpt	P47856	-0.00832327	0.215603	-0.130946	1	2	1	0.990125	0.382733	0.650692				0	0	0	1	1	1
Putative RNA-binding protein Luc7-like 2 (CGI-74 homolog)	Luc7l2	Q7TNC4	0.00479267	-0.0699972	0.977299	2	1	1	0.990125	0.664836	0.0813628				0	0	0	1	1	1
Serine/arginine repetitive matrix protein 2	Srrm2 Kiaa0324	Q8BTI8	-0.0058321	-0.163519	-0.224781	3	4	1	0.990125	0.410267	0.185967				0	0	0	1	1	1
Prostaglandin E synthase 2 (EC 5.3.99.3) (GATE-binding factor 1) (GBF-1) (Microsomal prostaglandin E synthase 2) (mPGES-2) [Cleaved into: Prostaglandin E synthase 2 truncated form]	Ptges2 Gbf1 Pges2	Q8BWM0	-0.00371758	0.0152346	-0.0216296	8	6	1	0.990125	0.935924	0.864549				0	0	0	1	1	1
HD domain-containing protein 2	Hddc2	Q3SXD3	0.0069525	NA	-0.329831	1	NA	1	0.990186	NA	0.225473				0	0	0	1	0	1
Protein prune homolog 2 (BNIP2 motif-containing molecule at the C-terminal region 1)	Prune2 Bmcc1 Kiaa0367	Q52KR3	-0.00340348	-0.0643834	-0.571445	3	14	1	0.99185	0.554938	0.0558685				0	0	0	1	1	1
Arf-GAP with GTPase, ANK repeat and PH domain-containing protein 1 (AGAP-1) (Centaurin-gamma-2) (Cnt-g2)	Agap1 Centg2 Kiaa1099	Q8BXK8	-0.00334784	-0.414293	-0.0634202	1	1	1	0.992761	0.590167	0.671548				0	0	0	1	1	1
Ataxin-2-like protein	Atxn2l A2lp	Q7TQH0	-0.00552824	0.02095	0.834752	1	10	1	0.992761	0.7977	0.0452119				0	0	1	1	1	1
Nuclear distribution protein nudE-like 1 (Protein mNudE-like) (Protein Nudel) (mNudE-L)	Ndel1 Nudel	Q9ERR1	0.00258362	0.104203	0.587768	2	1	1	0.992761	0.809485	0.263885				0	0	0	1	1	1
Prenylcysteine oxidase-like (EC 1.8.3.-)	Pcyox1l	Q8C7K6	-0.00181466	0.000109551	-0.383343	4	10	1	0.992761	0.998759	0.112418				0	0	0	1	1	1
Serine/threonine-protein kinase PAK 3 (EC 2.7.11.1) (Beta-PAK) (CDC42/RAC effector kinase PAK-B) (p21-activated kinase 3) (PAK-3)	Pak3 Pak-3 Pakb Stk4	Q61036	0.0016571	0.0302581	-0.0885486	11	2	1	0.992761	0.924097	0.676096				0	0	0	1	1	1
Calcineurin B homologous protein 1 (Calcineurin B-like protein) (Calcium-binding protein CHP) (Calcium-binding protein p22) (EF-hand calcium-binding domain-containing protein p22) (Sid 470) (p24)	Chp1 Chp Sid470	P61022	0.00189044	0.013637	-0.0175562	4	2	1	0.99283	0.891591	0.943364				0	0	0	1	1	1
Tyrosine-protein phosphatase non-receptor type 2 (Protein-tyrosine phosphatase PTP-2) (EC 3.1.3.48) (MPTP)	Ptpn2 Ptpt	Q06180	0.00342393	0.00714527	-1.63831	1	1	1	0.993806	0.958884	0.395235				0	0	0	1	1	1
Histone deacetylase complex subunit SAP18 (18 kDa Sin3-associated polypeptide) (Sin3-associated polypeptide p18)	Sap18	O55128	0.00543541	0.0359799	1.67514	1	1	1	0.995167	0.839446	0.154612				0	0	0	1	1	1
Ubiquitin carboxyl-terminal hydrolase 15 (EC 3.4.19.12) (Deubiquitinating enzyme 15) (Ubiquitin thioesterase 15) (Ubiquitin-specific-processing protease 15)	Usp15 Kiaa0529	Q8R5H1	0.00305325	0.10611	0.295917	1	3	1	0.995167	0.771616	0.536891				0	0	0	1	1	1
Secretory carrier-associated membrane protein 4 (SC4) (Secretory carrier membrane protein 4)	Scamp4	Q9JKV5	0.00242793	NA	-0.0374682	1	NA	1	0.995167	NA	0.811148				0	0	0	1	0	1
Ras-related protein Rab-8B	Rab8b	P61028	-0.00128385	0.193778	-0.159735	1	1	1	0.996926	0.586459	0.313829				0	0	0	1	1	1
Afadin (Afadin adherens junction formation factor) (Protein Af-6)	Afdn Af6 Mllt4	Q9QZQ1	-0.000579416	0.0172919	-0.169802	1	1	1	0.99879	0.894793	0.242578				0	0	0	1	1	1
MAX gene-associated protein	Mga Kiaa4252	A2AWL7	NA	0.0854468	-0.0380917	NA	1	1	NA	0.839446	0.940365				0	0	0	0	1	1
5'-AMP-activated protein kinase subunit gamma-1 (AMPK gamma1) (AMPK subunit gamma-1) (AMPKg)	Prkag1 Prkaac	O54950	NA	-0.206603	-0.0782604	NA	1	1	NA	0.630083	0.834952				0	0	0	0	1	1
ADP-ribosylation factor-like protein 6	Arl6 Bbs3	O88848	NA	-0.105679	-0.284467	NA	1	1	NA	0.170821	0.156847				0	0	0	0	1	1
Serine/threonine-protein kinase N1 (EC 2.7.11.13) (Protein kinase C-like 1) (Protein kinase C-like PKN) (Protein-kinase C-related kinase 1) (Serine-threonine protein kinase N)	Pkn1 Pkn Prk1 Prkcl1	P70268	NA	0.16828	0.0435047	NA	1	1	NA	0.545715	0.864549				0	0	0	0	1	1
ATPase family AAA domain-containing protein 5 (Chromosome fragility-associated gene 1 protein)	Atad5 Frag1	Q4QY64	NA	0.67381	0.640221	NA	1	1	NA	0.0171896	0.177913				0	1	0	0	1	1
Vacuolar protein sorting-associated protein 13A (Chorea-acanthocytosis protein homolog) (Chorein)	Vps13a Chac Kiaa0986	Q5H8C4	NA	-0.0600352	0.581108	NA	1	1	NA	0.566522	0.122928				0	0	0	0	1	1
Male-enhanced antigen 1 (MEA-1)	Mea1 Mea	Q64327	NA	0.223058	0.0654259	NA	1	1	NA	0.544862	0.848526				0	0	0	0	1	1
Complement component receptor 1-like protein (Complement regulatory protein Crry) (Protein p65)	Cr1l Crry Cry	Q64735	NA	0.161243	-0.0816839	NA	1	1	NA	0.603709	0.25769				0	0	0	0	1	1
E3 ubiquitin-protein ligase HECTD1 (EC 2.3.2.26) (HECT domain-containing protein 1) (HECT-type E3 ubiquitin transferase HECTD1) (Protein open mind)	Hectd1 Kiaa1131 Opm	Q69ZR2	NA	0.07743	-0.491296	NA	1	1	NA	0.735882	0.25868				0	0	0	0	1	1
UPF0600 protein C5orf51 homolog		Q8BR90	NA	0.218433	0.0807238	NA	1	1	NA	0.065411	0.776085				0	0	0	0	1	1
Sodium bicarbonate cotransporter 3 (Solute carrier family 4 member 7)	Slc4a7 Nbc3	Q8BTY2	NA	-0.178195	-0.770148	NA	1	1	NA	0.611317	0.281321				0	0	0	0	1	1
VPS9 domain-containing protein 1 (5-day ovary-specific transcript 1 protein)	Vps9d1	Q8C190	NA	-0.252025	-0.425308	NA	1	1	NA	0.289121	0.058728				0	0	0	0	1	1
Rootletin (Ciliary rootlet coiled-coil protein)	Crocc Kiaa0445	Q8CJ40	NA	0.0667974	0.890347	NA	1	1	NA	0.321824	0.00247168				0	0	1	0	1	1
COBW domain-containing protein 1 (Cobalamin synthase W domain-containing protein 1)	Cbwd1	Q8VEH6	NA	-0.0130489	0.193712	NA	1	1	NA	0.930472	0.0435811				0	0	1	0	1	1
Basic leucine zipper and W2 domain-containing protein 2	Bzw2	Q91VK1	NA	0.180083	0.726209	NA	1	1	NA	0.444531	0.0465448				0	0	1	0	1	1
Integral membrane protein 2C (Transmembrane protein BRI3) [Cleaved into: CT-BRI3]	Itm2c	Q91VK4	NA	-0.305351	-0.423418	NA	1	1	NA	0.558502	0.0234891				0	0	1	0	1	1
Cleavage stimulation factor subunit 3 (CF-1 77 kDa subunit) (Cleavage stimulation factor 77 kDa subunit) (CSTF 77 kDa subunit) (CstF-77)	Cstf3	Q99LI7	NA	-1.20228	0.120935	NA	1	1	NA	0.46563	0.435282				0	0	0	0	1	1
Leucine-rich repeat and immunoglobulin-like domain-containing nogo receptor-interacting protein 1 (Leucine-rich repeat neuronal protein 1) (Leucine-rich repeat neuronal protein 6A)	Lingo1 Lern1 Lrrn6a	Q9D1T0	NA	0.0991938	-0.233491	NA	1	1	NA	0.857743	0.501611				0	0	0	0	1	1
Deoxyguanosine kinase, mitochondrial (dGK) (EC 2.7.1.113)	Dguok Dgk	Q9QX60	NA	0.0722803	-0.396922	NA	1	1	NA	0.797663	0.132583				0	0	0	0	1	1
DnaJ homolog subfamily C member 7 (Cytoplasmic CAR retention protein) (CCRP) (MDj11) (Tetratricopeptide repeat protein 2) (TPR repeat protein 2)	Dnajc7 Ttc2	Q9QYI3	NA	0.169214	-0.282892	NA	1	1	NA	0.631998	0.00404599				0	0	1	0	1	1
Serine protease HTRA1 (EC 3.4.21.-) (High-temperature requirement A serine peptidase 1) (Serine protease 11)	Htra1 Htra Prss11	Q9R118	NA	-0.11569	0.549428	NA	1	1	NA	0.655273	0.30734				0	0	0	0	1	1
Small integral membrane protein 1	Smim1	P0C8K7	NA	-0.0350776	-0.641368	NA	1	1	NA	0.939093	0.0812764				0	0	0	0	1	1
Histone H2AX (H2a/x) (Histone H2A.X)	H2afx H2a.x H2ax Hist5-2ax	P27661	NA	-0.348726	0.0736767	NA	1	1	NA	0.536922	0.718489				0	0	0	0	1	1
Protein transport protein Sec61 subunit gamma	Sec61g	P60060	NA	-0.0203936	0.656131	NA	1	1	NA	0.857743	0.445618				0	0	0	0	1	1
N-acetylgalactosamine kinase (EC 2.7.1.157) (GalNAc kinase) (Galactokinase 2)	Galk2	Q68FH4	NA	0.193946	-0.0784005	NA	1	1	NA	0.410395	0.313124				0	0	0	0	1	1
U8 snoRNA-decapping enzyme (EC 3.6.1.62) (IDP phosphatase) (IDPase) (EC 3.6.1.64) (Inosine diphosphate phosphatase) (Nucleoside diphosphate-linked moiety X motif 16) (Nudix motif 16) (m7GpppN-mRNA hydrolase)	Nudt16	Q6P3D0	NA	0.0638392	-0.616676	NA	1	1	NA	0.275375	0.422179				0	0	0	0	1	1
Sphingomyelin phosphodiesterase 4 (EC 3.1.4.12) (Neutral sphingomyelinase 3) (nSMase-3) (nSMase3) (Neutral sphingomyelinase III)	Smpd4 Kiaa1418	Q6ZPR5	NA	0.0853008	0.23906	NA	1	1	NA	0.310895	0.225273				0	0	0	0	1	1
mRNA export factor (Rae1 protein homolog) (mRNA-associated protein mrnp 41)	Rae1 Mrnp41	Q8C570	NA	-0.120101	0.225619	NA	1	1	NA	0.625431	0.47282				0	0	0	0	1	1
Ribulose-phosphate 3-epimerase (EC 5.1.3.1) (Ribulose-5-phosphate-epimerase)	Rpe	Q8VEE0	NA	0.0260275	0.00829251	NA	1	1	NA	0.937654	0.98023				0	0	0	0	1	1
Protein bicaudal D homolog 2 (Bic-D 2)	Bicd2 Kiaa0699	Q921C5	NA	0.202419	0.281921	NA	1	1	NA	0.630083	0.339809				0	0	0	0	1	1
Selenocysteine-specific elongation factor (Elongation factor sec) (Eukaryotic elongation factor, selenocysteine-tRNA-specific) (mSelB)	Eefsec Selb	Q9JHW4	NA	-0.00915392	-0.220729	NA	1	1	NA	0.958621	0.25723				0	0	0	0	1	1
Non-histone chromosomal protein HMG-17 (High mobility group nucleosome-binding domain-containing protein 2)	Hmgn2 Hmg-17 Hmg17	P09602	NA	-0.280428	-0.291322	NA	1	1	NA	0.521325	0.734756				0	0	0	0	1	1
Nuclear factor 1 C-type (NF1-C) (Nuclear factor 1/C) (CCAAT-box-binding transcription factor) (CTF) (Nuclear factor I/C) (NF-I/C) (NFI-C) (TGGCA-binding protein)	Nfic	P70255	NA	0.0425355	0.768046	NA	1	1	NA	0.860301	0.0560681				0	0	0	0	1	1
Conserved oligomeric Golgi complex subunit 7 (COG complex subunit 7) (Component of oligomeric Golgi complex 7)	Cog7	Q3UM29	NA	0.197737	0.501822	NA	1	1	NA	0.642897	0.699808				0	0	0	0	1	1
Polymerase delta-interacting protein 3 (S6K1 Aly/REF-like target) (SKAR)	Poldip3	Q8BG81	NA	-0.2123	-0.228826	NA	1	1	NA	0.665432	0.896765				0	0	0	0	1	1
Aspartyl/asparaginyl beta-hydroxylase (EC 1.14.11.16) (Aspartate beta-hydroxylase) (ASP beta-hydroxylase) (Peptide-aspartate beta-dioxygenase)	Asph Bah	Q8BSY0	NA	-0.206256	0.224969	NA	1	1	NA	0.133351	0.280975				0	0	0	0	1	1
Rab GTPase-binding effector protein 2 (Rabaptin-5beta)	Rabep2 Rabpt5b	Q91WG2	NA	0.261454	0.271622	NA	1	1	NA	0.438059	0.245857				0	0	0	0	1	1
Solute carrier family 41 member 3	Slc41a3	Q921R8	NA	-0.0895184	-0.225526	NA	1	1	NA	0.86345	0.546387				0	0	0	0	1	1
Peptidyl-prolyl cis-trans isomerase-like 1 (PPIase) (EC 5.2.1.8) (Rotamase PPIL1)	Ppil1	Q9D0W5	NA	-0.0234693	0.380095	NA	1	1	NA	0.732938	0.146058				0	0	0	0	1	1
Synaptotagmin-9 (Synaptotagmin IX) (SytIX) (Synaptotagmin V)	Syt9 Syt5	Q9R0N9	NA	0.216628	-0.424569	NA	1	1	NA	0.574693	0.381012				0	0	0	0	1	1
Mitogen-activated protein kinase kinase kinase 15 (EC 2.7.11.25) (MAPK/ERK kinase kinase 15) (MEK kinase 15) (MEKK 15)	Map3k15	A2AQW0	NA	-0.0767692	-0.0540618	NA	1	1	NA	0.82809	0.928562				0	0	0	0	1	1
Sigma non-opioid intracellular receptor 1 (Sigma 1-type opioid receptor) (Sigma1-receptor) (Sigma1R)	Sigmar1 Oprs1	O55242	NA	-0.0959566	-0.340527	NA	1	1	NA	0.438121	0.306847				0	0	0	0	1	1
Collagen alpha-1(V) chain	Col5a1	O88207	NA	-0.0755179	0.517016	NA	1	1	NA	0.928458	0.225273				0	0	0	0	1	1
Complement C5 (Hemolytic complement) [Cleaved into: Complement C5 beta chain; Complement C5 alpha chain; C5a anaphylatoxin; Complement C5 alpha' chain]	C5 Hc	P06684	NA	0.332995	0.409741	NA	1	1	NA	0.263369	0.0609256				0	0	0	0	1	1
Lymphocyte antigen 6C1 (Ly-6C1)	Ly6c1	P0CW02	NA	0.398329	0.105231	NA	1	1	NA	0.260476	0.671488				0	0	0	0	1	1
E3 ubiquitin-protein ligase CBL (EC 2.3.2.27) (Casitas B-lineage lymphoma proto-oncogene) (Proto-oncogene c-Cbl) (RING-type E3 ubiquitin transferase CBL) (Signal transduction protein CBL)	Cbl	P22682	NA	0.280322	-0.4066	NA	1	1	NA	0.276411	0.0332726				0	0	1	0	1	1
Tetranectin (TN) (C-type lectin domain family 3 member B) (Plasminogen kringle 4-binding protein)	Clec3b Tna	P43025	NA	0.50143	0.270095	NA	1	1	NA	0.273625	0.253227				0	0	0	0	1	1
Hormone-sensitive lipase (HSL) (EC 3.1.1.79)	Lipe	P54310	NA	-0.141882	-0.485796	NA	1	1	NA	0.77379	0.486718				0	0	0	0	1	1
Phospholipid transfer protein (Lipid transfer protein II)	Pltp	P55065	NA	0.16341	-0.0429392	NA	1	1	NA	0.393061	0.635816				0	0	0	0	1	1
Zinc finger protein DPF3 (BRG1-associated factor 45C) (BAF45C) (Zinc finger protein cer-d4)	Dpf3 Baf45c Cerd4	P58269	NA	-0.0284239	-0.400124	NA	1	1	NA	0.958939	0.0701337				0	0	0	0	1	1
Dipeptidyl peptidase 1 (EC 3.4.14.1) (Cathepsin C) (Cathepsin J) (Dipeptidyl peptidase I) (DPP-I) (DPPI) (Dipeptidyl transferase) [Cleaved into: Dipeptidyl peptidase 1 exclusion domain chain (Dipeptidyl peptidase I exclusion domain chain); Dipeptidyl peptidase 1 heavy chain (Dipeptidyl peptidase I heavy chain); Dipeptidyl peptidase 1 light chain (Dipeptidyl peptidase I light chain)]	Ctsc	P97821	NA	0.157876	0.909205	NA	1	1	NA	0.818586	0.0117602				0	0	1	0	1	1
Xanthine dehydrogenase/oxidase [Includes: Xanthine dehydrogenase (XD) (EC 1.17.1.4); Xanthine oxidase (XO) (EC 1.17.3.2) (Xanthine oxidoreductase) (XOR)]	Xdh	Q00519	NA	-0.3062	0.476936	NA	1	1	NA	0.78017	0.044711				0	0	1	0	1	1
Interleukin-6 receptor subunit beta (IL-6 receptor subunit beta) (IL-6R subunit beta) (IL-6R-beta) (IL-6RB) (Interleukin-6 signal transducer) (Membrane glycoprotein 130) (gp130) (Oncostatin-M receptor subunit alpha) (CD antigen CD130)	Il6st	Q00560	NA	0.0606995	0.61419	NA	1	1	NA	0.735305	0.308336				0	0	0	0	1	1
Core-binding factor subunit beta (CBF-beta) (Polyomavirus enhancer-binding protein 2 beta subunit) (PEA2-beta) (PEBP2-beta) (SL3-3 enhancer factor 1 subunit beta) (SL3/AKV core-binding factor beta subunit)	Cbfb Pebp2b Pebpb2	Q08024	NA	0.2448	-0.177197	NA	1	1	NA	0.456593	0.536162				0	0	0	0	1	1
PDZ and LIM domain protein 7 (LIM mineralization protein) (LMP) (Protein enigma)	Pdlim7 Enigma	Q3TJD7	NA	0.398283	0.0157078	NA	1	1	NA	0.174452	0.956001				0	0	0	0	1	1
Protein transport protein Sec24A (SEC24-related protein A)	Sec24a	Q3U2P1	NA	0.0209999	-0.160086	NA	1	1	NA	0.82809	0.624452				0	0	0	0	1	1
Brain-enriched guanylate kinase-associated protein	Begain	Q68EF6	NA	0.198157	0.58442	NA	1	1	NA	0.299627	0.347302				0	0	0	0	1	1
SUN domain-containing protein 2 (Protein unc-84 homolog B) (Sad1/unc-84 protein-like 2)	Sun2 Unc84b	Q8BJS4	NA	-0.00595385	0.554479	NA	1	1	NA	0.983043	0.264899				0	0	0	0	1	1
Mitochondrial folate transporter/carrier (Solute carrier family 25 member 32)	Slc25a32 Mftc	Q8BMG8	NA	-0.172058	-0.769464	NA	1	1	NA	0.366678	0.0336388				0	0	1	0	1	1
Phosducin-like protein 3 (Viral IAP-associated factor 1) (VIAF-1)	Pdcl3 Viaf1	Q8BVF2	NA	0.464599	1.03374	NA	1	1	NA	0.390987	0.197012				0	0	0	0	1	1
Vacuolar fusion protein CCZ1 homolog	Ccz1	Q8C1Y8	NA	0.00474992	-0.0343541	NA	1	1	NA	0.982918	0.932173				0	0	0	0	1	1
Lipase maturation factor 2 (Transmembrane protein 112B) (Transmembrane protein 153)	Lmf2 Tmem112b Tmem153	Q8C3X8	NA	0.387688	0.519724	NA	1	1	NA	0.444332	0.115478				0	0	0	0	1	1
General transcription factor 3C polypeptide 1 (TF3C-alpha) (TFIIIC box B-binding subunit) (Transcription factor IIIC 220 kDa subunit) (TFIIIC 220 kDa subunit) (TFIIIC220) (Transcription factor IIIC subunit alpha)	Gtf3c1	Q8K284	NA	1.03902	0.230331	NA	1	1	NA	0.2394	0.543685				0	0	0	0	1	1
Translocating chain-associated membrane protein 1	Tram1	Q91V04	NA	0.283254	0.284394	NA	1	1	NA	0.0986741	0.241382				0	0	0	0	1	1
Beta-arrestin-2 (Arrestin beta-2)	Arrb2	Q91YI4	NA	0.555188	0.00492649	NA	1	1	NA	0.438781	0.954938				0	0	0	0	1	1
Interferon-induced transmembrane protein 3 (Dispanin subfamily A member 2b) (DSPA2b) (Fragilis protein) (Interferon-inducible protein 15) (Mouse ifitm-like protein 1) (Mil-1)	Ifitm3	Q9CQW9	NA	0.301342	-0.0700296	NA	1	1	NA	0.575679	0.597525				0	0	0	0	1	1
Matrix-remodeling-associated protein 7 (Transmembrane anchor protein 1)	Mxra7 Tmap1	Q9CZH7	NA	0.183032	0.433161	NA	1	1	NA	0.777275	0.167825				0	0	0	0	1	1
Transmembrane emp24 domain-containing protein 11 (Glycoprotein 25L) (GP25L) (p24 family protein alpha-1) (p24alpha1)	Tmed11	Q9D2R4	NA	0.175616	-0.275841	NA	1	1	NA	0.819768	0.130953				0	0	0	0	1	1
Apoptosis-associated speck-like protein containing a CARD (mASC) (PYD and CARD domain-containing protein)	Pycard Asc	Q9EPB4	NA	0.925499	-0.24203	NA	1	1	NA	0.387972	0.777706				0	0	0	0	1	1
LIM domain and actin-binding protein 1 (Epithelial protein lost in neoplasm) (mEPLIN)	Lima1 D15Ertd366e Eplin	Q9ERG0	NA	0.445095	0.114044	NA	1	1	NA	0.552116	0.573728				0	0	0	0	1	1
Secretory carrier-associated membrane protein 2 (Secretory carrier membrane protein 2)	Scamp2	Q9ERN0	NA	0.406375	0.931743	NA	1	1	NA	0.320159	0.0170558				0	0	1	0	1	1
Phospholipid scramblase 3 (PL scramblase 3) (Ca(2+)-dependent phospholipid scramblase 3)	Plscr3	Q9JIZ9	NA	0.0749381	0.0216858	NA	1	1	NA	0.552116	0.905624				0	0	0	0	1	1
Contactin-6 (Neural recognition molecule NB-3) (mNB-3)	Cntn6	Q9JMB8	NA	0.0662387	0.173076	NA	1	1	NA	0.565495	0.252142				0	0	0	0	1	1
Tumor necrosis factor receptor superfamily member 16 (Low affinity neurotrophin receptor p75NTR) (Low-affinity nerve growth factor receptor) (NGF receptor) (CD antigen CD271)	Ngfr Tnfrsf16	Q9Z0W1	NA	0.620481	1.02198	NA	1	1	NA	0.255979	0.00579803				0	0	1	0	1	1
Vesicle-associated membrane protein 5 (VAMP-5) (Myobrevin)	Vamp5	Q9Z2P8	NA	0.304931	-0.157384	NA	1	1	NA	0.7383	0.0174114				0	0	1	0	1	1
Uridine 5'-monophosphate synthase (UMP synthase) [Includes: Orotate phosphoribosyltransferase (OPRTase) (EC 2.4.2.10); Orotidine 5'-phosphate decarboxylase (EC 4.1.1.23) (OMPdecase)]	Umps	P13439	NA	0.0656289	-0.290721	NA	2	1	NA	0.770809	0.155189				0	0	0	0	1	1
Porphobilinogen deaminase (PBG-D) (EC 2.5.1.61) (Hydroxymethylbilane synthase) (HMBS) (Pre-uroporphyrinogen synthase)	Hmbs Uros1	P22907	NA	0.100238	0.14396	NA	2	1	NA	0.618148	0.795889				0	0	0	0	1	1
cAMP-regulated phosphoprotein 19 (ARPP-19)	Arpp19	P56212	NA	-0.118557	0.0280449	NA	2	1	NA	0.446135	0.881788				0	0	0	0	1	1
Serum paraoxonase/arylesterase 2 (PON 2) (EC 3.1.1.2) (EC 3.1.1.81) (Aromatic esterase 2) (A-esterase 2) (Serum aryldialkylphosphatase 2)	Pon2	Q62086	NA	0.148952	0.223008	NA	2	1	NA	0.168259	0.587372				0	0	0	0	1	1
Tudor and KH domain-containing protein (Tudor domain-containing protein 2)	Tdrkh Tdrd2	Q80VL1	NA	-0.0881994	-0.177321	NA	2	1	NA	0.438134	0.0258448				0	0	1	0	1	1
OTU domain-containing protein 6B (EC 3.4.19.12)	Otud6b	Q8K2H2	NA	-0.0960123	0.166258	NA	2	1	NA	0.694441	0.20026				0	0	0	0	1	1
BRISC and BRCA1-A complex member 2 (BRCA1-A complex subunit BRE) (BRCA1/BRCA2-containing complex subunit 45) (Brain and reproductive organ-expressed protein)	Babam2 Bre	Q8K3W0	NA	-0.142585	-0.200399	NA	2	1	NA	0.408333	0.375943				0	0	0	0	1	1
cTAGE family member 5 (Protein cTAGE-5) (Meningioma-expressed antigen 6)	Ctage5 Mea6 Mgea6	Q8R311	NA	0.0953	0.451875	NA	2	1	NA	0.543445	0.555492				0	0	0	0	1	1
Regulator of chromosome condensation (Chromosome condensation protein 1)	Rcc1 Chc1	Q8VE37	NA	0.249756	1.14229	NA	2	1	NA	0.0430286	0.0946904				0	1	0	0	1	1
Carbonic anhydrase-related protein (CARP) (Carbonic anhydrase VIII) (CA-VIII)	Ca8 Cals Cals1 Car8 Carp	P28651	NA	-1.70193	0.122681	NA	2	1	NA	0.293955	0.646925				0	0	0	0	1	1
Nuclear factor 1 A-type (NF1-A) (Nuclear factor 1/A) (CCAAT-box-binding transcription factor) (CTF) (Nuclear factor I/A) (NF-I/A) (NFI-A) (TGGCA-binding protein)	Nfia	Q02780	NA	-0.248884	0.591126	NA	2	1	NA	0.207835	0.0558167				0	0	0	0	1	1
Double-strand-break repair protein rad21 homolog (Pokeweed agglutinin-binding protein 29) (PW29) (SCC1 homolog)	Rad21 Hr21	Q61550	NA	-0.054261	0.519918	NA	2	1	NA	0.537756	0.148715				0	0	0	0	1	1
Phosphoglucomutase-2 (PGM 2) (EC 5.4.2.2) (Glucose phosphomutase 2) (Phosphodeoxyribomutase) (Phosphoglucomutase-1) (Phosphopentomutase) (EC 5.4.2.7)	Pgm2 Pgm1	Q7TSV4	NA	-0.0230166	-0.0273621	NA	2	1	NA	0.930472	0.955463				0	0	0	0	1	1
Protein canopy homolog 4 (Protein associated with Tlr4)	Cnpy4 Prat4b	Q8BQ47	NA	0.208485	0.270768	NA	2	1	NA	0.0985368	0.415881				0	0	0	0	1	1
Dedicator of cytokinesis protein 1 (180 kDa protein downstream of CRK) (DOCK180)	Dock1	Q8BUR4	NA	0.0253298	0.053775	NA	2	1	NA	0.884889	0.828266				0	0	0	0	1	1
Solute carrier family 43 member 3 (Embryonic epithelia gene 1 protein)	Slc43a3 Eeg1	A2AVZ9	NA	0.0639071	-0.636314	NA	2	1	NA	0.816145	0.03356				0	0	1	0	1	1
Integrin beta-3 (Platelet membrane glycoprotein IIIa) (GPIIIa) (CD antigen CD61)	Itgb3	O54890	NA	0.146879	0.496619	NA	2	1	NA	0.555737	0.366697				0	0	0	0	1	1
Claudin-1	Cldn1	O88551	NA	0.251335	0.051333	NA	2	1	NA	0.596712	0.74943				0	0	0	0	1	1
Peptidyl-prolyl cis-trans isomerase C (PPIase C) (EC 5.2.1.8) (Cyclophilin C) (Rotamase C)	Ppic Cypc	P30412	NA	0.578924	0.908154	NA	2	1	NA	0.140645	0.00252624				0	0	1	0	1	1
Myosin-4 (Myosin heavy chain 2b) (MyHC-2b) (Myosin heavy chain 4)	Myh4	Q5SX39	NA	1.15917	0.224644	NA	2	1	NA	0.526177	0.382495				0	0	0	0	1	1
IgG receptor FcRn large subunit p51 (FcRn) (IgG Fc fragment receptor transporter alpha chain) (Neonatal Fc receptor)	Fcgrt Fcrn	Q61559	NA	0.425687	0.228909	NA	2	1	NA	0.203214	0.281778				0	0	0	0	1	1
Ras-related protein Rab-34 (Ras-related homolog) (Ras-related protein Rab-39) (Ras-related protein Rah)	Rab34 Rab39 Rah Rah1	Q64008	NA	0.302965	0.0911898	NA	2	1	NA	0.218894	0.344778				0	0	0	0	1	1
Zinc-alpha-2-glycoprotein (Zn-alpha-2-GP) (Zn-alpha-2-glycoprotein)	Azgp1	Q64726	NA	0.121897	0.643831	NA	2	1	NA	0.770347	0.129222				0	0	0	0	1	1
Eukaryotic translation initiation factor 5A-2 (eIF-5A-2) (eIF-5A2) (Eukaryotic initiation factor 5A isoform 2)	Eif5a2	Q8BGY2	NA	0.146722	-1.79752	NA	2	1	NA	0.42448	0.107442				0	0	0	0	1	1
WASH complex subunit 1 (WAS protein family homolog 1)	Washc1 Orf19 Wash Wash1	Q8VDD8	NA	-0.19929	0.224316	NA	2	1	NA	0.443435	0.137598				0	0	0	0	1	1
Ceramide synthase 2 (CerS2) (LAG1 longevity assurance homolog 2) (Translocating chain-associating membrane protein homolog 3) (TRAM homolog 3)	Cers2 Lass2 Trh3	Q924Z4	NA	0.396598	0.163626	NA	2	1	NA	0.393061	0.633021				0	0	0	0	1	1
Baculoviral IAP repeat-containing protein 6 (EC 2.3.2.27) (BIR repeat-containing ubiquitin-conjugating enzyme) (BRUCE) (RING-type E3 ubiquitin transferase BIRC6) (Ubiquitin-conjugating BIR domain enzyme apollon) (APOLLON)	Birc6 Kiaa1289	O88738	NA	-0.0950416	0.331116	NA	3	1	NA	0.502389	0.35533				0	0	0	0	1	1
U4/U6.U5 tri-snRNP-associated protein 2 (Inactive ubiquitin-specific peptidase 39)	Usp39	Q3TIX9	NA	-0.0501127	-0.086909	NA	3	1	NA	0.804092	0.516074				0	0	0	0	1	1
Sarcolemmal membrane-associated protein (Sarcolemmal-associated protein)	Slmap Kiaa1601 Slap	Q3URD3	NA	-0.0431557	-0.313745	NA	3	1	NA	0.889471	0.164874				0	0	0	0	1	1
Chromobox protein homolog 5 (Heterochromatin protein 1 homolog alpha) (HP1 alpha)	Cbx5 Hp1a	Q61686	NA	-0.0419501	0.328154	NA	3	1	NA	0.839446	0.0331961				0	0	1	0	1	1
E3 ubiquitin-protein ligase KCMF1 (EC 2.3.2.27) (Differentially expressed in branching tubulogenesis 91) (Debt-91) (RING-type E3 ubiquitin transferase KCMF1)	Kcmf1 Debt91	Q80UY2	NA	-0.0954869	0.135907	NA	3	1	NA	0.687676	0.463624				0	0	0	0	1	1
FSD1-like protein (Coiled-coil domain-containing protein 10) (FSD1 N-terminal-like protein)	Fsd1l Ccdc10 Csdufd1 Fsd1nl	Q8BYN5	NA	0.0721929	-0.439907	NA	3	1	NA	0.630083	0.0213346				0	0	1	0	1	1
Nuclear pore complex protein Nup160 (160 kDa nucleoporin) (Gene trap locus 1-13 protein) (GTL-13) (Nucleoporin Nup160)	Nup160 Gtl1-13 Kiaa0197	Q9Z0W3	NA	-0.158372	0.234073	NA	3	1	NA	0.627702	0.501611				0	0	0	0	1	1
Centromere/kinetochore protein zw10 homolog	Zw10	O54692	NA	0.0443614	-0.350747	NA	3	1	NA	0.736299	0.0624974				0	0	0	0	1	1
TP53-binding protein 1 (53BP1) (p53-binding protein 1) (p53BP1)	Tp53bp1 Trp53bp1	P70399	NA	0.111193	-0.195862	NA	3	1	NA	0.596712	0.441343				0	0	0	0	1	1
Retinol-binding protein 4 (Plasma retinol-binding protein) (PRBP) (RBP)	Rbp4	Q00724	NA	0.228357	0.0521149	NA	3	1	NA	0.377682	0.89292				0	0	0	0	1	1
Rho GTPase-activating protein 17 (Neuron-associated developmentally-regulated protein) (Nadrin) (Rho-type GTPase-activating protein 17)	Arhgap17	Q3UIA2	NA	0.271862	0.0683667	NA	3	1	NA	0.545715	0.845194				0	0	0	0	1	1
Protein PRRC1 (Proline-rich and coiled-coil-containing protein 1)	Prrc1	Q3UPH1	NA	0.216577	0.885436	NA	3	1	NA	0.0275525	0.0660468				0	1	0	0	1	1
Delta(24)-sterol reductase (EC 1.3.1.72) (24-dehydrocholesterol reductase) (3-beta-hydroxysterol delta-24-reductase)	Dhcr24 Kiaa0018	Q8VCH6	NA	0.0141064	-0.655224	NA	3	1	NA	0.924097	0.0172541				0	0	1	0	1	1
Fetuin-B (Fetuin-like protein IRL685)	Fetub	Q9QXC1	NA	0.296941	0.0862668	NA	3	1	NA	0.0670601	0.697201				0	0	0	0	1	1
Neural Wiskott-Aldrich syndrome protein (N-WASP)	Wasl	Q91YD9	NA	0.0191737	-0.745141	NA	4	1	NA	0.953155	0.061646				0	0	0	0	1	1
Structural maintenance of chromosomes protein 3 (SMC protein 3) (SMC-3) (Basement membrane-associated chondroitin proteoglycan) (Bamacan) (Chondroitin sulfate proteoglycan 6) (Chromosome segregation protein SmcD) (Mad member-interacting protein 1)	Smc3 Bam Bmh Cspg6 Mmip1 Smc3l1 Smcd	Q9CW03	NA	-0.00766995	0.71515	NA	4	1	NA	0.95451	0.0924297				0	0	0	0	1	1
Signal recognition particle 9 kDa protein (SRP9)	Srp9	P49962	NA	0.0150833	-0.35081	NA	4	1	NA	0.858445	0.459686				0	0	0	0	1	1
Fatty acyl-CoA reductase 1 (EC 1.2.1.84)	Far1	Q922J9	NA	0.220389	-0.14602	NA	4	1	NA	0.309562	0.58081				0	0	0	0	1	1
Guanylate-binding protein 2 (EC 3.6.5.-) (GTP-binding protein 2) (GBP-2) (mGBP-2) (mGBP2) (Guanine nucleotide-binding protein 2) (Interferon-induced guanylate-binding protein 2)	Gbp2	Q9Z0E6	NA	0.723118	0.208688	NA	4	1	NA	0.123854	0.330523				0	0	0	0	1	1
Ketimine reductase mu-crystallin (EC 1.5.1.25) (NADP-regulated thyroid-hormone-binding protein)	Crym	O54983	NA	0.600751	0.508092	NA	5	1	NA	0.00129337	0.0659979				0	1	0	0	1	1
Eukaryotic translation initiation factor 5B (eIF-5B) (EC 3.6.5.3) (Translation initiation factor IF-2)	Eif5b If2	Q05D44	NA	0.00902396	0.147086	NA	5	1	NA	0.930839	0.533713				0	0	0	0	1	1
Diacylglycerol kinase zeta (DAG kinase zeta) (EC 2.7.1.107) (Diglyceride kinase zeta) (DGK-zeta)	Dgkz	Q80UP3	NA	-0.295203	-0.439378	NA	5	1	NA	0.107462	0.474603				0	0	0	0	1	1
Cathepsin Z (EC 3.4.18.1)	Ctsz	Q9WUU7	NA	0.260184	1.14498	NA	5	1	NA	0.0229957	0.0414511				0	1	1	0	1	1
Translocation protein SEC63 homolog	Sec63 Sec63l	Q8VHE0	NA	0.0870191	0.31363	NA	5	1	NA	0.339948	0.0174749				0	0	1	0	1	1
Erythrocyte band 7 integral membrane protein (Protein 7.2b) (Stomatin)	Stom Epb7.2 Epb72	P54116	NA	0.250395	-0.221669	NA	5	1	NA	0.0442761	0.255318				0	1	0	0	1	1
Follistatin-related protein 1 (Follistatin-like protein 1) (TGF-beta-inducible protein TSC-36)	Fstl1 Frp Fstl Tsc36	Q62356	NA	-0.0399651	-0.745554	NA	5	1	NA	0.673663	0.0383587				0	0	1	0	1	1
Regulator of G-protein signaling 3 (RGS3) (C2PA)	Rgs3	Q9DC04	NA	0.104578	-0.51991	NA	7	1	NA	0.430428	0.285299				0	0	0	0	1	1
Transcription factor BTF3 homolog 4 (Basic transcription factor 3-like 4)	Btf3l4	Q9CQH7	NA	0.0992728	0.455874	NA	9	1	NA	0.434503	0.130661				0	0	0	0	1	1
UDP-glucuronosyltransferase 1-6 (UDPGT 1-6) (UGT1*6) (UGT1-06) (UGT1.6) (EC 2.4.1.17) (Phenol UDP-glucuronosyltransferase) (UDP-glucuronosyltransferase 1A6) (UGT1A6) (UGP1A1) (UGT1A7)	Ugt1a6 Ugt1 Ugt1a6a Ugt1a7	Q64435	NA	0.300118	0.587889	NA	10	1	NA	0.00590975	0.137443				0	1	0	0	1	1
Oxysterol-binding protein-related protein 3 (ORP-3) (OSBP-related protein 3)	Osbpl3 Orp3	Q9DBS9	NA	0.0589496	-0.515608	NA	13	1	NA	0.26067	0.0701247				0	0	0	0	1	1
Inositol hexakisphosphate and diphosphoinositol-pentakisphosphate kinase 1 (EC 2.7.4.21) (EC 2.7.4.24) (Diphosphoinositol pentakisphosphate kinase 1) (Histidine acid phosphatase domain-containing protein 2A) (InsP6 and PP-IP5 kinase 1) (VIP1 homolog)	Ppip5k1 Hisppd2a Kiaa0377 Vip1	A2ARP1	NA	NA	-0.565811	NA	NA	1	NA	NA	0.27817				0	0	0	0	0	1
YjeF N-terminal domain-containing protein 3 (YjeF_N3) (hYjeF_N3)	Yjefn3	F6W8I0	NA	NA	-0.781296	NA	NA	1	NA	NA	0.151772				0	0	0	0	0	1
G protein-coupled receptor kinase 6 (EC 2.7.11.16) (G protein-coupled receptor kinase GRK6)	Grk6 Gprk6	O70293	NA	NA	-0.764883	NA	NA	1	NA	NA	0.112262				0	0	0	0	0	1
Four and a half LIM domains protein 2 (FHL-2) (Skeletal muscle LIM-protein 3) (SLIM-3)	Fhl2	O70433	NA	NA	0.0105721	NA	NA	1	NA	NA	0.98578				0	0	0	0	0	1
Voltage-dependent L-type calcium channel subunit beta-3 (CAB3) (Calcium channel voltage-dependent subunit beta 3) (CCHB3)	Cacnb3 Cacnlb3	P54285	NA	NA	-0.931831	NA	NA	1	NA	NA	0.418131				0	0	0	0	0	1
Leucine-rich repeat-containing protein 75A (Leucine-rich repeat-containing protein FAM211A)	Lrrc75a Fam211a	Q7TSF4	NA	NA	0.0540097	NA	NA	1	NA	NA	0.692954				0	0	0	0	0	1
RING finger protein 214	Rnf214	Q8BFU3	NA	NA	-0.0896922	NA	NA	1	NA	NA	0.691285				0	0	0	0	0	1
Arf-GAP with dual PH domain-containing protein 2 (Centaurin-alpha-2) (Cnt-a2)	Adap2 Centa2	Q8R2V5	NA	NA	-0.0192458	NA	NA	1	NA	NA	0.934774				0	0	0	0	0	1
SH2B adapter protein 1 (Pro-rich, PH and SH2 domain-containing signaling mediator) (PSM) (SH2 domain-containing protein 1B) (SH2-B PH domain-containing signaling mediator 1)	Sh2b1 Sh2bpsm1	Q91ZM2	NA	NA	-0.172639	NA	NA	1	NA	NA	0.30806				0	0	0	0	0	1
Acyl-CoA-binding domain-containing protein 6	Acbd6	Q9D061	NA	NA	-0.35619	NA	NA	1	NA	NA	0.0673966				0	0	0	0	0	1
Sorting nexin-29	Snx29	Q9D3S3	NA	NA	0.023732	NA	NA	1	NA	NA	0.955463				0	0	0	0	0	1
1,5-anhydro-D-fructose reductase (AF reductase) (EC 1.1.1.263) (Aldo-keto reductase family 1 member C-like protein 2) (Aldo-keto reductase family 1 member E1) (Aldo-keto reductase family 1 member E2)	Akr1e2 Akr1cl2 Akr1e1	Q9DCT1	NA	NA	-0.36278	NA	NA	1	NA	NA	0.0203428				0	0	1	0	0	1
Dual specificity protein phosphatase 14 (EC 3.1.3.16) (EC 3.1.3.48) (Mitogen-activated protein kinase phosphatase 6) (MAP kinase phosphatase 6) (MKP-6)	Dusp14 Mkp6	Q9JLY7	NA	NA	-0.828212	NA	NA	1	NA	NA	0.0265965				0	0	1	0	0	1
Aladin (Adracalin)	Aaas	P58742	NA	NA	0.332434	NA	NA	1	NA	NA	0.124914				0	0	0	0	0	1
Transcription activator BRG1 (EC 3.6.4.-) (ATP-dependent helicase SMARCA4) (BRG1-associated factor 190A) (BAF190A) (Protein brahma homolog 1) (SNF2-beta) (SWI/SNF-related matrix-associated actin-dependent regulator of chromatin subfamily A member 4)	Smarca4 Baf190a Brg1 Snf2b Snf2l4	Q3TKT4	NA	NA	0.432025	NA	NA	1	NA	NA	0.0430669				0	0	1	0	0	1
Cytosolic carboxypeptidase 1 (EC 3.4.17.-) (ATP/GTP-binding protein 1) (Nervous system nuclear protein induced by axotomy protein 1)	Agtpbp1 Ccp1 Nna1	Q641K1	NA	NA	0.177678	NA	NA	1	NA	NA	0.762266				0	0	0	0	0	1
Protein SCAF8 (RNA-binding motif protein 16) (SR-related and CTD-associated factor 8)	Scaf8 Kiaa1116 Rbm16	Q6DID3	NA	NA	0.790917	NA	NA	1	NA	NA	0.0708101				0	0	0	0	0	1
G-protein-signaling modulator 1 (Activator of G-protein signaling 3)	Gpsm1 Ags3 C10a	Q6IR34	NA	NA	0.16123	NA	NA	1	NA	NA	0.841878				0	0	0	0	0	1
Multivesicular body subunit 12B (ESCRT-I complex subunit MVB12B) (Protein FAM125B)	Mvb12b Fam125b	Q6KAU4	NA	NA	-0.154295	NA	NA	1	NA	NA	0.151732				0	0	0	0	0	1
Probable D-tyrosyl-tRNA(Tyr) deacylase 2 (EC 3.1.-.-) (D-tyrosyl-tRNA deacylase 2)	Dtd2	Q8BHA3	NA	NA	-0.0451686	NA	NA	1	NA	NA	0.784543				0	0	0	0	0	1
TLD domain-containing protein 1 (TBC/LysM-associated domain-containing protein 1)	Tldc1 Kiaa1609	Q8K0P3	NA	NA	-0.65767	NA	NA	1	NA	NA	0.136035				0	0	0	0	0	1
Transmembrane protein 205	Tmem205	Q91XE8	NA	NA	-0.278928	NA	NA	1	NA	NA	0.146558				0	0	0	0	0	1
STAM-binding protein (EC 3.4.19.-) (Associated molecule with the SH3 domain of STAM)	Stambp Amsh	Q9CQ26	NA	NA	-0.47028	NA	NA	1	NA	NA	0.241382				0	0	0	0	0	1
Methylthioribose-1-phosphate isomerase (M1Pi) (MTR-1-P isomerase) (EC 5.3.1.23) (S-methyl-5-thioribose-1-phosphate isomerase) (Translation initiation factor eIF-2B subunit alpha/beta/delta-like protein)	Mri1	Q9CQT1	NA	NA	0.0477472	NA	NA	1	NA	NA	0.950587				0	0	0	0	0	1
Fructosamine-3-kinase (EC 2.7.1.-)	Fn3k	Q9ER35	NA	NA	-1.08414	NA	NA	1	NA	NA	0.0597089				0	0	0	0	0	1
Excitatory amino acid transporter 4 (High-affinity neuronal glutamate transporter) (Sodium-dependent glutamate/aspartate transporter) (Solute carrier family 1 member 6)	Slc1a6 Eaat4	O35544	NA	NA	0.252925	NA	NA	1	NA	NA	0.685479				0	0	0	0	0	1
Integrin beta-5	Itgb5	O70309	NA	NA	-0.813193	NA	NA	1	NA	NA	0.21059				0	0	0	0	0	1
Tyrosine-protein kinase Lyn (EC 2.7.10.2) (V-yes-1 Yamaguchi sarcoma viral related oncogene homolog) (p53Lyn) (p56Lyn)	Lyn	P25911	NA	NA	-0.54862	NA	NA	1	NA	NA	0.0843396				0	0	0	0	0	1
Receptor-type tyrosine-protein phosphatase mu (Protein-tyrosine phosphatase mu) (R-PTP-mu) (EC 3.1.3.48)	Ptprm Kiaa4044	P28828	NA	NA	-0.645874	NA	NA	1	NA	NA	0.278056				0	0	0	0	0	1
XK-related protein 7	Xkr7 Xrg7	Q5GH64	NA	NA	0.296255	NA	NA	1	NA	NA	0.59629				0	0	0	0	0	1
Transcriptional repressor CTCF (11-zinc finger protein) (CCCTC-binding factor) (CTCFL paralog)	Ctcf	Q61164	NA	NA	-0.407843	NA	NA	1	NA	NA	0.363524				0	0	0	0	0	1
Actin-binding LIM protein 2 (abLIM-2) (Actin-binding LIM protein family member 2)	Ablim2	Q8BL65	NA	NA	-1.56564	NA	NA	1	NA	NA	0.0404535				0	0	1	0	0	1
Probable RNA-binding protein 19 (RNA-binding motif protein 19)	Rbm19	Q8R3C6	NA	NA	0.429685	NA	NA	1	NA	NA	0.152968				0	0	0	0	0	1
Leucine-rich repeat protein SHOC-2 (Protein soc-2 homolog) (Protein sur-8 homolog)	Shoc2	O88520	NA	NA	-0.159331	NA	NA	1	NA	NA	0.479463				0	0	0	0	0	1
Charged multivesicular body protein 1a (Chromatin-modifying protein 1a) (CHMP1a)	Chmp1a Chmp1 Pcoln3	Q921W0	NA	NA	-0.215714	NA	NA	1	NA	NA	0.285299				0	0	0	0	0	1
Glutamate receptor ionotropic, kainate 3 (GluK3) (Glutamate receptor 7) (GluR-7) (GluR7)	Grik3 Glur7	B1AS29	NA	NA	-2.00118	NA	NA	1	NA	NA	0.310733				0	0	0	0	0	1
Cytochrome P450 2J6 (EC 1.14.14.1) (Arachidonic acid epoxygenase) (CYPIIJ6)	Cyp2j6	O54750	NA	NA	0.925057	NA	NA	1	NA	NA	0.0412748				0	0	1	0	0	1
Ig lambda-1 chain C region		P01843	NA	NA	0.335713	NA	NA	1	NA	NA	0.682147				0	0	0	0	0	1
Myosin-8 (Myosin heavy chain 8) (Myosin heavy chain, skeletal muscle, perinatal) (MyHC-perinatal)	Myh8 Myhsp	P13542	NA	NA	-0.274675	NA	NA	1	NA	NA	0.25769				0	0	0	0	0	1
Galectin-3 (Gal-3) (35 kDa lectin) (Carbohydrate-binding protein 35) (CBP 35) (Galactose-specific lectin 3) (IgE-binding protein) (L-34 galactoside-binding lectin) (Laminin-binding protein) (Lectin L-29) (Mac-2 antigen)	Lgals3	P16110	NA	NA	1.04614	NA	NA	1	NA	NA	0.34142				0	0	0	0	0	1
Pro-cathepsin H (Cathepsin B3) (Cathepsin BA) [Cleaved into: Cathepsin H mini chain; Cathepsin H (EC 3.4.22.16); Cathepsin H heavy chain; Cathepsin H light chain]	Ctsh	P49935	NA	NA	0.600752	NA	NA	1	NA	NA	0.240472				0	0	0	0	0	1
Tyrosine-protein kinase Fer (EC 2.7.10.2) (Proto-oncogene c-Fer) (p94-Fer)	Fer Fert2	P70451	NA	NA	-0.593324	NA	NA	1	NA	NA	0.0793921				0	0	0	0	0	1
Calponin-2 (Calponin H2, smooth muscle) (Neutral calponin)	Cnn2	Q08093	NA	NA	-0.253634	NA	NA	1	NA	NA	0.325194				0	0	0	0	0	1
Spermatogenesis-associated protein 13 (APC-stimulated guanine nucleotide exchange factor 2) (Asef2)	Spata13	Q5DU57	NA	NA	0.36908	NA	NA	1	NA	NA	0.375943				0	0	0	0	0	1
Major urinary protein 20 (Darcin) (Major urinary protein 24)	Mup20 Mup24	Q5FW60	NA	NA	-0.0207718	NA	NA	1	NA	NA	0.954938				0	0	0	0	0	1
Fatty acid 2-hydroxylase (EC 1.-.-.-) (Fatty acid alpha-hydroxylase)	Fa2h Faah	Q5MPP0	NA	NA	-0.612809	NA	NA	1	NA	NA	0.0838852				0	0	0	0	0	1
Protein phosphatase Slingshot homolog 2 (EC 3.1.3.16) (EC 3.1.3.48) (SSH-like protein 2) (SSH-2L) (mSSH-2L)	Ssh2 Kiaa1725 Ssh2l	Q5SW75	NA	NA	-0.313568	NA	NA	1	NA	NA	0.449895				0	0	0	0	0	1
Phosphotriesterase-related protein (EC 3.1.-.-) (Parathion hydrolase-related protein)	Pter	Q60866	NA	NA	-0.0639401	NA	NA	1	NA	NA	0.848957				0	0	0	0	0	1
Complement factor I (EC 3.4.21.45) (C3B/C4B inactivator) [Cleaved into: Complement factor I heavy chain; Complement factor I light chain]	Cfi If	Q61129	NA	NA	0.36778	NA	NA	1	NA	NA	0.0888627				0	0	0	0	0	1
Phospholipid phosphatase 1 (EC 3.1.3.4) (35 kDa PAP) (mPAP) (Hydrogen peroxide-inducible protein 53) (Hic53) (Lipid phosphate phosphohydrolase 1) (PAP2-alpha) (Phosphatidate phosphohydrolase type 2a) (Phosphatidic acid phosphatase 2a) (PAP-2a) (PAP2a)	Plpp1 Hpic53 Lpp1 Ppap2a	Q61469	NA	NA	0.0453366	NA	NA	1	NA	NA	0.842817				0	0	0	0	0	1
Complement decay-accelerating factor, GPI-anchored (DAF-GPI) (CD antigen CD55)	Cd55 Cd55a Daf Daf1	Q61475	NA	NA	-0.2825	NA	NA	1	NA	NA	0.0669825				0	0	0	0	0	1
Fibrillin-2 [Cleaved into: Fibrillin-2 C-terminal peptide]	Fbn2 Fbn-2	Q61555	NA	NA	0.799734	NA	NA	1	NA	NA	0.220076				0	0	0	0	0	1
Testis-expressed protein 2	Tex2 Kiaa1738	Q6ZPJ0	NA	NA	0.0968134	NA	NA	1	NA	NA	0.433381				0	0	0	0	0	1
Rho guanine nucleotide exchange factor 4 (APC-stimulated guanine nucleotide exchange factor) (Asef)	Arhgef4 Kiaa1112	Q7TNR9	NA	NA	0.36908	NA	NA	1	NA	NA	0.375943				0	0	0	0	0	1
Protein lifeguard 3 (Responsive to centrifugal force and shear stress gene 1 protein) (Protein RECS1) (Transmembrane BAX inhibitor motif-containing protein 1)	Tmbim1 Lfg3 Recs1	Q8BJZ3	NA	NA	-0.0685617	NA	NA	1	NA	NA	0.811148				0	0	0	0	0	1
Lanosterol synthase (EC 5.4.99.7) (2,3-epoxysqualene--lanosterol cyclase) (Oxidosqualene--lanosterol cyclase) (OSC)	Lss	Q8BLN5	NA	NA	-1.18808	NA	NA	1	NA	NA	0.0702839				0	0	0	0	0	1
Rho GTPase-activating protein 19 (Rho-type GTPase-activating protein 19)	Arhgap19	Q8BRH3	NA	NA	-0.121097	NA	NA	1	NA	NA	0.838169				0	0	0	0	0	1
Complement C1s-A subcomponent (EC 3.4.21.42) (C1 esterase) (Complement component 1 subcomponent s-A) [Cleaved into: Complement C1s-A subcomponent heavy chain; Complement C1s-A subcomponent light chain]	C1sa C1s	Q8CG14	NA	NA	0.365042	NA	NA	1	NA	NA	0.0668929				0	0	0	0	0	1
Fermitin family homolog 3 (Kindlin-3) (Unc-112-related protein 2)	Fermt3 Kind3 Urp2	Q8K1B8	NA	NA	0.812945	NA	NA	1	NA	NA	0.0853224				0	0	0	0	0	1
Latent-transforming growth factor beta-binding protein 4 (LTBP-4)	Ltbp4	Q8K4G1	NA	NA	-0.402682	NA	NA	1	NA	NA	0.546372				0	0	0	0	0	1
Vacuolar protein sorting-associated protein 37C (ESCRT-I complex subunit VPS37C)	Vps37c	Q8R105	NA	NA	-0.249835	NA	NA	1	NA	NA	0.614292				0	0	0	0	0	1
Carboxylesterase 1D (Carboxylesterase 3) (EC 3.1.1.1) (EC 3.1.1.67) (Fatty acid ethyl ester synthase) (FAEE synthase) (Triacylglycerol hydrolase) (TGH)	Ces1d Ces1 Ces3	Q8VCT4	NA	NA	-0.301526	NA	NA	1	NA	NA	0.661716				0	0	0	0	0	1
G protein-coupled receptor kinase 5 (EC 2.7.11.16) (G protein-coupled receptor kinase GRK5)	Grk5 Gprk5	Q8VEB1	NA	NA	-0.764883	NA	NA	1	NA	NA	0.112262				0	0	0	0	0	1
Prostaglandin reductase 1 (PRG-1) (EC 1.3.1.-) (15-oxoprostaglandin 13-reductase) (EC 1.3.1.48) (NADP-dependent leukotriene B4 12-hydroxydehydrogenase) (EC 1.3.1.74)	Ptgr1 Ltb4dh	Q91YR9	NA	NA	0.0779887	NA	NA	1	NA	NA	0.219331				0	0	0	0	0	1
Smoothelin	Smtn Smsmo	Q921U8	NA	NA	0.184987	NA	NA	1	NA	NA	0.805013				0	0	0	0	0	1
Noncompact myelin-associated protein (Myelin protein of 11 kDa) (MP11)	Ncmap	Q99JS0	NA	NA	-0.445832	NA	NA	1	NA	NA	0.74943				0	0	0	0	0	1
Glutathione peroxidase 7 (GPx-7) (GSHPx-7) (EC 1.11.1.9)	Gpx7	Q99LJ6	NA	NA	0.782927	NA	NA	1	NA	NA	0.0201768				0	0	1	0	0	1
Inhibitor of nuclear factor kappa-B kinase-interacting protein (I kappa-B kinase-interacting protein) (IKBKB-interacting protein) (IKK-interacting protein)	Ikbip Ikip	Q9DBZ1	NA	NA	0.153825	NA	NA	1	NA	NA	0.441343				0	0	0	0	0	1
Kinesin-like protein KIF13A	Kif13a	Q9EQW7	NA	NA	-0.104732	NA	NA	1	NA	NA	0.701842				0	0	0	0	0	1
24-hydroxycholesterol 7-alpha-hydroxylase (EC 1.14.14.26) (Cytochrome P450 39A1) (mCYP39A1) (Oxysterol 7-alpha-hydroxylase)	Cyp39a1	Q9JKJ9	NA	NA	1.42913	NA	NA	1	NA	NA	0.183081				0	0	0	0	0	1
VPS10 domain-containing receptor SorCS1 (mSorCS)	Sorcs1 Sorcs	Q9JLC4	NA	NA	-0.246372	NA	NA	1	NA	NA	0.180437				0	0	0	0	0	1
Proteolipid protein 2	Plp2	Q9R1Q7	NA	NA	0.0838205	NA	NA	1	NA	NA	0.812116				0	0	0	0	0	1
Secreted frizzled-related protein 5 (sFRP-5)	Sfrp5	Q9WU66	NA	NA	-0.384739	NA	NA	1	NA	NA	0.22358				0	0	0	0	0	1
Disintegrin and metalloproteinase domain-containing protein 17 (ADAM 17) (EC 3.4.24.86) (TNF-alpha convertase) (TNF-alpha-converting enzyme) (CD antigen CD156b)	Adam17 Tace	Q9Z0F8	NA	NA	0.264505	NA	NA	1	NA	NA	0.272555				0	0	0	0	0	1
Proline-rich AKT1 substrate 1 (Proline-rich AKT substrate)	Akt1s1 Pras	Q9D1F4	-0.334551	0.126237	-0.0684264	2	1	2	0.0551941	0.263369	0.749307				0	0	0	1	1	1
WD repeat-containing protein 7 (TGF-beta resistance-associated protein TRAG)	Wdr7 Kiaa0541 Trag	Q920I9	0.116747	-0.288601	-0.378495	29	8	2	0.0886069	0.00725175	0.0824676				0	1	0	1	1	1
Actin-related protein 2/3 complex subunit 5-like protein (Arp2/3 complex 16 kDa subunit 2) (ARC16-2)	Arpc5l	Q9D898	-0.144789	-0.419969	0.00650129	6	2	2	0.106992	0.37544	0.971009				0	0	0	1	1	1
Disks large homolog 1 (Embryo-dlg/synapse-associated protein 97) (E-dlg/SAP97) (Synapse-associated protein 97) (SAP-97) (SAP97)	Dlg1 Dlgh1	Q811D0	0.229084	-0.52595	-0.0902025	9	3	2	0.167352	0.26205	0.722761				0	0	0	1	1	1
Matrix metalloproteinase-14 (MMP-14) (EC 3.4.24.80) (MMP-X1) (MT-MMP) (Membrane-type matrix metalloproteinase 1) (MT-MMP 1) (MTMMP1) (Membrane-type-1 matrix metalloproteinase) (MT1-MMP) (MT1MMP)	Mmp14 Mtmmp	P53690	0.463775	-0.362202	0.0860202	3	3	2	0.171129	0.043693	0.325572				0	1	0	1	1	1
Scaffold attachment factor B1 (SAF-B1)	Safb Safb1	D3YXK2	0.199832	-0.0883741	0.665951	2	8	2	0.17337	0.213694	0.00556788				0	0	1	1	1	1
Methionine--tRNA ligase, cytoplasmic (EC 6.1.1.10) (Methionyl-tRNA synthetase) (MetRS)	Mars	Q68FL6	0.235358	-0.0421908	0.338562	9	32	2	0.179495	0.433825	0.289363				0	0	0	1	1	1
GTP-binding protein Di-Ras2 (Distinct subgroup of the Ras family member 2)	Diras2	Q5PR73	0.191883	-0.295972	-0.203983	5	4	2	0.196623	0.236897	0.0287603				0	0	1	1	1	1
Glycerophosphodiester phosphodiesterase domain-containing protein 1 (EC 3.1.-.-) (Glycerophosphodiester phosphodiesterase 4)	Gdpd1 Gde4	Q9CRY7	0.169073	-0.178083	-0.0398194	5	4	2	0.198908	0.373376	0.327101				0	0	0	1	1	1
Glutathione S-transferase omega-1 (GSTO-1) (EC 2.5.1.18) (Glutathione S-transferase omega 1-1) (GSTO 1-1) (Glutathione-dependent dehydroascorbate reductase) (EC 1.8.5.1) (Monomethylarsonic acid reductase) (MMA(V) reductase) (EC 1.20.4.2) (S-(Phenacyl)glutathione reductase) (SPG-R) (p28)	Gsto1 Gstx Gtsttl	O09131	-0.291159	0.0173508	-0.186813	4	3	2	0.202435	0.906237	0.328272				0	0	0	1	1	1
Phosphatidylinositol 5-phosphate 4-kinase type-2 beta (EC 2.7.1.149) (1-phosphatidylinositol 5-phosphate 4-kinase 2-beta) (Diphosphoinositide kinase 2-beta) (Phosphatidylinositol 5-phosphate 4-kinase type II beta) (PI(5)P 4-kinase type II beta) (PIP4KII-beta) (PtdIns(5)P-4-kinase isoform 2-beta)	Pip4k2b Pip5k2b	Q80XI4	0.27108	-0.24584	-0.0906622	5	4	2	0.225713	0.168761	0.552141				0	0	0	1	1	1
Mitochondrial import inner membrane translocase subunit Tim13	Timm13 Tim13a Timm13a	P62075	-0.241226	-0.107993	0.133319	4	4	2	0.231038	0.0981079	0.244562				0	0	0	1	1	1
Unconventional myosin-VI (Unconventional myosin-6)	Myo6 Sv	Q64331	0.131147	-0.42954	0.498615	14	1	2	0.233432	0.632959	0.193878				0	0	0	1	1	1
NADH dehydrogenase [ubiquinone] 1 beta subcomplex subunit 11, mitochondrial (Complex I-ESSS) (CI-ESSS) (NADH-ubiquinone oxidoreductase ESSS subunit) (Neuronal protein 15.6) (Np15.6) (p15.6)	Ndufb11 Np15	O09111	0.374026	-0.244204	-0.123133	4	3	2	0.240171	0.154805	0.25674				0	0	0	1	1	1
Transmembrane 9 superfamily member 2	Tm9sf2	P58021	0.315481	0.0766363	0.101639	3	13	2	0.241631	0.526177	0.45843				0	0	0	1	1	1
Chromobox protein homolog 3 (Heterochromatin protein 1 homolog gamma) (HP1 gamma) (M32) (Modifier 2 protein)	Cbx3	P23198	-0.276838	0.0262153	0.533094	5	7	2	0.25542	0.747895	1.97452e-05				0	0	1	1	1	1
Peroxisomal acyl-coenzyme A oxidase 1 (AOX) (EC 1.3.3.6) (Palmitoyl-CoA oxidase)	Acox1 Acox Paox	Q9R0H0	0.281971	0.0290927	0.339751	2	10	2	0.259557	0.630083	0.137443				0	0	0	1	1	1
Presequence protease, mitochondrial (EC 3.4.24.-) (Pitrilysin metalloproteinase 1)	Pitrm1 Kiaa1104 Ntup1	Q8K411	0.176387	0.179257	0.243131	5	6	2	0.264754	0.00878726	0.375943				0	1	0	1	1	1
Lysosome-associated membrane glycoprotein 1 (LAMP-1) (Lysosome-associated membrane protein 1) (120 kDa lysosomal membrane glycoprotein) (CD107 antigen-like family member A) (LGP-120) (Lysosomal membrane glycoprotein A) (LGP-A) (P2B) (CD antigen CD107a)	Lamp1 Lamp-1	P11438	0.268095	0.27701	0.375774	2	3	2	0.271105	0.0910046	0.0430669				0	0	1	1	1	1
Dehydrogenase/reductase SDR family member 4 (EC 1.1.1.184) (NADPH-dependent carbonyl reductase/NADP-retinol dehydrogenase) (CR) (PHCR) (NADPH-dependent retinol dehydrogenase/reductase) (NDRD) (mouNRDR) (Peroxisomal short-chain alcohol dehydrogenase) (PSCD)	Dhrs4 D14Ucla2	Q99LB2	0.15942	0.0238786	0.278876	8	9	2	0.273638	0.823572	0.0799245				0	0	0	1	1	1
Cyclin-Y (Cyclin fold protein 1)	Ccny Cfp1	Q8BGU5	-0.376003	0.105173	0.0360218	3	1	2	0.274669	0.554588	0.859634				0	0	0	1	1	1
ATPase family AAA domain-containing protein 3 (AAA-ATPase TOB3)	Atad3 Atad3a Kiaa1273	Q925I1	0.17571	-0.22391	0.153444	7	4	2	0.322215	0.330018	0.594363				0	0	0	1	1	1
RNA-binding protein 14 (RNA-binding motif protein 14)	Rbm14	Q8C2Q3	-0.225718	-0.165206	0.529744	4	13	2	0.324459	0.0772335	0.00251565				0	0	1	1	1	1
Protein C10	Grcc10 C10	O35127	-0.349448	0.10139	-0.527229	2	3	2	0.325742	0.306352	0.175701				0	0	0	1	1	1
Pyrroline-5-carboxylate reductase 3 (P5C reductase 3) (P5CR 3) (EC 1.5.1.2) (Pyrroline-5-carboxylate reductase-like protein)	Pycr3 Pycrl	Q9DCC4	0.169767	-0.0536655	0.000282445	2	2	2	0.330353	0.735268	0.99864				0	0	0	1	1	1
Glycine cleavage system H protein, mitochondrial (Lipoic acid-containing protein)	Gcsh	Q91WK5	-0.178868	0.00550419	-0.00826505	2	1	2	0.360737	0.915879	0.978606				0	0	0	1	1	1
40S ribosomal protein S28	Rps28	P62858	-0.233823	-0.0448035	0.366608	2	3	2	0.361759	0.890766	0.0106168				0	0	1	1	1	1
Pyruvate dehydrogenase phosphatase regulatory subunit, mitochondrial (PDPr)	Pdpr Kiaa1990	Q7TSQ8	0.175914	0.126998	0.3169	4	3	2	0.371502	0.130582	0.31594				0	0	0	1	1	1
Apoptosis regulator BAX	Bax	Q07813	0.304044	0.0320836	0.496729	2	3	2	0.377513	0.862603	0.0414511				0	0	1	1	1	1
Brefeldin A-inhibited guanine nucleotide-exchange protein 2 (Brefeldin A-inhibited GEP 2) (ADP-ribosylation factor guanine nucleotide-exchange factor 2)	Arfgef2 Arfgep2 Big2	A2A5R2	0.191146	0.0679623	-0.247554	10	12	2	0.377513	0.434695	0.424748	NA = not detected			0	0	0	1	1	1		# regulated	51	677	949
Heme-binding protein 2 (Protein SOUL)	Hebp2 Soul	Q9WU63	-0.298983	-0.028001	-0.67312	3	3	2	0.379511	0.902578	0.0212672				0	0	1	1	1	1
1-acyl-sn-glycerol-3-phosphate acyltransferase gamma (EC 2.3.1.51) (1-acylglycerol-3-phosphate O-acyltransferase 3) (1-AGP acyltransferase 3) (1-AGPAT 3) (Lysophosphatidic acid acyltransferase gamma) (LPAAT-gamma)	Agpat3 Lpaat3	Q9D517	0.259028	-0.106761	-0.151817	4	4	2	0.382793	0.397834	0.321843				0	0	0	1	1	1
Metaxin-2 (Mitochondrial outer membrane import complex protein 2)	Mtx2 MNCb-0780	O88441	-0.166168	-0.0591336	0.0882147	8	9	2	0.382793	0.609285	0.609482				0	0	0	1	1	1
Far upstream element-binding protein 1 (FBP) (FUSE-binding protein 1)	Fubp1 D3Ertd330e	Q91WJ8	-0.184442	-0.0123265	0.48331	8	14	2	0.382793	0.813	0.0863817				0	0	0	1	1	1
Interleukin enhancer-binding factor 2 (Nuclear factor of activated T-cells 45 kDa)	Ilf2 Nf45	Q9CXY6	0.194049	-0.07414	0.535377	7	13	2	0.391546	0.186736	0.0622792				0	0	0	1	1	1
NEDD8 (Neddylin) (Neural precursor cell expressed developmentally down-regulated protein 8) (NEDD-8) (Ubiquitin-like protein Nedd8)	Nedd8 Nedd-8	P29595	-0.232081	-0.042971	-0.0430219	2	3	2	0.407511	0.818436	0.864549				0	0	0	1	1	1
Tubulin alpha-8 chain (Alpha-tubulin 8)	Tuba8	Q9JJZ2	-0.273666	-1.21467	-0.359253	4	1	2	0.407556	0.565695	0.0222471				0	0	1	1	1	1
Mothers against decapentaplegic homolog 2 (MAD homolog 2) (Mothers against DPP homolog 2) (Mad-related protein 2) (mMad2) (SMAD family member 2) (SMAD 2) (Smad2)	Smad2 Madh2 Madr2	Q62432	0.357198	0.100432	0.212437	1	2	2	0.40846	0.599246	0.076124				0	0	0	1	1	1
Small nuclear ribonucleoprotein E (snRNP-E) (Sm protein E) (Sm-E) (SmE)	Snrpe	P62305	-0.229255	0.0370019	0.564233	3	3	2	0.415116	0.902893	0.0166804				0	0	1	1	1	1
Protein MON2 homolog (Protein SF21)	Mon2 Kiaa1040 Sf21	Q80TL7	0.304237	-0.0751529	0.100124	2	4	2	0.421344	0.672112	0.573183				0	0	0	1	1	1
Myosin light chain 6B (Smooth muscle and nonmuscle myosin light chain alkali 6B)	Myl6b	Q8CI43	-0.131273	0.253147	0.2471	2	1	2	0.431453	0.536104	0.188324				0	0	0	1	1	1
28 kDa heat- and acid-stable phosphoprotein (PDGF-associated protein) (PAP) (PDGFA-associated protein 1) (PAP1)	Pdap1	Q3UHX2	-0.224064	0.0928057	-0.0545509	2	2	2	0.438742	0.221108	0.605702				0	0	0	1	1	1
Vacuolar protein sorting-associated protein 51 homolog (Protein fat-free homolog)	Vps51 Ffr	Q3UVL4	-0.147736	0.0245394	0.084263	5	5	2	0.449908	0.879412	0.573728				0	0	0	1	1	1
Calcitonin gene-related peptide 1 (Alpha-type CGRP) (Calcitonin gene-related peptide I) (CGRP-I)	Calca Calc	Q99JA0	-0.413685	0.0216055	-0.72156	2	3	2	0.458564	0.928458	0.0156485				0	0	1	1	1	1
Calcitonin	Calca Calc	P70160	-0.413685	NA	-0.72156	2	NA	2	0.458564	NA	0.0156485				0	0	1	1	0	1
BTB/POZ domain-containing protein KCTD12 (Pfetin) (Predominantly fetal expressed T1 domain)	Kctd12 Pfet1	Q6WVG3	0.148941	-0.370586	0.0625963	6	9	2	0.458564	0.0300937	0.614292				0	1	0	1	1	1
SNARE-associated protein Snapin (Biogenesis of lysosome-related organelles complex 1 subunit 7) (BLOC-1 subunit 7) (Synaptosomal-associated protein 25-binding protein) (SNAP-associated protein)	Snapin Bloc1s7 Snap25bp Snapap	Q9Z266	-0.301674	-0.0164724	-0.328157	1	3	2	0.465522	0.891105	0.176029				0	0	0	1	1	1
Secretogranin-2 (Chromogranin-C) (Secretogranin II) (SgII) [Cleaved into: Secretoneurin (SN); Manserin]	Scg2 Chgc Scg-2	Q03517	-0.205775	-0.157283	-0.535222	12	3	2	0.47859	0.221281	0.0558406				0	0	0	1	1	1
NAD-dependent malic enzyme, mitochondrial (NAD-ME) (EC 1.1.1.38) (Malic enzyme 2)	Me2	Q99KE1	0.174475	-0.163602	-0.0747182	6	11	2	0.486097	0.0855333	0.499787				0	0	0	1	1	1
Bisphosphoglycerate mutase (BPGM) (EC 5.4.2.4) (2,3-bisphosphoglycerate mutase, erythrocyte) (2,3-bisphosphoglycerate synthase) (EC 5.4.2.11) (BPG-dependent PGAM)	Bpgm	P15327	0.164084	0.166517	-0.00724231	4	3	2	0.491154	0.26891	0.971288				0	0	0	1	1	1
D-tyrosyl-tRNA(Tyr) deacylase 1 (EC 3.1.-.-) (DNA-unwinding element-binding protein B) (DUE-B)	Dtd1 Hars2	Q9DD18	0.152699	-0.284954	-0.173066	5	3	2	0.491154	0.106043	0.431296				0	0	0	1	1	1
Apoptosis-inducing factor 1, mitochondrial (EC 1.1.1.-) (Programmed cell death protein 8)	Aifm1 Aif Pdcd8	Q9Z0X1	0.0854326	-0.0989135	-0.121009	15	17	2	0.497641	0.0146466	0.349325				0	1	0	1	1	1
Protein PBDC1 (Polysaccharide biosynthesis domain-containing protein 1)	Pbdc1	Q9D0B6	-0.325269	-0.00407537	0.319202	2	2	2	0.505516	0.989259	0.145157				0	0	0	1	1	1
Mth938 domain-containing protein (LI2)	Aamdc	Q8R0P4	-0.262637	-0.0798421	-0.791685	2	2	2	0.522159	0.734668	0.0105086				0	0	1	1	1	1
Complement component C9	C9	P06683	-0.191595	-0.0821445	-0.0021733	1	2	2	0.53416	0.737007	0.986065				0	0	0	1	1	1
Glucosamine-6-phosphate isomerase 1 (EC 3.5.99.6) (Glucosamine-6-phosphate deaminase 1) (GNPDA 1) (GlcN6P deaminase 1) (Oscillin)	Gnpda1 Gnpi	O88958	0.141287	0.299743	-0.0536981	3	3	2	0.53416	0.0172559	0.886618				0	1	0	1	1	1
ATP-binding cassette sub-family B member 9 (ATP-binding cassette transporter 9) (ABC transporter 9 protein) (mABCB9) (TAP-like protein) (TAPL)	Abcb9 Kiaa1520	Q9JJ59	-0.0917052	0.0143148	-0.118212	4	2	2	0.537114	0.957579	0.793766				0	0	0	1	1	1
Tripeptidyl-peptidase 1 (TPP-1) (EC 3.4.14.9) (Lysosomal pepstatin-insensitive protease) (LPIC) (Tripeptidyl aminopeptidase) (Tripeptidyl-peptidase I) (TPP-I)	Tpp1 Cln2	O89023	-0.210974	0.207485	0.819042	2	2	2	0.538304	0.322281	0.000469634				0	0	1	1	1	1
Ragulator complex protein LAMTOR3 (Late endosomal/lysosomal adaptor and MAPK and MTOR activator 3) (MEK-binding partner 1) (Mp1) (Mitogen-activated protein kinase kinase 1-interacting protein 1) (Mitogen-activated protein kinase scaffold protein 1)	Lamtor3 Map2k1ip1 Mapbp Mapksp1	O88653	-0.618128	0.0861254	-0.184045	2	1	2	0.542063	0.543445	0.245738				0	0	0	1	1	1
Tyrosine-protein kinase CSK (EC 2.7.10.2) (C-Src kinase) (Protein-tyrosine kinase MPK-2) (p50CSK)	Csk	P41241	-0.166843	0.124115	-0.0144935	4	5	2	0.555823	0.332807	0.890403				0	0	0	1	1	1
40S ribosomal protein S29	Rps29	P62274	-0.194308	0.0246983	0.376339	2	4	2	0.566094	0.890263	0.038757				0	0	1	1	1	1
ATP-binding cassette sub-family D member 3 (68 kDa peroxisomal membrane protein) (PMP68) (70 kDa peroxisomal membrane protein) (PMP70)	Abcd3 Pmp70 Pxmp1	P55096	0.0997556	0.0235661	0.158659	3	4	2	0.569121	0.717926	0.354652				0	0	0	1	1	1
NADH dehydrogenase [ubiquinone] 1 alpha subcomplex subunit 11 (Complex I-B14.7) (CI-B14.7) (NADH-ubiquinone oxidoreductase subunit B14.7)	Ndufa11	Q9D8B4	0.248898	-0.186232	0.0221397	6	5	2	0.569121	0.335825	0.88277				0	0	0	1	1	1
Aflatoxin B1 aldehyde reductase member 2 (EC 1.1.1.n11) (Succinic semialdehyde reductase) (SSA reductase)	Akr7a2 Afar Akr7a5	Q8CG76	-0.150155	-0.0667385	-0.0728993	7	3	2	0.571355	0.423281	0.795889				0	0	0	1	1	1
E3 ubiquitin-protein ligase SMURF1 (EC 2.3.2.26) (HECT-type E3 ubiquitin transferase SMURF1) (SMAD ubiquitination regulatory factor 1) (SMAD-specific E3 ubiquitin-protein ligase 1)	Smurf1	Q9CUN6	-0.12186	0.148868	-0.0521114	1	2	2	0.572716	0.42448	0.739868				0	0	0	1	1	1
Protein dpy-30 homolog (Dpy-30-like protein) (Dpy-30L)	Dpy30	Q99LT0	-0.937103	0.0223244	0.0356429	1	3	2	0.576958	0.96105	0.887864				0	0	0	1	1	1
Myotubularin-related protein 9	Mtmr9 Mtmr3	Q9Z2D0	0.244597	0.126053	-0.123483	3	5	2	0.582779	0.168503	0.228517				0	0	0	1	1	1
Prothymosin alpha [Cleaved into: Prothymosin alpha, N-terminally processed; Thymosin alpha]	Ptma	P26350	-0.501422	0.0208508	1.36621	1	6	2	0.594278	0.949111	0.00644373				0	0	1	1	1	1
Sodium/potassium-transporting ATPase subunit gamma (Na(+)/K(+) ATPase subunit gamma) (FXYD domain-containing ion transport regulator 2) (Sodium pump gamma chain)	Fxyd2 Atp1c Atp1g1	Q04646	-0.406669	0.0122734	-0.897256	2	2	2	0.594278	0.957345	0.00295016				0	0	1	1	1	1
Histidine triad nucleotide-binding protein 2, mitochondrial (HINT-2) (EC 3.-.-.-) (HINT-3)	Hint2	Q9D0S9	-0.0978419	-0.0911265	-0.22814	5	5	2	0.594278	0.0967235	0.0617737				0	0	0	1	1	1
NADH dehydrogenase [ubiquinone] iron-sulfur protein 7, mitochondrial (EC 1.6.5.3) (EC 1.6.99.3) (Complex I-20kD) (CI-20kD) (NADH-ubiquinone oxidoreductase 20 kDa subunit)	Ndufs7	Q9DC70	0.212873	-0.0424128	0.0557349	6	5	2	0.594278	0.852291	0.617998				0	0	0	1	1	1
60S ribosomal protein L28	Rpl28	P41105	0.288328	0.076125	0.527019	3	7	2	0.59653	0.660676	0.00356198				0	0	1	1	1	1
Methylmalonyl-CoA mutase, mitochondrial (MCM) (EC 5.4.99.2) (Methylmalonyl-CoA isomerase)	Mut	P16332	-0.13053	-0.033833	-0.179731	5	6	2	0.59653	0.780816	0.319131				0	0	0	1	1	1
Choline/ethanolaminephosphotransferase 1 (mCEPT1) (EC 2.7.8.1) (EC 2.7.8.2)	Cept1	Q8BGS7	0.0808051	0.190924	0.0668792	1	2	2	0.597031	0.369376	0.592398				0	0	0	1	1	1
LIM and SH3 domain protein 1 (LASP-1) (Metastatic lymph node gene 50 protein) (MLN 50)	Lasp1 Mln50	Q61792	-0.18977	-0.0720303	-0.15072	1	6	2	0.602589	0.690089	0.146477				0	0	0	1	1	1
Serine/threonine-protein kinase WNK1 (EC 2.7.11.1) (Protein kinase lysine-deficient 1) (Protein kinase with no lysine 1)	Wnk1 Hsn2 Prkwnk1	P83741	-0.226181	NA	-0.301724	2	NA	2	0.602589	NA	0.0626421				0	0	0	1	0	1
Glycerophosphocholine phosphodiesterase GPCPD1 (EC 3.1.4.2) (Glycerophosphodiester phosphodiesterase 5) (Preimplantation protein 4)	Gpcpd1 Gde5 Kiaa1434 Prei4	Q8C0L9	0.124751	0.00697471	-0.913334	3	2	2	0.606414	0.983043	0.00694676				0	0	1	1	1	1
Dolichyl-diphosphooligosaccharide--protein glycosyltransferase subunit DAD1 (Oligosaccharyl transferase subunit DAD1) (Defender against cell death 1) (DAD-1)	Dad1	P61804	-0.14681	0.179476	0.451736	3	3	2	0.606414	0.489505	0.0145965				0	0	1	1	1	1
60S ribosomal protein L19	Rpl19	P84099	0.115869	0.0482552	0.47889	3	3	2	0.606414	0.862386	0.0119783				0	0	1	1	1	1
Myeloid-derived growth factor (MYDGF) (Interleukin-25) (IL-25) (Stromal cell-derived growth factor SF20)	Mydgf D17Wsu104e Il25	Q9CPT4	-0.326481	0.122703	-0.30577	3	4	2	0.606414	0.192998	0.633021				0	0	0	1	1	1
Rab3 GTPase-activating protein catalytic subunit (RAB3 GTPase-activating protein 130 kDa subunit) (Rab3-GAP p130) (Rab3-GAP)	Rab3gap1 Kiaa0066 Rab3gap	Q80UJ7	0.263628	-0.176038	-0.324764	9	3	2	0.606414	0.242778	0.0250536				0	0	1	1	1	1
Delta-1-pyrroline-5-carboxylate synthase (P5CS) (Aldehyde dehydrogenase family 18 member A1) [Includes: Glutamate 5-kinase (GK) (EC 2.7.2.11) (Gamma-glutamyl kinase); Gamma-glutamyl phosphate reductase (GPR) (EC 1.2.1.41) (Glutamate-5-semialdehyde dehydrogenase) (Glutamyl-gamma-semialdehyde dehydrogenase)]	Aldh18a1 P5cs Pycs	Q9Z110	0.483377	-0.0585761	0.178688	11	8	2	0.606414	0.519807	0.636165				0	0	0	1	1	1
Ras-related protein Rab-6A (Rab-6)	Rab6a Rab6 MNCb-1660	P35279	0.0876584	-0.22655	-0.0418909	3	3	2	0.611572	0.0300937	0.70445				0	1	0	1	1	1
60S ribosomal protein L31	Rpl31	P62900	0.194066	0.0762944	0.437794	3	5	2	0.611572	0.387972	0.0119719				0	0	1	1	1	1
Glial fibrillary acidic protein (GFAP)	Gfap	P03995	0.0695303	-0.278427	0.469131	50	7	2	0.611572	0.566522	0.340249				0	0	0	1	1	1
Oxysterol-binding protein 1	Osbp Kiaa4220	Q3B7Z2	0.107977	-0.0614872	-0.0412899	8	4	2	0.615943	0.513846	0.734756				0	0	0	1	1	1
MICOS complex subunit Mic27 (Apolipoprotein O-like) (Protein FAM121A)	Apool Fam121a Mic27	Q78IK4	-0.152579	0.23057	0.282433	3	4	2	0.6189	0.117246	0.0721488				0	0	0	1	1	1
Ubiquitin-like modifier-activating enzyme 5 (Ubiquitin-activating enzyme 5) (UFM1-activating enzyme) (Ubiquitin-activating enzyme E1 domain-containing protein 1)	Uba5 Ube1dc1	Q8VE47	-0.304287	0.00678622	-0.077189	4	2	2	0.619429	0.881273	0.484434				0	0	0	1	1	1
UDP-glucose:glycoprotein glucosyltransferase 1 (UGT1) (EC 2.4.1.-) (UDP--Glc:glycoprotein glucosyltransferase) (UDP-glucose ceramide glucosyltransferase-like 1)	Uggt1 Gt Ugcgl1 Uggt Ugt1 Ugtr	Q6P5E4	0.0961728	0.0996606	0.247856	2	30	2	0.625871	0.00369536	0.0974909				0	1	0	1	1	1
Acyl-coenzyme A thioesterase 13 (Acyl-CoA thioesterase 13) (EC 3.1.2.-) (Thioesterase superfamily member 2) [Cleaved into: Acyl-coenzyme A thioesterase 13, N-terminally processed]	Acot13 Them2	Q9CQR4	-0.159685	-0.302849	-0.247472	6	4	2	0.625871	0.0178789	0.00581168				0	1	1	1	1	1
Protein FAM114A2	Fam114a2	Q8VE88	-0.199928	-0.137834	-0.452048	1	4	2	0.631226	0.282941	0.0414511				0	0	1	1	1	1
CAAX prenyl protease 1 homolog (EC 3.4.24.84) (Farnesylated proteins-converting enzyme 1) (FACE-1) (Prenyl protein-specific endoprotease 1) (Zinc metalloproteinase Ste24 homolog)	Zmpste24 Face1	Q80W54	0.204343	0.0607407	0.532728	3	6	2	0.631226	0.536922	0.431091				0	0	0	1	1	1
ADP-dependent glucokinase (ADP-GK) (ADPGK) (EC 2.7.1.147)	Adpgk	Q8VDL4	0.148916	0.0691461	0.322044	4	3	2	0.631226	0.429179	0.241707				0	0	0	1	1	1
Proline-rich transmembrane protein 2 (Dispanin subfamily B member 3) (DSPB3)	Prrt2	E9PUL5	0.0890155	NA	0.104794	6	NA	2	0.631226	NA	0.412634				0	0	0	1	0	1
UPF0587 protein C1orf123 homolog		Q8BHG2	-0.234496	-0.0696345	-0.185221	3	3	2	0.634238	0.756152	0.0435266				0	0	1	1	1	1
Epsin-1 (EPS-15-interacting protein 1) (Intersectin-EH-binding protein 1) (Ibp1)	Epn1	Q80VP1	-0.167811	-0.276064	-0.0973286	5	5	2	0.63693	0.118852	0.310698				0	0	0	1	1	1
Beta-2-microglobulin	B2m	P01887	-0.366445	0.482134	0.0521909	1	3	2	0.63818	0.193703	0.670413				0	0	0	1	1	1
Vacuolar protein-sorting-associated protein 25 (ESCRT-II complex subunit VPS25)	Vps25 D11Wsu68e	Q9CQ80	-0.194905	-0.0156203	0.241999	4	5	2	0.63818	0.947382	0.0132331				0	0	1	1	1	1
OTU domain-containing protein 7B (EC 3.4.19.12) (Cellular zinc finger anti-NF-kappa-B protein) (Zinc finger A20 domain-containing protein 1) (Zinc finger protein Cezanne)	Otud7b	B2RUR8	0.193644	NA	0.119039	2	NA	2	0.638307	NA	0.760625				0	0	0	1	0	1
Lysophospholipid acyltransferase 7 (LPLAT 7) (EC 2.3.1.-) (1-acylglycerophosphatidylinositol O-acyltransferase) (EC 2.3.1.n4) (Bladder and breast carcinoma-overexpressed gene 1 protein) (Leukocyte receptor cluster member 4) (Lysophosphatidylinositol acyltransferase 1) (LPIAT1) (Membrane-bound O-acyltransferase domain-containing protein 7) (O-acyltransferase domain-containing protein 7) (m-mboa-7)	Mboat7 Bb1 Leng4 Lpiat1 Oact7	Q8CHK3	0.1351	0.00560779	0.0664151	2	2	2	0.640264	0.980212	0.624528				0	0	0	1	1	1
COP9 signalosome complex subunit 8 (SGN8) (Signalosome subunit 8) (COP9 homolog) (JAB1-containing signalosome subunit 8)	Cops8 Csn8	Q8VBV7	-0.0538317	-0.059454	-0.270709	5	4	2	0.640264	0.345783	0.210453				0	0	0	1	1	1
Methyl-CpG-binding protein 2 (MeCp-2 protein) (MeCp2)	Mecp2	Q9Z2D6	0.141901	-0.138689	-0.12877	6	9	2	0.640264	0.149315	0.390008				0	0	0	1	1	1
Prefoldin subunit 5 (C-Myc-binding protein Mm-1) (EIG-1) (Myc modulator 1)	Pfdn5 Eig1 Mm1 Pfd5	Q9WU28	-0.185507	0.0934672	-0.321618	7	5	2	0.640264	0.38065	0.0877084				0	0	0	1	1	1
Synaptotagmin-2 (Inositol polyphosphate-binding protein) (IP4-binding protein) (IP4BP) (Synaptotagmin II) (SytII)	Syt2	P46097	0.0716755	-1.55361	0.132187	22	3	2	0.640264	0.114742	0.515807				0	0	0	1	1	1
Gamma-glutamyltransferase 7 (GGT 7) (EC 2.3.2.2) (Gamma-glutamyltransferase-like 3) (Gamma-glutamyltranspeptidase 7) (Glutathione hydrolase 7) (EC 3.4.19.13) [Cleaved into: Gamma-glutamyltransferase 7 heavy chain; Gamma-glutamyltransferase 7 light chain]	Ggt7 Ggtl3	Q99JP7	0.23276	-0.111812	-0.59074	8	8	2	0.654625	0.69694	0.552616				0	0	0	1	1	1
Ragulator complex protein LAMTOR1 (Late endosomal/lysosomal adaptor and MAPK and MTOR activator 1) (Lipid raft adaptor protein p18)	Lamtor1	Q9CQ22	-0.162415	0.0543159	-0.041291	4	5	2	0.655352	0.526177	0.73338				0	0	0	1	1	1
Twinfilin-2 (A6-related protein) (mA6RP) (Twinfilin-1-like protein)	Twf2 Ptk9l	Q9Z0P5	-0.098985	0.139165	-0.0840999	5	7	2	0.655839	0.0284014	0.577981				0	1	0	1	1	1
Poly(ADP-ribose) glycohydrolase ARH3 (EC 3.2.1.143) (ADP-ribosylhydrolase 3) ([Protein ADP-ribosylarginine] hydrolase-like protein 2)	Adprhl2 Arh3	Q8CG72	-0.233915	-0.0332297	-0.0271538	1	2	2	0.663585	0.902578	0.928562				0	0	0	1	1	1
Caspase recruitment domain-containing protein 19 (Bcl10-interacting CARD protein) (BinCARD)	Card19	Q9D1I2	0.267236	NA	0.687389	1	NA	2	0.664689	NA	0.371197				0	0	0	1	0	1
40S ribosomal protein S10	Rps10	P63325	0.14247	0.0258726	0.570236	7	11	2	0.666733	0.90963	0.0263936				0	0	1	1	1	1
Heat shock 70 kDa protein 12B	Hspa12b	Q9CZJ2	-0.254524	0.0835861	-0.259196	2	4	2	0.67789	0.582757	0.0755045				0	0	0	1	1	1
Methionine aminopeptidase 2 (MAP 2) (MetAP 2) (EC 3.4.11.18) (Initiation factor 2-associated 67 kDa glycoprotein) (p67) (p67eIF2) (Peptidase M)	Metap2 Mnpep P67eif2	O08663	-0.0865266	0.0785819	0.107357	4	11	2	0.67789	0.496219	0.543685				0	0	0	1	1	1
Exocyst complex component 8 (Exocyst complex 84 kDa subunit)	Exoc8	Q6PGF7	0.130465	0.205284	-0.0601055	1	3	2	0.683237	0.229616	0.90288				0	0	0	1	1	1
Nuclear receptor-binding protein (HLS7-interacting protein kinase) (MLF1 adapter molecule)	Nrbp1 Madm Nrbp	Q99J45	-0.232623	0.124802	-0.0280423	1	3	2	0.685851	0.11795	0.896765				0	0	0	1	1	1
Transcription elongation factor A protein 1 (Transcription elongation factor S-II protein 1) (Transcription elongation factor TFIIS.o)	Tcea1 Tceat	P10711	-0.137061	-0.0756982	0.388437	2	7	2	0.685917	0.442151	0.00472101				0	0	1	1	1	1
Elongator complex protein 1 (ELP1) (IkappaB kinase complex-associated protein) (IKK complex-associated protein)	Ikbkap Elp1 Ikap	Q7TT37	0.130732	-0.0381643	-1.90139	4	4	2	0.685917	0.686154	0.259489				0	0	0	1	1	1
Quinone oxidoreductase (EC 1.6.5.5) (NADPH:quinone reductase) (Zeta-crystallin)	Cryz	P47199	0.0679603	-0.0866673	-0.266538	6	4	2	0.687289	0.54291	0.106706				0	0	0	1	1	1
Putative phospholipase B-like 2 (EC 3.1.1.-) (66.3 kDa protein) (76 kDa protein) (p76) (LAMA-like protein 2) (Lamina ancestor homolog 2) (Phospholipase B domain-containing protein 2) [Cleaved into: Putative phospholipase B-like 2 28 kDa form; Putative phospholipase B-like 2 40 kDa form; Putative phospholipase B-like 2 15 kDa form]	Plbd2	Q3TCN2	0.122092	0.112585	0.048444	3	9	2	0.697423	0.319036	0.827988				0	0	0	1	1	1
Geranylgeranyl transferase type-2 subunit alpha (EC 2.5.1.60) (Geranylgeranyl transferase type II subunit alpha) (Rab geranyl-geranyltransferase subunit alpha) (Rab GG transferase alpha) (Rab GGTase alpha) (Rab geranylgeranyltransferase subunit alpha)	Rabggta	Q9JHK4	0.0873182	0.0436257	0.0235453	11	3	2	0.698905	0.833584	0.908847				0	0	0	1	1	1
Protein FAM162A (E2-induced gene 5 protein homolog) (Growth and transformation-dependent protein) (HGTD-P)	Fam162a E2ig5	Q9D6U8	-0.112416	-0.210419	-0.341528	7	3	2	0.703598	0.508898	0.350996				0	0	0	1	1	1
GMP reductase 1 (GMPR 1) (EC 1.7.1.7) (Guanosine 5'-monophosphate oxidoreductase 1) (Guanosine monophosphate reductase 1)	Gmpr Gmpr1	Q9DCZ1	0.116247	-0.0559657	-0.428247	10	5	2	0.703598	0.683649	0.108026				0	0	0	1	1	1
Na(+)/H(+) exchange regulatory cofactor NHE-RF2 (NHERF-2) (NHE3 kinase A regulatory protein E3KARP) (Octs2) (SRY-interacting protein 1) (SIP-1) (Sodium-hydrogen exchanger regulatory factor 2) (Solute carrier family 9 isoform A3 regulatory factor 2) (Tyrosine kinase activator protein 1) (TKA-1)	Slc9a3r2 Nherf2	Q9JHL1	-1.19664	0.0751027	-0.346164	1	2	2	0.709299	0.615187	0.0803508				0	0	0	1	1	1
NADH-ubiquinone oxidoreductase chain 5 (EC 1.6.5.3) (NADH dehydrogenase subunit 5)	Mtnd5 mt-Nd5 Nd5	P03921	0.106604	-0.285376	0.572539	9	6	2	0.709299	0.00784021	0.111106				0	1	0	1	1	1
Junctional adhesion molecule A (JAM-A) (Junctional adhesion molecule 1) (JAM-1) (CD antigen CD321)	F11r Jam1 Jcam Jcam1	O88792	-0.341101	0.20735	-0.111578	1	2	2	0.713365	0.642327	0.372281				0	0	0	1	1	1
Migration and invasion enhancer 1	Mien1 Rdx12	Q9CQ86	0.296131	-0.0964975	-0.0521794	2	3	2	0.71563	0.489505	0.786375				0	0	0	1	1	1
Ubiquitin conjugation factor E4 A (EC 6.3.2.-)	Ube4a Ufd2b	E9Q735	-0.0610096	-0.0162363	-0.379126	3	7	2	0.715988	0.795714	0.0165843				0	0	1	1	1	1
Prostaglandin reductase-3 (PTGR-3) (EC 1.3.1.48) (15-oxoprostaglandin 13-reductase) (Zinc-binding alcohol dehydrogenase domain-containing protein 2)	Zadh2 Ptgr3	Q8BGC4	0.149125	-0.00444403	-0.0253116	3	4	2	0.721248	0.942272	0.865328				0	0	0	1	1	1
Protein ABHD4 (EC 3.-.-.-) (Alpha/beta hydrolase domain-containing protein 4) (Abhydrolase domain-containing protein 4) (Alpha/beta-hydrolase 4) (Lyso-N-acylphosphatidylethanolamine lipase)	Abhd4	Q8VD66	0.190402	0.0793871	0.161687	4	4	2	0.721248	0.412265	0.316972				0	0	0	1	1	1
Proteasome subunit beta type-6 (EC 3.4.25.1) (Low molecular mass protein 19) (Macropain delta chain) (Multicatalytic endopeptidase complex delta chain) (Proteasome delta chain) (Proteasome subunit Y)	Psmb6 Lmp19	Q60692	-0.0987522	-0.0922446	0.139742	5	5	2	0.721248	0.619528	0.412802				0	0	0	1	1	1
Protein kinase C epsilon type (EC 2.7.11.13) (nPKC-epsilon)	Prkce Pkce Pkcea	P16054	0.125372	-0.24682	-0.416649	5	7	2	0.721248	0.0184963	0.0316095				0	1	1	1	1	1
Enhancer of rudimentary homolog (Mer)	Erh	P84089	-0.059081	-0.0462318	0.53224	2	3	2	0.722216	0.482284	0.00549162				0	0	1	1	1	1
Ras-related protein Rab-8A (Oncogene c-mel)	Rab8a Mel Rab8	P55258	-0.112889	0.00337109	0.0310767	6	4	2	0.726937	0.988911	0.887867				0	0	0	1	1	1
26S proteasome non-ATPase regulatory subunit 8 (26S proteasome regulatory subunit RPN12) (26S proteasome regulatory subunit S14)	Psmd8	Q9CX56	-0.0774182	0.0267523	0.420922	7	7	2	0.727867	0.798777	0.10862				0	0	0	1	1	1
Up-regulated during skeletal muscle growth protein 5 (Diabetes-associated protein in insulin-sensitive tissues)	Usmg5 Dapit	Q78IK2	-0.387037	-0.19596	0.032168	4	3	2	0.734194	0.138205	0.859634				0	0	0	1	1	1
Charged multivesicular body protein 5 (Chromatin-modifying protein 5) (SNF7 domain-containing protein 2)	Chmp5 Snf7dc2	Q9D7S9	-0.643606	0.00971466	-0.0301833	1	2	2	0.742766	0.921724	0.864549				0	0	0	1	1	1
Receptor-type tyrosine-protein phosphatase alpha (Protein-tyrosine phosphatase alpha) (R-PTP-alpha) (EC 3.1.3.48) (LCA-related phosphatase) (PTPTY-28)	Ptpra Lrp Ptpa	P18052	0.100194	-0.10117	0.225323	6	2	2	0.742766	0.6716	0.191529				0	0	0	1	1	1
Stathmin-2 (Superior cervical ganglion-10 protein) (Protein SCG10)	Stmn2 Scg10 Scgn10 Stmb2	P55821	-0.156189	0.127028	0.464958	2	2	2	0.745963	0.432734	0.0336327				0	0	1	1	1	1
Long-chain fatty acid transport protein 4 (FATP-4) (Fatty acid transport protein 4) (EC 6.2.1.-) (Solute carrier family 27 member 4)	Slc27a4 Acsvl4 Fatp4	Q91VE0	0.0725918	0.0512251	0.336987	9	17	2	0.747099	0.451566	0.253227				0	0	0	1	1	1
Tubulointerstitial nephritis antigen-like (Adrenocortical zonation factor 1) (AZ-1) (Androgen-regulated gene 1 protein) (Tubulointerstitial nephritis antigen-related protein) (TARP)	Tinagl1 Arg1 Lcn7 Tinagl	Q99JR5	-0.226603	0.0946384	0.359302	3	1	2	0.747265	0.784563	0.0520921				0	0	0	1	1	1
Splicing factor U2AF 35 kDa subunit (U2 auxiliary factor 35 kDa subunit) (U2 snRNP auxiliary factor small subunit)	U2af1	Q9D883	0.148264	-0.0493531	0.265911	2	5	2	0.747356	0.692956	0.122924				0	0	0	1	1	1
Ubiquitin-protein ligase E3C (EC 2.3.2.26) (HECT-type ubiquitin transferase E3C)	Ube3c Kiaa0010 Kiaa10	Q80U95	-0.129706	-0.0156763	0.144897	1	4	2	0.747839	0.913848	0.729412				0	0	0	1	1	1
Transforming protein RhoA	Rhoa Arha Arha2	Q9QUI0	0.0485888	0.00496745	-0.186253	2	2	2	0.747839	0.968987	0.340249				0	0	0	1	1	1
Nuclear pore complex protein Nup85 (85 kDa nucleoporin) (FROUNT) (Nucleoporin Nup85) (Pericentrin-1)	Nup85 Pcnt1	Q8R480	0.378349	-0.0441302	-0.294517	3	2	2	0.747839	0.939093	0.229557				0	0	0	1	1	1
Ubiquitin-conjugating enzyme E2 D2 (EC 2.3.2.23) ((E3-independent) E2 ubiquitin-conjugating enzyme D2) (EC 2.3.2.24) (E2 ubiquitin-conjugating enzyme D2) (Ubiquitin carrier protein D2) (Ubiquitin-conjugating enzyme E2(17)KB 2) (Ubiquitin-conjugating enzyme E2-17 kDa 2) (Ubiquitin-protein ligase D2)	Ube2d2 Ubc4 Ubch4 Ubch5b Ube2d2a	P62838	0.0816872	-0.0679131	-0.235342	5	3	2	0.747839	0.544862	0.157194				0	0	0	1	1	1
Protein FAM234A (Protein ITFG3)	Fam234a Itfg3	Q8C0Z1	0.535568	0.230746	0.0589694	1	2	2	0.747852	0.337735	0.632835				0	0	0	1	1	1
Translin-associated protein X (Translin-associated factor X)	Tsnax Trax	Q9QZE7	-0.120161	-0.197274	0.399603	5	2	2	0.747852	0.342883	0.210453				0	0	0	1	1	1
NADH dehydrogenase [ubiquinone] 1 alpha subcomplex subunit 7 (Complex I-B14.5a) (CI-B14.5a) (NADH-ubiquinone oxidoreductase subunit B14.5a)	Ndufa7	Q9Z1P6	0.159887	-0.280462	-0.0609958	4	4	2	0.749554	0.169504	0.746095				0	0	0	1	1	1
Immunoglobulin superfamily member 8 (IgSF8) (CD81 partner 3) (Glu-Trp-Ile EWI motif-containing protein 2) (EWI-2) (Keratinocyte-associated transmembrane protein 4) (KCT-4) (Prostaglandin regulatory-like protein) (PGRL) (CD antigen CD316)	Igsf8 Ewi2 Kct4 Pgrl	Q8R366	0.0535575	-0.922792	0.161107	20	2	2	0.750964	0.324409	0.369929				0	0	0	1	1	1
Coatomer subunit zeta-1 (Zeta-1-coat protein) (Zeta-1 COP)	Copz1 Copz	P61924	-0.127571	0.188629	0.213174	2	5	2	0.750968	0.0217739	0.237885				0	1	0	1	1	1
Cysteine-rich with EGF-like domain protein 1	Creld1	Q91XD7	0.0819712	0.045231	-0.348919	2	6	2	0.762155	0.680128	0.111147				0	0	0	1	1	1
COMM domain-containing protein 9	Commd9	Q8K2Q0	-0.113393	0.0400941	-0.0807265	1	3	2	0.76838	0.521685	0.653765				0	0	0	1	1	1
Importin-4 (Imp4) (Importin-4a) (Imp4a) (Ran-binding protein 4) (RanBP4)	Ipo4 Imp4a Ranbp4	Q8VI75	-0.259487	0.205948	0.562212	3	5	2	0.771303	0.0997745	0.0267989				0	0	1	1	1	1
Glutamate--cysteine ligase catalytic subunit (EC 6.3.2.2) (GCS heavy chain) (Gamma-ECS) (Gamma-glutamylcysteine synthetase)	Gclc Glclc	P97494	0.109922	-0.158072	-0.553878	4	4	2	0.772658	0.338262	0.0183053				0	0	1	1	1	1
Parathymosin	Ptms	Q9D0J8	-0.238032	-0.0750037	0.542002	1	4	2	0.77501	0.68209	0.329145				0	0	0	1	1	1
Cullin-4A (CUL-4A)	Cul4a	Q3TCH7	0.0929015	-0.0272663	0.146293	2	6	2	0.777302	0.818304	0.74199				0	0	0	1	1	1
40S ribosomal protein S23	Rps23	P62267	-0.117548	0.160603	0.469565	5	7	2	0.777302	0.289325	0.0223426				0	0	1	1	1	1
Armadillo repeat-containing protein 10	Armc10	Q9D0L7	-0.0646702	-0.100609	-0.0952759	2	3	2	0.777648	0.543445	0.716005				0	0	0	1	1	1
Myeloid-associated differentiation marker (Myeloid up-regulated protein)	Myadm Mug	O35682	0.100843	-0.00697502	0.0223725	3	2	2	0.778203	0.957569	0.90874				0	0	0	1	1	1
N-alpha-acetyltransferase 15, NatA auxiliary subunit (N-terminal acetyltransferase 1) (NMDA receptor-regulated protein 1) (Protein tubedown-1)	Naa15 Narg1 Nat1 Tbdn-1 Tubedown	Q80UM3	0.262909	0.0207877	0.542654	3	12	2	0.778203	0.818436	0.0523738				0	0	0	1	1	1
E3 ubiquitin-protein ligase NEDD4-like (EC 2.3.2.26) (HECT-type E3 ubiquitin transferase NED4L) (NEDD4.2) (Nedd4-2)	Nedd4l Kiaa0439 Nedd4b	Q8CFI0	0.326411	-0.0731303	0.860708	3	10	2	0.781449	0.30421	0.0377647				0	0	1	1	1	1
Transmembrane 9 superfamily member 3	Tm9sf3 Smbp	Q9ET30	-0.079565	0.0912652	0.625643	2	7	2	0.782104	0.25934	0.220885				0	0	0	1	1	1
UPF0505 protein C16orf62 homolog		Q8BWQ6	0.12409	0.0551216	0.625939	5	5	2	0.782104	0.62499	0.0878797				0	0	0	1	1	1
Type 1 phosphatidylinositol 4,5-bisphosphate 4-phosphatase (Type 1 PtdIns-4,5-P2 4-Ptase) (EC 3.1.3.78) (PtdIns-4,5-P2 4-Ptase I) (Transmembrane protein 55B)	Tmem55b	Q3TWL2	-0.301823	-0.0435546	-0.00669316	1	2	2	0.782819	0.511078	0.975415				0	0	0	1	1	1
Ras-related protein R-Ras2	Rras2	P62071	-0.188159	NA	-0.202076	1	NA	2	0.788638	NA	0.106313				0	0	0	1	0	1
Tetratricopeptide repeat protein 1 (TPR repeat protein 1)	Ttc1	Q91Z38	-0.113028	-0.0539837	0.146301	3	2	2	0.792923	0.75899	0.554915				0	0	0	1	1	1
Platelet-activating factor acetylhydrolase IB subunit gamma (EC 3.1.1.47) (PAF acetylhydrolase 29 kDa subunit) (PAF-AH 29 kDa subunit) (PAF-AH subunit gamma) (PAFAH subunit gamma)	Pafah1b3 Pafahg	Q61205	-0.121794	-0.0595836	-0.211962	8	4	2	0.792923	0.655273	0.27616				0	0	0	1	1	1
Coronin-2B	Coro2b	Q8BH44	0.0722084	-0.260624	0.0906429	10	7	2	0.794128	0.00992614	0.617703				0	1	0	1	1	1
LIM and senescent cell antigen-like-containing domain protein 2 (Particularly interesting new Cys-His protein 2) (PINCH-2)	Lims2 Pinch2	Q91XD2	-2.18466	0.12024	-0.34063	1	1	2	0.795019	0.136829	0.0838089				0	0	0	1	1	1
cAMP-dependent protein kinase catalytic subunit alpha (PKA C-alpha) (EC 2.7.11.11)	Prkaca Pkaca	P05132	-0.0578873	-0.0574006	-0.113367	6	3	2	0.798672	0.770347	0.626372				0	0	0	1	1	1
Small VCP/p97-interacting protein	Svip	Q3UZP4	-0.157458	-0.0639089	-0.348564	1	1	2	0.801457	0.887779	0.131587				0	0	0	1	1	1
Ciliary neurotrophic factor receptor subunit alpha (CNTF receptor subunit alpha) (CNTFR-alpha)	Cntfr	O88507	-0.161851	-0.112323	-0.417388	4	4	2	0.801796	0.122702	0.0119719				0	0	1	1	1	1
Exocyst complex component 2 (Exocyst complex component Sec5)	Exoc2 Sec5 Sec5l1	Q9D4H1	0.130827	0.0245828	-0.17516	1	4	2	0.805658	0.720881	0.401149				0	0	0	1	1	1
Costars family protein ABRACL (ABRA C-terminal-like protein)	Abracl	Q4KML4	-0.123454	0.277358	0.755428	2	2	2	0.805658	0.0828209	0.00238119				0	0	1	1	1	1
Fibronectin type III and SPRY domain-containing protein 1	Fsd1	Q7TPM6	0.0954691	-0.250396	-0.192903	7	3	2	0.805658	0.150422	0.186051				0	0	0	1	1	1
Histone-binding protein RBBP4 (Chromatin assembly factor 1 subunit C) (CAF-1 subunit C) (Chromatin assembly factor I p48 subunit) (CAF-I 48 kDa subunit) (CAF-I p48) (Nucleosome-remodeling factor subunit RBAP48) (Retinoblastoma-binding protein 4) (RBBP-4) (Retinoblastoma-binding protein p48)	Rbbp4 Rbap48	Q60972	0.0984489	-0.0922934	0.657012	2	2	2	0.806749	0.517218	0.0223467				0	0	1	1	1	1
Serine/arginine-rich splicing factor 6 (Pre-mRNA-splicing factor SRP55) (Splicing factor, arginine/serine-rich 6)	Srsf6 Sfrs6 Srp55	Q3TWW8	-0.128243	0.0685981	0.682933	2	2	2	0.808253	0.773275	0.0037564				0	0	1	1	1	1
Polyadenylate-binding protein-interacting protein 1 (PABP-interacting protein 1) (PAIP-1) (Poly(A)-binding protein-interacting protein 1)	Paip1	Q8VE62	-0.0965129	-0.0688395	0.337765	3	2	2	0.809925	0.664872	0.541217				0	0	0	1	1	1
5'-AMP-activated protein kinase subunit gamma-2 (AMPK gamma2) (AMPK subunit gamma-2)	Prkag2	Q91WG5	0.0735727	-0.0067202	-0.0414489	1	1	2	0.810785	0.983043	0.793766				0	0	0	1	1	1
Protein VAC14 homolog	Vac14 D8Wsu151e	Q80WQ2	0.0758423	-0.0844996	0.0917918	3	5	2	0.810785	0.438059	0.61034				0	0	0	1	1	1
Twinfilin-1 (Protein A6)	Twf1 Ptk9	Q91YR1	0.0973014	0.101461	0.302979	5	8	2	0.810785	0.303099	0.0259454				0	0	1	1	1	1
Casein kinase I isoform alpha (CKI-alpha) (EC 2.7.11.1) (CK1)	Csnk1a1	Q8BK63	0.0412051	-0.134933	0.402876	3	2	2	0.811786	0.609398	0.0396614				0	0	1	1	1	1
Solute carrier family 25 member 51 (Mitochondrial carrier triple repeat protein 1)	Slc25a51 Mcart1	Q5HZI9	-0.131239	0.25371	-0.00701034	3	5	2	0.818425	0.404625	0.971009				0	0	0	1	1	1
UMP-CMP kinase 2, mitochondrial (EC 2.7.4.14) (Nucleoside-diphosphate kinase) (EC 2.7.4.6) (Thymidylate kinase LPS-inducible member) (TYKi)	Cmpk2 Tyki	Q3U5Q7	0.0373722	0.286143	-0.74226	10	11	2	0.818425	0.0289368	0.0109663				0	1	1	1	1	1
Eukaryotic translation initiation factor 2 subunit 2 (Eukaryotic translation initiation factor 2 subunit beta) (eIF-2-beta)	Eif2s2	Q99L45	0.059097	0.164573	0.0677876	7	4	2	0.818454	0.0486031	0.702098				0	1	0	1	1	1
WW domain-containing adapter protein with coiled-coil	Wac Kiaa1844	Q924H7	0.446249	NA	0.127478	2	NA	2	0.81999	NA	0.661487				0	0	0	1	0	1
Peroxisomal carnitine O-octanoyltransferase (COT) (EC 2.3.1.137)	Crot Cot	Q9DC50	0.180805	0.120818	0.684781	1	3	2	0.822599	0.438059	0.0347173				0	0	1	1	1	1
Serine/threonine-protein kinase MRCK beta (EC 2.7.11.1) (CDC42-binding protein kinase beta) (DMPK-like beta) (Myotonic dystrophy kinase-related CDC42-binding kinase beta) (MRCK beta) (Myotonic dystrophy protein kinase-like beta)	Cdc42bpb Kiaa1124	Q7TT50	-0.0606376	-0.105981	0.299825	3	6	2	0.824302	0.510804	0.500211				0	0	0	1	1	1
Leucine zipper protein 1 (Leucine zipper motif-containing protein)	Luzp1 Luzp	Q8R4U7	0.0656459	-0.137982	-0.91428	4	2	2	0.825413	0.473088	0.367274				0	0	0	1	1	1
Alpha-mannosidase 2C1 (EC 3.2.1.24) (Alpha-D-mannoside mannohydrolase) (Mannosidase alpha class 2C member 1)	Man2c1	Q91W89	0.0543625	0.122696	0.0866835	5	7	2	0.825745	0.238853	0.466788				0	0	0	1	1	1
Lanosterol 14-alpha demethylase (LDM) (EC 1.14.13.70) (CYPLI) (Cytochrome P450 51A1) (Cytochrome P450-14DM) (Cytochrome P45014DM) (Cytochrome P450LI) (Sterol 14-alpha demethylase)	Cyp51a1 Cyp51	Q8K0C4	0.058772	0.122631	-0.487093	3	5	2	0.82605	0.187737	0.00810804				0	0	1	1	1	1
Histone-lysine N-methyltransferase 2D (Lysine N-methyltransferase 2D) (EC 2.1.1.43) (ALL1-related protein) (Myeloid/lymphoid or mixed-lineage leukemia protein 2)	Kmt2d Mll2 Mll4	Q6PDK2	-0.23827	0.0455153	-0.0972808	2	2	2	0.827872	0.767394	0.818424				0	0	0	1	1	1
Phosphofurin acidic cluster sorting protein 1 (PACS-1)	Pacs1	Q8K212	-0.0553286	-0.0889158	0.0163851	10	2	2	0.834899	0.697312	0.924058				0	0	0	1	1	1
Nucleobindin-1 (CALNUC)	Nucb1 Nuc Nucb	Q02819	-0.0367669	0.16572	0.715062	10	17	2	0.834899	0.000269179	0.0133255				0	1	1	1	1	1
Protein RCC2	Rcc2 Kiaa1470	Q8BK67	-0.132424	0.00588387	1.02468	1	7	2	0.836025	0.949011	1.92505e-05				0	0	1	1	1	1
Charged multivesicular body protein 2a (Chromatin-modifying protein 2a) (CHMP2a) (Vacuolar protein sorting-associated protein 2) (mVps2)	Chmp2a	Q9DB34	-0.117869	0.0123968	-0.139365	1	2	2	0.836218	0.902578	0.106313				0	0	0	1	1	1
Serine/threonine-protein kinase Nek9 (EC 2.7.11.1) (Nercc1 kinase) (Never in mitosis A-related kinase 9) (NimA-related protein kinase 9)	Nek9 Nercc	Q8K1R7	0.123854	0.155341	-0.135152	2	2	2	0.839312	0.565682	0.49862				0	0	0	1	1	1
Protein arginine N-methyltransferase 5 (EC 2.1.1.320) (Histone-arginine N-methyltransferase PRMT5) (Jak-binding protein 1) (Shk1 kinase-binding protein 1 homolog) (SKB1 homolog)	Prmt5 Jbp1 Skb1	Q8CIG8	-0.147831	0.0104934	0.0553022	4	4	2	0.839312	0.930839	0.788037				0	0	0	1	1	1
Wolframin	Wfs1	P56695	0.0747344	0.161139	0.154135	2	6	2	0.841188	0.095986	0.641468				0	0	0	1	1	1
60S ribosomal protein L22 (Heparin-binding protein HBp15)	Rpl22	P67984	0.0642928	0.058357	0.412141	4	5	2	0.841408	0.615187	0.0295877				0	0	1	1	1	1
Ras-related protein Rab-4B	Rab4b Rab4	Q91ZR1	0.0674764	-0.0515468	0.149438	7	9	2	0.844137	0.582757	0.638224				0	0	0	1	1	1
Protein CutA (Brain acetylcholinesterase putative membrane anchor)	Cuta	Q9CQ89	-0.0882451	0.017964	-0.166244	3	2	2	0.848862	0.90963	0.157294				0	0	0	1	1	1
Sister chromatid cohesion protein PDS5 homolog B (Androgen-induced proliferation inhibitor) (Androgen-induced prostate proliferative shutoff-associated protein AS3)	Pds5b Aprin As3 Kiaa0979	Q4VA53	0.182439	-0.347196	0.554627	2	3	2	0.851365	0.292757	0.0408692				0	0	1	1	1	1
TIP41-like protein	Tiprl	Q8BH58	0.0481786	-0.00383879	-0.122238	6	5	2	0.852172	0.975161	0.255622				0	0	0	1	1	1
Eukaryotic translation initiation factor 3 subunit B (eIF3b) (Eukaryotic translation initiation factor 3 subunit 9) (eIF-3-eta) (eIF3 p116)	Eif3b Eif3s9	Q8JZQ9	0.0465537	0.0649615	0.403732	8	19	2	0.852421	0.161274	0.07231				0	0	0	1	1	1
Epidermal growth factor receptor substrate 15-like 1 (Epidermal growth factor receptor pathway substrate 15-related sequence) (Eps15-rs) (Eps15-related protein) (Eps15R)	Eps15l1 Eps15-rs Eps15R	Q60902	0.0396141	-0.140975	-0.270408	12	10	2	0.853952	0.0420444	0.0408538				0	1	1	1	1	1
Splicing factor 3A subunit 1 (SF3a120)	Sf3a1	Q8K4Z5	-0.0989639	-0.084337	0.757342	1	4	2	0.85617	0.476737	0.00345851				0	0	1	1	1	1
OCIA domain-containing protein 1	Ociad1 Asrij	Q9CRD0	-0.0829055	-0.0171718	-0.0488133	7	10	2	0.856746	0.902361	0.864549				0	0	0	1	1	1
Acyl-protein thioesterase 1 (APT-1) (EC 3.1.2.-) (Lysophospholipase 1) (Lysophospholipase I) (LPL-I) (LysoPLA I)	Lypla1 Apt1 Pla1a	P97823	-0.112798	-0.0210744	-0.141036	2	4	2	0.857174	0.807434	0.219221				0	0	0	1	1	1
MOB kinase activator 1B (Mob1 homolog 1A) (Mps one binder kinase activator-like 1A)	Mob1b Mobkl1a	Q8BPB0	-0.0970434	0.209133	0.225949	1	1	2	0.857774	0.631543	0.0941463				0	0	0	1	1	1
MOB kinase activator 1A (Mob1 homolog 1B) (Mps one binder kinase activator-like 1B)	Mob1a Mobk1b Mobkl1b	Q921Y0	-0.0970434	0.209133	0.225949	1	1	2	0.857774	0.631543	0.0941463				0	0	0	1	1	1
Probable ATP-dependent RNA helicase DDX46 (EC 3.6.4.13) (DEAD box protein 46)	Ddx46 Kiaa0801	Q569Z5	-0.0376616	-0.0548245	0.251607	1	5	2	0.859264	0.735563	0.618385				0	0	0	1	1	1
Vitamin K epoxide reductase complex subunit 1-like protein 1 (VKORC1-like protein 1) (EC 1.17.4.4)	Vkorc1l1	Q6TEK5	0.080952	-0.127565	0.267942	2	3	2	0.860479	0.26205	0.11807				0	0	0	1	1	1
Protein transport protein Sec61 subunit beta	Sec61b	Q9CQS8	0.0637523	0.147963	0.201908	3	3	2	0.860479	0.101095	0.0176539				0	0	1	1	1	1
Ubiquitin-fold modifier 1	Ufm1	P61961	-0.114993	-0.0912038	-0.184211	3	3	2	0.864085	0.558685	0.512703				0	0	0	1	1	1
Secretory carrier-associated membrane protein 1 (Secretory carrier membrane protein 1)	Scamp1	Q8K021	0.0449001	-0.325445	-0.187234	7	4	2	0.864085	0.183999	0.10866				0	0	0	1	1	1
Eukaryotic translation initiation factor 3 subunit H (eIF3h) (Eukaryotic translation initiation factor 3 subunit 3) (eIF-3-gamma) (eIF3 p40 subunit)	Eif3h Eif3s3	Q91WK2	-0.126212	0.0948839	0.289934	3	12	2	0.865443	0.165729	0.224109				0	0	0	1	1	1
Cullin-1 (CUL-1)	Cul1	Q9WTX6	-0.0689908	-0.089866	-0.161388	7	2	2	0.867361	0.238143	0.442072				0	0	0	1	1	1
ATP-binding cassette sub-family A member 6	Abca6	Q8K441	-0.240398	-0.2645	0.409201	1	1	2	0.868628	0.317769	0.00317889				0	0	1	1	1	1
Acidic leucine-rich nuclear phosphoprotein 32 family member B (Proliferation-related acidic leucine-rich protein PAL31)	Anp32b Pal31	Q9EST5	0.0235422	0.346935	0.637576	2	4	2	0.868871	0.020826	9.30204e-05				0	1	1	1	1	1
Mitochondrial pyruvate carrier 1 (Brain protein 44-like protein)	Mpc1 Brp44l	P63030	0.0861671	-0.0482104	-0.124662	7	8	2	0.869808	0.853033	0.636974				0	0	0	1	1	1
Guanine nucleotide-binding protein G(z) subunit alpha (G(x) alpha chain) (Gz-alpha)	Gnaz	O70443	-0.0277553	-0.327034	-0.330322	14	6	2	0.869808	0.108421	0.213685				0	0	0	1	1	1
Pyridoxal-dependent decarboxylase domain-containing protein 1 (EC 4.1.1.-)	Pdxdc1	Q99K01	0.0387749	0.000936514	0.132722	5	13	2	0.870112	0.989454	0.476082				0	0	0	1	1	1
Lysosomal alpha-glucosidase (EC 3.2.1.20) (Acid maltase)	Gaa	P70699	-0.0347546	0.150324	-0.0414153	6	16	2	0.873406	0.0481633	0.728285				0	1	0	1	1	1
RWD domain-containing protein 1 (DRG family-regulatory protein 2) (IH1)	Rwdd1 Dfrp2	Q9CQK7	-0.0616102	0.0603784	-0.108528	1	2	2	0.873531	0.649453	0.790257				0	0	0	1	1	1
Activated RNA polymerase II transcriptional coactivator p15 (Positive cofactor 4) (PC4) (SUB1 homolog) (Single-stranded DNA-binding protein p9) (p14)	Sub1 Pc4 Rpo2tc1	P11031	0.0528581	0.0098995	0.792448	5	5	2	0.875911	0.927223	0.00900091				0	0	1	1	1	1
Proteasomal ubiquitin receptor ADRM1 (110 kDa cell membrane glycoprotein) (Gp110) (Adhesion-regulating molecule 1) (ARM-1) (Rpn13 homolog)	Adrm1 Gp110	Q9JKV1	-0.088608	0.0895809	0.410169	4	3	2	0.878671	0.59572	0.0452119				0	0	1	1	1	1
Epididymal secretory protein E1 (mE1) (Niemann Pick type C2 protein homolog)	Npc2	Q9Z0J0	-0.0655864	0.281232	0.139581	2	3	2	0.879464	0.240561	0.147546				0	0	0	1	1	1
Stromal membrane-associated protein 1	Smap1	Q91VZ6	-0.0460118	-0.00452205	0.0731894	2	2	2	0.89218	0.942476	0.610765				0	0	0	1	1	1
Small nuclear ribonucleoprotein G (snRNP-G) (Sm protein G) (Sm-G) (SmG)	Snrpg	P62309	0.120852	-0.147521	0.519726	2	3	2	0.89218	0.186305	0.0493412				0	0	1	1	1	1
Mannose-1-phosphate guanyltransferase alpha (GDP-mannose pyrophosphorylase A) (GTP-mannose-1-phosphate guanylyltransferase alpha)	Gmppa	Q922H4	-0.0777329	0.0991368	-0.0977685	4	4	2	0.89218	0.46443	0.209409				0	0	0	1	1	1
FERM domain-containing protein 8	Frmd8	Q3UFK8	-0.0703677	0.0609767	0.158069	1	1	2	0.892977	0.558685	0.370022				0	0	0	1	1	1
MMS19 nucleotide excision repair protein homolog (MET18 homolog) (MMS19-like protein)	Mms19 Mms19l	Q9D071	0.160897	-0.0411768	-0.0302642	1	5	2	0.892977	0.653045	0.928562				0	0	0	1	1	1
SUMO-activating enzyme subunit 2 (EC 6.3.2.-) (Anthracycline-associated resistance ARX) (Ubiquitin-like 1-activating enzyme E1B) (Ubiquitin-like modifier-activating enzyme 2)	Uba2 Sae2 Uble1b	Q9Z1F9	0.025061	0.137976	0.632948	2	13	2	0.892977	0.20793	0.00705823				0	0	1	1	1	1
Tubulin polymerization-promoting protein (TPPP)	Tppp	Q7TQD2	-0.0394931	-0.0823001	-0.491353	9	1	2	0.892977	0.7415	0.0105903				0	0	1	1	1	1
Proteasome subunit beta type-7 (EC 3.4.25.1) (Macropain chain Z) (Multicatalytic endopeptidase complex chain Z) (Proteasome subunit Z)	Psmb7 Mmc14	P70195	0.0531701	-0.0700194	-0.172961	9	10	2	0.892977	0.378943	0.476709				0	0	0	1	1	1
Enoyl-[acyl-carrier-protein] reductase, mitochondrial (EC 1.3.1.104) (2-enoyl thioester reductase) (Nuclear receptor-binding factor 1) (NRBF-1)	Mecr Nrbf1	Q9DCS3	-0.0355205	-0.0188773	-0.0464969	14	10	2	0.893308	0.781565	0.793766				0	0	0	1	1	1
NADH-ubiquinone oxidoreductase chain 2 (EC 1.6.5.3) (NADH dehydrogenase subunit 2)	Mtnd2 mt-Nd2 Nd2	P03893	0.109433	-0.336682	0.279977	2	2	2	0.894404	0.0648555	0.423083				0	0	0	1	1	1
NADH dehydrogenase [ubiquinone] 1 alpha subcomplex subunit 5 (Complex I subunit B13) (Complex I-13kD-B) (CI-13kD-B) (NADH-ubiquinone oxidoreductase 13 kDa-B subunit)	Ndufa5	Q9CPP6	0.0377173	-0.227472	-0.200859	8	7	2	0.894404	0.136478	0.0772453				0	0	0	1	1	1
1-acyl-sn-glycerol-3-phosphate acyltransferase delta (EC 2.3.1.51) (1-acylglycerol-3-phosphate O-acyltransferase 4) (1-AGP acyltransferase 4) (1-AGPAT 4) (Lysophosphatidic acid acyltransferase delta) (LPAAT-delta)	Agpat4	Q8K4X7	0.0326193	0.0248797	-0.356282	5	4	2	0.89734	0.816773	0.199026				0	0	0	1	1	1
Ubiquitin-fold modifier-conjugating enzyme 1 (Ufm1-conjugating enzyme 1)	Ufc1	Q9CR09	-0.0519988	0.0505132	0.00326909	4	5	2	0.906535	0.616647	0.984686				0	0	0	1	1	1
Nuclear receptor-binding protein 2	Nrbp2	Q91V36	-0.0759653	-0.0110113	-0.597251	1	1	2	0.907405	0.957676	0.0372962				0	0	1	1	1	1
Ran GTPase-activating protein 1 (RanGAP1)	Rangap1 Fug1	P46061	0.0453861	0.053618	0.130104	5	13	2	0.907613	0.381867	0.585286				0	0	0	1	1	1
Inhibitor of nuclear factor kappa-B kinase subunit beta (I-kappa-B-kinase beta) (IKK-B) (IKK-beta) (IkBKB) (EC 2.7.11.10) (I-kappa-B kinase 2) (IKK2) (Nuclear factor NF-kappa-B inhibitor kinase beta) (NFKBIKB)	Ikbkb Ikkb	O88351	-0.152018	-0.468362	-0.44411	1	1	2	0.910582	0.117246	0.186518				0	0	0	1	1	1
Focal adhesion kinase 1 (FADK 1) (EC 2.7.10.2) (Focal adhesion kinase-related nonkinase) (FRNK) (Protein-tyrosine kinase 2) (p125FAK) (pp125FAK)	Ptk2 Fadk Fak Fak1 Kiaa4203	P34152	0.0254911	0.129655	0.0446515	2	3	2	0.910582	0.335358	0.88277				0	0	0	1	1	1
Aminoacyl tRNA synthase complex-interacting multifunctional protein 2 (Multisynthase complex auxiliary component p38) (Protein JTV-1)	Aimp2 Jtv1	Q8R010	-0.061646	0.14501	-0.0156024	2	9	2	0.910582	0.21468	0.951156				0	0	0	1	1	1
C-terminal-binding protein 2 (CtBP2)	Ctbp2	P56546	0.0443938	-0.0737127	0.306139	3	4	2	0.910582	0.902578	0.0238593				0	0	1	1	1	1
Guanylate kinase (EC 2.7.4.8) (GMP kinase)	Guk1 Gmk	Q64520	-0.104884	0.0273993	-0.0235623	5	5	2	0.910582	0.916234	0.850272				0	0	0	1	1	1
Cytosolic purine 5'-nucleotidase (EC 3.1.3.5) (Cytosolic 5'-nucleotidase II)	Nt5c2	Q3V1L4	0.0558472	-0.0874382	-0.263458	6	3	2	0.910582	0.569022	0.0566564				0	0	0	1	1	1
Nicotinamide phosphoribosyltransferase (NAmPRTase) (Nampt) (EC 2.4.2.12) (Pre-B-cell colony-enhancing factor 1 homolog) (PBEF) (Visfatin)	Nampt Pbef1	Q99KQ4	0.029589	0.0592063	-0.0341778	7	11	2	0.910582	0.352496	0.917473				0	0	0	1	1	1
STIP1 homology and U box-containing protein 1 (EC 2.3.2.27) (Carboxy terminus of Hsp70-interacting protein) (E3 ubiquitin-protein ligase CHIP) (RING-type E3 ubiquitin transferase CHIP)	Stub1 Chip	Q9WUD1	-0.0570807	-0.0251694	-0.0167015	1	7	2	0.915355	0.630083	0.917215				0	0	0	1	1	1
Trafficking protein particle complex subunit 4 (Synbindin) (TRS23 homolog)	Trappc4 Sbdn	Q9ES56	0.0308916	0.0146927	0.156472	3	2	2	0.915693	0.923775	0.5076				0	0	0	1	1	1
Ras-related GTP-binding protein A (Rag A) (RagA)	Rraga	Q80X95	-0.068346	0.0642883	0.278278	3	4	2	0.915693	0.545715	0.371279				0	0	0	1	1	1
Transportin-3	Tnpo3	Q6P2B1	-0.0382682	0.0736767	0.164497	3	2	2	0.920602	0.400552	0.166891				0	0	0	1	1	1
Cytoglobin (Histoglobin) (HGb)	Cygb	Q9CX80	-0.0404097	NA	0.035775	5	NA	2	0.920602	NA	0.914819				0	0	0	1	0	1
Protein BRICK1 (BRK1)	Brk1	Q91VR8	0.035987	-0.0983617	-0.092168	2	3	2	0.922879	0.347092	0.678169				0	0	0	1	1	1
Exportin-7 (Exp7) (Ran-binding protein 16)	Xpo7 Kiaa0745 Ranbp16	Q9EPK7	0.0384327	-0.110152	0.0333819	8	3	2	0.923452	0.521567	0.932173				0	0	0	1	1	1
Ribosyldihydronicotinamide dehydrogenase [quinone] (EC 1.10.5.1) (NRH dehydrogenase [quinone] 2) (NRH:quinone oxidoreductase 2) (Quinone reductase 2) (QR2)	Nqo2 Nmor2	Q9JI75	-0.0366491	-0.0179412	-0.366693	1	2	2	0.924373	0.896762	0.00157079				0	0	1	1	1	1
Prolyl endopeptidase-like (EC 3.4.21.-) (Prolylendopeptidase-like)	Prepl Kiaa0436	Q8C167	-0.0190425	0.0210673	-0.784687	15	13	2	0.924373	0.769966	0.451737				0	0	0	1	1	1
Charged multivesicular body protein 6 (Chromatin-modifying protein 6)	Chmp6	P0C0A3	0.041645	-0.0634152	-0.1575	4	1	2	0.925824	0.878079	0.187417				0	0	0	1	1	1
Mannose-1-phosphate guanyltransferase beta (EC 2.7.7.13) (GDP-mannose pyrophosphorylase B) (GTP-mannose-1-phosphate guanylyltransferase beta)	Gmppb	Q8BTZ7	-0.0238899	0.00726441	-0.0356743	4	4	2	0.925824	0.923775	0.767034				0	0	0	1	1	1
40S ribosomal protein S24	Rps24	P62849	-0.0286273	0.104017	1.05219	4	5	2	0.927965	0.433825	0.0922349				0	0	0	1	1	1
Nuclear protein localization protein 4 homolog (Protein NPL4)	Nploc4 Kiaa1499 Npl4	P60670	-0.0521479	0.0684271	0.122767	3	7	2	0.92833	0.341277	0.455395				0	0	0	1	1	1
Protein kinase C and casein kinase II substrate protein 3	Pacsin3	Q99JB8	0.110595	NA	-0.409471	1	NA	2	0.930893	NA	0.0040315				0	0	1	1	0	1
NADH dehydrogenase [ubiquinone] 1 alpha subcomplex subunit 2 (Complex I-B8) (CI-B8) (NADH-ubiquinone oxidoreductase B8 subunit)	Ndufa2	Q9CQ75	-0.0361059	-0.346966	-0.140886	6	6	2	0.931409	0.015858	0.352988				0	1	0	1	1	1
Neuromodulin (Axonal membrane protein GAP-43) (Calmodulin-binding protein P-57) (Growth-associated protein 43)	Gap43 Basp2	P06837	-0.0508061	-0.0158375	2.74636	5	3	2	0.933115	0.97794	2.64036e-05				0	0	1	1	1	1
La-related protein 1 (La ribonucleoprotein domain family member 1)	Larp1 Kiaa0731 Larp	Q6ZQ58	0.0329773	0.0374095	-0.291157	3	7	2	0.934719	0.805931	0.191856				0	0	0	1	1	1
Complement component 1 Q subcomponent-binding protein, mitochondrial (GC1q-R protein) (Glycoprotein gC1qBP) (C1qBP)	C1qbp Gc1qbp	O35658	-0.0310878	0.015861	0.211444	6	8	2	0.935836	0.960105	0.0487492				0	0	1	1	1	1
Nuclear pore complex protein Nup155 (155 kDa nucleoporin) (Nucleoporin Nup155)	Nup155	Q99P88	-0.0586037	0.113869	0.0234622	2	8	2	0.935932	0.811217	0.841349				0	0	0	1	1	1
Charged multivesicular body protein 3 (Chromatin-modifying protein 3) (Vacuolar protein sorting-associated protein 24)	Chmp3 Vps24	Q9CQ10	0.0813699	0.00408208	0.0432292	2	4	2	0.936963	0.964738	0.922335				0	0	0	1	1	1
60S ribosomal protein L36	Rpl36	P47964	-0.0260473	0.194828	0.726559	2	1	2	0.939611	0.744285	0.000359433				0	0	1	1	1	1
ATP-binding cassette sub-family F member 1	Abcf1	Q6P542	-0.0288609	0.0524168	-0.03525	2	6	2	0.939611	0.489505	0.663536				0	0	0	1	1	1
Mitochondrial import inner membrane translocase subunit TIM50	Timm50 Tim50	Q9D880	0.024803	-0.157024	0.155351	6	5	2	0.939611	0.0522285	0.441343				0	0	0	1	1	1
Legumain (EC 3.4.22.34) (Asparaginyl endopeptidase) (Protease, cysteine 1)	Lgmn Prsc1	O89017	-0.028494	0.11137	1.10359	3	5	2	0.939869	0.33544	0.000749653				0	0	1	1	1	1
Cytochrome c oxidase subunit 1 (EC 1.9.3.1) (Cytochrome c oxidase polypeptide I)	Mtco1 COI mt-Co1	P00397	-0.0262439	-0.131129	-0.0112924	4	4	2	0.941208	0.559554	0.936536				0	0	0	1	1	1
Peripheral plasma membrane protein CASK (EC 2.7.11.1) (Calcium/calmodulin-dependent serine protein kinase)	Cask	O70589	-0.0280411	-0.363551	0.346173	11	3	2	0.941208	0.255513	0.182073				0	0	0	1	1	1
Cullin-2 (CUL-2)	Cul2	Q9D4H8	0.0309082	-0.0846427	-0.104094	10	6	2	0.942006	0.429656	0.277144				0	0	0	1	1	1
MICOS complex subunit MIC13	Mic13 Qil1	Q8R404	0.0623988	-0.200977	-0.32935	2	5	2	0.942271	0.123854	0.045768				0	0	1	1	1	1
Actin, cytoplasmic 2 (Gamma-actin) [Cleaved into: Actin, cytoplasmic 2, N-terminally processed]	Actg1 Actg	P63260	0.0351902	0.250412	0.0664881	3	2	2	0.942271	0.369519	0.550266				0	0	0	1	1	1
Titin (EC 2.7.11.1) (Connectin)	Ttn	A2ASS6	-0.0496816	-0.209629	-0.0395214	2	2	2	0.942744	0.333085	0.899371				0	0	0	1	1	1
Endophilin-B1 (SH3 domain-containing GRB2-like protein B1)	Sh3glb1 Kiaa0491	Q9JK48	0.0700891	0.0489338	-0.0838906	1	1	2	0.947312	0.82809	0.608701				0	0	0	1	1	1
Eukaryotic translation initiation factor 2A (eIF-2A) [Cleaved into: Eukaryotic translation initiation factor 2A, N-terminally processed]	Eif2a D3Ertd194e	Q8BJW6	0.0198722	-0.0740862	-0.148425	2	3	2	0.948017	0.542487	0.325036				0	0	0	1	1	1
Diphosphomevalonate decarboxylase (EC 4.1.1.33) (Mevalonate (diphospho)decarboxylase) (MDDase) (Mevalonate pyrophosphate decarboxylase)	Mvd	Q99JF5	-0.0320283	0.152517	-0.228085	1	1	2	0.949811	0.62901	0.0299478				0	0	1	1	1	1
Coiled-coil domain-containing protein 22	Ccdc22 DXImx40e	Q9JIG7	0.028836	0.0537193	0.309994	2	3	2	0.949811	0.526655	0.302046				0	0	0	1	1	1
Dolichol-phosphate mannosyltransferase subunit 1 (EC 2.4.1.83) (Dolichol-phosphate mannose synthase subunit 1) (DPM synthase subunit 1) (Dolichyl-phosphate beta-D-mannosyltransferase subunit 1) (Mannose-P-dolichol synthase subunit 1) (MPD synthase)	Dpm1	O70152	0.0789092	-0.0547368	-0.299407	2	4	2	0.949811	0.75707	0.308972				0	0	0	1	1	1
ELKS/Rab6-interacting/CAST family member 1 (ERC-1) (CAZ-associated structural protein 2) (CAST2) (Rab6-interacting protein 2)	Erc1 Cast2 Kiaa1081 Rab6ip2	Q99MI1	-0.0495723	NA	-0.00291129	2	NA	2	0.949811	NA	0.993334				0	0	0	1	0	1
Gamma-glutamylcyclotransferase (EC 2.3.2.4)	Ggct	Q9D7X8	-0.0222716	NA	0.0761491	3	NA	2	0.949811	NA	0.644755				0	0	0	1	0	1
Guanine nucleotide-binding protein-like 1 (GTP-binding protein MMR1)	Gnl1 Gna-rs1 Mmr1	P36916	-0.0281455	-0.0854929	-0.324933	7	3	2	0.949811	0.59572	0.0781876				0	0	0	1	1	1
IQ motif and SEC7 domain-containing protein 1	Iqsec1 Kiaa0763	Q8R0S2	0.0136504	-0.464569	-0.452057	17	5	2	0.949811	0.0507612	0.241382				0	0	0	1	1	1
Long-chain-fatty-acid--CoA ligase 4 (EC 6.2.1.3) (Long-chain acyl-CoA synthetase 4) (LACS 4) (mACS4)	Acsl4 Acs4 Facl4	Q9QUJ7	0.0808123	0.234274	-0.454643	1	3	2	0.950027	0.0800131	0.0341128				0	0	1	1	1	1
Nucleolar protein 56 (Nucleolar protein 5A)	Nop56 Nol5a	Q9D6Z1	-0.0210093	0.0729607	0.231083	3	7	2	0.951474	0.244228	0.417313				0	0	0	1	1	1
RING finger protein 17 (Mad member-interacting protein 2) (Mmip-2)	Rnf17	Q99MV7	-0.045931	-0.697018	0.479746	2	1	2	0.951545	0.560117	0.52365				0	0	0	1	1	1
Septin-1 (Differentiation protein 6) (Protein Diff6) (Peanut-like protein 3)	Sept1 Diff6 Pnutl3	P42209	0.0305269	NA	0.606537	1	NA	2	0.952217	NA	0.571198				0	0	0	1	0	1
ATP-binding cassette sub-family G member 2 (Breast cancer resistance protein 1 homolog) (Urate exporter) (CD antigen CD338)	Abcg2 Abcp Bcrp1	Q7TMS5	-0.0254433	0.193514	-0.0457579	3	2	2	0.952217	0.077651	0.802514				0	0	0	1	1	1
Phospholipid phosphatase 3 (EC 3.1.3.4) (Lipid phosphate phosphohydrolase 3) (PAP2-beta) (Phosphatidate phosphohydrolase type 2b) (Phosphatidic acid phosphatase 2b) (PAP-2b) (PAP2b)	Plpp3 Lpp3 Ppap2b	Q99JY8	0.0154338	-0.277774	-0.0667915	4	2	2	0.952245	0.412265	0.445801				0	0	0	1	1	1
Protein S100-A1 (S-100 protein alpha chain) (S-100 protein subunit alpha) (S100 calcium-binding protein A1)	S100a1	P56565	0.025113	-0.199701	-0.00968622	5	3	2	0.955521	0.379623	0.933087				0	0	0	1	1	1
Pyruvate dehydrogenase protein X component, mitochondrial (Dihydrolipoamide dehydrogenase-binding protein of pyruvate dehydrogenase complex) (Lipoyl-containing pyruvate dehydrogenase complex component X)	Pdhx	Q8BKZ9	0.013088	-0.276564	0.0148615	10	10	2	0.955521	0.023526	0.947582				0	1	0	1	1	1
Eukaryotic translation initiation factor 4E (eIF-4E) (eIF4E) (mRNA cap-binding protein) (eIF-4F 25 kDa subunit)	Eif4e	P63073	0.0118763	0.145373	0.174537	6	7	2	0.960359	0.028011	0.237858				0	1	0	1	1	1
Exocyst complex component 4 (Exocyst complex component Sec8)	Exoc4 Sec8 Sec8l1	O35382	-0.0120017	0.0652239	-0.0246514	6	6	2	0.961199	0.505217	0.950587				0	0	0	1	1	1
MICOS complex subunit Mic26 (Apolipoprotein O) (MICOS complex subunit Mic23) (Protein FAM121B)	Apoo Fam121b Mic23 Mic26	Q9DCZ4	-0.0133513	-0.183562	-0.288617	8	4	2	0.961709	0.340381	0.024813				0	0	1	1	1	1
Protein NDRG3 (N-myc downstream-regulated gene 3 protein) (Protein Ndr3)	Ndrg3 Ndr3	Q9QYF9	-0.00928816	-0.341633	-0.108024	13	4	2	0.961709	0.172796	0.647217				0	0	0	1	1	1
Cadherin-2 (Neural cadherin) (N-cadherin) (CD antigen CD325)	Cdh2	P15116	-0.0109912	-0.125382	-0.226109	10	1	2	0.962846	0.803557	0.102095				0	0	0	1	1	1
Protein mago nashi homolog	Magoh	P61327	0.0294994	-0.0832911	0.673234	3	3	2	0.96405	0.271877	0.000113066				0	0	1	1	1	1
Protein mago nashi homolog 2	Magohb Magoh-rs1 Magoh2	Q9CQL1	0.0294994	-0.0832911	0.673234	3	3	2	0.96405	0.271877	0.000113066				0	0	1	1	1	1
ATP synthase subunit g, mitochondrial (ATPase subunit g)	Atp5l	Q9CPQ8	0.0291231	-0.142112	-0.113865	4	6	2	0.964154	0.238951	0.216603				0	0	0	1	1	1
Acetolactate synthase-like protein (EC 2.2.1.-) (IlvB-like protein)	Ilvbl	Q8BU33	-0.0171459	0.00022471	-0.2865	6	3	2	0.970075	0.998759	0.254481				0	0	0	1	1	1
NIF3-like protein 1	Nif3l1	Q9EQ80	-0.0131837	-0.0766391	0.0839224	6	5	2	0.970075	0.318815	0.856134				0	0	0	1	1	1
Sphingosine-1-phosphate lyase 1 (S1PL) (SP-lyase 1) (SPL 1) (mSPL) (EC 4.1.2.27) (Sphingosine-1-phosphate aldolase)	Sgpl1	Q8R0X7	-0.076445	0.199907	0.632233	1	6	2	0.970596	0.163765	0.0381901				0	0	1	1	1	1
N-acetyl-D-glucosamine kinase (N-acetylglucosamine kinase) (EC 2.7.1.59) (GlcNAc kinase)	Nagk Gnk	Q9QZ08	-0.0338392	0.0121973	-0.00177894	2	3	2	0.971642	0.955248	0.993334				0	0	0	1	1	1
GDP-mannose 4,6 dehydratase (EC 4.2.1.47) (GDP-D-mannose dehydratase) (GMD)	Gmds	Q8K0C9	-0.0171628	-0.385914	0.0171152	3	1	2	0.97327	0.498306	0.957319				0	0	0	1	1	1
DnaJ homolog subfamily C member 11	Dnajc11	Q5U458	-0.0382291	-0.203034	-0.414233	10	6	2	0.977119	0.0408034	0.150891				0	1	0	1	1	1
UPF0687 protein C20orf27 homolog		Q9D1K7	-0.0106655	0.202654	-0.0837763	5	4	2	0.980214	0.30571	0.632534				0	0	0	1	1	1
Ras-related GTP-binding protein C (Rag C) (RagC) (GTPase-interacting protein 2) (TIB929)	Rragc	Q99K70	0.00639719	-0.0184664	0.0313807	3	5	2	0.980582	0.930373	0.858494				0	0	0	1	1	1
ADP-ribosylation factor 5	Arf5	P84084	0.0103172	-0.00102782	0.227711	4	6	2	0.980582	0.991324	0.145564				0	0	0	1	1	1
Cold shock domain-containing protein E1	Csde1 D3Jfr1	Q91W50	0.0053222	-0.0424499	0.0587526	9	16	2	0.980582	0.468223	0.624452				0	0	0	1	1	1
Alpha-1,3/1,6-mannosyltransferase ALG2 (EC 2.4.1.132) (EC 2.4.1.257) (Asparagine-linked glycosylation protein 2 homolog) (GDP-Man:Man(1)GlcNAc(2)-PP-Dol alpha-1,3-mannosyltransferase) (GDP-Man:Man(1)GlcNAc(2)-PP-dolichol mannosyltransferase) (GDP-Man:Man(2)GlcNAc(2)-PP-Dol alpha-1,6-mannosyltransferase)	Alg2 MNCb-5081	Q9DBE8	-0.00491767	0.0347057	0.0800327	13	14	2	0.980582	0.393972	0.556447				0	0	0	1	1	1
WD repeat-containing protein 47 (Neuronal enriched MAP interacting protein) (Nemitin)	Wdr47 Kiaa0893	Q8CGF6	-0.00988238	-0.0732424	-0.111528	6	3	2	0.982956	0.604081	0.829299				0	0	0	1	1	1
Acyl-coenzyme A thioesterase THEM4 (Acyl-CoA thioesterase THEM4) (EC 3.1.2.2) (Carboxyl-terminal modulator protein) (Thioesterase superfamily member 4)	Them4 Ctmp	Q3UUI3	-0.00724425	-0.0363851	0.558009	5	5	2	0.985836	0.917007	0.0335902				0	0	1	1	1	1
Trafficking protein particle complex subunit 3 (BET3 homolog)	Trappc3 Bet3	O55013	0.0208255	-0.162386	0.0172185	3	4	2	0.986415	0.309562	0.864549				0	0	0	1	1	1
U5 small nuclear ribonucleoprotein 200 kDa helicase (EC 3.6.4.13) (BRR2 homolog) (U5 snRNP-specific 200 kDa protein) (U5-200KD)	Snrnp200 Kiaa0788	Q6P4T2	0.00686345	-0.0556109	0.654714	4	27	2	0.986415	0.162252	0.0566398				0	0	0	1	1	1
Transmembrane protein 33 (Protein DB83)	Tmem33 Db83	Q9CR67	0.00690783	-0.0979325	0.063982	5	7	2	0.986415	0.0934876	0.421556				0	0	0	1	1	1
Phosphoribosylformylglycinamidine synthase (FGAM synthase) (FGAMS) (EC 6.3.5.3) (Formylglycinamide ribonucleotide amidotransferase) (FGAR amidotransferase) (FGAR-AT) (Formylglycinamide ribotide amidotransferase)	Pfas Kiaa0361	Q5SUR0	0.00553901	-0.21064	0.578908	6	7	2	0.986415	0.0133994	0.00042838				0	1	1	1	1	1
Torsin-1A-interacting protein 1 (Lamina-associated polypeptide 1B) (LAP1B)	Tor1aip1	Q921T2	0.00552749	0.0528456	0.363258	1	4	2	0.98708	0.785401	0.151772				0	0	0	1	1	1
Ubiquitin carboxyl-terminal hydrolase 8 (EC 3.4.19.12) (Deubiquitinating enzyme 8) (Ubiquitin isopeptidase Y) (mUBPy) (Ubiquitin thioesterase 8) (Ubiquitin-specific-processing protease 8)	Usp8 Kiaa0055 Ubpy	Q80U87	-0.00718846	0.0162587	-0.459048	3	3	2	0.98708	0.920841	0.0206757				0	0	1	1	1	1
NADH dehydrogenase [ubiquinone] 1 beta subcomplex subunit 3 (Complex I-B12) (CI-B12) (NADH-ubiquinone oxidoreductase B12 subunit)	Ndufb3	Q9CQZ6	-0.00578704	-0.328354	-0.121494	4	3	2	0.987787	0.0602908	0.463872				0	0	0	1	1	1
Eukaryotic translation initiation factor 3 subunit I (eIF3i) (Eukaryotic translation initiation factor 3 subunit 2) (TGF-beta receptor-interacting protein 1) (TRIP-1) (eIF-3-beta) (eIF3 p36)	Eif3i Eif3s2 Trip1	Q9QZD9	0.0123834	0.117159	0.168168	4	13	2	0.988898	0.073237	0.634389				0	0	0	1	1	1
ATPase family AAA domain-containing protein 1 (EC 3.6.1.3) (Thorase)	Atad1	Q9D5T0	-0.00559806	-0.0583688	-0.217723	9	10	2	0.988898	0.439114	0.621893				0	0	0	1	1	1
Protein phosphatase 1E (EC 3.1.3.16) (Ca(2+)/calmodulin-dependent protein kinase phosphatase N) (CaMKP-N) (CaMKP-nucleus) (CaMKN) (Partner of PIX 1) (Partner of PIX-alpha) (Partner of PIXA)	Ppm1e Camkn Kiaa1072	Q80TL0	-0.00471865	0.155314	-0.764816	7	2	2	0.990125	0.735782	0.000135054				0	0	1	1	1	1
1-acyl-sn-glycerol-3-phosphate acyltransferase alpha (EC 2.3.1.51) (1-acylglycerol-3-phosphate O-acyltransferase 1) (1-AGP acyltransferase 1) (1-AGPAT 1) (Lysophosphatidic acid acyltransferase alpha) (LPAAT-alpha)	Agpat1	O35083	0.00482642	-0.121275	-0.233146	3	5	2	0.990791	0.552116	0.168598				0	0	0	1	1	1
Splicing factor 3B subunit 1 (Pre-mRNA-splicing factor SF3b 155 kDa subunit) (SF3b155) (Spliceosome-associated protein 155) (SAP 155)	Sf3b1 Sap155	Q99NB9	0.0033601	0.00449597	1.00703	4	13	2	0.992723	0.957676	0.0422577				0	0	1	1	1	1
V-type proton ATPase subunit G 2 (V-ATPase subunit G 2) (V-ATPase 13 kDa subunit 2) (Vacuolar proton pump subunit G 2)	Atp6v1g2 Atp6g2 Ng38	Q9WTT4	0.00701395	-0.7516	-0.237164	4	2	2	0.992761	0.282941	0.222898				0	0	0	1	1	1
Dolichyl-diphosphooligosaccharide--protein glycosyltransferase subunit STT3B (Oligosaccharyl transferase subunit STT3B) (STT3-B) (EC 2.4.99.18) (B6dom1 antigen) (Source of immunodominant MHC-associated peptides)	Stt3b Simp	Q3TDQ1	-0.00195306	0.0710562	0.220291	5	9	2	0.992761	0.224674	0.262799				0	0	0	1	1	1
Beta-galactosidase (EC 3.2.1.23) (Acid beta-galactosidase) (Lactase)	Glb1 Bgl Glb-1	P23780	-0.00325085	0.182642	0.237735	2	2	2	0.995167	0.273625	0.163815				0	0	0	1	1	1
DNA-(apurinic or apyrimidinic site) lyase (EC 3.1.-.-) (EC 4.2.99.18) (APEX nuclease) (APEN) (Apurinic-apyrimidinic endonuclease 1) (AP endonuclease 1) (REF-1) (Redox factor-1) [Cleaved into: DNA-(apurinic or apyrimidinic site) lyase, mitochondrial]	Apex1 Ape Apex Ref1	P28352	0.0011444	0.0913434	0.516777	1	9	2	0.996085	0.227942	0.00157654				0	0	1	1	1	1
Hematopoietic progenitor cell antigen CD34 (CD antigen CD34)	Cd34	Q64314	NA	0.168605	0.238854	NA	1	2	NA	0.664836	0.143176				0	0	0	0	1	1
Granulins (PC cell-derived growth factor) (PCDGF) (Proepithelin) (PEPI) [Cleaved into: Acrogranin (Progranulin); Granulin-1; Granulin-2; Granulin-3; Granulin-4; Granulin-5; Granulin-6; Granulin-7]	Grn	P28798	NA	0.100092	0.895753	NA	1	2	NA	0.893195	0.0427726				0	0	1	0	1	1
Pleckstrin homology-like domain family B member 1 (Protein LL5-alpha)	Phldb1 Kiaa0638 Ll5a	Q6PDH0	NA	-0.132674	0.178814	NA	1	2	NA	0.521325	0.117336				0	0	0	0	1	1
NHL repeat-containing protein 2	Nhlrc2	Q8BZW8	NA	-0.0117019	-0.0456372	NA	1	2	NA	0.92168	0.853933				0	0	0	0	1	1
Protein Noxp20 (Nervous system overexpressed protein 20) (Protein FAM114A1)	Fam114a1 Noxp20	Q9D281	NA	0.422811	0.0676152	NA	1	2	NA	0.479206	0.745718				0	0	0	0	1	1
Intersectin-2 (EH domain and SH3 domain regulator of endocytosis 2) (EH and SH3 domains protein 2) (SH3 domain-containing protein 1B)	Itsn2 Ese2 Sh3d1B	Q9Z0R6	NA	0.194293	-0.208602	NA	1	2	NA	0.718548	0.117438				0	0	0	0	1	1
StAR-related lipid transfer protein 5 (START domain-containing protein 5) (StARD5)	Stard5	Q9EPQ7	NA	0.0193906	-0.031996	NA	1	2	NA	0.913946	0.864549				0	0	0	0	1	1
Aldehyde dehydrogenase, cytosolic 1 (EC 1.2.1.3) (ALDH class 1) (ALDH-E1) (ALHDII) (Aldehyde dehydrogenase family 1 member A7) (Aldehyde dehydrogenase phenobarbital-inducible)	Aldh1a7 Aldh-pb	O35945	NA	0.206266	-0.535951	NA	1	2	NA	0.71468	0.308709				0	0	0	0	1	1
Ig gamma-3 chain C region		P03987	NA	0.310746	0.159193	NA	1	2	NA	0.697312	0.366697				0	0	0	0	1	1
Carbonyl reductase [NADPH] 2 (EC 1.1.1.184) (Adipocyte protein P27) (AP27) (Lung carbonyl reductase) (LCR) (NADPH-dependent carbonyl reductase 2)	Cbr2	P08074	NA	0.361393	0.237524	NA	1	2	NA	0.420403	0.322387				0	0	0	0	1	1
Major urinary protein 2 (MUP 2)	Mup2	P11589	NA	0.131247	0.155942	NA	1	2	NA	0.673663	0.360777				0	0	0	0	1	1
Aldose reductase-related protein 2 (AR) (EC 1.1.1.21) (Aldehyde reductase) (Fibroblast growth factor-regulated protein) (Protein FR-1)	Akr1b8 Fgfrp	P45377	NA	0.28998	0.147413	NA	1	2	NA	0.260155	0.712399				0	0	0	0	1	1
Transcription factor p65 (Nuclear factor NF-kappa-B p65 subunit) (Nuclear factor of kappa light polypeptide gene enhancer in B-cells 3)	Rela Nfkb3	Q04207	NA	0.474219	0.47916	NA	1	2	NA	0.326781	0.11802				0	0	0	0	1	1
Collagen alpha-1(XI) chain	Col11a1	Q61245	NA	-0.120009	0.720141	NA	1	2	NA	0.853033	0.0284644				0	0	1	0	1	1
C-type mannose receptor 2 (Lectin lambda) (Macrophage mannose receptor 2) (CD antigen CD280)	Mrc2 Kiaa0709	Q64449	NA	0.480157	0.170521	NA	1	2	NA	0.544942	0.257694				0	0	0	0	1	1
Switch-associated protein 70 (SWAP-70)	Swap70 Kiaa0640	Q6A028	NA	0.433435	0.0795911	NA	1	2	NA	0.384808	0.543075				0	0	0	0	1	1
Phospholipase DDHD1 (EC 3.1.1.-) (DDHD domain-containing protein 1) (Phosphatidic acid-preferring phospholipase A1 homolog) (PA-PLA1)	Ddhd1	Q80YA3	NA	0.033483	0.20307	NA	1	2	NA	0.680721	0.544233				0	0	0	0	1	1
Ankyrin repeat domain-containing protein SOWAHA (Ankyrin repeat domain-containing protein 43) (Protein sosondowah homolog A)	Sowaha Ankrd43	Q8BLS7	NA	-0.229663	0.772578	NA	1	2	NA	0.807929	0.0513				0	0	0	0	1	1
Volume-regulated anion channel subunit LRRC8C (Factor for adipocyte differentiation 158) (Leucine-rich repeat-containing protein 8C)	Lrrc8c Ad158 Fad158	Q8R502	NA	0.338336	-0.00279427	NA	1	2	NA	0.46443	0.993334				0	0	0	0	1	1
Coiled-coil domain-containing protein 43	Ccdc43 D11Ertd707e	Q9CR29	NA	0.010749	-0.357338	NA	1	2	NA	0.97546	0.0286602				0	0	1	0	1	1
Tropomodulin-3 (Ubiquitous tropomodulin) (U-Tmod)	Tmod3	Q9JHJ0	NA	0.0311875	-0.139142	NA	1	2	NA	0.981956	0.537122				0	0	0	0	1	1
Alpha-(1,6)-fucosyltransferase (Alpha1-6FucT) (EC 2.4.1.68) (Fucosyltransferase 8) (GDP-L-Fuc:N-acetyl-beta-D-glucosaminide alpha1,6-fucosyltransferase) (GDP-fucose--glycoprotein fucosyltransferase) (Glycoprotein 6-alpha-L-fucosyltransferase)	Fut8	Q9WTS2	NA	0.175962	0.362197	NA	1	2	NA	0.610212	0.0656405				0	0	0	0	1	1
Alpha-1-antitrypsin 1-3 (Alpha-1 protease inhibitor 3) (Alpha-1 protease inhibitor 6) (Alpha-1-antitrypsin 1-6) (Serine protease inhibitor 1-3) (Serine protease inhibitor 1-6) (Serine protease inhibitor A1c) (Serpin A1c)	Serpina1c Dom3 Dom6 Spi1-3 Spi1-6	Q00896	NA	-0.225038	2.24285	NA	2	2	NA	0.835467	0.00471177				0	0	1	0	1	1
Synembryn-A (Protein Ric-8A)	Ric8a Ric8	Q3TIR3	NA	0.352526	0.395442	NA	2	2	NA	0.4732	0.103375				0	0	0	0	1	1
Coiled-coil domain-containing protein 83	Ccdc83	Q9D4V3	NA	-0.0295729	-0.608651	NA	2	2	NA	0.957579	0.430071				0	0	0	0	1	1
Tyrosine 3-monooxygenase (EC 1.14.16.2) (Tyrosine 3-hydroxylase) (TH)	Th	P24529	NA	-0.147247	-1.46099	NA	2	2	NA	0.526281	0.000168924				0	0	1	0	1	1
Prolyl 4-hydroxylase subunit alpha-1 (4-PH alpha-1) (EC 1.14.11.2) (Procollagen-proline,2-oxoglutarate-4-dioxygenase subunit alpha-1)	P4ha1	Q60715	NA	0.195483	-0.125475	NA	2	2	NA	0.489379	0.561535				0	0	0	0	1	1
Histone H2A type 2-C (H2a-613B)	Hist2h2ac Hist2h2ab	Q64523	NA	0.471203	-0.659542	NA	2	2	NA	0.625351	0.036901				0	0	1	0	1	1
Histone H2A type 2-A (H2a-614) (H2a-615) (Histone H2A.2)	Hist2h2aa1; Hist2h2aa2	Q6GSS7	NA	0.471203	-0.659542	NA	2	2	NA	0.625351	0.036901				0	0	1	0	1	1
Ras-related protein Rab-22A (Rab-22) (Rab-14)	Rab22a Rab22	P35285	NA	-0.0167656	0.309767	NA	2	2	NA	0.950819	0.00228065				0	0	1	0	1	1
Cytokine receptor-like factor 3 (Cytokine receptor-like molecule 9) (CREME-9) (Cytokine receptor-related factor 4)	Crlf3 Creme9 Cytor4	Q9Z2L7	NA	0.148309	0.0389162	NA	2	2	NA	0.564995	0.827988				0	0	0	0	1	1
Steryl-sulfatase (EC 3.1.6.2) (Arylsulfatase C) (ASC) (Steroid sulfatase) (Steryl-sulfate sulfohydrolase)	Sts	P50427	NA	0.163964	0.647984	NA	2	2	NA	0.412265	0.0770679				0	0	0	0	1	1
Choline dehydrogenase, mitochondrial (CDH) (CHD) (EC 1.1.99.1)	Chdh	Q8BJ64	NA	0.0182503	-0.500705	NA	2	2	NA	0.961451	0.14349				0	0	0	0	1	1
Complement component C8 gamma chain	C8g	Q8VCG4	NA	0.0965075	0.225064	NA	2	2	NA	0.30106	0.140751				0	0	0	0	1	1
Microfibril-associated glycoprotein 4	Mfap4	Q9D1H9	NA	0.599576	0.0447987	NA	2	2	NA	0.345696	0.863167				0	0	0	0	1	1
Branched-chain-amino-acid aminotransferase, mitochondrial (BCAT(m)) (EC 2.6.1.42)	Bcat2 Bcatm Eca40	O35855	NA	0.311403	0.0109244	NA	3	2	NA	0.430428	0.944209				0	0	0	0	1	1
Rho guanine nucleotide exchange factor 12 (Leukemia-associated RhoGEF)	Arhgef12 Kiaa0382 Larg	Q8R4H2	NA	-0.0195607	0.0766824	NA	3	2	NA	0.82809	0.805608				0	0	0	0	1	1
Oligoribonuclease, mitochondrial (EC 3.1.-.-) (RNA exonuclease 2 homolog) (Small fragment nuclease)	Rexo2 Smfn	Q9D8S4	NA	0.0511288	0.140953	NA	3	2	NA	0.644423	0.515				0	0	0	0	1	1
Equilibrative nucleoside transporter 1 (Equilibrative nitrobenzylmercaptopurine riboside-sensitive nucleoside transporter) (Equilibrative NBMPR-sensitive nucleoside transporter) (Nucleoside transporter, es-type) (Solute carrier family 29 member 1)	Slc29a1 Ent1	Q9JIM1	NA	0.197505	-0.259233	NA	3	2	NA	0.190458	0.231737				0	0	0	0	1	1
Signal peptidase complex catalytic subunit SEC11A (EC 3.4.21.89) (Endopeptidase SP18) (Microsomal signal peptidase 18 kDa subunit) (SPase 18 kDa subunit) (SEC11 homolog A) (SEC11-like protein 1) (SPC18) (Sid 2895)	Sec11a Sec11l1 Sid2895 Spc18	Q9R0P6	NA	0.23706	0.467274	NA	3	2	NA	0.1026	0.0630947				0	0	0	0	1	1
Vitronectin (VN) (S-protein) (Serum-spreading factor)	Vtn	P29788	NA	0.205897	0.201746	NA	3	2	NA	0.347092	0.0391154				0	0	1	0	1	1
Emerin	Emd Sta	O08579	NA	0.15664	0.49633	NA	4	2	NA	0.478104	0.0431037				0	0	1	0	1	1
ATP-dependent RNA helicase DDX3Y (EC 3.6.4.13) (D1Pas1-related sequence 1) (DEAD box protein 3, Y-chromosomal) (DEAD-box RNA helicase DEAD2) (mDEAD2)	Ddx3y D1Pas1-rs1 Dead2	Q62095	NA	0.102054	-0.213707	NA	4	2	NA	0.447606	0.177501				0	0	0	0	1	1
Probable aminopeptidase NPEPL1 (EC 3.4.11.-) (Aminopeptidase-like 1)	Npepl1	Q6NSR8	NA	0.133315	0.512228	NA	4	2	NA	0.1196	0.110789				0	0	0	0	1	1
Endoplasmic reticulum aminopeptidase 1 (EC 3.4.11.-) (ARTS-1) (Adipocyte-derived leucine aminopeptidase) (A-LAP) (Aminopeptidase PILS) (Puromycin-insensitive leucyl-specific aminopeptidase) (PILS-AP) (VEGF-induced aminopeptidase)	Erap1 Appils Arts1	Q9EQH2	NA	0.346762	0.333268	NA	4	2	NA	0.0338087	0.329934				0	1	0	0	1	1
ATP-binding cassette sub-family A member 8-B	Abca8b Abca8 Kiaa0822	Q8K440	NA	0.334561	-0.0694063	NA	4	2	NA	0.0629972	0.602155				0	0	0	0	1	1
Cellular nucleic acid-binding protein (CNBP) (Zinc finger protein 9)	Cnbp Cnbp1 Znf9	P53996	NA	0.180765	0.227879	NA	5	2	NA	0.169504	0.0575601				0	0	0	0	1	1
Choline-phosphate cytidylyltransferase A (EC 2.7.7.15) (CCT-alpha) (CTP:phosphocholine cytidylyltransferase A) (CCT A) (CT A) (Phosphorylcholine transferase A)	Pcyt1a Ctpct Pcyt1	P49586	NA	0.173845	0.476208	NA	5	2	NA	0.280555	0.0626845				0	0	0	0	1	1
Selenide, water dikinase 1 (EC 2.7.9.3) (Selenium donor protein 1) (Selenophosphate synthase 1)	Sephs1 Sps1	Q8BH69	NA	-0.0291824	0.690029	NA	6	2	NA	0.665432	0.000807351				0	0	1	0	1	1
Muscleblind-like protein 2	Mbnl2 Kiaa4072	Q8C181	NA	0.0753347	0.381209	NA	7	2	NA	0.518516	0.0565235				0	0	0	0	1	1
5'-nucleotidase (5'-NT) (EC 3.1.3.5) (Ecto-5'-nucleotidase) (CD antigen CD73)	Nt5e Nt5 Nte	Q61503	NA	0.242295	-0.422314	NA	7	2	NA	0.0766479	0.498448				0	0	0	0	1	1
Tyrosine-protein phosphatase non-receptor type substrate 1 (SHP substrate 1) (SHPS-1) (Brain Ig-like molecule with tyrosine-based activation motifs) (Bit) (CD172 antigen-like family member A) (Inhibitory receptor SHPS-1) (MyD-1 antigen) (Signal-regulatory protein alpha-1) (Sirp-alpha-1) (mSIRP-alpha1) (p84) (CD antigen CD172a)	Sirpa Bit Myd1 Ptpns1 Shps1 Sirp	P97797	NA	NA	-0.0680767	NA	NA	2	NA	NA	0.745908				0	0	0	0	0	1
Minor histocompatibility antigen H13 (EC 3.4.23.-) (Presenilin-like protein 3) (Signal peptide peptidase)	Hm13 H13 Psl3	Q9D8V0	NA	NA	0.4602	NA	NA	2	NA	NA	0.0486192				0	0	1	0	0	1
PDZ and LIM domain protein 1 (C-terminal LIM domain protein 1) (Elfin) (LIM domain protein CLP-36)	Pdlim1 Clim1	O70400	NA	NA	0.714419	NA	NA	2	NA	NA	0.0119719				0	0	1	0	0	1
Lysozyme C-2 (EC 3.2.1.17) (1,4-beta-N-acetylmuramidase C) (Lysozyme C type M)	Lyz2 Lyz Lyzs	P08905	NA	NA	-0.694308	NA	NA	2	NA	NA	0.731185				0	0	0	0	0	1
Insulin-like growth factor-binding protein 6 (IBP-6) (IGF-binding protein 6) (IGFBP-6)	Igfbp6 Igfbp-6	P47880	NA	NA	-0.340396	NA	NA	2	NA	NA	0.00195433				0	0	1	0	0	1
Ubiquitin-conjugating enzyme E2 D3 (EC 2.3.2.23) ((E3-independent) E2 ubiquitin-conjugating enzyme D3) (EC 2.3.2.24) (E2 ubiquitin-conjugating enzyme D3) (Ubiquitin carrier protein D3) (Ubiquitin-conjugating enzyme E2(17)KB 3) (Ubiquitin-conjugating enzyme E2-17 kDa 3) (Ubiquitin-protein ligase D3)	Ube2d3	P61079	NA	NA	-0.235342	NA	NA	2	NA	NA	0.157194				0	0	0	0	0	1
Corticosteroid-binding globulin (CBG) (Serpin A6) (Transcortin)	Serpina6 Cbg	Q06770	NA	NA	-0.131286	NA	NA	2	NA	NA	0.513603				0	0	0	0	0	1
Integrin alpha-1 (CD49 antigen-like family member A) (Laminin and collagen receptor) (VLA-1) (CD antigen CD49a)	Itga1	Q3V3R4	NA	NA	-0.0726455	NA	NA	2	NA	NA	0.641989				0	0	0	0	0	1
Ganglioside GM2 activator (Cerebroside sulfate activator protein) (GM2-AP) (Sphingolipid activator protein 3) (SAP-3)	Gm2a	Q60648	NA	NA	0.187934	NA	NA	2	NA	NA	0.151727				0	0	0	0	0	1
Podocan	Podn	Q7TQ62	NA	NA	-0.199156	NA	NA	2	NA	NA	0.209851				0	0	0	0	0	1
Calcium-binding mitochondrial carrier protein SCaMC-1 (Small calcium-binding mitochondrial carrier protein 1) (Solute carrier family 25 member 24)	Slc25a24 Scamc1	Q8BMD8	NA	NA	0.386801	NA	NA	2	NA	NA	0.0588101				0	0	0	0	0	1
Sulfhydryl oxidase 1 (mSOx) (EC 1.8.3.2) (Quiescin Q6) (Skin sulfhydryl oxidase)	Qsox1 Qscn6 Sox	Q8BND5	NA	NA	0.471096	NA	NA	2	NA	NA	0.177747				0	0	0	0	0	1
GDH/6PGL endoplasmic bifunctional protein [Includes: Glucose 1-dehydrogenase (EC 1.1.1.47) (Hexose-6-phosphate dehydrogenase); 6-phosphogluconolactonase (6PGL) (EC 3.1.1.31)]	H6pd	Q8CFX1	NA	NA	0.18755	NA	NA	2	NA	NA	0.352716				0	0	0	0	0	1
Ankycorbin (Ankyrin repeat and coiled-coil structure-containing protein) (Novel retinal pigment epithelial cell protein) (Retinoic acid-induced protein 14) (p125)	Rai14 Kiaa1334 Norpeg	Q9EP71	NA	NA	-0.297234	NA	NA	2	NA	NA	0.0972095				0	0	0	0	0	1
Glycogen phosphorylase, liver form (EC 2.4.1.1)	Pygl	Q9ET01	NA	NA	0.0405506	NA	NA	2	NA	NA	0.722178				0	0	0	0	0	1
Ribonuclease 4 (RNase 4) (EC 3.1.27.-)	Rnase4	Q9JJH1	NA	NA	0.530941	NA	NA	2	NA	NA	0.0366957				0	0	1	0	0	1
Four and a half LIM domains protein 3 (FHL-3) (Skeletal muscle LIM-protein 2) (SLIM-2)	Fhl3	Q9R059	NA	NA	0.384726	NA	NA	2	NA	NA	0.0924126				0	0	0	0	0	1
Platelet factor 4 (PF-4) (C-X-C motif chemokine 4)	Pf4 Cxcl4 Scyb4	Q9Z126	NA	NA	-0.580302	NA	NA	2	NA	NA	0.141711				0	0	0	0	0	1
Peptidyl-prolyl cis-trans isomerase FKBP9 (PPIase FKBP9) (EC 5.2.1.8) (63 kDa FK506-binding protein) (63 kDa FKBP) (FKBP-63) (FK506-binding protein 9) (FKBP-9) (FKBP65RS) (Rotamase)	Fkbp9 Fkbp60 Fkbp63	Q9Z247	NA	NA	0.570981	NA	NA	2	NA	NA	0.074798				0	0	0	0	0	1
Parvalbumin alpha	Pvalb Pva	P32848	-0.739108	-0.044731	-0.153629	8	8	3	0.00335334	0.756118	0.515318				1	0	0	1	1	1
DmX-like protein 2 (Rabconnectin-3)	Dmxl2 Kiaa0856	Q8BPN8	0.123011	-0.464671	-0.57446	56	13	3	0.0245196	4.86628e-05	0.00664122				1	1	1	1	1	1
PC4 and SFRS1-interacting protein (Lens epithelium-derived growth factor) (mLEDGF)	Psip1 Ledgf	Q99JF8	-0.165955	-0.328632	0.255575	7	12	3	0.0982182	0.00114481	0.0894597				0	1	0	1	1	1
Thiosulfate sulfurtransferase (EC 2.8.1.1) (Rhodanese)	Tst	P52196	0.256105	-0.502655	-0.131882	17	4	3	0.161581	0.177045	0.488911				0	0	0	1	1	1
GTP-binding protein Rheb (Ras homolog enriched in brain)	Rheb	Q921J2	0.359412	-0.20305	-0.075762	2	3	3	0.16604	0.237704	0.671488				0	0	0	1	1	1
60S ribosomal protein L27a (L29)	Rpl27a	P14115	0.305014	0.0591539	0.306971	4	4	3	0.16621	0.612008	0.0162606				0	0	1	1	1	1
Cilia- and flagella-associated protein 36 (Coiled-coil domain-containing protein 104)	Cfap36 Ccdc104	Q8C6E0	-0.27978	0.125236	-0.24274	3	2	3	0.171501	0.443296	0.101462				0	0	0	1	1	1
Protein CDV3 (Carnitine deficiency-associated protein 3) (Tyrosine-phosphorylated protein 36) (TPP36)	Cdv3	Q4VAA2	-0.615406	0.00366863	-0.17722	4	4	3	0.184398	0.983255	0.158501				0	0	0	1	1	1
Programmed cell death protein 10 (TF-1 cell apoptosis-related protein 15)	Pdcd10 Tfar15	Q8VE70	-0.163625	0.0643002	-0.0300875	6	5	3	0.184398	0.69039	0.887423				0	0	0	1	1	1
Eukaryotic translation initiation factor 3 subunit M (eIF3m) (PCI domain-containing protein 1)	Eif3m Pcid1	Q99JX4	-0.312114	0.0986054	0.240048	4	10	3	0.19385	0.106485	0.332121				0	0	0	1	1	1
Nischarin (Imidazoline receptor 1) (I-1) (IR1) (Imidazoline receptor I-1-like protein) (Imidazoline-1 receptor) (I1R)	Nisch Kiaa0975	Q80TM9	-0.361573	0.0640291	0.00340297	4	5	3	0.202435	0.576791	0.972193				0	0	0	1	1	1
Calcium-regulated heat stable protein 1 (Calcium-regulated heat-stable protein of 24 kDa) (CRHSP-24)	Carhsp1	Q9CR86	-0.22409	0.232188	0.805456	5	4	3	0.245711	0.0430286	8.81973e-05				0	1	1	1	1	1
Lamin-B2	Lmnb2	P21619	0.170637	-0.136439	0.57178	9	18	3	0.245711	0.00194486	0.0199619				0	1	1	1	1	1
Dual specificity mitogen-activated protein kinase kinase 4 (MAP kinase kinase 4) (MAPKK 4) (EC 2.7.12.2) (C-JUN N-terminal kinase kinase 1) (JNK kinase 1) (JNKK 1) (JNK-activating kinase 1) (MAPK/ERK kinase 4) (MEK 4) (SAPK/ERK kinase 1) (SEK1)	Map2k4 Jnkk1 Mek4 Mkk4 Prkmk4 Sek1 Serk1 Skk1	P47809	-0.176808	-0.168554	-0.500994	12	7	3	0.259557	0.115988	0.00827798				0	0	1	1	1	1
Cytoplasmic FMR1-interacting protein 2 (p53-inducible protein 121)	Cyfip2 Kiaa1168 Pir121	Q5SQX6	0.160977	-0.223373	0.164231	10	9	3	0.264108	0.03514	0.22358				0	1	0	1	1	1
Sorting nexin-12 (SDP8 protein)	Snx12	O70493	-0.427839	0.075808	0.0947362	2	6	3	0.264754	0.218836	0.779991				0	0	0	1	1	1
Dual specificity protein phosphatase 3 (EC 3.1.3.16) (EC 3.1.3.48) (T-DSP11) (Vaccinia H1-related phosphatase) (VHR)	Dusp3	Q9D7X3	-0.141136	0.0483088	0.0035348	6	5	3	0.289827	0.502389	0.971288				0	0	0	1	1	1
NADH dehydrogenase [ubiquinone] 1 beta subcomplex subunit 6 (Complex I-B17) (CI-B17) (NADH-ubiquinone oxidoreductase B17 subunit)	Ndufb6 Gm137	Q3UIU2	0.313213	-0.249212	-0.0458736	8	4	3	0.306467	0.0285336	0.628707				0	1	0	1	1	1
Isobutyryl-CoA dehydrogenase, mitochondrial (EC 1.3.99.-) (Acyl-CoA dehydrogenase family member 8) (ACAD-8)	Acad8	Q9D7B6	0.208249	-0.190922	-0.179483	6	7	3	0.322215	0.172796	0.146357				0	0	0	1	1	1
Biliverdin reductase A (BVR A) (EC 1.3.1.24) (Biliverdin-IX alpha-reductase)	Blvra	Q9CY64	-0.123758	-0.0246296	0.223384	18	8	3	0.325449	0.82809	0.321843				0	0	0	1	1	1
Low molecular weight phosphotyrosine protein phosphatase (LMW-PTP) (LMW-PTPase) (EC 3.1.3.48) (Low molecular weight cytosolic acid phosphatase) (EC 3.1.3.2)	Acp1	Q9D358	-0.211717	-0.0555852	-0.0773137	6	4	3	0.325742	0.566522	0.441343				0	0	0	1	1	1
Ganglioside-induced differentiation-associated protein 1-like 1 (GDAP1-L1)	Gdap1l1 Gdap1l	Q8VE33	0.109949	-0.375981	0.181504	12	4	3	0.325742	0.130582	0.122345				0	0	0	1	1	1
ProSAAS (IA-4) (Proprotein convertase subtilisin/kexin type 1 inhibitor) (Proprotein convertase 1 inhibitor) (pro-SAAS) [Cleaved into: KEP; Big SAAS (b-SAAS); Little SAAS (l-SAAS); Big PEN-LEN (b-PEN-LEN) (SAAS CT(1-49)); PEN; PEN-20; PEN-19; Little LEN (l-LEN); Big LEN (b-LEN) (SAAS CT(25-40))]	Pcsk1n	Q9QXV0	-0.201452	-0.154615	-0.293547	9	4	3	0.333648	0.352882	0.0322054				0	0	1	1	1	1
Arf-GAP with Rho-GAP domain, ANK repeat and PH domain-containing protein 1 (Centaurin-delta-2) (Cnt-d2)	Arap1 Centd2 Kiaa0782	Q4LDD4	-0.819052	0.384891	-0.331147	2	3	3	0.353894	0.075637	0.160836				0	0	0	1	1	1
Jupiter microtubule associated homolog 1 (Hematological and neurological expressed 1 protein) [Cleaved into: Jupiter microtubule associated homolog 1, N-terminally processed]	JPT1 Hn1	P97825	-0.316007	0.681227	0.99258	2	3	3	0.359658	0.0669353	0.000601545				0	0	1	1	1	1
Regulator of nonsense transcripts 1 (EC 3.6.4.-) (ATP-dependent helicase RENT1) (Nonsense mRNA reducing factor 1) (NORF1) (Up-frameshift suppressor 1 homolog) (mUpf1)	Upf1 Rent1	Q9EPU0	0.236839	0.0792864	0.502334	9	21	3	0.366014	0.0430286	0.00283896				0	1	1	1	1	1
Myosin light chain 1/3, skeletal muscle isoform (MLC1/MLC3) (MLC1F/MLC3F) (Myosin light chain alkali 1/2) (Myosin light chain A1/A2)	Myl1 Mylf	P05977	-0.272045	0.900092	0.0621509	2	2	3	0.379835	0.526917	0.614292				0	0	0	1	1	1
Nicastrin	Ncstn	P57716	-0.228762	0.0894614	0.569529	2	7	3	0.382793	0.367141	0.0685327				0	0	0	1	1	1
ATP synthase subunit e, mitochondrial (ATPase subunit e)	Atp5i Atp5k Lfm-1 Lfm1	Q06185	-0.224103	-0.212486	-0.0184611	5	4	3	0.387646	0.244846	0.87195				0	0	0	1	1	1
Histone-lysine N-methyltransferase SETD7 (EC 2.1.1.43) (Histone H3-K4 methyltransferase SETD7) (H3-K4-HMTase SETD7) (SET domain-containing protein 7) (SET7/9)	Setd7 Kiaa1717 Set7 Set9	Q8VHL1	-0.220404	-0.266491	-0.183402	5	4	3	0.391546	0.0813157	0.319455				0	0	0	1	1	1
Cytochrome b-c1 complex subunit 6, mitochondrial (Complex III subunit 6) (Complex III subunit VIII) (Cytochrome c1 non-heme 11 kDa protein) (Mitochondrial hinge protein) (Ubiquinol-cytochrome c reductase complex 11 kDa protein)	Uqcrh	P99028	-0.305987	-0.235843	-0.0571337	4	5	3	0.392729	0.105966	0.772556				0	0	0	1	1	1
NADH-ubiquinone oxidoreductase chain 4 (EC 1.6.5.3) (NADH dehydrogenase subunit 4)	Mtnd4 mt-Nd4 Nd4	P03911	-0.239235	-0.130761	0.0469687	11	5	3	0.393522	0.451566	0.829511				0	0	0	1	1	1
Eukaryotic translation initiation factor 4B (eIF-4B)	Eif4b	Q8BGD9	-0.229082	-0.0470699	-0.12826	5	13	3	0.39411	0.566811	0.33282				0	0	0	1	1	1
H-2 class I histocompatibility antigen, D-B alpha chain (H-2D(B))	H2-D1	P01899	0.182948	0.494138	0.0256989	1	7	3	0.394743	0.00996298	0.817615				0	1	0	1	1	1
Solute carrier family 2, facilitated glucose transporter member 3 (Glucose transporter type 3, brain) (GLUT-3)	Slc2a3 Glut-3 Glut3	P32037	0.216173	NA	-0.102536	6	NA	3	0.407511	NA	0.486673				0	0	0	1	0	1
Secernin-3	Scrn3	Q3TMH2	-0.231632	-0.262959	-0.514373	8	4	3	0.415116	0.016368	0.00283896				0	1	1	1	1	1
Uroporphyrinogen decarboxylase (UPD) (URO-D) (EC 4.1.1.37)	Urod	P70697	-0.259079	0.0640551	-0.2328	4	4	3	0.417525	0.59864	0.00248151				0	0	1	1	1	1
ATP-binding cassette sub-family E member 1 (RNase L inhibitor) (Ribonuclease 4 inhibitor) (RNS4I)	Abce1 Rli	P61222	0.240619	0.0623572	0.156444	4	12	3	0.431453	0.397955	0.43467				0	0	0	1	1	1
Prefoldin subunit 2	Pfdn2 Pfd2	O70591	-0.249468	0.0394725	-0.173813	4	4	3	0.44177	0.754323	0.104394				0	0	0	1	1	1
START domain-containing protein 10 (StARD10) (PCTP-like protein) (PCTP-L) (Serologically defined colon cancer antigen 28 homolog) (StAR-related lipid transfer protein 10)	Stard10 Pctpl Sdccag28 Sdccagg28	Q9JMD3	0.188763	-0.0911084	0.277617	4	3	3	0.465522	0.554717	0.0360949				0	0	1	1	1	1
Serine protease inhibitor A3N (Serpin A3N)	Serpina3n Spi2	Q91WP6	-0.442562	0.0228409	0.432817	1	2	3	0.474023	0.941851	0.384168				0	0	0	1	1	1
Sodium/hydrogen exchanger 1 (Na(+)/H(+) exchanger 1) (NHE-1) (Solute carrier family 9 member 1)	Slc9a1 Nhe1	Q61165	0.146932	NA	-0.00713357	5	NA	3	0.477786	NA	0.975415				0	0	0	1	0	1
Calcium/calmodulin-dependent protein kinase type II subunit gamma (CaM kinase II subunit gamma) (CaMK-II subunit gamma) (EC 2.7.11.17)	Camk2g	Q923T9	0.107253	-0.0291766	-0.535394	15	11	3	0.47859	0.774269	0.000308844				0	0	1	1	1	1
Threonine--tRNA ligase, cytoplasmic (EC 6.1.1.3) (Threonyl-tRNA synthetase) (ThrRS)	Tars	Q9D0R2	0.102964	0.128552	0.434314	8	16	3	0.48352	0.0247703	0.0472979				0	1	1	1	1	1
Ras-related protein Rap-2a	Rap2a	Q80ZJ1	0.236738	-0.135437	-0.330402	3	2	3	0.491724	0.252649	0.206878				0	0	0	1	1	1
Surfeit locus protein 4	Surf4 Surf-4	Q64310	0.10461	0.0384992	0.120244	5	7	3	0.521099	0.692956	0.175122				0	0	0	1	1	1
Pre-mRNA-splicing factor ATP-dependent RNA helicase DHX15 (EC 3.6.4.13) (DEAH box protein 15)	Dhx15 Ddx15 Deah9	O35286	0.165468	-0.0152155	0.388737	10	15	3	0.538381	0.842294	0.0175545				0	0	1	1	1	1
Phospholipid hydroperoxide glutathione peroxidase, mitochondrial (PHGPx) (EC 1.11.1.12) (Glutathione peroxidase 4) (GPx-4) (GSHPx-4)	Gpx4	O70325	0.154422	-0.238144	-0.269763	9	4	3	0.544116	0.06825	0.0293659				0	0	1	1	1	1
Succinate dehydrogenase cytochrome b560 subunit, mitochondrial (Integral membrane protein CII-3) (QPs-1) (QPs1)	Sdhc	Q9CZB0	-0.209326	-0.118291	-0.0910766	6	4	3	0.571355	0.320159	0.383898				0	0	0	1	1	1
Anamorsin (Cytokine-induced apoptosis inhibitor 1) (Fe-S cluster assembly protein DRE2 homolog)	Ciapin1	Q8WTY4	-0.129083	-0.0121315	-0.237061	3	4	3	0.577606	0.939093	0.433062				0	0	0	1	1	1
CD82 antigen (C33 antigen) (IA4) (Inducible membrane protein R2) (Metastasis suppressor Kangai-1 homolog) (CD antigen CD82)	Cd82 Kai1	P40237	0.120012	-0.112434	-0.214814	5	3	3	0.591971	0.467493	0.0832883				0	0	0	1	1	1
Alpha-2-macroglobulin receptor-associated protein (Alpha-2-MRAP) (Heparin-binding protein 44) (HBP-44) (Low density lipoprotein receptor-related protein-associated protein 1) (RAP)	Lrpap1	P55302	-0.181762	0.0413805	0.102749	6	7	3	0.594278	0.82453	0.504153				0	0	0	1	1	1
NADH dehydrogenase [ubiquinone] 1 beta subcomplex subunit 4 (Complex I-B15) (CI-B15) (NADH-ubiquinone oxidoreductase B15 subunit)	Ndufb4	Q9CQC7	-0.13578	-0.26958	-0.0995399	10	4	3	0.59653	0.171429	0.152265				0	0	0	1	1	1
Serine/arginine-rich splicing factor 2 (Protein PR264) (Putative myelin regulatory factor 1) (MRF-1) (Splicing component, 35 kDa) (Splicing factor SC35) (SC-35) (Splicing factor, arginine/serine-rich 2)	Srsf2 Pr264 Sfrs10 Sfrs2	Q62093	-0.11209	-0.119702	0.591587	3	4	3	0.5996	0.276411	0.00515458				0	0	1	1	1	1
Ras-related protein M-Ras (Muscle and microspikes Ras) (Ras-related protein R-Ras3) (X-Ras)	Mras Xras	O08989	-0.497838	-0.218379	-1.28612	4	2	3	0.599704	0.322977	0.132885				0	0	0	1	1	1
LisH domain and HEAT repeat-containing protein KIAA1468	Kiaa1468	Q148V7	-0.118278	-0.0704961	-0.0393377	10	7	3	0.605626	0.206266	0.639748				0	0	0	1	1	1
Phenylalanine--tRNA ligase alpha subunit (EC 6.1.1.20) (Phenylalanyl-tRNA synthetase alpha subunit) (PheRS)	Farsa Farsla	Q8C0C7	0.113507	0.118759	-0.101646	7	21	3	0.606026	0.00174319	0.673805				0	1	0	1	1	1
Cytochrome b-c1 complex subunit 8 (Complex III subunit 8) (Complex III subunit VIII) (Ubiquinol-cytochrome c reductase complex 9.5 kDa protein) (Ubiquinol-cytochrome c reductase complex ubiquinone-binding protein QP-C)	Uqcrq	Q9CQ69	-0.351346	-0.321834	0.297955	5	5	3	0.607723	0.0656539	0.676102				0	0	0	1	1	1
FAS-associated factor 2 (UBX domain-containing protein 8)	Faf2 Kiaa0887 Ubxd8	Q3TDN2	0.123677	0.00924572	0.0781846	5	4	3	0.611572	0.924097	0.519704				0	0	0	1	1	1
m7GpppX diphosphatase (EC 3.6.1.59) (DCS-1) (Decapping scavenger enzyme) (Hint-related 7meGMP-directed hydrolase) (Histidine triad nucleotide-binding protein 5) (Histidine triad protein member 5) (HINT-5) (Scavenger mRNA-decapping enzyme DcpS)	Dcps Dcs1 Hint5	Q9DAR7	-0.0941025	0.0615617	0.407617	7	9	3	0.617267	0.298245	0.0332726				0	0	1	1	1	1
Redox-regulatory protein FAM213A (Peroxiredoxin-like 2 activated in M-CSF stimulated monocytes) (Protein PAMM)	Fam213a Pamm	Q9CYH2	0.109885	-0.296993	-0.430532	11	7	3	0.619429	0.030086	0.0132331				0	1	1	1	1	1
Calpain-5 (EC 3.4.22.-) (New calpain 3) (nCL-3)	Capn5 Ncl3	O08688	-0.249047	-0.176599	-0.00662947	1	3	3	0.622598	0.352338	0.942157				0	0	0	1	1	1
Mannosyl-oligosaccharide glucosidase (EC 3.2.1.106) (Glucosidase 1) (Glycoprotein-processing glucosidase I)	Mogs Gcs1	Q80UM7	0.135771	0.103444	0.364564	2	4	3	0.627642	0.223684	0.149452				0	0	0	1	1	1
WD repeat-containing protein 37	Wdr37 Kiaa0982	Q8CBE3	0.0824832	-0.176298	-0.0458105	6	3	3	0.62834	0.44044	0.735449				0	0	0	1	1	1
Ubiquitin-conjugating enzyme E2 D1 (EC 2.3.2.23) ((E3-independent) E2 ubiquitin-conjugating enzyme D1) (EC 2.3.2.24) (E2 ubiquitin-conjugating enzyme D1) (Ubiquitin carrier protein D1) (Ubiquitin-conjugating enzyme E2(17)KB 1) (Ubiquitin-conjugating enzyme E2-17 kDa 1) (Ubiquitin-protein ligase D1)	Ube2d1	P61080	-0.0882522	0.0277293	-0.00546112	1	1	3	0.631226	0.903299	0.937001				0	0	0	1	1	1
Tubulin--tyrosine ligase (TTL) (EC 6.3.2.25)	Ttl	P38585	-1.54577	0.0627048	0.039329	1	8	3	0.631226	0.575024	0.80129				0	0	0	1	1	1
Acyl carrier protein, mitochondrial (ACP) (CI-SDAP) (NADH-ubiquinone oxidoreductase 9.6 kDa subunit)	Ndufab1	Q9CR21	-0.176079	-0.15897	-0.237245	5	6	3	0.631226	0.252523	0.00439959				0	0	1	1	1	1
Engulfment and cell motility protein 1 (Protein ced-12 homolog)	Elmo1	Q8BPU7	-0.143809	-0.0655736	0.344558	7	3	3	0.634238	0.806475	0.309416				0	0	0	1	1	1
Leukocyte surface antigen CD47 (Integrin-associated protein) (IAP) (CD antigen CD47)	Cd47	Q61735	0.124126	-0.295671	-0.282074	3	3	3	0.634505	0.114436	0.0238553				0	0	1	1	1	1
Serine/threonine-protein phosphatase 5 (PP5) (EC 3.1.3.16) (Protein phosphatase T) (PPT)	Ppp5c	Q60676	-0.11928	-0.261391	0.305469	13	8	3	0.63818	0.00862444	0.0213535				0	1	1	1	1	1
Heat shock protein beta-8 (HspB8) (Alpha-crystallin C chain) (Small stress protein-like protein HSP22)	Hspb8 Cryac Hsp22	Q9JK92	-0.715797	-0.0118091	-0.609545	1	4	3	0.638307	0.928458	0.00326796				0	0	1	1	1	1
Acylphosphatase-2 (EC 3.6.1.7) (Acylphosphatase, muscle type isozyme) (Acylphosphate phosphohydrolase 2)	Acyp2 Acyp	P56375	-0.17885	-0.0363008	-0.634834	5	4	3	0.638307	0.529438	0.00454469				0	0	1	1	1	1
Isoamyl acetate-hydrolyzing esterase 1 homolog (EC 3.1.-.-)	Iah1	Q9DB29	0.502095	0.260202	0.205988	1	5	3	0.640264	0.00439382	0.00878339				0	1	1	1	1	1
MAP7 domain-containing protein 2	Map7d2 Mtap7d2	A2AG50	-0.0854124	-0.241278	-1.21994	14	11	3	0.640264	4.64842e-05	4.21515e-06				0	1	1	1	1	1
Mitochondrial carnitine/acylcarnitine carrier protein (Carnitine/acylcarnitine translocase) (CAC) (mCAC) (Solute carrier family 25 member 20)	Slc25a20 Cac Cact	Q9Z2Z6	0.14168	0.000225761	-0.0427447	4	6	3	0.640662	0.998759	0.705434				0	0	0	1	1	1
Vacuolar protein sorting-associated protein 4B (EC 3.6.4.6) (Suppressor of K(+) transport growth defect 1) (Protein SKD1)	Vps4b Skd1	P46467	0.176294	0.129347	0.359339	1	7	3	0.654625	0.0621824	0.0237882				0	0	1	1	1	1
Eukaryotic translation initiation factor 4 gamma 2 (eIF-4-gamma 2) (eIF-4G 2) (eIF4G 2) (Novel APOBEC-1 target 1) (Translation repressor NAT1) (p97)	Eif4g2 Nat1	Q62448	0.118331	0.0879446	0.189095	6	9	3	0.654625	0.413155	0.121816				0	0	0	1	1	1
Pre-mRNA-processing factor 19 (EC 2.3.2.27) (Nuclear matrix protein 200) (PRP19/PSO4 homolog) (RING-type E3 ubiquitin transferase PRP19) (Senescence evasion factor)	Prpf19 Prp19 Snev	Q99KP6	0.0726998	-0.0585283	0.650248	6	12	3	0.659144	0.157999	0.000956741				0	0	1	1	1	1
Peptidyl-prolyl cis-trans isomerase NIMA-interacting 1 (EC 5.2.1.8) (Peptidyl-prolyl cis-trans isomerase Pin1) (PPIase Pin1)	Pin1	Q9QUR7	-0.187271	0.169295	-0.418615	7	4	3	0.663035	0.558685	0.0045797				0	0	1	1	1	1
Lysosome membrane protein 2 (85 kDa lysosomal membrane sialoglycoprotein) (LGP85) (Lysosome membrane protein II) (LIMP II) (Scavenger receptor class B member 2)	Scarb2	O35114	0.153112	0.17764	0.790489	6	7	3	0.664689	0.125095	6.96511e-06				0	0	1	1	1	1
3-keto-steroid reductase (EC 1.1.1.270) (17-beta-hydroxysteroid dehydrogenase 7) (17-beta-HSD 7) (Estradiol 17-beta-dehydrogenase 7) (EC 1.1.1.62)	Hsd17b7	O88736	-0.193562	0.357293	-0.803291	3	2	3	0.67025	0.125193	1.53562e-05				0	0	1	1	1	1
Acylglycerol kinase, mitochondrial (EC 2.7.1.107) (EC 2.7.1.94) (Multiple substrate lipid kinase) (MuLK) (Multi-substrate lipid kinase)	Agk Mulk	Q9ESW4	0.0628054	-0.245546	-0.125388	14	8	3	0.673078	0.00992614	0.1907				0	1	0	1	1	1
Protein dopey-2	Dopey2 Kiaa0933	Q3UHQ6	0.632195	0.16348	-0.161822	1	3	3	0.674882	0.377756	0.622688				0	0	0	1	1	1
Carnitine O-palmitoyltransferase 2, mitochondrial (EC 2.3.1.21) (Carnitine palmitoyltransferase II) (CPT II)	Cpt2 Cpt-2	P52825	0.284964	0.0289048	0.00593729	10	7	3	0.678049	0.764983	0.973031				0	0	0	1	1	1
Glutathione S-transferase theta-1 (EC 2.5.1.18) (GST class-theta-1)	Gstt1	Q64471	-0.163509	0.162482	-0.0329956	3	4	3	0.683352	0.363097	0.881789				0	0	0	1	1	1
Beta-enolase (EC 4.2.1.11) (2-phospho-D-glycerate hydro-lyase) (Enolase 3) (Muscle-specific enolase) (MSE) (Skeletal muscle enolase)	Eno3 Eno-3	P21550	-0.106253	0.119872	0.164269	15	20	3	0.687289	0.108224	0.858624				0	0	0	1	1	1
Glutathione synthetase (GSH synthetase) (GSH-S) (EC 6.3.2.3) (Glutathione synthase)	Gss	P51855	0.11176	-0.181156	-0.145528	5	4	3	0.688263	0.230568	0.223901				0	0	0	1	1	1
Phosphomannomutase 1 (PMM 1) (EC 5.4.2.8)	Pmm1	O35621	-0.0475304	0.137407	0.220326	3	4	3	0.693752	0.0368468	0.157294				0	1	0	1	1	1
Mitochondrial import inner membrane translocase subunit TIM44	Timm44 Mimt44 Tim44	O35857	-0.0858893	-0.130044	0.224056	9	6	3	0.698395	0.0642723	0.182596				0	0	0	1	1	1
GTP-binding protein SAR1a	Sar1a Sara Sara1	P36536	0.11693	0.0146198	-0.0986764	3	3	3	0.721248	0.885322	0.143176				0	0	0	1	1	1
Dynactin subunit 3 (Dynactin light chain p24)	Dctn3	Q9Z0Y1	0.11223	-0.00499878	0.063182	7	7	3	0.721248	0.966039	0.499644				0	0	0	1	1	1
UV excision repair protein RAD23 homolog A (HR23A) (mHR23A)	Rad23a Mhr23a	P54726	-0.136327	0.15919	-0.153386	5	5	3	0.727677	0.173185	0.547845				0	0	0	1	1	1
EH domain-binding protein 1	Ehbp1 Kiaa0903	Q69ZW3	-0.252472	0.105224	-0.481707	1	1	3	0.73697	0.561563	0.375943				0	0	0	1	1	1
Synaptosomal-associated protein 47 (SNAP-47) (Synaptosomal-associated 47 kDa protein)	Snap47	Q8R570	0.0570298	-0.102722	-0.344296	18	12	3	0.737294	0.112015	0.0595027				0	0	0	1	1	1
Isoleucine--tRNA ligase, cytoplasmic (EC 6.1.1.5) (Isoleucyl-tRNA synthetase) (IRS) (IleRS)	Iars	Q8BU30	0.0555428	0.0814962	0.401143	11	48	3	0.73804	0.000361209	0.0186711				0	1	1	1	1	1
Synaptosomal-associated protein 23 (SNAP-23) (Syndet) (Vesicle-membrane fusion protein SNAP-23)	Snap23 Sndt	O09044	0.201101	-0.467643	0.0395219	1	2	3	0.742766	0.527716	0.819899				0	0	0	1	1	1
Peroxiredoxin-4 (EC 1.11.1.15) (Antioxidant enzyme AOE372) (Peroxiredoxin IV) (Prx-IV) (Thioredoxin peroxidase AO372) (Thioredoxin-dependent peroxide reductase A0372)	Prdx4	O08807	0.163772	0.314151	0.282646	3	8	3	0.742766	0.00425622	0.0772453				0	1	0	1	1	1
Quinone oxidoreductase-like protein 2 (EC 1.-.-.-)		Q3UNZ8	0.0684109	-0.283013	-0.2328	5	2	3	0.745963	0.342042	0.117118				0	0	0	1	1	1
ATP synthase subunit delta, mitochondrial (F-ATPase delta subunit)	Atp5d	Q9D3D9	0.221619	-0.0879704	-0.134998	3	5	3	0.746723	0.404734	0.321843				0	0	0	1	1	1
Ras-related protein Ral-A	Rala Ral Ral-a	P63321	-0.114588	-0.105576	-0.177703	4	5	3	0.747852	0.251184	0.0595643				0	0	0	1	1	1
Phosphoribosyl pyrophosphate synthase-associated protein 2 (PRPP synthase-associated protein 2) (41 kDa phosphoribosypyrophosphate synthetase-associated protein) (PAP41)	Prpsap2	Q8R574	0.139129	-0.0349503	-0.404249	3	4	3	0.749126	0.616647	0.0433309				0	0	1	1	1	1
14 kDa phosphohistidine phosphatase (EC 3.9.1.3) (Phosphohistidine phosphatase 1) (PHPT1) (Protein histidine phosphatase) (PHP)	Phpt1 Php14	Q9DAK9	-0.17346	0.011056	0.0735828	3	4	3	0.749554	0.914445	0.501516				0	0	0	1	1	1
WASH complex subunit 5 (WASH complex subunit strumpellin)	Washc5 Kiaa0196	Q8C2E7	-0.0765398	0.0518871	-0.184957	3	6	3	0.749554	0.404625	0.0132331				0	0	1	1	1	1
Small nuclear ribonucleoprotein-associated protein B (snRNP-B) (snRPB) (Sm protein B) (Sm-B) (SmB)	Snrpb	P27048	-0.0881777	-0.130239	0.552658	3	7	3	0.750302	0.362621	0.00349258				0	0	1	1	1	1
Ubiquitin-like modifier-activating enzyme ATG7 (ATG12-activating enzyme E1 ATG7) (Autophagy-related protein 7) (APG7-like) (mAGP7) (Ubiquitin-activating enzyme E1-like protein)	Atg7 Apg7l	Q9D906	0.077687	0.0218814	-0.139872	5	6	3	0.750302	0.809654	0.211662				0	0	0	1	1	1
Enolase-phosphatase E1 (EC 3.1.3.77) (2,3-diketo-5-methylthio-1-phosphopentane phosphatase) (MASA homolog)	Enoph1 Masa	Q8BGB7	0.0820935	0.142664	0.105956	6	5	3	0.750302	0.300935	0.728161				0	0	0	1	1	1
Adipocyte plasma membrane-associated protein (Protein DD16)	Apmap	Q9D7N9	0.0635257	-0.0415964	0.0789721	9	10	3	0.750964	0.444456	0.197511				0	0	0	1	1	1
NADH dehydrogenase [ubiquinone] iron-sulfur protein 4, mitochondrial (Complex I-18 kDa) (CI-18 kDa) (Complex I-AQDQ) (CI-AQDQ) (NADH-ubiquinone oxidoreductase 18 kDa subunit)	Ndufs4	Q9CXZ1	-0.0839923	-0.179664	-0.0639128	9	7	3	0.760821	0.193848	0.700031				0	0	0	1	1	1
Neuronal-specific septin-3	Sept3 Sep3	Q9Z1S5	-0.0772129	-0.921235	-0.143634	12	2	3	0.760821	0.323166	0.129497				0	0	0	1	1	1
TBC1 domain family member 9B	Tbc1d9b Kiaa0676	Q5SVR0	-0.211067	0.0866383	-0.0612624	2	5	3	0.763731	0.612684	0.609789				0	0	0	1	1	1
Magnesium-dependent phosphatase 1 (MDP-1) (EC 3.1.3.-) (EC 3.1.3.48)	Mdp1	Q9D967	-0.167488	0.0235949	-0.23053	2	3	3	0.76449	0.943229	0.0435811				0	0	1	1	1	1
Actin-related protein 2/3 complex subunit 5 (Arp2/3 complex 16 kDa subunit) (p16-ARC)	Arpc5	Q9CPW4	-0.158384	0.276593	0.334521	1	3	3	0.771282	0.0242861	0.0760291				0	1	0	1	1	1
Guanine nucleotide-binding protein G(I)/G(S)/G(O) subunit gamma-12	Gng12	Q9DAS9	0.0671889	-0.170876	-0.0562822	7	3	3	0.772658	0.293955	0.613446				0	0	0	1	1	1
NADH dehydrogenase [ubiquinone] 1 subunit C2 (Complex I-B14.5b) (CI-B14.5b) (NADH-ubiquinone oxidoreductase subunit B14.5b)	Ndufc2	Q9CQ54	-0.064561	-0.205813	-0.132626	10	7	3	0.777702	0.0690758	0.145743				0	0	0	1	1	1
DNA topoisomerase 2-beta (EC 5.99.1.3) (DNA topoisomerase II, beta isozyme)	Top2b	Q64511	0.157848	-0.0263518	0.925978	2	7	3	0.778203	0.67504	0.00943058				0	0	1	1	1	1
Importin subunit alpha-4 (Importin alpha Q2) (Qip2) (Karyopherin subunit alpha-3)	Kpna3 Qip2	O35344	0.184687	-0.047081	-0.00809521	3	5	3	0.778203	0.798777	0.928562				0	0	0	1	1	1
Probable ATP-dependent RNA helicase DDX6 (EC 3.6.4.13) (ATP-dependent RNA helicase p54) (DEAD box protein 6) (Oncogene RCK homolog)	Ddx6 Hlr2 Rck	P54823	0.0449901	0.0466095	0.429032	9	11	3	0.778203	0.332335	0.0850922				0	0	0	1	1	1
Sorting nexin-4	Snx4	Q91YJ2	0.115396	0.122308	-0.0441155	3	3	3	0.781836	0.11795	0.785663				0	0	0	1	1	1
Ras-related protein Rab-21 (Rab-12)	Rab21	P35282	0.0832857	-0.0893256	-0.00954319	9	9	3	0.781836	0.177374	0.929954				0	0	0	1	1	1
60S ribosomal protein L21	Rpl21	O09167	0.0751924	0.0635809	0.426513	4	7	3	0.782819	0.531248	0.00456762				0	0	1	1	1	1
Desmin	Des	P31001	-0.1801	0.474563	0.0650037	3	3	3	0.785345	0.0039997	0.447601				0	1	0	1	1	1
Putative hydrolase RBBP9 (EC 3.-.-.-) (B5T-overexpressed gene protein) (Protein BOG) (Retinoblastoma-binding protein 9) (RBBP-9)	Rbbp9 Bog	O88851	-0.103206	-0.0370119	0.0196147	5	3	3	0.785766	0.680818	0.857906				0	0	0	1	1	1
Tubulin-specific chaperone A (TCP1-chaperonin cofactor A) (Tubulin-folding cofactor A) (CFA)	Tbca	P48428	-0.130492	0.0817128	0.27508	1	1	3	0.787976	0.804507	0.0578718				0	0	0	1	1	1
Elongation of very long chain fatty acids protein 1 (EC 2.3.1.199) (3-keto acyl-CoA synthase Elovl1) (ELOVL fatty acid elongase 1) (ELOVL FA elongase 1) (Very long chain 3-ketoacyl-CoA synthase 1) (Very long chain 3-oxoacyl-CoA synthase 1)	Elovl1 Ssc1	Q9JLJ5	-0.252381	0.0604725	0.185478	1	2	3	0.788066	0.797298	0.409228				0	0	0	1	1	1
Protein ABHD16A (EC 3.-.-.-) (Alpha/beta hydrolase domain-containing protein 16A) (Abhydrolase domain-containing protein 16A) (HLA-B-associated transcript 5)	Abhd16a Bat5 Ng26	Q9Z1Q2	-0.0810121	-0.175246	-0.32518	7	8	3	0.790075	0.251792	0.143176				0	0	0	1	1	1
Small glutamine-rich tetratricopeptide repeat-containing protein alpha (Alpha-SGT)	Sgta Sgt	Q8BJU0	-0.0600063	0.0763075	0.127376	5	4	3	0.790512	0.615212	0.251637				0	0	0	1	1	1
Eukaryotic translation initiation factor 6 (eIF-6) (B4 integrin interactor) (CAB) (p27(BBP))	Eif6 Itgb4bp	O55135	0.100227	0.127675	0.0836393	3	3	3	0.791578	0.252523	0.275628				0	0	0	1	1	1
SH3 domain-binding glutamic acid-rich-like protein 3	Sh3bgrl3	Q91VW3	0.213113	0.106356	0.0404061	2	3	3	0.792203	0.541274	0.827994				0	0	0	1	1	1
Phosphatidylinositol 5-phosphate 4-kinase type-2 gamma (EC 2.7.1.149) (Phosphatidylinositol 5-phosphate 4-kinase type II gamma) (PI(5)P 4-kinase type II gamma) (PIP4KII-gamma)	Pip4k2c Pip5k2c	Q91XU3	-0.172361	0.00442638	-0.221414	2	1	3	0.792923	0.981095	0.0595313				0	0	0	1	1	1
Protein FAM177A1	Fam177a1	Q8BR63	-0.0782204	0.0755193	0.0391623	6	3	3	0.793776	0.672354	0.838004				0	0	0	1	1	1
Nucleoprotein TPR (NPC-associated intranuclear protein) (Translocated promoter region and nuclear basket protein)	Tpr	F6ZDS4	0.179705	0.00518026	0.260571	1	10	3	0.794128	0.971789	0.176958				0	0	0	1	1	1
Ubiquitin-like-conjugating enzyme ATG3 (EC 6.3.2.-) (Autophagy-related protein 3) (APG3-like)	Atg3 Apg3l	Q9CPX6	-0.0341072	-0.0351576	-0.23005	4	5	3	0.794128	0.736299	0.036901				0	0	1	1	1	1
Maleylacetoacetate isomerase (MAAI) (EC 5.2.1.2) (GSTZ1-1) (Glutathione S-transferase zeta 1) (EC 2.5.1.18)	Gstz1 Maai	Q9WVL0	-0.0711516	-0.0412044	-0.134114	5	4	3	0.794128	0.855668	0.454015				0	0	0	1	1	1
Signal transducing adapter molecule 1 (STAM-1)	Stam Stam1	P70297	-0.0561781	0.0569798	0.0176787	7	5	3	0.794128	0.300046	0.813725				0	0	0	1	1	1
Basic leucine zipper and W2 domain-containing protein 1	Bzw1	Q9CQC6	-0.06998	0.0975876	0.180139	4	8	3	0.794373	0.216059	0.179982				0	0	0	1	1	1
Fructose-2,6-bisphosphatase TIGAR (EC 3.1.3.46) (TP53-induced glycolysis and apoptosis regulator) (TP53-induced glycolysis regulatory phosphatase)	Tigar	Q8BZA9	0.0534507	0.16419	-0.286868	5	2	3	0.794373	0.541274	0.243026				0	0	0	1	1	1
Chromodomain-helicase-DNA-binding protein 4 (CHD-4) (EC 3.6.4.12)	Chd4	Q6PDQ2	-1.45638	0.0187283	0.0221011	1	7	3	0.795423	0.839627	0.971009				0	0	0	1	1	1
Translocon-associated protein subunit alpha (TRAP-alpha) (Signal sequence receptor subunit alpha) (SSR-alpha)	Ssr1	Q9CY50	0.135328	0.110766	0.308801	2	3	3	0.795423	0.33544	0.0106168				0	0	1	1	1	1
Lysophosphatidic acid receptor 1 (LPA receptor 1) (LPA-1) (Lysophosphatidic acid receptor Edg-2) (Rec1.3) (VZG-1)	Lpar1 Edg2 Gpcr26 Lpa1 Vzg1	P61793	-0.116337	0.104147	-0.0129579	2	4	3	0.79666	0.390987	0.955463				0	0	0	1	1	1
Microtubule-associated protein 1S (MAP-1S) (BPY2-interacting protein 1) (Microtubule-associated protein 8) [Cleaved into: MAP1S heavy chain; MAP1S light chain]	Map1s Bpy2ip1 Map8 Mtap1s	Q8C052	-0.172699	0.0770693	0.053232	3	3	3	0.798672	0.560499	0.601892				0	0	0	1	1	1
Cell cycle exit and neuronal differentiation protein 1 (BM88 antigen)	Cend1 Bm88	Q9JKC6	0.160449	-0.241341	-0.0856676	7	10	3	0.798672	0.0020153	0.838626				0	1	0	1	1	1
Peptidyl-prolyl cis-trans isomerase FKBP2 (PPIase FKBP2) (EC 5.2.1.8) (13 kDa FK506-binding protein) (13 kDa FKBP) (FKBP-13) (FK506-binding protein 2) (FKBP-2) (Immunophilin FKBP13) (Rotamase)	Fkbp2 Fkbp13	P45878	-0.0758907	-0.0443903	0.0960447	6	7	3	0.803916	0.593842	0.386977				0	0	0	1	1	1
Protein canopy homolog 2 (MIR-interacting saposin-like protein) (Putative secreted protein ZSIG9) (Transmembrane protein 4)	Cnpy2 Msap Tmem4 Zsig9	Q9QXT0	-0.0609269	0.0596764	0.549454	3	5	3	0.803928	0.611895	0.000979515				0	0	1	1	1	1
Toll-interacting protein	Tollip	Q9QZ06	-0.0635845	-0.0534735	0.0295605	8	6	3	0.805658	0.664989	0.775519				0	0	0	1	1	1
U6 snRNA-associated Sm-like protein LSm2 (Protein G7b) (snRNP core Sm-like protein Sm-x5)	Lsm2 G7b	O35900	0.108185	-0.00460131	0.62076	1	2	3	0.806644	0.976041	0.0100722				0	0	1	1	1	1
Bis(5'-adenosyl)-triphosphatase enpp4 (EC 3.6.1.29) (AP3A hydrolase) (AP3Aase) (Ectonucleotide pyrophosphatase/phosphodiesterase family member 4) (E-NPP 4) (NPP-4)	Enpp4 Kiaa0879	Q8BTJ4	0.138753	0.235774	0.340379	2	2	3	0.806644	0.390987	0.0772616				0	0	0	1	1	1
3-mercaptopyruvate sulfurtransferase (MST) (EC 2.8.1.2)	Mpst	Q99J99	0.103893	-0.00342272	-0.0711717	7	4	3	0.806644	0.961451	0.755264				0	0	0	1	1	1
Rho guanine nucleotide exchange factor 10	Arhgef10 Kiaa0294	Q8C033	-0.0606064	NA	-0.0432977	1	NA	3	0.806934	NA	0.864549				0	0	0	1	0	1
Beta-actin-like protein 2 (Kappa-actin)	Actbl2	Q8BFZ3	0.859649	-0.0985875	0.0490776	1	3	3	0.807729	0.59853	0.543075				0	0	0	1	1	1
Brain-specific angiogenesis inhibitor 1-associated protein 2 (BAI-associated protein 2) (BAI1-associated protein 2) (Insulin receptor substrate protein of 53 kDa) (IRSp53) (Insulin receptor substrate p53) (Insulin receptor tyrosine kinase 53 kDa substrate)	Baiap2	Q8BKX1	-0.374275	-0.475534	0.326412	1	1	3	0.810072	0.655172	0.161034				0	0	0	1	1	1
Cytochrome b-c1 complex subunit 9 (Complex III subunit 9) (Complex III subunit X) (Cytochrome c1 non-heme 7 kDa protein) (Ubiquinol-cytochrome c reductase complex 7.2 kDa protein)	Uqcr10	Q8R1I1	0.103428	-0.238	-0.107322	4	5	3	0.810072	0.123853	0.283493				0	0	0	1	1	1
ATPase inhibitor, mitochondrial (Inhibitor of F(1)F(o)-ATPase) (IF(1)) (IF1)	Atpif1 Atpi If1	O35143	-0.219412	-0.0217336	-0.614081	2	2	3	0.810785	0.878079	0.298825				0	0	0	1	1	1
ATP-dependent RNA helicase DDX19A (EC 3.6.4.13) (DEAD box RNA helicase DEAD5) (mDEAD5) (DEAD box protein 19A) (Eukaryotic translation initiation factor 4A-related sequence 1)	Ddx19a Ddx19 Eif4a-rs1	Q61655	-0.171686	0.0811314	0.200595	3	3	3	0.814259	0.519016	0.0905134				0	0	0	1	1	1
LanC-like protein 2 (Testis-specific adriamycin sensitivity protein)	Lancl2 Tasp	Q9JJK2	0.0897266	-0.470835	-0.0933214	13	6	3	0.814259	0.0151988	0.382515				0	1	0	1	1	1
Eukaryotic translation initiation factor 3 subunit D (eIF3d) (Eukaryotic translation initiation factor 3 subunit 7) (eIF-3-zeta) (eIF3 p66)	Eif3d Eif3s7	O70194	0.0607042	0.0393772	0.181698	5	11	3	0.818425	0.630083	0.210286				0	0	0	1	1	1
OX-2 membrane glycoprotein (MRC OX-2 antigen) (CD antigen CD200)	Cd200 Mox2	O54901	-0.0423553	0.393799	0.0722103	4	3	3	0.81999	0.172796	0.480129				0	0	0	1	1	1
AP-1 complex subunit mu-1 (AP-mu chain family member mu1A) (Adaptor protein complex AP-1 subunit mu-1) (Adaptor-related protein complex 1 subunit mu-1) (Clathrin assembly protein complex 1 mu-1 medium chain 1) (Clathrin coat assembly protein AP47) (Clathrin coat-associated protein AP47) (Golgi adaptor HA1/AP1 adaptin mu-1 subunit) (Mu-adaptin 1) (Mu1A-adaptin)	Ap1m1 Cltnm	P35585	0.0394754	0.0115056	-0.154088	12	10	3	0.822599	0.890766	0.305251				0	0	0	1	1	1
Ras-related protein Rab-3D	Rab3d	P35276	-0.0714845	-0.876547	-0.0827392	2	2	3	0.825745	0.324932	0.272555				0	0	0	1	1	1
Abl interactor 1 (Abelson interactor 1) (Abi-1) (Ablphilin-1) (Eps8 SH3 domain-binding protein) (Eps8-binding protein) (Spectrin SH3 domain-binding protein 1) (e3B1)	Abi1 Ssh3bp1	Q8CBW3	-0.0534468	-0.0707676	-0.0719967	7	3	3	0.825745	0.642833	0.833487				0	0	0	1	1	1
Tyrosine-protein kinase Fyn (EC 2.7.10.2) (Proto-oncogene c-Fyn) (p59-Fyn)	Fyn	P39688	0.10978	-0.219082	0.138388	3	1	3	0.830367	0.451566	0.121876				0	0	0	1	1	1
NCK-interacting protein with SH3 domain (54 kDa VacA-interacting protein) (VIP54) (90 kDa N-WASP-interacting protein) (90 kDa SH3 protein interacting with Nck) (SH3 adapter protein SPIN90) (WASP-interacting SH3-domain protein) (WISH) (Wiskott-Aldrich syndrome protein-binding protein) (N-WASP-binding protein)	Nckipsd Spin90 Wasbp	Q9ESJ4	0.032989	-0.337052	-0.610466	13	5	3	0.834087	0.00380096	0.00918149				0	1	1	1	1	1
IST1 homolog	Ist1 Kiaa0174	Q9CX00	-0.02935	0.164255	0.254628	3	3	3	0.834899	0.161185	0.055338				0	0	0	1	1	1
Serine/threonine-protein kinase MRCK alpha (EC 2.7.11.1) (CDC42-binding protein kinase alpha)	Cdc42bpa Kiaa0451	Q3UU96	0.134747	-0.251955	-0.515277	2	3	3	0.836218	0.320159	0.0105437				0	0	1	1	1	1
Glutaredoxin-1 (Thioltransferase-1) (TTase-1)	Glrx Glrx1 Grx Grx1	Q9QUH0	-0.079113	-0.0374002	-0.0180467	5	2	3	0.841674	0.879864	0.818507				0	0	0	1	1	1
Rab GTPase-binding effector protein 1 (Rabaptin-5) (Rabaptin-5alpha)	Rabep1 Rab5ep Rabpt5 Rabpt5a	O35551	0.157452	-0.0526855	0.0240851	1	3	3	0.842413	0.82809	0.907304				0	0	0	1	1	1
Histone H3.3C (Embryonic)	H3f3c Gm14384	P02301	0.225331	-0.201479	0.0595278	2	4	3	0.843437	0.404625	0.716833				0	0	0	1	1	1
Histone H3.3	H3f3a H3.3a; H3f3b H3.3b	P84244	0.225331	-0.201479	0.0595278	2	4	3	0.843437	0.404625	0.716833				0	0	0	1	1	1
Leucine-rich repeat-containing protein 57	Lrrc57	Q9D1G5	-0.0366862	-0.0282533	-0.449374	3	4	3	0.844597	0.839461	0.000434413				0	0	1	1	1	1
RNA-binding protein 3 (RNA-binding motif protein 3)	Rbm3	O89086	-0.0548916	0.0252691	0.966676	2	6	3	0.846364	0.807929	0.000155347				0	0	1	1	1	1
Protein tyrosine phosphatase domain-containing protein 1 (EC 3.1.3.-)	Ptpdc1	Q6NZK8	-0.128181	0.247192	-0.220743	1	1	3	0.847946	0.694906	0.136904				0	0	0	1	1	1
Protein S100-A11 (Calgizzarin) (Endothelial monocyte-activating polypeptide) (EMAP) (Protein S100-C) (S100 calcium-binding protein A11)	S100a11 S100c	P50543	0.0481668	0.450041	0.589898	1	3	3	0.848862	0.169504	0.000515378				0	0	1	1	1	1
Cytochrome c oxidase subunit 7A2, mitochondrial (Cytochrome c oxidase subunit VIIa-liver/heart) (Cytochrome c oxidase subunit VIIa-L)	Cox7a2 Cox7a3 Cox7al	P48771	-0.0467229	-0.129494	-0.0628994	3	3	3	0.849698	0.282297	0.351658				0	0	0	1	1	1
Protein transport protein Sec23B (SEC23-related protein B)	Sec23b	Q9D662	0.0468411	0.0873413	0.591695	4	5	3	0.856326	0.489379	0.00182045				0	0	1	1	1	1
60 kDa SS-A/Ro ribonucleoprotein (60 kDa Ro protein) (60 kDa ribonucleoprotein Ro) (RoRNP) (TROVE domain family member 2)	Trove2 Ssa2	O08848	0.0502403	-0.171752	0.113942	2	2	3	0.860479	0.280883	0.417594				0	0	0	1	1	1
Golgi-associated plant pathogenesis-related protein 1 (GAPR-1) (Golgi-associated PR-1 protein) (Glioma pathogenesis-related protein 2) (GliPR 2)	Glipr2 Gapr1	Q9CYL5	0.0798847	0.132397	0.568241	2	2	3	0.860479	0.432813	0.0102332				0	0	1	1	1	1
Eukaryotic peptide chain release factor subunit 1 (Eukaryotic release factor 1) (eRF1)	Etf1	Q8BWY3	0.0543026	0.0454788	0.497065	5	9	3	0.860479	0.765083	0.037383				0	0	1	1	1	1
Thioredoxin-related transmembrane protein 2 (Thioredoxin domain-containing protein 14)	Tmx2 Txndc14	Q9D710	0.0741493	-0.0980196	-0.418539	8	10	3	0.860592	0.230568	0.14182				0	0	0	1	1	1
SH3 domain-binding glutamic acid-rich-like protein 2	Sh3bgrl2	Q8BG73	0.0570385	-0.0135017	-0.393152	4	4	3	0.864085	0.924097	0.00282513				0	0	1	1	1	1
Endoplasmic reticulum metallopeptidase 1 (EC 3.4.-.-) (Felix-ina)	Ermp1 D19Wsu12e Fxna Kiaa1815	Q3UVK0	0.0372347	0.0175448	-0.212336	9	15	3	0.864085	0.728355	0.264258				0	0	0	1	1	1
UPF0668 protein C10orf76 homolog		Q6PD19	-0.129296	0.15442	-0.117019	1	1	3	0.865443	0.625436	0.481787				0	0	0	1	1	1
Prostamide/prostaglandin F synthase (Prostamide/PG F synthase) (Prostamide/PGF synthase) (EC 1.11.1.20)	Fam213b	Q9DB60	0.0871916	-0.0907495	-0.145513	5	4	3	0.865443	0.518516	0.142025				0	0	0	1	1	1
[Protein ADP-ribosylarginine] hydrolase (ADP-ribosylarginine hydrolase) (EC 3.2.2.19) (ADP-ribose-L-arginine cleaving enzyme)	Adprh Arh1	P54923	-0.0832624	0.195821	0.274463	6	5	3	0.878457	0.0204891	0.137443				0	1	0	1	1	1
Reticulocalbin-1	Rcn1 Rca1 Rcn	Q05186	0.112601	0.182205	0.274829	1	1	3	0.890443	0.612008	0.00684805				0	0	1	1	1	1
Kinesin-like protein KIF3B (Microtubule plus end-directed kinesin motor 3B) [Cleaved into: Kinesin-like protein KIF3B, N-terminally processed]	Kif3b	Q61771	-0.1152	-0.192122	-0.029862	1	4	3	0.892977	0.467493	0.912781				0	0	0	1	1	1
V-type proton ATPase subunit G 1 (V-ATPase subunit G 1) (V-ATPase 13 kDa subunit 1) (Vacuolar proton pump subunit G 1)	Atp6v1g1 Atp6g1	Q9CR51	0.0844761	-0.0109219	0.108761	3	3	3	0.892977	0.921724	0.471701				0	0	0	1	1	1
Histone H2B type 2-E (H2b 613)	Hist2h2be	Q64524	-0.0301555	-0.758667	-0.00518767	3	3	3	0.892977	0.173962	0.959801				0	0	0	1	1	1
PRA1 family protein 2	Praf2 DXImx39e	Q9JIG8	-0.055113	0.0539916	-0.190774	3	4	3	0.892977	0.693985	0.267831				0	0	0	1	1	1
SLIT-ROBO Rho GTPase-activating protein 2 (srGAP2) (Formin-binding protein 2) (Formin-binding protein 27) (FBP-27)	Srgap2 Fbp27 Fnbp2	Q91Z67	0.0347829	-0.15244	0.540939	4	1	3	0.892977	0.713987	7.36568e-05				0	0	1	1	1	1
Small nuclear ribonucleoprotein Sm D1 (Sm-D1) (Sm-D autoantigen) (snRNP core protein D1)	Snrpd1	P62315	0.0918556	-0.201624	0.334011	4	5	3	0.892977	0.269149	0.0626421				0	0	0	1	1	1
NADH-ubiquinone oxidoreductase chain 1 (EC 1.6.5.3) (NADH dehydrogenase subunit 1)	Mtnd1 mt-Nd1 Nd1	P03888	0.0640825	-0.279285	0.240392	6	4	3	0.893502	0.0218564	0.513107				0	1	0	1	1	1
5'-AMP-activated protein kinase catalytic subunit alpha-1 (AMPK subunit alpha-1) (EC 2.7.11.1) (Acetyl-CoA carboxylase kinase) (ACACA kinase) (EC 2.7.11.27) (Hydroxymethylglutaryl-CoA reductase kinase) (HMGCR kinase) (EC 2.7.11.31) (Tau-protein kinase PRKAA1) (EC 2.7.11.26)	Prkaa1	Q5EG47	-0.040804	-0.00691139	-0.232872	3	5	3	0.896539	0.953721	0.108912				0	0	0	1	1	1
Hydroxymethylglutaryl-CoA lyase, mitochondrial (HL) (HMG-CoA lyase) (EC 4.1.3.4) (3-hydroxy-3-methylglutarate-CoA lyase)	Hmgcl	P38060	-0.0496508	-0.278689	-0.146371	3	6	3	0.896641	0.15193	0.536388				0	0	0	1	1	1
Glucosamine-6-phosphate isomerase 2 (EC 3.5.99.6) (Glucosamine-6-phosphate deaminase 2) (GNPDA 2) (GlcN6P deaminase 2)	Gnpda2 Kiaa4008	Q9CRC9	0.0376485	0.265394	0.560602	3	4	3	0.897278	0.043693	0.000407946				0	1	1	1	1	1
Transmembrane emp24 domain-containing protein 2 (COPI-coated vesicle membrane protein p24) (Membrane protein p24A) (Sid 394) (p24 family protein beta-1) (p24beta1)	Tmed2 Rnp24 Sid394	Q9R0Q3	0.0613856	0.145405	0.255001	3	10	3	0.90045	0.0919108	0.0154797				0	0	1	1	1	1
Putative tyrosine-protein phosphatase auxilin (EC 3.1.3.48) (DnaJ homolog subfamily C member 6)	Dnajc6 Kiaa0473	Q80TZ3	0.0201247	-0.349871	-0.682318	18	7	3	0.903465	0.00213259	0.00387022				0	1	1	1	1	1
Tripartite motif-containing protein 3 (RING finger protein 22) (RING finger protein HAC1)	Trim3 Hac1 Rnf22	Q9R1R2	-0.0362206	-0.177973	-0.199577	5	4	3	0.90665	0.526917	0.0906283				0	0	0	1	1	1
Transmembrane emp24 domain-containing protein 10 (21 kDa transmembrane-trafficking protein) (Transmembrane protein Tmp21) (p24 family protein delta-1) (p24delta1)	Tmed10 Tmp21	Q9D1D4	0.0374049	0.155798	0.322564	5	8	3	0.90665	0.288777	0.00387113				0	0	1	1	1	1
Vesicle-trafficking protein SEC22b (ER-Golgi SNARE of 24 kDa) (ERS-24) (ERS24) (SEC22 vesicle-trafficking protein homolog B) (SEC22 vesicle-trafficking protein-like 1) (mSec22b)	Sec22b Sec22l1	O08547	-0.0540387	0.0643989	0.0512593	7	12	3	0.90665	0.366399	0.714675				0	0	0	1	1	1
Mitochondrial import receptor subunit TOM22 homolog (Translocase of outer membrane 22 kDa subunit homolog)	Tomm22 Tom22	Q9CPQ3	0.0228331	-0.0907055	0.0969242	4	4	3	0.910582	0.576298	0.0247182				0	0	1	1	1	1
Formin-binding protein 1 (Formin-binding protein 17)	Fnbp1 Fbp17 Kiaa0554	Q80TY0	-0.0242445	-0.168492	0.0268319	6	5	3	0.910582	0.264174	0.855699				0	0	0	1	1	1
Delta-1-pyrroline-5-carboxylate dehydrogenase, mitochondrial (P5C dehydrogenase) (EC 1.2.1.88) (Aldehyde dehydrogenase family 4 member A1) (L-glutamate gamma-semialdehyde dehydrogenase)	Aldh4a1	Q8CHT0	0.0204887	-0.103164	-0.559706	9	7	3	0.914886	0.218836	0.0709755				0	0	0	1	1	1
Pirin (EC 1.13.11.24) (Probable quercetin 2,3-dioxygenase PIR) (Probable quercetinase)	Pir	Q9D711	0.0594792	0.124382	-0.250244	1	2	3	0.915693	0.244228	0.151772				0	0	0	1	1	1
Gamma-aminobutyric acid receptor-associated protein-like 2 (GABA(A) receptor-associated protein-like 2) (Golgi-associated ATPase enhancer of 16 kDa) (GATE-16)	Gabarapl2	P60521	-0.0441764	-0.156684	-0.414219	4	6	3	0.915693	0.083713	0.0107322				0	0	1	1	1	1
Eukaryotic translation initiation factor 3 subunit L (eIF3l) (66 kDa tyrosine-rich heat shock protein) (67 kDa polymerase-associated factor) (Eukaryotic translation initiation factor 3 subunit 6-interacting protein) (Eukaryotic translation initiation factor 3 subunit E-interacting protein) (HSP-66Y) (PAF67)	Eif3l Eif3eip Eif3s6ip Paf67	Q8QZY1	-0.0365927	0.0753264	0.195937	7	19	3	0.920241	0.207098	0.389624				0	0	0	1	1	1
Beta-hexosaminidase subunit alpha (EC 3.2.1.52) (Beta-N-acetylhexosaminidase subunit alpha) (Hexosaminidase subunit A) (N-acetyl-beta-glucosaminidase subunit alpha)	Hexa	P29416	0.0327335	0.257221	0.690849	2	4	3	0.920602	0.0371628	0.00286348				0	1	1	1	1	1
NADH dehydrogenase [ubiquinone] 1 beta subcomplex subunit 7 (Complex I-B18) (CI-B18) (NADH-ubiquinone oxidoreductase B18 subunit)	Ndufb7	Q9CR61	0.0368067	-0.209328	-0.103781	8	7	3	0.921412	0.0325433	0.148715				0	1	0	1	1	1
BAG family molecular chaperone regulator 5 (BAG-5) (Bcl-2-associated athanogene 5)	Bag5	Q8CI32	0.0317604	0.182106	-0.0164333	4	2	3	0.924373	0.609873	0.884048				0	0	0	1	1	1
Argininosuccinate lyase (ASAL) (EC 4.3.2.1) (Arginosuccinase)	Asl	Q91YI0	0.0293612	0.0464617	-0.449949	5	5	3	0.924373	0.685326	0.0371886				0	0	1	1	1	1
Catechol O-methyltransferase domain-containing protein 1 (EC 2.1.1.-)	Comtd1	Q8BIG7	-0.0476148	-0.18725	-0.194607	7	3	3	0.924373	0.168259	0.3473				0	0	0	1	1	1
Heat shock-related 70 kDa protein 2 (Heat shock protein 70.2)	Hspa2 Hcp70.2 Hsp70-2	P17156	-0.0231697	0.129479	0.461854	7	7	3	0.924373	0.672739	0.109462				0	0	0	1	1	1
GTP-binding protein Di-Ras1 (Distinct subgroup of the Ras family member 1) (Small GTP-binding tumor suppressor 1)	Diras1 Gbts1	Q91Z61	0.0300787	-0.0963741	-0.436029	5	4	3	0.924692	0.312677	0.11616				0	0	0	1	1	1
Nucleoside diphosphate kinase 3 (NDK 3) (NDP kinase 3) (EC 2.7.4.6) (DR-nm23) (Nucleoside diphosphate kinase C) (NDPKC) (nm23-M3)	Nme3	Q9WV85	0.0290599	-0.188822	0.202039	2	1	3	0.930893	0.704951	0.275417				0	0	0	1	1	1
Acyl-CoA dehydrogenase family member 9, mitochondrial (ACAD-9) (EC 1.3.99.-)	Acad9	Q8JZN5	0.0164235	-0.121084	-0.278521	19	14	3	0.930893	0.0304965	0.248062				0	1	0	1	1	1
Galactokinase (EC 2.7.1.6) (Galactose kinase)	Galk1 Galk Glk	Q9R0N0	0.0265622	0.26306	0.206384	2	4	3	0.931409	0.193848	0.357229				0	0	0	1	1	1
CB1 cannabinoid receptor-interacting protein 1 (CRIP-1)	Cnrip1	Q5M8N0	-0.0188695	-0.410936	-0.238355	7	3	3	0.931409	0.195549	0.00521555				0	0	1	1	1	1
Ras-related protein Rab-5B	Rab5b	P61021	0.0308415	-0.126113	-0.266759	5	6	3	0.934427	0.393061	0.00859724				0	0	1	1	1	1
Myelin expression factor 2 (MEF-2) (MyEF-2)	Myef2 Kiaa1341 Mef2	Q8C854	0.00989469	-0.176393	0.442519	8	9	3	0.93811	0.00143613	0.0130707				0	1	1	1	1	1
Casein kinase II subunit beta (CK II beta) (Phosvitin)	Csnk2b Ck2n	P67871	0.0415238	-0.0653531	0.1997	6	7	3	0.941208	0.416814	0.0911283				0	0	0	1	1	1
Coronin-7 (Crn7) (70 kDa WD repeat tumor rejection antigen homolog)	Coro7	Q9D2V7	-0.0414931	0.116237	0.397133	2	13	3	0.942271	0.0519595	0.00539878				0	0	1	1	1	1
Ras-related protein Rab-5C	Rab5c	P35278	0.0244371	0.0925691	-0.0335141	11	13	3	0.942744	0.111478	0.80895				0	0	0	1	1	1
Eukaryotic translation initiation factor 3 subunit K (eIF3k) (Eukaryotic translation initiation factor 3 subunit 12) (eIF-3 p25)	Eif3k Eif3s12	Q9DBZ5	-0.0635636	0.0786217	0.0143248	2	5	3	0.945273	0.202626	0.971889				0	0	0	1	1	1
Propionyl-CoA carboxylase alpha chain, mitochondrial (PCCase subunit alpha) (EC 6.4.1.3) (Propanoyl-CoA:carbon dioxide ligase subunit alpha)	Pcca	Q91ZA3	0.0101867	-0.196959	-0.112783	14	9	3	0.947312	0.0224848	0.494371				0	1	0	1	1	1
Serine/arginine-rich splicing factor 7 (Splicing factor, arginine/serine-rich 7)	Srsf7 Sfrs7	Q8BL97	-0.021747	-0.041213	0.455558	4	6	3	0.94825	0.578992	7.5319e-05				0	0	1	1	1	1
KH domain-containing, RNA-binding, signal transduction-associated protein 1 (GAP-associated tyrosine phosphoprotein p62) (Src-associated in mitosis 68 kDa protein) (Sam68) (p21 Ras GTPase-activating protein-associated p62) (p68)	Khdrbs1	Q60749	0.0277169	0.0773287	0.858509	4	6	3	0.948415	0.594024	0.00183418				0	0	1	1	1	1
Vesicular integral-membrane protein VIP36 (Lectin mannose-binding 2) (Vesicular integral-membrane protein 36) (VIP36)	Lman2	Q9DBH5	-0.0546671	0.0361242	0.454843	5	8	3	0.949811	0.624579	0.0358201				0	0	1	1	1	1
Serine/threonine-protein phosphatase PP1-beta catalytic subunit (PP-1B) (EC 3.1.3.16) (EC 3.1.3.53)	Ppp1cb	P62141	0.0170362	-0.0996165	0.241437	6	6	3	0.949811	0.443296	0.150732				0	0	0	1	1	1
ER membrane protein complex subunit 1	Emc1 Kiaa0090	Q8C7X2	0.0209306	0.0176415	0.0928213	9	14	3	0.949811	0.776308	0.410484				0	0	0	1	1	1
Claudin-19	Cldn19	Q9ET38	-0.0740348	0.427583	-0.297336	1	3	3	0.951474	0.359239	0.00111949				0	0	1	1	1	1
Carbonic anhydrase 1 (EC 4.2.1.1) (Carbonate dehydratase I) (Carbonic anhydrase I) (CA-I)	Ca1 Car1	P13634	-0.233365	0.374899	-0.107025	3	5	3	0.952217	0.0277477	0.45325				0	1	0	1	1	1
Mitochondrial peptide methionine sulfoxide reductase (EC 1.8.4.11) (Peptide-methionine (S)-S-oxide reductase) (Peptide Met(O) reductase) (Protein-methionine-S-oxide reductase) (PMSR)	Msra	Q9D6Y7	0.0255013	0.0863667	0.0673063	3	2	3	0.957131	0.735882	0.893089				0	0	0	1	1	1
Isochorismatase domain-containing protein 1	Isoc1	Q91V64	0.0150496	0.137991	-0.720846	5	3	3	0.958316	0.397955	7.81978e-06				0	0	1	1	1	1
Phosphoacetylglucosamine mutase (PAGM) (EC 5.4.2.3) (Acetylglucosamine phosphomutase) (N-acetylglucosamine-phosphate mutase) (Phosphoglucomutase-3) (PGM 3)	Pgm3 Agm1 Pgm-3	Q9CYR6	-0.0249492	-0.0575889	0.367502	5	4	3	0.962846	0.531248	0.020544				0	0	1	1	1	1
Long-chain fatty acid transport protein 1 (FATP-1) (Fatty acid transport protein 1) (EC 6.2.1.-) (Solute carrier family 27 member 1)	Slc27a1 Fatp Fatp1	Q60714	0.0172144	0.0118244	0.00183968	6	5	3	0.963583	0.893468	0.994128				0	0	0	1	1	1
Amyloid beta A4 protein (ABPP) (APP) (Alzheimer disease amyloid A4 protein homolog) (Amyloid precursor protein) (Amyloidogenic glycoprotein) (AG) (Beta-amyloid precursor protein) [Cleaved into: N-APP; Soluble APP-alpha (S-APP-alpha); Soluble APP-beta (S-APP-beta); C99 (APP-C99); Beta-amyloid protein 42 (Beta-APP42); Beta-amyloid protein 40 (Beta-APP40); C83; P3(42); P3(40); C80; Gamma-secretase C…	App	P12023	0.0275506	-0.0752944	0.26643	7	2	3	0.963583	0.106043	0.076561				0	0	0	1	1	1
Acylamino-acid-releasing enzyme (AARE) (EC 3.4.19.1) (Acyl-peptide hydrolase) (APH) (Acylaminoacyl-peptidase)	Apeh	Q8R146	-0.0102594	-0.0625388	-0.27208	10	7	3	0.963583	0.555737	0.000818086				0	0	1	1	1	1
ADP-ribosylation factor-like protein 2	Arl2	Q9D0J4	-0.0122871	0.144693	0.248801	4	4	3	0.967249	0.00987647	0.0119719				0	1	1	1	1	1
Microsomal glutathione S-transferase 3 (Microsomal GST-3) (EC 2.5.1.18) (Microsomal GST-III)	Mgst3	Q9CPU4	0.0242645	-0.453729	0.0655401	7	4	3	0.968832	0.0986741	0.80895				0	0	0	1	1	1
F-actin-capping protein subunit alpha-1 (CapZ alpha-1)	Capza1 Cappa1	P47753	0.00970518	0.117586	0.253382	4	6	3	0.977119	0.0958533	0.130766				0	0	0	1	1	1
Transmembrane protein 65	Tmem65	Q4VAE3	0.00368462	-0.00881838	0.0996221	5	5	3	0.977119	0.964791	0.210728				0	0	0	1	1	1
Calcium/calmodulin-dependent protein kinase type II subunit alpha (CaM kinase II subunit alpha) (CaMK-II subunit alpha) (EC 2.7.11.17)	Camk2a	P11798	0.00953881	0.10626	-0.196593	18	12	3	0.977119	0.272081	0.132922				0	0	0	1	1	1
Proteasome inhibitor PI31 subunit	Psmf1	Q8BHL8	0.106848	0.0222961	-0.410075	1	3	3	0.978839	0.948854	0.00967067				0	0	1	1	1	1
Tax1-binding protein 3 (Tax interaction protein 1) (TIP-1)	Tax1bp3	Q9DBG9	0.0261397	0.390925	0.284247	1	3	3	0.979454	0.125095	0.107249				0	0	0	1	1	1
NADH dehydrogenase [ubiquinone] iron-sulfur protein 5 (Complex I-15 kDa) (CI-15 kDa) (NADH-ubiquinone oxidoreductase 15 kDa subunit) [Cleaved into: NADH dehydrogenase [ubiquinone] iron-sulfur protein 5, N-terminally processed]	Ndufs5	Q99LY9	0.0106275	-0.307508	0.106145	7	6	3	0.980582	0.00623378	0.399941				0	1	0	1	1	1
Adaptin ear-binding coat-associated protein 1 (NECAP endocytosis-associated protein 1) (NECAP-1)	Necap1	Q9CR95	0.00598505	-0.343725	-0.266592	6	6	3	0.987047	0.0304965	0.156256				0	1	0	1	1	1
Retinoid-inducible serine carboxypeptidase (EC 3.4.16.-) (Serine carboxypeptidase 1)	Scpep1 Risc	Q920A5	0.0172646	0.307615	0.275788	1	4	3	0.98708	0.0204306	0.0277943				0	1	1	1	1	1
Ubiquitin-like protein 3 (Membrane-anchored ubiquitin-fold protein) (MUB) (MmMUB) (Protein HCG-1)	Ubl3	Q9Z2M6	0.00446309	-0.139209	-0.34915	2	1	3	0.98708	0.413111	0.00131386				0	0	1	1	1	1
Synaptotagmin-1 (Synaptotagmin I) (SytI) (p65)	Syt1	P46096	-0.00260692	-1.06847	0.0160121	24	7	3	0.98708	0.0153537	0.965569				0	1	0	1	1	1
Acidic leucine-rich nuclear phosphoprotein 32 family member E (Cerebellar postnatal development protein 1) (LANP-like protein) (LANP-L)	Anp32e Cpd1	P97822	-0.00366231	0.0941235	0.624663	2	7	3	0.987787	0.0838754	0.137598				0	0	0	1	1	1
Protein scribble homolog (Scribble) (Protein LAP4)	Scrib Kiaa0147 Lap4 Scrib1	Q80U72	-0.0813568	0.217019	-0.101207	1	2	3	0.989914	0.333086	0.377423				0	0	0	1	1	1
Adenine phosphoribosyltransferase (APRT) (EC 2.4.2.7)	Aprt	P08030	-0.00391596	0.310598	0.292238	1	2	3	0.99277	0.0101521	0.0709515				0	1	0	1	1	1
BRO1 domain-containing protein BROX (BRO1 domain- and CAAX motif-containing protein)	Brox	Q8K2Q7	-0.00268016	0.0182982	-0.124448	2	7	3	0.99283	0.839461	0.296407				0	0	0	1	1	1
MAP7 domain-containing protein 1	Map7d1 Kiaa1187 Mtap7d1	A2AJI0	0.00104899	0.187671	0.222813	5	4	3	0.996085	0.00853591	0.0470197				0	1	1	1	1	1
Early endosome antigen 1	Eea1	Q8BL66	0.0011442	0.000709404	0.0750071	5	12	3	0.996085	0.98771	0.622415				0	0	0	1	1	1
Disintegrin and metalloproteinase domain-containing protein 23 (ADAM 23) (Metalloproteinase-like, disintegrin-like, and cysteine-rich protein 3) (MDC-3)	Adam23 Mdc3	Q9R1V7	-0.000249424	-0.823421	-0.37205	13	1	3	0.99879	0.393061	0.00130075				0	0	1	1	1	1
Palmdelphin	Palmd	Q9JHU2	-3.56e-05	0.0134108	-0.165849	1	3	3	0.999963	0.953616	0.451736				0	0	0	1	1	1
Tetraspanin-15 (Tspan-15) (Transmembrane 4 superfamily member 15)	Tspan15	F7BWT7	NA	-0.450721	-0.182351	NA	1	3	NA	0.729284	0.0459805				0	0	1	0	1	1
Procollagen C-endopeptidase enhancer 1 (P14) (Procollagen COOH-terminal proteinase enhancer 1) (PCPE-1) (Procollagen C-proteinase enhancer 1) (Type 1 procollagen C-proteinase enhancer protein) (Type I procollagen COOH-terminal proteinase enhancer)	Pcolce Pcpe1	Q61398	NA	0.0841114	0.454446	NA	1	3	NA	0.857743	0.00031063				0	0	1	0	1	1
Armadillo repeat protein deleted in velo-cardio-facial syndrome homolog	Arvcf	P98203	NA	-0.111861	-0.179685	NA	2	3	NA	0.540487	0.0856173				0	0	0	0	1	1
Growth arrest-specific protein 7 (GAS-7)	Gas7	Q60780	NA	0.46462	0.624522	NA	2	3	NA	0.134292	3.9132e-06				0	0	1	0	1	1
Neuron navigator 3 (Pore membrane and/or filament-interacting-like protein 1)	Nav3 Kiaa0938 Pomfil1	Q80TN7	NA	0.422721	0.0662098	NA	2	3	NA	0.237936	0.722819				0	0	0	0	1	1
GPI ethanolamine phosphate transferase 1 (EC 2.-.-.-) (Phosphatidylinositol-glycan biosynthesis class N protein) (PIG-N)	Pign	Q9R1S3	NA	-0.192504	-0.479375	NA	2	3	NA	0.199514	0.00639437				0	0	1	0	1	1
CUGBP Elav-like family member 2 (CELF-2) (Bruno-like protein 3) (CUG triplet repeat RNA-binding protein 2) (CUG-BP2) (CUG-BP- and ETR-3-like factor 2) (ELAV-type RNA-binding protein 3) (ETR-3) (mETR-3) (Neuroblastoma apoptosis-related RNA-binding protein) (mNapor) (RNA-binding protein BRUNOL-3)	Celf2 Cugbp2 Napor	Q9Z0H4	NA	-0.133382	0.374268	NA	2	3	NA	0.631543	0.00715954				0	0	1	0	1	1
Solute carrier family 12 member 4 (Electroneutral potassium-chloride cotransporter 1) (Erythroid K-Cl cotransporter 1) (mKCC1)	Slc12a4 Kcc1	Q9JIS8	NA	-0.0439112	0.236754	NA	2	3	NA	0.923961	0.198486				0	0	0	0	1	1
Glypican-6 [Cleaved into: Secreted glypican-6]	Gpc6	Q9R087	NA	-0.0749321	-0.466676	NA	2	3	NA	0.620748	0.0143239				0	0	1	0	1	1
CD59A glycoprotein (MAC-inhibitory protein) (MAC-IP) (Membrane attack complex inhibition factor) (MACIF) (Protectin) (CD antigen CD59)	Cd59a Cd59	O55186	NA	0.560228	0.0752575	NA	2	3	NA	0.23748	0.52107				0	0	0	0	1	1
AP-3 complex subunit beta-1 (Adaptor protein complex AP-3 subunit beta-1) (Adaptor-related protein complex 3 subunit beta-1) (Beta-3A-adaptin) (Clathrin assembly protein complex 3 beta-1 large chain)	Ap3b1	Q9Z1T1	NA	0.341956	0.30523	NA	3	3	NA	0.0819124	0.00920467				0	0	1	0	1	1
Lipoma-preferred partner homolog	Lpp	Q8BFW7	NA	0.318347	0.20486	NA	3	3	NA	0.074625	0.0636077				0	0	0	0	1	1
Alkyldihydroxyacetonephosphate synthase, peroxisomal (Alkyl-DHAP synthase) (EC 2.5.1.26) (Alkylglycerone-phosphate synthase)	Agps	Q8C0I1	NA	0.0406979	0.20559	NA	3	3	NA	0.889471	0.216114				0	0	0	0	1	1
DEP domain-containing mTOR-interacting protein (DEP domain-containing protein 6)	Deptor Depdc6 Kiaa4200	Q570Y9	NA	0.295247	0.153301	NA	4	3	NA	0.229616	0.0628367				0	0	0	0	1	1
Ig kappa chain C region		P01837	NA	0.0122559	0.757866	NA	4	3	NA	0.959852	0.0833378				0	0	0	0	1	1
Ig gamma-1 chain C region secreted form	Ighg1 Igh-4	P01868	NA	-0.311133	0.659373	NA	4	3	NA	0.361493	0.191529				0	0	0	0	1	1
Ig gamma-1 chain C region, membrane-bound form	Ighg1 Igh-4	P01869	NA	-0.311133	0.659373	NA	4	3	NA	0.361493	0.191529				0	0	0	0	1	1
Chymase (EC 3.4.21.39) (Alpha-chymase) (Mast cell chymase 1) (Mast cell protease 5) (mMCP-5) (Mast cell protease I)	Cma1 Mcpt5	P21844	NA	0.588308	-0.275134	NA	5	3	NA	0.00452781	0.235552				0	1	0	0	1	1
ATP-binding cassette sub-family A member 9	Abca9	Q8K449	NA	0.163641	0.193355	NA	5	3	NA	0.222558	0.0156485				0	0	1	0	1	1
E3 ubiquitin-protein ligase LRSAM1 (EC 2.3.2.27) (Leucine-rich repeat and sterile alpha motif-containing protein 1) (RING-type E3 ubiquitin transferase LRSAM1) (Tsg101-associated ligase)	Lrsam1	Q80ZI6	NA	0.245069	-0.483623	NA	8	3	NA	0.0418407	0.00216201				0	1	1	0	1	1
Protein kinase C delta type (EC 2.7.11.13) (Tyrosine-protein kinase PRKCD) (EC 2.7.10.2) (nPKC-delta) [Cleaved into: Protein kinase C delta type regulatory subunit; Protein kinase C delta type catalytic subunit (Sphingosine-dependent protein kinase-1) (SDK1)]	Prkcd Pkcd	P28867	NA	0.0481253	-0.377773	NA	12	3	NA	0.564043	0.0463202				0	0	1	0	1	1
Calcium-dependent secretion activator 2 (Calcium-dependent activator protein for secretion 2) (CAPS-2)	Cadps2 Caps2	Q8BYR5	NA	NA	-0.592876	NA	NA	3	NA	NA	0.000294535				0	0	1	0	0	1
Ankyrin repeat and SAM domain-containing protein 1A (Odin)	Anks1a Anks1 Kiaa0229 Odin	P59672	NA	NA	0.191045	NA	NA	3	NA	NA	0.0617961				0	0	0	0	0	1
Collagen alpha-1(III) chain	Col3a1	P08121	NA	NA	0.673131	NA	NA	3	NA	NA	0.0748293				0	0	0	0	0	1
Guanine nucleotide-binding protein subunit alpha-12 (G alpha-12) (G-protein subunit alpha-12)	Gna12 Gna-12	P27600	NA	NA	-0.338885	NA	NA	3	NA	NA	0.0243529				0	0	1	0	0	1
Thrombospondin-1	Thbs1 Tsp1	P35441	NA	NA	0.0928541	NA	NA	3	NA	NA	0.61594				0	0	0	0	0	1
Small nuclear ribonucleoprotein-associated protein N (snRNP-N) (Sm protein D) (Sm-D) (Sm protein N) (Sm-N) (SmN) (Tissue-specific-splicing protein)	Snrpn Smn	P63163	NA	NA	0.552658	NA	NA	3	NA	NA	0.00349258				0	0	1	0	0	1
Platelet glycoprotein 4 (Glycoprotein IIIb) (GPIIIB) (PAS IV) (PAS-4) (Platelet glycoprotein IV) (GPIV) (CD antigen CD36)	Cd36	Q08857	NA	NA	-0.159968	NA	NA	3	NA	NA	0.353338				0	0	0	0	0	1
Complement component C8 beta chain (Complement component 8 subunit beta)	C8b	Q8BH35	NA	NA	0.270593	NA	NA	3	NA	NA	0.076109				0	0	0	0	0	1
SPARC-related modular calcium-binding protein 2 (Secreted modular calcium-binding protein 2) (SMOC-2)	Smoc2	Q8CD91	NA	NA	-0.158819	NA	NA	3	NA	NA	0.164873				0	0	0	0	0	1
Perilipin-1 (Lipid droplet-associated protein) (Perilipin A)	Plin1 Peri Plin	Q8CGN5	NA	NA	-0.216111	NA	NA	3	NA	NA	0.330985				0	0	0	0	0	1
PTB domain-containing engulfment adapter protein 1 (Cell death protein 6 homolog) (PTB domain adapter protein CED-6) (Protein GULP)	Gulp1 Ced6	Q8K2A1	NA	NA	-0.116709	NA	NA	3	NA	NA	0.0808786				0	0	0	0	0	1
Pleckstrin homology domain-containing family A member 4 (PH domain-containing family A member 4) (Phosphoinositol 3-phosphate-binding protein 1) (PEPP-1)	Plekha4 Pepp1	Q8VC98	NA	NA	-0.171949	NA	NA	3	NA	NA	0.105804				0	0	0	0	0	1
Nodal modulator 1	Nomo1	Q6GQT9	0.359625	0.0373887	0.286129	9	25	4	0.0417564	0.413155	0.102604				1	0	0	1	1	1
Programmed cell death protein 5 (TF-1 cell apoptosis-related protein 19) (Protein TFAR19)	Pdcd5 Tfar19	P56812	-0.328753	0.100136	-0.209245	6	7	4	0.0513192	0.186736	0.00646897				0	0	1	1	1	1
Glycogenin-1 (GN-1) (GN1) (EC 2.4.1.186)	Gyg1 Gyg	Q9R062	-0.183421	-0.0655355	-0.762058	7	5	4	0.0996825	0.490034	1.76382e-07				0	0	1	1	1	1
60S acidic ribosomal protein P1	Rplp1	P47955	-0.131076	0.0046748	0.150245	4	7	4	0.124631	0.976041	0.327511				0	0	0	1	1	1
Oxidation resistance protein 1 (Protein C7)	Oxr1 C7 Gm1238	Q4KMM3	-0.134512	-0.577831	-1.30423	20	13	4	0.202435	9.86216e-08	6.19306e-07				0	1	1	1	1	1
Immunity-related GTPase family Q protein	Irgq Irgq1 Fksg27	Q8VIM9	-0.158593	0.149425	-0.2255	5	6	4	0.241631	0.043693	0.146558				0	1	0	1	1	1
Disco-interacting protein 2 homolog B (DIP2 homolog B)	Dip2b Kiaa1463	Q3UH60	0.15436	-0.0899033	0.00785355	21	8	4	0.259557	0.697312	0.95186				0	0	0	1	1	1
NADH dehydrogenase [ubiquinone] iron-sulfur protein 8, mitochondrial (EC 1.6.5.3) (EC 1.6.99.3) (Complex I-23kD) (CI-23kD) (NADH-ubiquinone oxidoreductase 23 kDa subunit)	Ndufs8	Q8K3J1	-0.247335	-0.164095	0.0331997	9	9	4	0.264754	0.176331	0.852937				0	0	0	1	1	1
Serine/arginine-rich splicing factor 3 (Pre-mRNA-splicing factor SRP20) (Protein X16) (Splicing factor, arginine/serine-rich 3)	Srsf3 Sfrs3 Srp20 X16	P84104	-0.235332	-0.0472521	0.290749	5	7	4	0.265035	0.59853	0.143171				0	0	0	1	1	1
Apoptosis inhibitor 5 (API-5) (AAC-11)	Api5	O35841	0.190017	-0.109812	0.49839	3	9	4	0.306882	0.230568	0.000494605				0	0	1	1	1	1
Myotubularin-related protein 2 (Phosphatidylinositol-3,5-bisphosphate 3-phosphatase) (EC 3.1.3.95) (Phosphatidylinositol-3-phosphate phosphatase) (EC 3.1.3.64)	Mtmr2	Q9Z2D1	0.281531	0.0461108	-0.205918	5	3	4	0.322215	0.686412	0.0154797				0	0	1	1	1	1
40S ribosomal protein S6 (Phosphoprotein NP33)	Rps6	P62754	0.142066	0.0591952	0.629949	5	9	4	0.32264	0.622351	0.000103163				0	0	1	1	1	1
Electrogenic sodium bicarbonate cotransporter 1 (Sodium bicarbonate cotransporter) (Na(+)/HCO3(-) cotransporter) (Solute carrier family 4 member 4)	Slc4a4 Nbc1 Nbce1	O88343	0.132928	-0.628261	0.322822	37	14	4	0.33359	0.000475277	0.254754				0	1	0	1	1	1
Membrane-associated progesterone receptor component 1	Pgrmc1 Pgrmc	O55022	-0.232358	0.0467367	0.0415351	8	7	4	0.355306	0.807434	0.818424				0	0	0	1	1	1
Signal transducer and activator of transcription 1	Stat1	P42225	0.385778	0.507885	0.242051	3	7	4	0.357037	0.0416171	0.0317889				0	1	1	1	1	1
Plasminogen activator inhibitor 1 RNA-binding protein (PAI1 RNA-binding protein 1) (PAI-RBP1) (SERPINE1 mRNA-binding protein 1)	Serbp1 Pairbp1	Q9CY58	-0.171861	0.0618368	0.28998	8	19	4	0.357037	0.312662	0.164863				0	0	0	1	1	1
DNA fragmentation factor subunit alpha (DNA fragmentation factor 45 kDa subunit) (DFF-45) (Inhibitor of CAD) (ICAD)	Dffa Icad	O54786	-0.30602	0.136444	-0.0108304	3	3	4	0.360737	0.501786	0.944209				0	0	0	1	1	1
Neuronal membrane glycoprotein M6-a (M6a)	Gpm6a M6a	P35802	0.222134	-1.05346	-0.178452	7	4	4	0.381867	0.14042	0.409245				0	0	0	1	1	1
Protein transport protein Sec61 subunit alpha isoform 1 (Sec61 alpha-1)	Sec61a1 Sec61a	P61620	0.421297	0.139873	0.410192	1	3	4	0.382793	0.210745	0.00152441				0	0	1	1	1	1
Peflin (PEF protein with a long N-terminal hydrophobic domain) (Penta-EF hand domain-containing protein 1)	Pef1	Q8BFY6	-0.135698	-0.0747138	-0.284802	3	6	4	0.408103	0.0786141	0.074798				0	0	0	1	1	1
Cytoplasmic phosphatidylinositol transfer protein 1 (Mammalian rdgB homolog beta) (M-rdgB beta) (MrdgBbeta) (mM-rdgBbeta) (Retinal degeneration B homolog beta) (RdgBbeta)	Pitpnc1	Q8K4R4	-0.207612	0.0357052	-0.385433	5	5	4	0.424889	0.546722	0.000549399				0	0	1	1	1	1
Protein-arginine deiminase type-2 (EC 3.5.3.15) (Peptidylarginine deiminase II) (Protein-arginine deiminase type II)	Padi2 Pad2 Pdi Pdi2	Q08642	0.131945	-0.11197	0.114505	18	4	4	0.438417	0.562276	0.322173				0	0	0	1	1	1
Alpha-endosulfine (ARPP-19e)	Ensa	P60840	-0.249813	-0.176062	-0.320631	2	1	4	0.445041	0.571841	0.0578677				0	0	0	1	1	1
NADH dehydrogenase [ubiquinone] 1 beta subcomplex subunit 8, mitochondrial (Complex I-ASHI) (CI-ASHI) (NADH-ubiquinone oxidoreductase ASHI subunit)	Ndufb8	Q9D6J5	0.137553	-0.317913	-0.218867	12	5	4	0.457978	0.0178789	0.0337261				0	1	1	1	1	1
Apolipoprotein E (Apo-E)	Apoe	P08226	0.126268	0.355735	2.69305	13	16	4	0.465522	1.9739e-14	6.99177e-08				0	1	1	1	1	1
60S ribosomal protein L23a	Rpl23a	P62751	-0.159718	0.143186	0.194719	9	11	4	0.47285	0.0242861	0.14454				0	1	0	1	1	1
Thioredoxin domain-containing protein 17 (14 kDa thioredoxin-related protein) (TRP14) (Protein 42-9-9) (Thioredoxin-like protein 5)	Txndc17 Txnl5	Q9CQM5	-0.37048	0.316799	0.356895	3	4	4	0.474023	0.0223238	0.0014695				0	1	1	1	1	1
60S ribosomal protein L17	Rpl17	Q9CPR4	0.146297	0.156311	0.422494	8	10	4	0.474632	0.0275971	5.96082e-06				0	1	1	1	1	1
Phosphoglycerate mutase 2 (EC 5.4.2.11) (EC 5.4.2.4) (BPG-dependent PGAM 2) (Muscle-specific phosphoglycerate mutase) (Phosphoglycerate mutase isozyme M) (PGAM-M)	Pgam2	O70250	-0.239073	0.173859	0.0784827	7	14	4	0.47859	0.529438	0.593921				0	0	0	1	1	1
S-adenosylhomocysteine hydrolase-like protein 1 (IP3R-binding protein released with inositol 1,4,5-trisphosphate) (Putative adenosylhomocysteinase 2) (S-adenosyl-L-homocysteine hydrolase 2) (AdoHcyase 2)	Ahcyl1 Irbit	Q80SW1	0.0886081	-0.50089	-0.224618	21	12	4	0.47859	0.0108373	0.0225363				0	1	1	1	1	1
Insulin-degrading enzyme (EC 3.4.24.56) (Insulin protease) (Insulinase) (Insulysin)	Ide	Q9JHR7	0.236191	0.0275952	0.273263	7	7	4	0.48666	0.885172	0.0626319				0	0	0	1	1	1
Isochorismatase domain-containing protein 2A	Isoc2a Isoc2	P85094	-0.222434	-0.196498	-0.263575	4	6	4	0.488808	0.163765	0.0258448				0	0	1	1	1	1
Hepatocyte growth factor-regulated tyrosine kinase substrate	Hgs Hrs	Q99LI8	-0.171608	0.0280273	0.0418387	7	10	4	0.49284	0.596789	0.779991				0	0	0	1	1	1
Atlastin-3 (EC 3.6.5.-)	Atl3	Q91YH5	0.268043	0.0118684	0.0946571	3	10	4	0.503154	0.887779	0.509814				0	0	0	1	1	1
Vacuolar protein sorting-associated protein 26A (H<beta>58 protein) (H beta 58) (Vesicle protein sorting 26A) (mVPS26)	Vps26a Vps26	P40336	0.092895	0.126348	0.180886	4	5	4	0.505516	0.27941	0.0336388				0	0	1	1	1	1
Pre-mRNA-processing-splicing factor 8 (Splicing factor Prp8)	Prpf8 Prp8	Q99PV0	0.193135	-0.0858593	0.177774	4	24	4	0.516964	0.199887	0.469956				0	0	0	1	1	1
Phospholipase A-2-activating protein (PLA2P) (PLAP)	Plaa Plap	P27612	0.0979643	0.0470545	0.0357233	6	7	4	0.524511	0.343706	0.758233				0	0	0	1	1	1
Golgi reassembly-stacking protein 2 (GRS2) (Golgi reassembly-stacking protein of 55 kDa) (GRASP55)	Gorasp2	Q99JX3	0.167343	0.0736789	0.521003	4	6	4	0.555823	0.4873	0.001033				0	0	1	1	1	1
Protein O-GlcNAcase (OGA) (EC 3.2.1.169) (Beta-N-acetylhexosaminidase) (Beta-hexosaminidase) (Bifunctional protein NCOAT) (Meningioma-expressed antigen 5) (N-acetyl-beta-D-glucosaminidase) (EC 3.2.1.52) (N-acetyl-beta-glucosaminidase)	Mgea5 Hexc Kiaa0679	Q9EQQ9	-0.0907677	-0.0191043	-0.284725	7	5	4	0.565813	0.922986	0.350996				0	0	0	1	1	1
60S ribosomal protein L24	Rpl24	Q8BP67	0.246945	0.178604	0.411655	4	7	4	0.568744	0.0222061	8.51505e-05				0	1	1	1	1	1
2-aminoethanethiol dioxygenase (EC 1.13.11.19) (Cysteamine dioxygenase)	Ado Gm237	Q6PDY2	0.194776	-0.0664087	-0.390995	2	2	4	0.569121	0.59853	0.439213				0	0	0	1	1	1
Acidic leucine-rich nuclear phosphoprotein 32 family member A (Acidic nuclear phosphoprotein pp32) (Leucine-rich acidic nuclear protein) (LANP) (Potent heat-stable protein phosphatase 2A inhibitor I1PP2A)	Anp32a Anp32 Lanp	O35381	-0.231746	-0.168897	0.643005	8	12	4	0.581277	0.083856	3.30463e-05				0	0	1	1	1	1
Protein FAM98B	Fam98b	Q80VD1	-0.242365	-0.124238	0.798371	6	9	4	0.597202	0.0395888	2.80916e-05				0	1	1	1	1	1
Cdc42 effector protein 4 (Binder of Rho GTPases 4)	Cdc42ep4 Borg4 Cep4	Q9JM96	-0.312376	-0.259866	-0.303151	2	4	4	0.606414	0.255513	0.0306779				0	0	1	1	1	1
ATP synthase-coupling factor 6, mitochondrial (ATPase subunit F6)	Atp5j	P97450	-0.200543	-0.0723331	-0.209372	7	7	4	0.609946	0.575679	0.0430758				0	0	1	1	1	1
Splicing factor U2AF 65 kDa subunit (U2 auxiliary factor 65 kDa subunit) (U2 snRNP auxiliary factor large subunit)	U2af2 U2af65	P26369	0.180631	-0.0393795	0.620823	4	13	4	0.611572	0.408333	0.000372707				0	0	1	1	1	1
Eukaryotic translation initiation factor 2 subunit 3, X-linked (Eukaryotic translation initiation factor 2 subunit gamma, X-linked) (eIF-2-gamma X)	Eif2s3x	Q9Z0N1	0.119555	0.0748242	-0.0318867	8	13	4	0.611572	0.263369	0.892662				0	0	0	1	1	1
COP9 signalosome complex subunit 7a (SGN7a) (Signalosome subunit 7a) (JAB1-containing signalosome subunit 7a)	Cops7a Csn7a	Q9CZ04	-0.199762	-0.0134768	-0.193353	8	7	4	0.615943	0.923228	0.353565				0	0	0	1	1	1
Ubiquilin-2 (Chap1) (DSK2 homolog) (Protein linking IAP with cytoskeleton 2) (PLIC-2) (Ubiquitin-like product Chap1/Dsk2)	Ubqln2 Plic2	Q9QZM0	-0.100987	-0.0415115	-0.104643	11	8	4	0.6189	0.352882	0.516368				0	0	0	1	1	1
Hydroxysteroid dehydrogenase-like protein 2 (EC 1.-.-.-)	Hsdl2	Q2TPA8	0.0907626	-0.0866248	0.0870041	10	14	4	0.619429	0.359648	0.712078				0	0	0	1	1	1
Phosphoribosyl pyrophosphate synthase-associated protein 1 (PRPP synthase-associated protein 1) (39 kDa phosphoribosypyrophosphate synthase-associated protein) (PAP39)	Prpsap1	Q9D0M1	-0.11043	0.0222988	-0.224213	8	6	4	0.625871	0.798777	0.0436564				0	0	1	1	1	1
Developmentally-regulated GTP-binding protein 2 (DRG-2)	Drg2	Q9QXB9	0.160873	-0.0482506	-0.0947368	5	6	4	0.627831	0.735882	0.331726				0	0	0	1	1	1
Alpha-1-acid glycoprotein 1 (AGP 1) (Orosomucoid-1) (OMD 1)	Orm1 Agp1 Orm-1	Q60590	-0.477104	0.199738	0.714536	1	4	4	0.631226	0.13634	0.0215298				0	0	1	1	1	1
Clathrin light chain A (Lca)	Clta	O08585	-0.149909	-0.164281	-0.151719	7	5	4	0.631226	0.367771	0.414385				0	0	0	1	1	1
Lipoamide acyltransferase component of branched-chain alpha-keto acid dehydrogenase complex, mitochondrial (EC 2.3.1.168) (Branched-chain alpha-keto acid dehydrogenase complex component E2) (BCKAD-E2) (BCKADE2) (Dihydrolipoamide acetyltransferase component of branched-chain alpha-keto acid dehydrogenase complex) (Dihydrolipoamide branched chain transacylase) (Dihydrolipoyllysine-residue (2-methyl…	Dbt	P53395	0.109427	-0.0782374	-0.201785	8	5	4	0.631226	0.430648	0.0817188				0	0	0	1	1	1
Actin-related protein 2/3 complex subunit 1A (SOP2-like protein) (Sid 329)	Arpc1a Sid329	Q9R0Q6	-0.091429	-0.767958	-0.598322	12	3	4	0.631226	0.0978995	9.37737e-06				0	0	1	1	1	1
E3 ubiquitin-protein ligase HUWE1 (EC 2.3.2.26) (E3Histone) (HECT, UBA and WWE domain-containing protein 1) (HECT-type E3 ubiquitin transferase HUWE1) (Upstream regulatory element-binding protein 1) (URE-B1) (URE-binding protein 1)	Huwe1 Kiaa0312 Ureb1	Q7TMY8	0.0802718	-0.00452255	-0.021313	14	27	4	0.63818	0.958939	0.864549				0	0	0	1	1	1
40S ribosomal protein S16	Rps16	P14131	-0.112548	0.157006	0.387739	5	13	4	0.639921	0.0140718	0.00308805				0	1	1	1	1	1
Serine/threonine-protein phosphatase PP1-alpha catalytic subunit (PP-1A) (EC 3.1.3.16)	Ppp1ca Ppp1a	P62137	-0.220555	0.138951	0.252023	7	5	4	0.644775	0.20632	0.0119134				0	0	1	1	1	1
60S ribosomal protein L35a	Rpl35a	O55142	0.191362	0.0595947	0.590994	3	6	4	0.654422	0.678426	9.26089e-05				0	0	1	1	1	1
NADH-cytochrome b5 reductase 1 (b5R.1) (EC 1.6.2.2) (NAD(P)H:quinone oxidoreductase type 3 polypeptide A2)	Cyb5r1 Nqo3a2	Q9DB73	-0.111426	0.0540355	-0.0239996	9	12	4	0.670681	0.170408	0.864549				0	0	0	1	1	1
Splicing factor 1 (CW17) (Mammalian branch point-binding protein) (BBP) (mBBP) (Transcription factor ZFM1) (mZFM) (Zinc finger gene in MEN1 locus) (Zinc finger protein 162)	Sf1 Zfm1 Zfp162	Q64213	-0.151603	0.0480678	0.659795	3	8	4	0.676849	0.567862	1.55849e-05				0	0	1	1	1	1
Epidermal growth factor receptor substrate 15 (Protein Eps15) (Protein AF-1p)	Eps15	P42567	0.133706	-0.0220494	-0.0119018	5	9	4	0.682958	0.819631	0.958329				0	0	0	1	1	1
Inter alpha-trypsin inhibitor, heavy chain 4 (ITI heavy chain H4) (ITI-HC4) (Inter-alpha-inhibitor heavy chain 4)	Itih4	A6X935	-0.0527833	0.113059	0.545027	1	3	4	0.687024	0.661209	0.00191682				0	0	1	1	1	1
Microtubule-associated protein RP/EB family member 2 (APC-binding protein EB2) (End-binding protein 2) (EB2)	Mapre2	Q8R001	0.130215	-0.0333631	-0.491487	8	13	4	0.698905	0.818436	0.0193194				0	0	1	1	1	1
Serine/threonine-protein phosphatase 2A 56 kDa regulatory subunit epsilon isoform (PP2A B subunit isoform B'-epsilon) (PP2A B subunit isoform B56-epsilon) (PP2A B subunit isoform PR61-epsilon) (PP2A B subunit isoform R5-epsilon)	Ppp2r5e Kiaa4006	Q61151	-0.0738675	-0.114104	0.294987	10	8	4	0.712541	0.270095	0.367274				0	0	0	1	1	1
Sulfide:quinone oxidoreductase, mitochondrial (SQOR) (EC 1.8.5.-) (Sulfide quinone oxidoreductase)	Sqor Sqrdl	Q9R112	-0.119663	0.231357	-0.206896	2	5	4	0.717028	0.00214368	0.0787711				0	1	0	1	1	1
Receptor-type tyrosine-protein phosphatase epsilon (Protein-tyrosine phosphatase epsilon) (R-PTP-epsilon) (EC 3.1.3.48)	Ptpre Ptpe	P49446	-0.469208	-0.060452	-0.0523953	1	2	4	0.721144	0.860301	0.688995				0	0	0	1	1	1
Rho-associated protein kinase 2 (EC 2.7.11.1) (Rho-associated, coiled-coil-containing protein kinase 2) (Rho-associated, coiled-coil-containing protein kinase II) (ROCK-II) (p164 ROCK-2)	Rock2	P70336	0.0537611	-0.144605	-0.00271374	7	4	4	0.722216	0.402188	0.987013				0	0	0	1	1	1
Inositol-3-phosphate synthase 1 (IPS 1) (EC 5.5.1.4) (Myo-inositol 1-phosphate synthase) (MI-1-P synthase) (MIP synthase)	Isyna1 Ino1	Q9JHU9	-0.103147	0.130823	-0.399483	9	7	4	0.729274	0.0826875	4.88462e-05				0	0	1	1	1	1
Importin subunit alpha-3 (Importin alpha Q1) (Qip1) (Karyopherin subunit alpha-4)	Kpna4 Qip1	O35343	0.175209	-0.0164746	0.167467	3	9	4	0.739581	0.872184	0.515807				0	0	0	1	1	1
T-complex protein 11-like protein 1	Tcp11l1	Q8BTG3	-0.0888258	0.0108974	-0.122431	6	6	4	0.741433	0.921724	0.646925				0	0	0	1	1	1
Lupus La protein homolog (La autoantigen homolog) (La ribonucleoprotein)	Ssb Ss-b	P32067	0.105763	-0.0218493	0.623939	8	13	4	0.742766	0.69039	0.00046234				0	0	1	1	1	1
Neuron-specific calcium-binding protein hippocalcin	Hpca	P84075	-0.0883327	-0.547038	-0.344148	9	8	4	0.742766	0.00124997	0.0174804				0	1	1	1	1	1
Dedicator of cytokinesis protein 7 (Protein moonlight)	Dock7 Gm430 Kiaa1771 Mnlt	Q8R1A4	0.466246	0.145396	0.147681	1	4	4	0.745082	0.292757	0.549789				0	0	0	1	1	1
Glyoxylate reductase/hydroxypyruvate reductase (EC 1.1.1.79) (EC 1.1.1.81)	Grhpr Glxr	Q91Z53	0.0627116	-0.179676	-0.293463	14	3	4	0.745963	0.466298	0.0468785				0	0	1	1	1	1
Dual specificity mitogen-activated protein kinase kinase 2 (MAP kinase kinase 2) (MAPKK 2) (EC 2.7.12.2) (ERK activator kinase 2) (MAPK/ERK kinase 2) (MEK 2)	Map2k2 Mek2 Mkk2 Prkmk2	Q63932	0.0933214	-0.0252285	-0.185719	12	8	4	0.750968	0.700135	0.0145925				0	0	1	1	1	1
Versican core protein (Chondroitin sulfate proteoglycan core protein 2) (Chondroitin sulfate proteoglycan 2) (Large fibroblast proteoglycan) (PG-M)	Vcan Cspg2	Q62059	0.0467435	NA	-0.0178029	19	NA	4	0.753775	NA	0.902535				0	0	0	1	0	1
60S ribosomal protein L11	Rpl11	Q9CXW4	0.110625	0.0508024	0.405833	8	9	4	0.760821	0.652324	0.00324297				0	0	1	1	1	1
Plasmolipin (Plasma membrane proteolipid)	Pllp Plapi Pmlp Tm4sf11	Q9DCU2	0.0916483	0.117522	-0.0853063	3	3	4	0.771282	0.696547	0.667063				0	0	0	1	1	1
Transportin-2 (Karyopherin beta-2b)	Tnpo2	Q99LG2	-0.112182	-0.0188969	-0.036623	5	7	4	0.772658	0.864219	0.813426				0	0	0	1	1	1
Spermidine synthase (SPDSY) (EC 2.5.1.16) (Putrescine aminopropyltransferase)	Srm	Q64674	-0.0699582	0.174291	0.516649	9	5	4	0.77501	0.0186132	0.00103917				0	1	1	1	1	1
Syntaxin-7	Stx7 Syn7	O70439	-0.110959	-0.0406276	0.0593391	4	5	4	0.782104	0.475799	0.546216				0	0	0	1	1	1
WW domain-binding protein 2 (WBP-2)	Wbp2	P97765	-0.19127	0.0866265	-0.416391	4	6	4	0.782819	0.38848	0.0014215				0	0	1	1	1	1
Protein NipSnap homolog 2 (NipSnap2) (Glioblastoma-amplified sequence)	Nipsnap2 Gbas	O55126	-0.105583	-0.234244	0.0328127	12	12	4	0.787976	0.0171062	0.84101				0	1	0	1	1	1
Allograft inflammatory factor 1-like (Ionized calcium-binding adapter molecule 2)	Aif1l Iba2	Q9EQX4	-0.250156	0.0503682	-0.0048403	1	2	4	0.790512	0.911102	0.973655				0	0	0	1	1	1
C-Jun-amino-terminal kinase-interacting protein 4 (JIP-4) (JNK-interacting protein 4) (JNK-associated leucine-zipper protein) (JLP) (JNK/SAPK-associated protein 2) (JSAP2) (Mitogen-activated protein kinase 8-interacting protein 4) (Sperm-associated antigen 9)	Spag9 Jip4 Jsap2 Kiaa0516 Mapk8ip4	Q58A65	0.0871854	0.0510304	0.0153688	4	5	4	0.790512	0.760748	0.916245				0	0	0	1	1	1
Sec1 family domain-containing protein 1 (Syntaxin-binding protein 1-like 2)	Scfd1 Stxbp1l2	Q8BRF7	-0.0869564	0.0664736	-0.0806865	5	10	4	0.790512	0.267907	0.474935				0	0	0	1	1	1
Ubiquitin carboxyl-terminal hydrolase 7 (EC 3.4.19.12) (Deubiquitinating enzyme 7) (Herpesvirus-associated ubiquitin-specific protease) (mHAUSP) (Ubiquitin thioesterase 7) (Ubiquitin-specific-processing protease 7)	Usp7 Hausp	Q6A4J8	-0.0459123	-0.0599384	-0.107265	6	9	4	0.791578	0.282297	0.174862				0	0	0	1	1	1
5-oxoprolinase (EC 3.5.2.9) (5-oxo-L-prolinase) (5-OPase) (Pyroglutamase)	Oplah	Q8K010	0.0661578	0.0267527	-0.0301195	4	4	4	0.793398	0.838149	0.81035				0	0	0	1	1	1
Sterol-4-alpha-carboxylate 3-dehydrogenase, decarboxylating (EC 1.1.1.170)	Nsdhl	Q9R1J0	0.110083	0.133775	-0.165525	2	6	4	0.794128	0.0774579	0.279538				0	0	0	1	1	1
60S ribosomal protein L18a	Rpl18a	P62717	0.0807992	0.0903844	0.540406	5	8	4	0.794128	0.225635	0.000192602				0	0	1	1	1	1
40S ribosomal protein S9	Rps9	Q6ZWN5	0.0701681	-0.0397524	0.626427	8	13	4	0.794128	0.561563	5.16656e-07				0	0	1	1	1	1
Disintegrin and metalloproteinase domain-containing protein 22 (ADAM 22)	Adam22	Q9R1V6	-0.0474482	-0.670084	-0.526524	17	2	4	0.794128	0.28059	0.000168198				0	0	1	1	1	1
Alpha-centractin (Centractin) (ARP1) (Actin-RPV) (Centrosome-associated actin homolog)	Actr1a Ctrn1	P61164	0.037658	0.0451808	-0.0727135	8	7	4	0.794373	0.750446	0.158335				0	0	0	1	1	1
Myb-binding protein 1A (Myb-binding protein of 160 kDa)	Mybbp1a P160	Q7TPV4	0.190868	0.0478871	0.477148	1	5	4	0.795019	0.586459	0.0550065				0	0	0	1	1	1
116 kDa U5 small nuclear ribonucleoprotein component (Elongation factor Tu GTP-binding domain-containing protein 2) (U5 snRNP-specific protein, 116 kDa) (U5-116 kDa)	Eftud2 Snrp116	O08810	0.0472356	-0.0665476	0.560218	9	19	4	0.795423	0.284188	0.00521555				0	0	1	1	1	1
Dual specificity mitogen-activated protein kinase kinase 1 (MAP kinase kinase 1) (MAPKK 1) (EC 2.7.12.2) (ERK activator kinase 1) (MAPK/ERK kinase 1) (MEK 1)	Map2k1 Mek1 Prkmk1	P31938	0.0847866	0.0208694	-0.163771	10	10	4	0.798672	0.910637	0.41915				0	0	0	1	1	1
PDZ and LIM domain protein 5 (Enigma homolog) (Enigma-like PDZ and LIM domains protein)	Pdlim5 Enh	Q8CI51	-0.143182	0.209799	0.0897006	5	6	4	0.802129	0.000219103	0.40232				0	1	0	1	1	1
Protein DEK	Dek	Q7TNV0	0.128738	-0.0482129	0.459134	1	3	4	0.805658	0.786319	0.00503802				0	0	1	1	1	1
Collagen alpha-2(V) chain	Col5a2	Q3U962	0.428216	-0.273838	0.561747	1	4	4	0.805658	0.301907	0.00703346				0	0	1	1	1	1
THO complex subunit 4 (Tho4) (Ally of AML-1 and LEF-1) (Aly/REF export factor) (REF1-I) (RNA and export factor-binding protein 1) (Transcriptional coactivator Aly/REF)	Alyref Aly Ref1 Refbp1 THOC4	O08583	-0.118528	-0.0575329	0.755828	3	5	4	0.805658	0.422513	0.000182044				0	0	1	1	1	1
Beta-2-syntrophin (59 kDa dystrophin-associated protein A1 basic component 2) (Syntrophin-3) (SNT3) (Syntrophin-like) (SNTL)	Sntb2 Snt2b2	Q61235	0.119652	0.0287173	-0.192562	3	9	4	0.805658	0.819768	0.349325				0	0	0	1	1	1
Mitochondrial fission 1 protein (FIS1 homolog) (Tetratricopeptide repeat protein 11) (TPR repeat protein 11)	Fis1 Ttc11	Q9CQ92	-0.16746	-0.038108	-0.422705	6	5	4	0.805658	0.761035	0.239116				0	0	0	1	1	1
Guanine deaminase (Guanase) (Guanine aminase) (EC 3.5.4.3) (Guanine aminohydrolase) (GAH)	Gda	Q9R111	0.0898674	0.237695	0.036231	6	5	4	0.805658	0.0828561	0.909748				0	0	0	1	1	1
V-type proton ATPase subunit F (V-ATPase subunit F) (V-ATPase 14 kDa subunit) (Vacuolar proton pump subunit F)	Atp6v1f Atp6s14 Vatf	Q9D1K2	-0.121276	0.0197762	0.127506	7	5	4	0.805658	0.953397	0.508058				0	0	0	1	1	1
Vesicle-associated membrane protein 2 (VAMP-2) (Synaptobrevin-2)	Vamp2 Syb2	P63044	0.0762783	-0.554737	0.127717	7	5	4	0.806644	0.103482	0.517126				0	0	0	1	1	1
Rho GDP-dissociation inhibitor 2 (Rho GDI 2) (D4) (Rho-GDI beta)	Arhgdib Gdid4	Q61599	-0.147675	0.378507	0.163646	2	4	4	0.808253	0.0300937	0.0412339				0	1	1	1	1	1
rRNA 2'-O-methyltransferase fibrillarin (EC 2.1.1.-) (Histone-glutamine methyltransferase) (Nucleolar protein 1)	Fbl	P35550	-0.0615279	0.0630302	0.486681	5	9	4	0.811218	0.42448	0.00498417				0	0	1	1	1	1
40S ribosomal protein S5 [Cleaved into: 40S ribosomal protein S5, N-terminally processed]	Rps5	P97461	-0.0615603	0.0987833	0.35244	6	9	4	0.813521	0.248402	0.000211425				0	0	1	1	1	1
Na(+)/H(+) exchange regulatory cofactor NHE-RF1 (NHERF-1) (Ezrin-radixin-moesin-binding phosphoprotein 50) (EBP50) (Regulatory cofactor of Na(+)/H(+) exchanger) (Sodium-hydrogen exchanger regulatory factor 1) (Solute carrier family 9 isoform A3 regulatory factor 1)	Slc9a3r1 Nherf Nherf1	P70441	-0.0525026	0.0145124	-0.16757	6	11	4	0.814003	0.815849	0.0877084				0	0	0	1	1	1
Methionine adenosyltransferase 2 subunit beta (Methionine adenosyltransferase II beta) (MAT II beta)	Mat2b	Q99LB6	-0.0655083	-0.0159903	0.0489869	5	9	4	0.818425	0.77487	0.694522				0	0	0	1	1	1
GRB2-associated-binding protein 1 (GRB2-associated binder 1) (Growth factor receptor bound protein 2-associated protein 1)	Gab1	Q9QYY0	-0.105227	0.328958	0.072782	1	2	4	0.818752	0.412265	0.61594				0	0	0	1	1	1
Protein S100-A13 (S100 calcium-binding protein A13)	S100a13	P97352	-0.179823	0.0734661	-0.115993	3	6	4	0.81999	0.361493	0.478032				0	0	0	1	1	1
Ras-related protein Rap-1b (GTP-binding protein smg p21B)	Rap1b	Q99JI6	0.0632406	0.206015	-0.0291127	1	3	4	0.822599	0.352496	0.837508				0	0	0	1	1	1
Protein MEMO1 (Mediator of ErbB2-driven cell motility 1) (Memo-1)	Memo1	Q91VH6	0.0847407	0.0653221	0.14353	2	1	4	0.822599	0.378848	0.192968				0	0	0	1	1	1
Protein THEM6	Them6	Q80ZW2	-0.0353587	-0.0185073	-0.159493	8	16	4	0.822599	0.809485	0.220768				0	0	0	1	1	1
Heterogeneous nuclear ribonucleoprotein A0 (hnRNP A0)	Hnrnpa0 Hnrpa0	Q9CX86	0.0763087	-0.22193	0.442806	3	6	4	0.831581	0.124753	0.0930059				0	0	0	1	1	1
Adenylate kinase isoenzyme 5 (AK 5) (EC 2.7.4.3) (EC 2.7.4.6) (ATP-AMP transphosphorylase 5)	Ak5	Q920P5	-0.0594617	-0.0373334	0.0793976	3	4	4	0.832478	0.852291	0.716736				0	0	0	1	1	1
Vacuolar protein sorting-associated protein 45 (mVps45)	Vps45 Vps45a	P97390	0.0629164	-0.0944085	0.0678445	8	7	4	0.833728	0.22457	0.390922				0	0	0	1	1	1
60S ribosomal protein L18	Rpl18	P35980	0.0644616	0.277095	0.534502	4	4	4	0.834899	0.505824	0.000728584				0	0	1	1	1	1
Ras-related protein Rab-1B	Rab1b	Q9D1G1	0.0607226	-0.00778891	-0.297979	7	7	4	0.835156	0.90963	0.0673279				0	0	0	1	1	1
CKLF-like MARVEL transmembrane domain-containing protein 5 (Chemokine-like factor superfamily member 5)	Cmtm5 Cklfsf5	Q9D6G9	-0.127922	0.0520192	-0.0640124	6	3	4	0.836025	0.772931	0.582486				0	0	0	1	1	1
Cell adhesion molecule 1 (Immunoglobulin superfamily member 4) (IgSF4) (Nectin-like protein 2) (NECL-2) (Spermatogenic immunoglobulin superfamily) (SgIgSF) (Synaptic cell adhesion molecule) (SynCAM) (Tumor suppressor in lung cancer 1) (TSLC-1)	Cadm1 Igsf4 Necl2 Ra175 Syncam SynCam1 Tslc1	Q8R5M8	0.175682	-0.280598	-0.466333	1	1	4	0.840079	0.218528	0.000669453				0	0	1	1	1	1
Ubiquitin-conjugating enzyme E2 K (EC 2.3.2.23) (E2 ubiquitin-conjugating enzyme K) (Huntingtin-interacting protein 2) (HIP-2) (Ubiquitin carrier protein) (Ubiquitin-conjugating enzyme E2-25 kDa) (Ubiquitin-conjugating enzyme E2(25K)) (Ubiquitin-conjugating enzyme E2-25K) (Ubiquitin-protein ligase)	Ube2k Hip2	P61087	0.0479899	0.00748957	-0.0664492	9	8	4	0.852607	0.952712	0.515807				0	0	0	1	1	1
7-dehydrocholesterol reductase (7-DHC reductase) (EC 1.3.1.21) (Sterol Delta(7)-reductase)	Dhcr7	O88455	0.048194	0.0404503	-0.392729	6	6	4	0.85544	0.448314	0.00111869				0	0	1	1	1	1
Thioredoxin domain-containing protein 12 (EC 1.8.4.2) (Endoplasmic reticulum resident protein 19) (ER protein 19) (ERp19) (Thioredoxin-like protein p19)	Txndc12 Tlp19	Q9CQU0	-0.0964039	0.191456	0.4228	3	2	4	0.85617	0.445453	0.024476				0	0	1	1	1	1
CDGSH iron-sulfur domain-containing protein 1 (MitoNEET)	Cisd1 D10Ertd214e Zcd1	Q91WS0	0.0460597	-0.322854	-0.250374	8	7	4	0.85617	0.00484222	0.00163774				0	1	1	1	1	1
Sulfotransferase 4A1 (ST4A1) (EC 2.8.2.-) (Brain sulfotransferase-like protein) (mBR-STL) (Nervous system sulfotransferase) (NST)	Sult4a1 Sultx3	P63046	-0.0330602	-0.0988269	-0.491625	11	9	4	0.860511	0.170933	0.000244799				0	0	1	1	1	1
Cysteine sulfinic acid decarboxylase (EC 4.1.1.29) (Cysteine-sulfinate decarboxylase) (Sulfinoalanine decarboxylase)	Csad	Q9DBE0	-0.0822623	0.137663	0.108771	1	4	4	0.864085	0.324932	0.0708101				0	0	0	1	1	1
Dynein light chain Tctex-type 3 (Protein 91/23) (T-complex-associated testis-expressed 1-like)	Dynlt3 Tcte1l	P56387	-0.0882908	0.087992	-0.265045	3	5	4	0.865443	0.47287	0.00920467				0	0	1	1	1	1
Tripartite motif-containing protein 2 (EC 2.3.2.27) (E3 ubiquitin-protein ligase TRIM2) (Neural activity-related RING finger protein) (RING-type E3 ubiquitin transferase TRIM2)	Trim2 Kiaa0517 Narf	Q9ESN6	-0.0297419	-0.00666945	-0.132432	16	14	4	0.865443	0.90963	0.383898				0	0	0	1	1	1
Spartin	Spg20 Kiaa0610	Q8R1X6	-0.256482	0.123795	-0.208954	1	4	4	0.866409	0.451566	0.148649				0	0	0	1	1	1
Mitochondrial pyruvate carrier 2 (Brain protein 44)	Mpc2 Brp44	Q9D023	-0.0610695	-0.143002	-0.0348257	10	9	4	0.870097	0.286787	0.650692				0	0	0	1	1	1
40S ribosomal protein S15a	Rps15a	P62245	-0.030394	0.0662846	0.389094	6	8	4	0.873406	0.624579	0.0020072				0	0	1	1	1	1
Mitochondrial import receptor subunit TOM70 (Mitochondrial precursor proteins import receptor) (Translocase of outer membrane 70 kDa subunit) (Translocase of outer mitochondrial membrane protein 70)	Tomm70 D16Wsu109e Tomm70a	Q9CZW5	0.0343608	-0.107357	-0.0421229	22	17	4	0.881588	0.136829	0.73168				0	0	0	1	1	1
Prefoldin subunit 3 (Von Hippel-Lindau-binding protein 1) (VBP-1) (VHL-binding protein 1)	Vbp1 Pfdn3	P61759	0.0427487	0.0465166	-0.10719	5	6	4	0.89218	0.638283	0.142891				0	0	0	1	1	1
Mevalonate kinase (MK) (EC 2.7.1.36)	Mvk	Q9R008	-0.0256525	0.18041	0.391586	3	4	4	0.892977	0.207835	0.000675747				0	0	1	1	1	1
Glycolipid transfer protein (GLTP)	Gltp	Q9JL62	-0.0409044	-0.178494	0.0305208	15	5	4	0.892977	0.433324	0.839779				0	0	0	1	1	1
Cytochrome b-c1 complex subunit Rieske, mitochondrial (EC 1.10.2.2) (Complex III subunit 5) (Cytochrome b-c1 complex subunit 5) (Rieske iron-sulfur protein) (RISP) (Ubiquinol-cytochrome c reductase iron-sulfur subunit) [Cleaved into: Cytochrome b-c1 complex subunit 11 (Complex III subunit IX) (Ubiquinol-cytochrome c reductase 8 kDa protein)]	Uqcrfs1	Q9CR68	0.0326546	-0.258552	-0.108061	16	14	4	0.894404	0.0180164	0.445862				0	1	0	1	1	1
Peptidyl-prolyl cis-trans isomerase FKBP3 (PPIase FKBP3) (EC 5.2.1.8) (25 kDa FK506-binding protein) (25 kDa FKBP) (FKBP-25) (FK506-binding protein 3) (FKBP-3) (Immunophilin FKBP25) (Rapamycin-selective 25 kDa immunophilin) (Rotamase)	Fkbp3 Fkbp25	Q62446	0.0466514	0.0638598	-0.390633	5	14	4	0.89734	0.406602	0.0162937				0	0	1	1	1	1
Inositol polyphosphate 1-phosphatase (IPP) (IPPase) (EC 3.1.3.57)	Inpp1	P49442	-0.0668857	-0.0533633	0.127653	8	6	4	0.899089	0.741577	0.0484255				0	0	1	1	1	1
Plastin-1	Pls1	Q3V0K9	-0.0561728	-0.186049	-0.174726	11	5	4	0.902324	0.47287	0.176988				0	0	0	1	1	1
CAD protein [Includes: Glutamine-dependent carbamoyl-phosphate synthase (EC 6.3.5.5); Aspartate carbamoyltransferase (EC 2.1.3.2); Dihydroorotase (EC 3.5.2.3)]	Cad	B2RQC6	0.0330778	0.0978778	0.398939	4	3	4	0.910582	0.22457	0.0149854				0	0	1	1	1	1
Transportin-1 (Importin beta-2) (Karyopherin beta-2)	Tnpo1 Kpnb2	Q8BFY9	-0.0566819	0.165619	0.173613	5	10	4	0.910582	0.0128819	0.138845				0	1	0	1	1	1
26S proteasome non-ATPase regulatory subunit 14 (EC 3.4.19.-) (26S proteasome regulatory subunit RPN11) (MAD1)	Psmd14 Pad1	O35593	-0.0610935	-0.0060528	0.00673106	7	8	4	0.910582	0.957838	0.950616				0	0	0	1	1	1
Protein NDRG4 (N-myc downstream-regulated gene 4 protein) (Protein Ndr4)	Ndrg4 Kiaa1180 Ndr4	Q8BTG7	-0.0244178	-0.132709	-0.348458	14	13	4	0.910582	0.0203945	0.0119727				0	1	1	1	1	1
Hippocalcin-like protein 1 (Neural visinin-like protein 3) (NVL-3) (NVP-3) (Visinin-like protein 3) (VILIP-3)	Hpcal1	P62748	-0.0285156	-0.563982	-0.151693	6	7	4	0.913189	0.0132978	0.15185				0	1	0	1	1	1
Unconventional myosin-Ie (Unconventional myosin 1E)	Myo1e Myr3	E9Q634	-0.0935787	-0.0263978	-0.762263	1	8	4	0.9139	0.82809	0.000324184				0	0	1	1	1	1
N-acetylneuraminate lyase (NALase) (EC 4.1.3.3) (N-acetylneuraminate pyruvate-lyase) (N-acetylneuraminic acid aldolase) (Sialate lyase) (Sialate-pyruvate lyase) (Sialic acid aldolase) (Sialic acid lyase)	Npl	Q9DCJ9	0.0895385	NA	0.355459	1	NA	4	0.915693	NA	0.00374575				0	0	1	1	0	1
Dolichyl-diphosphooligosaccharide--protein glycosyltransferase subunit STT3A (Oligosaccharyl transferase subunit STT3A) (STT3-A) (EC 2.4.99.18) (B5) (Integral membrane protein 1)	Stt3a Itm1	P46978	-0.0425499	0.0963323	0.442599	3	9	4	0.915693	0.0749371	0.000923035				0	0	1	1	1	1
Ras-related protein Rab-3A	Rab3a	P63011	0.0312953	-1.00745	-0.203498	13	8	4	0.915693	0.00484222	0.0256514				0	1	1	1	1	1
Histone H2A.Z (H2A/z)	H2afz H2az	P0C0S6	0.0907068	0.242801	0.391956	5	5	4	0.920241	0.696425	0.0203634				0	0	1	1	1	1
Histone H2A.V (H2A.F/Z)	H2afv H2av	Q3THW5	0.0907068	0.242801	0.391956	5	5	4	0.920241	0.696425	0.0203634				0	0	1	1	1	1
ADP-ribosylation factor 4	Arf4	P61750	-0.0168677	0.0741888	0.198505	1	4	4	0.924373	0.652732	0.316547				0	0	0	1	1	1
Ethylmalonyl-CoA decarboxylase (EC 4.1.1.94) (Enoyl-CoA hydratase domain-containing protein 1) (Methylmalonyl-CoA decarboxylase) (MMCD) (EC 4.1.1.41)	Echdc1	Q9D9V3	-0.0239151	-0.0363533	-0.542352	9	6	4	0.925824	0.498403	0.00684805				0	0	1	1	1	1
AP-1 complex subunit gamma-1 (Adaptor protein complex AP-1 subunit gamma-1) (Adaptor-related protein complex 1 subunit gamma-1) (Clathrin assembly protein complex 1 gamma-1 large chain) (Gamma-adaptin) (Gamma1-adaptin) (Golgi adaptor HA1/AP1 adaptin subunit gamma-1)	Ap1g1 Adtg Clapg1	P22892	-0.0194372	-0.131558	-0.142392	14	14	4	0.926337	0.0314814	0.244198				0	1	0	1	1	1
Protein LYRIC (3D3/LYRIC) (Lysine-rich CEACAM1 co-isolated protein) (Metadherin) (Metastasis adhesion protein)	Mtdh Lyric	Q80WJ7	-0.0426592	0.0113166	0.342958	5	8	4	0.926593	0.893195	0.0186727				0	0	1	1	1	1
Brain acid soluble protein 1 (22 kDa neuronal tissue-enriched acidic protein) (Neuronal axonal membrane protein NAP-22)	Basp1 Nap22	Q91XV3	-0.0404846	0.0693437	0.622569	13	10	4	0.927965	0.390987	0.000339983				0	0	1	1	1	1
RNA-binding motif protein, X chromosome (Heterogeneous nuclear ribonucleoprotein G) (hnRNP G) [Cleaved into: RNA-binding motif protein, X chromosome, N-terminally processed]	Rbmx Hnrnpg Hnrpg Rbmxp1 Rbmxrt	Q9WV02	0.0326602	-0.141188	0.280585	7	9	4	0.929914	0.0365437	0.0718456				0	1	0	1	1	1
Carnitine O-palmitoyltransferase 1, liver isoform (CPT1-L) (EC 2.3.1.21) (Carnitine O-palmitoyltransferase I, liver isoform) (CPT I) (CPTI-L) (Carnitine palmitoyltransferase 1A)	Cpt1a Cpt-1 Cpt1	P97742	0.0312204	0.104676	0.264165	7	12	4	0.930893	0.0889682	0.0558406				0	0	0	1	1	1
Protein ABHD14B (EC 3.-.-.-) (Alpha/beta hydrolase domain-containing protein 14B) (Abhydrolase domain-containing protein 14B) (CCG1-interacting factor B)	Abhd14b Cib	Q8VCR7	-0.0304482	0.136138	-0.0732698	5	6	4	0.931409	0.280555	0.285133				0	0	0	1	1	1
Ras-related protein R-Ras (p23)	Rras	P10833	0.0512248	0.142335	-0.336777	6	4	4	0.931409	0.27941	0.0208053				0	0	1	1	1	1
40S ribosomal protein S15 (RIG protein)	Rps15 Rig	P62843	-0.0276302	0.0347084	0.3492	4	7	4	0.935221	0.803449	0.0390375				0	0	1	1	1	1
Receptor expression-enhancing protein 5 (GP106) (Polyposis locus protein 1 homolog) (Protein TB2 homolog)	Reep5 Dp1	Q60870	0.0397446	0.171352	-0.273636	4	5	4	0.935932	0.286787	0.0686058				0	0	0	1	1	1
Target of Myb protein 1	Tom1	O88746	-0.0205643	0.0295015	-0.13765	7	7	4	0.935932	0.827711	0.24456				0	0	0	1	1	1
Small nuclear ribonucleoprotein Sm D3 (Sm-D3) (snRNP core protein D3)	Snrpd3	P62320	-0.0176992	0.0728128	0.588129	5	7	4	0.93811	0.462705	6.78387e-05				0	0	1	1	1	1
Calcium-binding mitochondrial carrier protein Aralar2 (Citrin) (Mitochondrial aspartate glutamate carrier 2) (Solute carrier family 25 member 13)	Slc25a13 Aralar2	Q9QXX4	-0.0240341	-0.667887	0.0727402	7	6	4	0.93811	0.153721	0.74943				0	0	0	1	1	1
Actin-related protein 10 (Actin-related protein 11)	Actr10 Act11 Actr11 Arp11	Q9QZB7	-0.0328263	-0.115386	0.123537	8	10	4	0.938374	0.170384	0.455395				0	0	0	1	1	1
Synaptophysin (BM89 antigen) (Major synaptic vesicle protein p38)	Syp	Q62277	0.0314775	-0.940991	0.0320665	7	4	4	0.942367	0.121928	0.881789				0	0	0	1	1	1
GTPase KRas (K-Ras 2) (Ki-Ras) (c-K-ras) (c-Ki-ras) [Cleaved into: GTPase KRas, N-terminally processed]	Kras Kras2	P32883	0.0241671	-0.0373885	-0.131882	4	4	4	0.94359	0.819768	0.010725				0	0	1	1	1	1
Endoplasmic reticulum resident protein 44 (ER protein 44) (ERp44) (Thioredoxin domain-containing protein 4)	Erp44 Kiaa0573 Txndc4	Q9D1Q6	-0.0333876	0.0716423	-0.093856	4	11	4	0.945273	0.26485	0.781247				0	0	0	1	1	1
DnaJ homolog subfamily A member 1 (DnaJ protein homolog 2) (Heat shock 40 kDa protein 4) (Heat shock protein J2) (HSJ-2)	Dnaja1 Dnaj2 Hsj2 Hspf4	P63037	0.0197925	-0.0231843	0.134304	6	13	4	0.94662	0.732938	0.263085				0	0	0	1	1	1
Myosin regulatory light polypeptide 9 (Myosin regulatory light chain 2, smooth muscle isoform) (Myosin regulatory light chain 9)	Myl9 Myrl2	Q9CQ19	0.079141	0.322872	0.202711	2	3	4	0.947312	0.142486	0.20996				0	0	0	1	1	1
Small nuclear ribonucleoprotein Sm D2 (Sm-D2) (snRNP core protein D2)	Snrpd2	P62317	0.0164344	-0.0681361	0.670225	5	8	4	0.947312	0.145728	1.77491e-05				0	0	1	1	1	1
Mitochondrial carrier homolog 1 (Mitochondrial carrier-like protein 1)	Mtch1	Q791T5	-0.0186533	-0.0299923	0.0287463	10	6	4	0.947312	0.791239	0.748695				0	0	0	1	1	1
Endophilin-A2 (Endophilin-2) (SH3 domain protein 2B) (SH3 domain-containing GRB2-like protein 1) (SH3p8)	Sh3gl1 Sh3d2b	Q62419	-0.0488897	NA	0.174248	1	NA	4	0.94825	NA	0.118353				0	0	0	1	0	1
Probable ATP-dependent RNA helicase DDX17 (EC 3.6.4.13) (DEAD box protein 17)	Ddx17	Q501J6	0.0200163	0.0369233	0.613034	7	13	4	0.948415	0.553453	0.000274773				0	0	1	1	1	1
Cysteine and histidine-rich domain-containing protein 1 (CHORD domain-containing protein 1) (CHORD-containing protein 1) (Chp-1) (Protein morgana)	Chordc1 Chp1 Morgana	Q9D1P4	0.014508	-0.0578422	-0.433119	8	5	4	0.94928	0.700135	0.00172165				0	0	1	1	1	1
cAMP-dependent protein kinase catalytic subunit beta (PKA C-beta) (EC 2.7.11.11)	Prkacb Pkacb	P68181	0.0221806	-0.101011	-0.27491	11	11	4	0.950027	0.266517	0.130984				0	0	0	1	1	1
Glucosidase 2 subunit beta (80K-H protein) (Glucosidase II subunit beta) (Protein kinase C substrate 60.1 kDa protein heavy chain) (PKCSH)	Prkcsh	O08795	0.016934	0.136515	0.191282	7	14	4	0.954679	0.00145727	0.00282981				0	1	1	1	1	1
NADH dehydrogenase [ubiquinone] 1 beta subcomplex subunit 9 (Complex I-B22) (CI-B22) (NADH-ubiquinone oxidoreductase B22 subunit)	Ndufb9	Q9CQJ8	0.0149926	-0.250304	0.0145851	10	8	4	0.959585	0.00572994	0.911526				0	1	0	1	1	1
40S ribosomal protein S14	Rps14	P62264	-0.0205104	0.041214	0.445771	4	11	4	0.961447	0.625725	0.000212478				0	0	1	1	1	1
Tumor susceptibility gene 101 protein (ESCRT-I complex subunit TSG101)	Tsg101	Q61187	-0.0136543	0.00421758	-0.145459	3	4	4	0.963583	0.953721	0.229557				0	0	0	1	1	1
60S ribosomal protein L13 (A52)	Rpl13	P47963	0.0191453	0.0881082	0.540874	5	8	4	0.963583	0.602664	0.000609457				0	0	1	1	1	1
Aminopeptidase B (AP-B) (EC 3.4.11.6) (Arginine aminopeptidase) (Arginyl aminopeptidase) (Cytosol aminopeptidase IV)	Rnpep	Q8VCT3	0.0105785	0.0114363	-0.268931	8	7	4	0.96405	0.91897	0.570485				0	0	0	1	1	1
Calcium/calmodulin-dependent protein kinase type 1 (EC 2.7.11.17) (CaM kinase I) (CaM-KI) (CaM kinase I alpha) (CaMKI-alpha)	Camk1	Q91YS8	0.00691087	0.0377115	0.456971	4	3	4	0.973568	0.862111	0.0675298				0	0	0	1	1	1
Microtubule-associated proteins 1A/1B light chain 3B (Autophagy-related protein LC3 B) (Autophagy-related ubiquitin-like modifier LC3 B) (MAP1 light chain 3-like protein 2) (MAP1A/MAP1B light chain 3 B) (MAP1A/MAP1B LC3 B) (Microtubule-associated protein 1 light chain 3 beta)	Map1lc3b Map1alc3 Map1lc3	Q9CQV6	-0.00789498	0.00121181	-0.464848	3	3	4	0.977818	0.992805	0.214559				0	0	0	1	1	1
Epidermal growth factor receptor (EC 2.7.10.1)	Egfr	Q01279	-0.0163989	0.0597234	0.219006	2	5	4	0.980214	0.776287	0.0424465				0	0	1	1	1	1
Mitochondrial glutamate carrier 1 (GC-1) (Glutamate/H(+) symporter 1) (Solute carrier family 25 member 22)	Slc25a22 Gc1	Q9D6M3	0.0048703	-0.224953	-0.14855	12	14	4	0.982107	0.0766823	0.574236				0	0	0	1	1	1
Protein NipSnap homolog 1 (NipSnap1)	Nipsnap1	O55125	0.00544914	-0.263319	-0.34288	13	11	4	0.984842	0.0293904	0.00249678				0	1	1	1	1	1
40S ribosomal protein S25	Rps25	P62852	0.00680832	0.0685583	0.297155	6	6	4	0.9849	0.442151	0.000140948				0	0	1	1	1	1
Protein Hook homolog 3 (mHK3)	Hook3	Q8BUK6	-0.0140496	0.0422912	0.24577	2	9	4	0.986415	0.588132	0.00103917				0	0	1	1	1	1
Inverted formin-2	Inf2	Q0GNC1	0.0115708	0.236486	0.104109	4	2	4	0.986415	0.37128	0.522888				0	0	0	1	1	1
60S ribosomal protein L15	Rpl15	Q9CZM2	0.0070955	0.106983	0.943989	6	9	4	0.986415	0.429007	0.00413378				0	0	1	1	1	1
Cytochrome c oxidase subunit 6A1, mitochondrial (Cytochrome c oxidase polypeptide VIa-liver)	Cox6a1 Cox6al	P43024	-0.00708379	-0.273826	-0.0989738	6	6	4	0.988513	0.0131383	0.031834				0	1	1	1	1	1
ATPase Asna1 (EC 3.6.-.-) (Arsenical pump-driving ATPase) (Arsenite-stimulated ATPase)	Asna1 Arsa	O54984	-0.00297425	-0.0729557	0.0172214	10	9	4	0.988513	0.222768	0.858624				0	0	0	1	1	1
Eukaryotic translation initiation factor 1 (eIF1) (Protein translation factor SUI1 homolog)	Eif1 Sui1 Sui1-rs1	P48024	-0.00765973	0.0545671	0.267063	2	7	4	0.990125	0.608393	0.0220414				0	0	1	1	1	1
Malignant T-cell-amplified sequence 1 (MCT-1) (Multiple copies T-cell malignancies 1)	Mcts1	Q9DB27	0.00301347	0.00581605	-0.255106	4	5	4	0.990125	0.964738	0.0105437				0	0	1	1	1	1
Vacuolar protein sorting-associated protein 28 homolog (Caspase-activated DNase inhibitor that interacts with ASK1) (CIIA) (ESCRT-I complex subunit VPS28)	Vps28	Q9D1C8	-0.00109786	-0.0243463	0.0268886	4	3	4	0.995167	0.718548	0.909748				0	0	0	1	1	1
Host cell factor 1 (HCF) (HCF-1) (C1 factor) [Cleaved into: HCF N-terminal chain 1; HCF N-terminal chain 2; HCF N-terminal chain 3; HCF N-terminal chain 4; HCF N-terminal chain 5; HCF N-terminal chain 6; HCF C-terminal chain 1; HCF C-terminal chain 2; HCF C-terminal chain 3; HCF C-terminal chain 4; HCF C-terminal chain 5; HCF C-terminal chain 6]	Hcfc1	Q61191	0.000151052	-0.0546924	0.256793	3	11	4	0.99879	0.633181	0.0854803				0	0	0	1	1	1
Ribosome maturation protein SBDS (Protein 22A3) (Shwachman-Bodian-Diamond syndrome protein homolog)	Sbds	P70122	-0.000481723	0.0338545	0.0433115	1	7	4	0.999273	0.916511	0.719333				0	0	0	1	1	1
Protein phosphatase 1 regulatory subunit 12A (Myosin phosphatase-targeting subunit 1) (Myosin phosphatase target subunit 1)	Ppp1r12a Mypt1	Q9DBR7	NA	0.169877	0.0445315	NA	1	4	NA	0.336817	0.766649				0	0	0	0	1	1
N-acetylated-alpha-linked acidic dipeptidase 2 (EC 3.4.17.21) (Glutamate carboxypeptidase III) (GCPIII) (N-acetylaspartylglutamate peptidase II) (NAAG-peptidase II) (N-acetylated-alpha-linked acidic dipeptidase II) (NAALADase II)	Naalad2	Q9CZR2	NA	0.702677	-0.0868775	NA	1	4	NA	0.545715	0.466788				0	0	0	0	1	1
Microfibrillar-associated protein 5 (MFAP-5) (Microfibril-associated glycoprotein 2) (MAGP-2)	Mfap5 Magp2	Q9QZJ6	NA	0.471434	0.558294	NA	1	4	NA	0.335955	3.07772e-05				0	0	1	0	1	1
Rho guanine nucleotide exchange factor 7 (Beta-Pix) (PAK-interacting exchange factor beta) (p85SPR)	Arhgef7 Kiaa0142 Pak3bp	Q9ES28	NA	0.0136301	0.180464	NA	2	4	NA	0.950862	0.21059				0	0	0	0	1	1
PDZ and LIM domain protein 4 (LIM protein RIL) (Reversion-induced LIM protein)	Pdlim4 Ril	P70271	NA	0.22502	-0.283053	NA	3	4	NA	0.382569	0.0482306				0	0	1	0	1	1
Anoctamin-6 (Small-conductance calcium-activated nonselective cation channel) (SCAN channel) (Transmembrane protein 16F)	Ano6 Tmem16f	Q6P9J9	NA	0.397166	0.383384	NA	3	4	NA	0.0874173	0.00738902				0	0	1	0	1	1
182 kDa tankyrase-1-binding protein	Tnks1bp1 Kiaa1741 Tab182	P58871	NA	0.201016	0.107213	NA	4	4	NA	0.297461	0.423989				0	0	0	0	1	1
Inter-alpha-trypsin inhibitor heavy chain H2 (ITI heavy chain H2) (ITI-HC2) (Inter-alpha-inhibitor heavy chain 2)	Itih2	Q61703	NA	0.295974	0.15804	NA	4	4	NA	0.0666731	0.225473				0	0	0	0	1	1
Ig mu chain C region	Ighm Igh-6	P01872	NA	0.364857	0.851988	NA	4	4	NA	0.13275	4.98367e-07				0	0	1	0	1	1
Inhibitor of carbonic anhydrase	Ica	Q9DBD0	NA	0.102	0.242815	NA	4	4	NA	0.40601	0.0848877				0	0	0	0	1	1
Barrier-to-autointegration factor (Breakpoint cluster region protein 1) (LAP2-binding protein 1) [Cleaved into: Barrier-to-autointegration factor, N-terminally processed]	Banf1 Baf Bcrp1 L2bp1	O54962	NA	-0.0645608	0.575854	NA	5	4	NA	0.684436	0.0123645				0	0	1	0	1	1
Importin subunit alpha-5 (Importin alpha-S1) (Karyopherin subunit alpha-1) (Nucleoprotein interactor 1) (NPI-1) (RAG cohort protein 2) (SRP1-beta) [Cleaved into: Importin subunit alpha-5, N-terminally processed]	Kpna1 Rch2	Q60960	NA	0.0339997	-0.0665667	NA	5	4	NA	0.847487	0.572885				0	0	0	0	1	1
Dimethylaniline monooxygenase [N-oxide-forming] 2 (EC 1.14.13.8) (Dimethylaniline oxidase 2) (Pulmonary flavin-containing monooxygenase 2) (FMO 2)	Fmo2	Q8K2I3	NA	0.334871	-0.14543	NA	5	4	NA	0.202626	0.31532				0	0	0	0	1	1
CD2-associated protein (Mesenchyme-to-epithelium transition protein with SH3 domains 1) (METS-1)	Cd2ap Mets1	Q9JLQ0	NA	0.0347717	-0.260882	NA	6	4	NA	0.827606	0.00830689				0	0	1	0	1	1
Dimethylaniline monooxygenase [N-oxide-forming] 1 (EC 1.14.13.8) (Dimethylaniline oxidase 1) (Hepatic flavin-containing monooxygenase 1) (FMO 1)	Fmo1 Fmo-1	P50285	NA	0.412713	-0.0185429	NA	9	4	NA	0.0655266	0.909748				0	0	0	0	1	1
Ribosomal protein S6 kinase alpha-3 (S6K-alpha-3) (EC 2.7.11.1) (90 kDa ribosomal protein S6 kinase 3) (p90-RSK 3) (p90RSK3) (MAP kinase-activated protein kinase 1b) (MAPK-activated protein kinase 1b) (MAPKAP kinase 1b) (MAPKAPK-1b) (Ribosomal S6 kinase 2) (RSK-2) (pp90RSK2)	Rps6ka3 Mapkapk1b Rps6ka-rs1 Rsk2	P18654	NA	-0.0788611	-0.0694881	NA	10	4	NA	0.353587	0.612158				0	0	0	0	1	1
Dysferlin (Dystrophy-associated fer-1-like protein) (Fer-1-like protein 1)	Dysf Fer1l1	Q9ESD7	NA	0.195598	0.279105	NA	15	4	NA	0.00662303	0.0708101				0	1	0	0	1	1
Hydroxymethylglutaryl-CoA synthase, mitochondrial (HMG-CoA synthase) (EC 2.3.3.10) (3-hydroxy-3-methylglutaryl coenzyme A synthase)	Hmgcs2	P54869	NA	0.207326	0.163184	NA	17	4	NA	0.00243888	0.250616				0	1	0	0	1	1
Acyl-CoA synthetase family member 2, mitochondrial (EC 6.2.1.-)	Acsf2	Q8VCW8	0.20033	0.0342493	-0.0275039	16	12	5	0.00490655	0.593253	0.637885				1	0	0	1	1	1
Long-chain-fatty-acid--CoA ligase 6 (EC 6.2.1.3) (Long-chain acyl-CoA synthetase 6) (LACS 6)	Acsl6 Facl6	Q91WC3	0.141046	-0.479388	-0.227692	40	23	5	0.0705353	2.60043e-12	0.454389				0	1	0	1	1	1
AP-3 complex subunit delta-1 (AP-3 complex subunit delta) (Adaptor-related protein complex 3 subunit delta-1) (Delta-adaptin) (mBLVR1)	Ap3d1 Ap3d	O54774	0.129339	-0.0238268	-0.0310714	16	17	5	0.0869327	0.688857	0.855934				0	0	0	1	1	1
Complexin-1 (921-S) (Complexin I) (CPX I) (Synaphin-2)	Cplx1	P63040	-0.294912	-0.516559	-0.343919	8	6	5	0.164543	0.0168508	0.0212672				0	1	1	1	1	1
Heterogeneous nuclear ribonucleoproteins C1/C2 (hnRNP C1/C2)	Hnrnpc Hnrpc	Q9Z204	-0.321357	0.00589207	0.48175	10	11	5	0.168553	0.953721	1.47175e-05				0	0	1	1	1	1
Calpastatin (Calpain inhibitor)	Cast	P51125	-0.253227	0.283361	-0.0805636	5	10	5	0.19385	0.00634087	0.415796				0	1	0	1	1	1
Serine/arginine-rich splicing factor 1 (ASF/SF2) (Pre-mRNA-splicing factor SRp30a) (Splicing factor, arginine/serine-rich 1)	Srsf1 Sfrs1	Q6PDM2	-0.394441	-0.0862851	0.451582	7	10	5	0.202435	0.357782	1.49913e-05				0	0	1	1	1	1
Lysine--tRNA ligase (EC 6.1.1.6) (Lysyl-tRNA synthetase) (LysRS)	Kars	Q99MN1	0.129562	0.101925	0.0737863	9	15	5	0.211398	0.0438891	0.22539				0	1	0	1	1	1
Acetyl-coenzyme A synthetase, cytoplasmic (EC 6.2.1.1) (Acetate--CoA ligase) (Acetyl-CoA synthetase) (ACS) (AceCS) (Acyl-CoA synthetase short-chain family member 2) (Acyl-activating enzyme)	Acss2 Acas2 Acecs1	Q9QXG4	0.159038	0.0473183	-0.0865354	9	9	5	0.241388	0.502159	0.201404				0	0	0	1	1	1
NADH dehydrogenase [ubiquinone] flavoprotein 2, mitochondrial (EC 1.6.5.3) (EC 1.6.99.3) (NADH-ubiquinone oxidoreductase 24 kDa subunit)	Ndufv2	Q9D6J6	-0.160908	-0.289734	0.0202416	13	11	5	0.278588	0.000241265	0.864549				0	1	0	1	1	1
Apolipoprotein D (Apo-D) (ApoD)	Apod	P51910	0.24873	0.822623	2.25431	3	4	5	0.321233	0.00015973	5.2189e-08				0	1	1	1	1	1
Syntenin-1 (Scaffold protein Pbp1) (Syndecan-binding protein 1)	Sdcbp	O08992	-0.160831	0.113476	-0.16374	3	5	5	0.322215	0.155292	0.0295281				0	0	1	1	1	1
cAMP-dependent protein kinase type II-beta regulatory subunit	Prkar2b	P31324	-0.128958	0.107912	-0.789281	16	9	5	0.355306	0.152764	0.0212193				0	0	1	1	1	1
Peptidyl-prolyl cis-trans isomerase D (PPIase D) (EC 5.2.1.8) (40 kDa peptidyl-prolyl cis-trans isomerase) (Cyclophilin-40) (CYP-40) (Rotamase D)	Ppid	Q9CR16	-0.125659	-0.0441745	-0.171083	12	13	5	0.355657	0.681704	0.177913				0	0	0	1	1	1
Ras-related protein Rab-35	Rab35	Q6PHN9	0.276391	-0.0811924	0.0127374	5	7	5	0.359247	0.718548	0.958329				0	0	0	1	1	1
60S ribosomal protein L13a (Transplantation antigen P198) (Tum-P198 antigen)	Rpl13a P198 Tstap198-7	P19253	0.279423	0.0950658	0.569751	5	8	5	0.359658	0.584828	0.00224397				0	0	1	1	1	1
Proteasome subunit alpha type-4 (EC 3.4.25.1) (Macropain subunit C9) (Multicatalytic endopeptidase complex subunit C9) (Proteasome component C9) (Proteasome subunit L)	Psma4	Q9R1P0	0.156288	0.0293645	-0.0804318	7	10	5	0.365642	0.735549	0.49862				0	0	0	1	1	1
Propionyl-CoA carboxylase beta chain, mitochondrial (PCCase subunit beta) (EC 6.4.1.3) (Propanoyl-CoA:carbon dioxide ligase subunit beta)	Pccb	Q99MN9	0.109424	-0.0887649	-0.0534945	19	12	5	0.366014	0.193848	0.484434				0	0	0	1	1	1
Phenylalanine--tRNA ligase beta subunit (EC 6.1.1.20) (Phenylalanyl-tRNA synthetase beta subunit) (PheRS)	Farsb Farsl Farslb Frsb	Q9WUA2	0.102673	0.0629017	0.397371	12	22	5	0.371502	0.136355	0.000749653				0	0	1	1	1	1
Proteasome subunit beta type-2 (EC 3.4.25.1) (Macropain subunit C7-I) (Multicatalytic endopeptidase complex subunit C7-I) (Proteasome component C7-I)	Psmb2	Q9R1P3	-0.191115	-0.0363727	-0.0170921	11	9	5	0.383894	0.723461	0.858815				0	0	0	1	1	1
ATP synthase subunit f, mitochondrial	Atp5j2	P56135	-0.258535	-0.093259	-0.370894	5	6	5	0.391546	0.518017	0.124806				0	0	0	1	1	1
Ankyrin-1 (ANK-1) (Erythrocyte ankyrin)	Ank1 Ank-1	Q02357	0.0652857	-0.474038	-0.551439	48	29	5	0.392927	5.19055e-08	5.13404e-05				0	1	1	1	1	1
60S ribosomal protein L9	Rpl9	P51410	0.190489	0.0539677	0.488326	7	10	5	0.393522	0.47287	0.000283608				0	0	1	1	1	1
Aldehyde dehydrogenase family 3 member B1 (EC 1.2.1.5) (Aldehyde dehydrogenase 7)	Aldh3b1 Aldh7	Q80VQ0	0.317873	-0.0218637	-0.159923	3	2	5	0.401782	0.902681	0.0935213				0	0	0	1	1	1
Alpha-synuclein (Non-A beta component of AD amyloid) (Non-A4 component of amyloid precursor) (NACP)	Snca Syn	O55042	-0.173524	-0.35242	-0.146414	9	5	5	0.408562	0.275375	0.0798085				0	0	0	1	1	1
General vesicular transport factor p115 (Protein USO1 homolog) (Transcytosis-associated protein) (TAP) (Vesicle-docking protein)	Uso1 Vdp	Q9Z1Z0	0.124911	0.0398044	0.30221	6	19	5	0.431453	0.515303	0.00345928				0	0	1	1	1	1
Cullin-5 (CUL-5)	Cul5	Q9D5V5	0.224912	-0.0499637	-0.00132573	7	9	5	0.431453	0.625725	0.994128				0	0	0	1	1	1
Ubiquitin carboxyl-terminal hydrolase isozyme L3 (UCH-L3) (EC 3.4.19.12) (Ubiquitin thioesterase L3)	Uchl3	Q9JKB1	-0.301407	-0.00789362	0.149745	8	5	5	0.454028	0.957838	0.16293				0	0	0	1	1	1
Elongation factor 1-beta (EF-1-beta)	Eef1b Eef1b2	O70251	-0.144003	0.151823	0.27314	7	11	5	0.458564	0.00765513	2.63962e-05				0	1	1	1	1	1
Latexin (Endogenous carboxypeptidase inhibitor) (ECI) (Tissue carboxypeptidase inhibitor) (TCI)	Lxn	P70202	0.218732	-0.0186604	0.140684	5	5	5	0.466643	0.782471	0.729412				0	0	0	1	1	1
26S proteasome non-ATPase regulatory subunit 9 (26S proteasome regulatory subunit p27)	Psmd9	Q9CR00	-0.110377	-0.0295274	-0.237333	5	5	5	0.486097	0.734668	0.0422577				0	0	1	1	1	1
Vacuolar protein sorting-associated protein 29 (Vesicle protein sorting 29)	Vps29	Q9QZ88	-0.103366	0.117938	0.26541	9	9	5	0.493308	0.514984	0.133377				0	0	0	1	1	1
MICOS complex subunit Mic19 (Coiled-coil-helix-coiled-coil-helix domain-containing protein 3)	Chchd3 Mic19	Q9CRB9	-0.109684	-0.184474	-0.127824	11	7	5	0.516572	0.0862549	0.237885				0	0	0	1	1	1
Obg-like ATPase 1 (GTP-binding protein 9)	Ola1 Gtpbp9	Q9CZ30	-0.104348	-0.00196202	-0.370993	15	13	5	0.519975	0.977277	0.0145965				0	0	1	1	1	1
40S ribosomal protein S12	Rps12	P63323	-0.0953127	0.129266	0.34145	5	10	5	0.565813	0.101858	0.0208053				0	0	1	1	1	1
Omega-amidase NIT2 (EC 3.5.1.3) (Nitrilase homolog 2)	Nit2 D16Ertd502e	Q9JHW2	0.165101	0.0924981	0.199157	2	7	5	0.571355	0.163251	0.0799041				0	0	0	1	1	1
40S ribosomal protein S21	Rps21	Q9CQR2	-0.110005	0.0779866	0.418563	5	6	5	0.574862	0.382569	0.00137421				0	0	1	1	1	1
Valacyclovir hydrolase (VACVase) (Valacyclovirase) (EC 3.1.-.-) (Biphenyl hydrolase-like protein)	Bphl	Q8R164	-0.0735569	-0.362332	0.0134797	11	6	5	0.583598	0.0427407	0.911845				0	1	0	1	1	1
Matrilin-2	Matn2	O08746	0.863607	0.347295	1.30959	1	5	5	0.594278	0.0107156	0.00012909				0	1	1	1	1	1
Ketosamine-3-kinase (EC 2.7.1.-) (Fructosamine-3-kinase-related protein)	Fn3krp	Q8K274	0.156946	-0.0882441	-0.304306	6	4	5	0.594278	0.532562	0.00219004				0	0	1	1	1	1
Protein farnesyltransferase subunit beta (FTase-beta) (EC 2.5.1.58) (CAAX farnesyltransferase subunit beta) (Ras proteins prenyltransferase subunit beta)	Fntb	Q8K2I1	-0.160462	0.0776673	-0.0239046	3	4	5	0.5996	0.525699	0.891632				0	0	0	1	1	1
Histone H1.4 (H1 VAR.2) (H1e)	Hist1h1e H1f4	P43274	-0.457621	-0.343099	0.449539	5	6	5	0.606414	0.0433354	0.000110694				0	1	1	1	1	1
Protein quaking (MqkI) (qkI)	Qki Qk Qk1 Qka1	Q9QYS9	-0.137116	0.158033	0.208633	7	5	5	0.606414	0.237354	0.0804932				0	0	0	1	1	1
60S ribosomal protein L12	Rpl12	P35979	0.137097	0.173449	0.53382	7	10	5	0.606414	0.0117814	0.000385707				0	1	1	1	1	1
GMP synthase [glutamine-hydrolyzing] (EC 6.3.5.2) (GMP synthetase) (Glutamine amidotransferase)	Gmps	Q3THK7	0.105888	-0.0741337	0.0480167	13	19	5	0.606414	0.169504	0.749688				0	0	0	1	1	1
Neurofibromin (Neurofibromatosis-related protein NF-1)	Nf1	Q04690	0.0967975	-0.132358	-0.256857	15	7	5	0.617267	0.263806	0.0186711				0	0	1	1	1	1
Protein SEC13 homolog (GATOR complex protein SEC13) (SEC13-like protein 1) (SEC13-related protein)	Sec13 Sec13l1	Q9D1M0	0.109482	0.0925662	0.154497	6	8	5	0.625871	0.119189	0.0287521				0	0	1	1	1	1
NEDD8-activating enzyme E1 catalytic subunit (EC 6.3.2.-) (NEDD8-activating enzyme E1C) (Ubiquitin-activating enzyme E1C) (Ubiquitin-like modifier-activating enzyme 3) (Ubiquitin-activating enzyme 3)	Uba3 Ube1c	Q8C878	-0.129098	0.0513676	-0.11767	7	7	5	0.62834	0.533483	0.24236				0	0	0	1	1	1
Adenylate kinase 2, mitochondrial (AK 2) (EC 2.7.4.3) (ATP-AMP transphosphorylase 2) (ATP:AMP phosphotransferase) (Adenylate monophosphate kinase) [Cleaved into: Adenylate kinase 2, mitochondrial, N-terminally processed]	Ak2	Q9WTP6	0.177593	0.0905109	0.21612	6	5	5	0.634238	0.229616	0.0431037				0	0	1	1	1	1
Eukaryotic translation initiation factor 5 (eIF-5)	Eif5	P59325	-0.104794	0.000184409	0.0300795	7	8	5	0.634238	0.998759	0.845567				0	0	0	1	1	1
Palmitoyl-protein thioesterase 1 (PPT-1) (EC 3.1.2.22) (Palmitoyl-protein hydrolase 1)	Ppt1 Cln1 Ppt	O88531	-0.126231	0.104301	0.855769	5	8	5	0.664689	0.282297	3.49959e-05				0	0	1	1	1	1
Serine/threonine-protein phosphatase 2B catalytic subunit alpha isoform (EC 3.1.3.16) (CAM-PRP catalytic subunit) (Calmodulin-dependent calcineurin A subunit alpha isoform)	Ppp3ca Calna	P63328	-0.0745254	-0.346827	-0.448206	10	9	5	0.666733	0.0534345	0.000179413				0	0	1	1	1	1
Transcription intermediary factor 1-beta (TIF1-beta) (E3 SUMO-protein ligase TRIM28) (EC 2.3.2.27) (KRAB-A-interacting protein) (KRIP-1) (RING-type E3 ubiquitin transferase TIF1-beta) (Tripartite motif-containing protein 28)	Trim28 Kap1 Krip1 Tif1b	Q62318	-0.141368	0.0159409	0.719051	5	12	5	0.67789	0.640298	0.0003832				0	0	1	1	1	1
Cytochrome c oxidase subunit NDUFA4	Ndufa4	Q62425	-0.155715	-0.319601	-0.185082	7	6	5	0.67789	0.0265572	0.0785009				0	1	0	1	1	1
Exopolyphosphatase PRUNE1 (EC 3.6.1.1) (PRUNEM1)	Prune1 Prune	Q8BIW1	-0.103442	-0.21587	-0.280234	7	7	5	0.67789	0.0410644	0.0196502				0	1	1	1	1	1
Proteasome activator complex subunit 2 (11S regulator complex subunit beta) (REG-beta) (Activator of multicatalytic protease subunit 2) (Proteasome activator 28 subunit beta) (PA28b) (PA28beta)	Psme2 Pa28b1	P97372	-0.106952	0.373244	0.395857	3	10	5	0.681912	0.00287719	0.000264172				0	1	1	1	1	1
Xaa-Pro aminopeptidase 1 (EC 3.4.11.9) (Aminoacylproline aminopeptidase) (Cytosolic aminopeptidase P) (Soluble aminopeptidase P) (sAmp) (X-Pro aminopeptidase 1) (X-prolyl aminopeptidase 1, soluble)	Xpnpep1	Q6P1B1	0.0568283	0.0701759	0.276288	6	6	5	0.682958	0.432818	0.147407				0	0	0	1	1	1
V-type proton ATPase subunit D (V-ATPase subunit D) (V-ATPase 28 kDa accessory protein) (Vacuolar proton pump subunit D)	Atp6v1d Atp6m Vatd	P57746	0.0654949	-0.366091	-0.0959337	11	9	5	0.685851	0.00890463	0.511284				0	1	0	1	1	1
ADP-ribosylation factor-like protein 1	Arl1	P61211	0.124024	0.0325589	-0.0180581	5	8	5	0.685917	0.767529	0.950737				0	0	0	1	1	1
Potassium voltage-gated channel subfamily A member 1 (MBK1) (MKI) (Voltage-gated potassium channel subunit Kv1.1)	Kcna1	P16388	0.0851932	-0.482412	-0.457471	11	3	5	0.687024	0.010714	0.00138445				0	1	1	1	1	1
60S ribosomal protein L38	Rpl38	Q9JJI8	-0.130238	0.138984	0.347642	3	6	5	0.690857	0.0839133	0.0514466				0	0	0	1	1	1
Proteasome subunit beta type-4 (EC 3.4.25.1) (Low molecular mass protein 3) (Macropain beta chain) (Multicatalytic endopeptidase complex beta chain) (Proteasome beta chain) (Proteasome chain 3)	Psmb4 Lmp3	P99026	-0.0851485	0.0896548	0.0755078	6	6	5	0.693752	0.230568	0.368149				0	0	0	1	1	1
Vacuolar protein sorting-associated protein 26B (Vesicle protein sorting 26B)	Vps26b	Q8C0E2	-0.119661	-0.118035	0.0593477	7	5	5	0.693752	0.255535	0.61594				0	0	0	1	1	1
Sorting nexin-5	Snx5	Q9D8U8	-0.0508791	0.180928	0.255637	7	7	5	0.723056	0.0218564	0.062051				0	1	0	1	1	1
5'(3')-deoxyribonucleotidase, cytosolic type (EC 3.1.3.-) (Cytosolic 5',3'-pyrimidine nucleotidase) (Deoxy-5'-nucleotidase 1) (dNT-1)	Nt5c Dnt1	Q9JM14	-0.111057	-0.0895352	-0.0192801	5	8	5	0.742766	0.51286	0.899371				0	0	0	1	1	1
Hepatoma-derived growth factor (HDGF)	Hdgf Tdrm1	P51859	-0.121362	-0.0934033	0.299023	3	8	5	0.745963	0.153582	0.00498417				0	0	1	1	1	1
Pleckstrin homology domain-containing family B member 1 (PH domain-containing family B member 1) (Evectin-1) (PH domain-containing protein in retina 1) (PHRET1) (Pleckstrin homology domain retinal protein 1)	Plekhb1 Evt1 Phr1	Q9QYE9	-0.234178	-0.182489	-0.480669	4	3	5	0.747265	0.505824	2.69396e-05				0	0	1	1	1	1
26S proteasome non-ATPase regulatory subunit 6 (26S proteasome regulatory subunit RPN7) (26S proteasome regulatory subunit S10) (p42A)	Psmd6	Q99JI4	-0.069547	0.21728	0.317905	13	12	5	0.749554	0.00259388	0.00271068				0	1	1	1	1	1
Proteasome subunit beta type-3 (EC 3.4.25.1) (Proteasome chain 13) (Proteasome component C10-II) (Proteasome theta chain)	Psmb3	Q9R1P1	0.125949	0.0478172	0.15171	9	8	5	0.766766	0.429638	0.273815				0	0	0	1	1	1
60S ribosomal protein L30	Rpl30	P62889	-0.122671	0.0794456	0.531364	5	12	5	0.767095	0.458863	3.17628e-06				0	0	1	1	1	1
Protein phosphatase methylesterase 1 (PME-1) (EC 3.1.1.89)	Ppme1 Pme1	Q8BVQ5	0.0712694	-0.0798455	0.169562	11	7	5	0.778203	0.106777	0.188285				0	0	0	1	1	1
Tumor protein D54 (Tumor protein D52-like 2)	Tpd52l2	Q9CYZ2	-0.0480264	0.104398	0.27762	6	6	5	0.785345	0.0285336	0.00611644				0	1	1	1	1	1
Protein S100-A6 (5B10) (Calcyclin) (Prolactin receptor-associated protein) (S100 calcium-binding protein A6)	S100a6 Cacy	P14069	-0.469154	0.225341	-0.0142207	3	3	5	0.786914	0.431566	0.96996				0	0	0	1	1	1
Phosphatidate cytidylyltransferase 2 (EC 2.7.7.41) (CDP-DAG synthase 2) (CDP-DG synthase 2) (CDP-diacylglycerol synthase 2) (CDS 2) (CDP-diglyceride pyrophosphorylase 2) (CDP-diglyceride synthase 2) (CTP:phosphatidate cytidylyltransferase 2)	Cds2	Q99L43	-0.0871627	0.0145379	-0.317375	7	11	5	0.792923	0.865401	0.0395571				0	0	1	1	1	1
COP9 signalosome complex subunit 3 (SGN3) (Signalosome subunit 3) (JAB1-containing signalosome subunit 3)	Cops3 Csn3	O88543	0.0401842	-0.0228814	-0.338292	6	7	5	0.793776	0.697312	0.000125086				0	0	1	1	1	1
Programmed cell death protein 6 (ALG-257) (Apoptosis-linked gene 2 protein) (ALG-2) (PMP41)	Pdcd6 Alg2	P12815	-0.110827	-0.0233065	-0.206921	5	5	5	0.794128	0.703603	0.000801645				0	0	1	1	1	1
Tubulin--tyrosine ligase-like protein 12	Ttll12	Q3UDE2	-0.0716233	0.0379471	-0.0597581	8	5	5	0.794128	0.678426	0.502431				0	0	0	1	1	1
Argininosuccinate synthase (EC 6.3.4.5) (Citrulline--aspartate ligase)	Ass1 Ass	P16460	0.075777	-0.0464177	-0.754808	12	12	5	0.794128	0.616647	7.32503e-05				0	0	1	1	1	1
Cystatin-B (Stefin-B)	Cstb Cst6 Stfb	Q62426	-0.084319	0.145727	0.129965	3	5	5	0.795423	0.402071	0.181672				0	0	0	1	1	1
NADH dehydrogenase [ubiquinone] 1 alpha subcomplex subunit 13 (Cell death regulatory protein GRIM-19) (Complex I-B16.6) (CI-B16.6) (Gene associated with retinoic and interferon-induced mortality 19 protein) (GRIM-19) (Gene associated with retinoic and IFN-induced mortality 19 protein) (NADH-ubiquinone oxidoreductase B16.6 subunit)	Ndufa13 Grim19	Q9ERS2	0.0607142	-0.201579	-0.104447	10	6	5	0.796679	0.0348376	0.294278				0	1	0	1	1	1
RNA 3'-terminal phosphate cyclase (RNA cyclase) (RNA-3'-phosphate cyclase) (EC 6.5.1.4) (RNA terminal phosphate cyclase domain-containing protein 1)	RtcA Rpc1 Rtcd1	Q9D7H3	0.0961734	0.00482607	-0.22293	5	10	5	0.80521	0.948854	0.0293581				0	0	1	1	1	1
Carbonyl reductase [NADPH] 3 (EC 1.1.1.184) (NADPH-dependent carbonyl reductase 3)	Cbr3	Q8K354	-0.164901	0.131647	-0.238054	1	7	5	0.805658	0.0511578	0.409776				0	0	0	1	1	1
Inorganic pyrophosphatase 2, mitochondrial (EC 3.6.1.1) (Pyrophosphate phospho-hydrolase 2) (PPase 2)	Ppa2	Q91VM9	0.0426365	-0.0713445	-0.00406147	13	9	5	0.805658	0.168147	0.967779				0	0	0	1	1	1
Protein Niban (Protein FAM129A)	Fam129a Niban	Q3UW53	-0.238581	0.51859	0.400766	1	15	5	0.80625	1.72498e-07	0.000173761				0	1	1	1	1	1
Leucine--tRNA ligase, cytoplasmic (EC 6.1.1.4) (Leucyl-tRNA synthetase) (LeuRS)	Lars	Q8BMJ2	0.063727	0.126965	0.214654	10	42	5	0.806644	3.39088e-06	0.0333183				0	1	1	1	1	1
Isovaleryl-CoA dehydrogenase, mitochondrial (IVD) (EC 1.3.8.4)	Ivd	Q9JHI5	0.0354276	-0.104858	-0.10387	15	8	5	0.806644	0.0593946	0.291149				0	0	0	1	1	1
Bifunctional coenzyme A synthase (CoA synthase) [Includes: Phosphopantetheine adenylyltransferase (EC 2.7.7.3) (Dephospho-CoA pyrophosphorylase) (Pantetheine-phosphate adenylyltransferase) (PPAT); Dephospho-CoA kinase (DPCK) (EC 2.7.1.24) (Dephosphocoenzyme A kinase) (DPCOAK)]	Coasy Ukr1	Q9DBL7	-0.0376184	0.067292	-0.124143	4	4	5	0.810785	0.312677	0.0571541				0	0	0	1	1	1
Phosphatidylinositol 5-phosphate 4-kinase type-2 alpha (EC 2.7.1.149) (1-phosphatidylinositol 5-phosphate 4-kinase 2-alpha) (Diphosphoinositide kinase 2-alpha) (Phosphatidylinositol 5-phosphate 4-kinase type II alpha) (PI(5)P 4-kinase type II alpha) (PIP4KII-alpha) (PtdIns(5)P-4-kinase isoform 2-alpha)	Pip4k2a Pip5k2a	O70172	0.0371964	-0.118826	-0.201731	19	6	5	0.810867	0.168259	0.0361376				0	0	1	1	1	1
Serine/threonine-protein phosphatase 2A 56 kDa regulatory subunit gamma isoform (PP2A B subunit isoform B'-alpha-3) (PP2A B subunit isoform B'-gamma) (PP2A B subunit isoform B56-gamma) (PP2A B subunit isoform PR61-gamma) (PP2A B subunit isoform R5-gamma)	Ppp2r5c	Q60996	0.0542163	-0.0713073	0.0427964	4	6	5	0.811515	0.639744	0.701842				0	0	0	1	1	1
Eukaryotic translation initiation factor 3 subunit C (eIF3c) (Eukaryotic translation initiation factor 3 subunit 8) (eIF3 p110)	Eif3c Eif3s8	Q8R1B4	-0.0748792	0.120624	0.238978	10	16	5	0.811973	0.0823423	0.00663716				0	0	1	1	1	1
UBX domain-containing protein 1 (Protein 2B28) (SAPK substrate protein 1) (UBA/UBX 33.3 kDa protein) (mY33K)	Ubxn1 D19Ertd721e Saks1	Q922Y1	-0.114849	0.0212237	0.0773853	3	6	5	0.821093	0.894793	0.853589				0	0	0	1	1	1
Sodium/potassium-transporting ATPase subunit beta-2 (Adhesion molecule in glia) (AMOG) (Sodium/potassium-dependent ATPase subunit beta-2)	Atp1b2	P14231	-0.0714583	-0.85886	0.0164596	22	12	5	0.821093	0.000613665	0.894955				0	1	0	1	1	1
Adenosine kinase (AK) (EC 2.7.1.20) (Adenosine 5'-phosphotransferase)	Adk	P55264	0.0425527	0.0431238	-0.188512	14	15	5	0.824302	0.348402	0.00913352				0	0	1	1	1	1
Calcium-binding protein 39-like (MO25beta) (Mo25-like protein)	Cab39l	Q9DB16	0.193052	0.126229	-0.013183	5	5	5	0.82605	0.230346	0.90694				0	0	0	1	1	1
Leucine-rich repeat-containing protein 59	Lrrc59	Q922Q8	-0.054783	0.0844332	0.476639	9	14	5	0.830179	0.199048	0.0162384				0	0	1	1	1	1
NADH dehydrogenase [ubiquinone] 1 alpha subcomplex subunit 8 (Complex I-19kD) (CI-19kD) (Complex I-PGIV) (CI-PGIV) (NADH-ubiquinone oxidoreductase 19 kDa subunit)	Ndufa8	Q9DCJ5	0.0689547	-0.155781	-0.0834385	11	10	5	0.839312	0.0395888	0.781489				0	1	0	1	1	1
DnaJ homolog subfamily A member 2 (mDj3)	Dnaja2	Q9QYJ0	-0.0425012	-0.0746268	-0.218056	15	14	5	0.839312	0.241841	0.0788265				0	0	0	1	1	1
Amphiphysin	Amph Amph1	Q7TQF7	-0.0329152	-0.382317	-0.286466	22	13	5	0.845676	0.00256104	0.0932111				0	1	0	1	1	1
Cytidine deaminase (EC 3.5.4.5) (Cytidine aminohydrolase)	Cda Cdd	P56389	-0.0623017	0.264607	0.353574	3	4	5	0.848862	0.203214	0.000380252				0	0	1	1	1	1
D-beta-hydroxybutyrate dehydrogenase, mitochondrial (EC 1.1.1.30) (3-hydroxybutyrate dehydrogenase) (BDH)	Bdh1 Bdh	Q80XN0	-0.031015	-0.426422	0.268985	20	10	5	0.857774	0.0174665	0.081227				0	1	0	1	1	1
GTP-binding protein SAR1b	Sar1b Sara1b Sara2	Q9CQC9	0.0886931	0.0251207	-0.00137831	5	5	5	0.857833	0.767394	0.99189				0	0	0	1	1	1
Junction plakoglobin (Desmoplakin III) (Desmoplakin-3)	Jup	Q02257	0.0700474	-0.425915	-0.344447	7	6	5	0.85828	0.169504	0.018657				0	0	1	1	1	1
Copine-3 (Copine III)	Cpne3 Kiaa0636	Q8BT60	-0.0653467	0.114275	-0.192722	5	6	5	0.860479	0.27568	0.199719				0	0	0	1	1	1
Eukaryotic initiation factor 4A-III (eIF-4A-III) (eIF4A-III) (EC 3.6.4.13) (ATP-dependent RNA helicase DDX48) (ATP-dependent RNA helicase eIF4A-3) (DEAD box protein 48) (Eukaryotic translation initiation factor 4A isoform 3) [Cleaved into: Eukaryotic initiation factor 4A-III, N-terminally processed]	Eif4a3 Ddx48	Q91VC3	0.0461741	-0.0604067	0.70038	6	8	5	0.860479	0.414183	7.91105e-08				0	0	1	1	1	1
Importin-9 (Imp9) (Importin-9a) (Imp9a) (Importin-9b) (Imp9b) (Ran-binding protein 9) (RanBP9)	Ipo9 Imp9 Ranbp9	Q91YE6	0.0869245	0.0402169	0.114927	2	8	5	0.864085	0.695395	0.595852				0	0	0	1	1	1
Syntaxin-12	Stx12	Q9ER00	-0.0455225	0.0206048	0.0226998	5	6	5	0.864085	0.867603	0.705434				0	0	0	1	1	1
NAD(P)H-hydrate epimerase (EC 5.1.99.6) (Apolipoprotein A-I-binding protein) (AI-BP) (NAD(P)HX epimerase)	Naxe Aibp Apoa1bp	Q8K4Z3	-0.033279	-0.00829108	-0.227999	10	10	5	0.876588	0.945558	0.062051				0	0	0	1	1	1
Cytochrome b5 type B (Cytochrome b5 outer mitochondrial membrane isoform)	Cyb5b Cyb5m	Q9CQX2	-0.0420613	-0.115758	-0.0736259	7	6	5	0.888753	0.352338	0.428492				0	0	0	1	1	1
B-cell receptor-associated protein 31 (BCR-associated protein 31) (Bap31) (p28)	Bcap31 Bap31	Q61335	0.0839803	-0.0659972	0.0459389	3	7	5	0.892977	0.172796	0.69577				0	0	0	1	1	1
Phosphatidylinositol-binding clathrin assembly protein (Clathrin assembly lymphoid myeloid leukemia) (CALM)	Picalm Calm Fit1	Q7M6Y3	-0.0482715	0.118023	0.00689261	6	8	5	0.892977	0.0799493	0.967961				0	0	0	1	1	1
Charged multivesicular body protein 4b (Chromatin-modifying protein 4b) (CHMP4b)	Chmp4b	Q9D8B3	-0.0329175	0.0899525	-0.0499	4	6	5	0.893195	0.302691	0.705434				0	0	0	1	1	1
Ras-related protein Rap-2b	Rap2b	P61226	-0.0439377	0.088135	-0.114586	7	4	5	0.896539	0.403973	0.192968				0	0	0	1	1	1
ADP-ribosylation factor-like protein 3	Arl3	Q9WUL7	-0.0559901	0.00438008	-0.123816	3	6	5	0.899089	0.970917	0.241382				0	0	0	1	1	1
AP-3 complex subunit beta-2 (Adaptor protein complex AP-3 subunit beta-2) (Adaptor-related protein complex 3 subunit beta-2) (Beta-3B-adaptin) (Clathrin assembly protein complex 3 beta-2 large chain)	Ap3b2	Q9JME5	0.0263686	-0.108491	-0.0578557	24	25	5	0.903465	0.0124431	0.786664				0	1	0	1	1	1
Profilin-2 (Profilin II)	Pfn2	Q9JJV2	-0.0420315	-0.0894262	-0.406823	10	10	5	0.90665	0.437491	0.000103832				0	0	1	1	1	1
Coronin-1B (Coronin-2)	Coro1b	Q9WUM3	-0.0312862	0.0128074	0.36283	7	12	5	0.908343	0.880235	0.0127399				0	0	1	1	1	1
Heterogeneous nuclear ribonucleoprotein A/B (hnRNP A/B) (CArG-binding factor-A) (CBF-A)	Hnrnpab Cbf-a Cgbfa Hnrpab	Q99020	0.0773455	-0.00754749	0.987311	4	7	5	0.910582	0.941851	1.08427e-05				0	0	1	1	1	1
Dynein light chain roadblock-type 1 (Dynein light chain 2A, cytoplasmic)	Dynlrb1 Dncl2a Dnlc2a	P62627	0.0453233	0.0175262	-0.182702	5	5	5	0.910582	0.804064	0.0139134				0	0	1	1	1	1
Bis(5'-nucleosyl)-tetraphosphatase [asymmetrical] (EC 3.6.1.17) (Diadenosine 5',5'''-P1,P4-tetraphosphate asymmetrical hydrolase) (Ap4A hydrolase) (Ap4Aase) (Diadenosine tetraphosphatase) (Nucleoside diphosphate-linked moiety X motif 2) (Nudix motif 2)	Nudt2 Apah1	P56380	0.0451964	0.0351679	-0.176621	5	6	5	0.910582	0.685656	0.122386				0	0	0	1	1	1
Ras-related protein Ral-B	Ralb	Q9JIW9	-0.062973	-0.0883241	-0.281791	8	4	5	0.910582	0.544942	0.00165782				0	0	1	1	1	1
60S ribosomal protein L23	Rpl23	P62830	-0.04526	0.0906978	0.415791	7	9	5	0.913189	0.0669371	0.0313184				0	0	1	1	1	1
Translin (EC 3.1.-.-) (Component 3 of promoter of RISC) (C3PO) (Testis/brain RNA-binding protein) (TB-RBP)	Tsn	Q62348	0.0391409	0.00597256	0.181661	9	10	5	0.922971	0.939093	0.122345				0	0	0	1	1	1
Serine/threonine-protein kinase 24 (EC 2.7.11.1) (Mammalian STE20-like protein kinase 3) (MST-3) (STE20-like kinase MST3) [Cleaved into: Serine/threonine-protein kinase 24 35 kDa subunit (Mammalian STE20-like protein kinase 3 N-terminal) (MST3/N); Serine/threonine-protein kinase 24 12 kDa subunit (Mammalian STE20-like protein kinase 3 C-terminal) (MST3/C)]	Stk24 Mst3 Stk3	Q99KH8	0.0262165	-0.0188168	-0.153749	7	9	5	0.925824	0.857743	0.066482				0	0	0	1	1	1
Vacuolar protein sorting-associated protein 4A (EC 3.6.4.6)	Vps4a	Q8VEJ9	0.0496838	0.0111634	-0.349123	4	5	5	0.92833	0.947789	0.169852				0	0	0	1	1	1
Membrane-associated progesterone receptor component 2	Pgrmc2	Q80UU9	0.0356842	-0.0353123	0.0544095	5	7	5	0.92833	0.732349	0.570876				0	0	0	1	1	1
Enoyl-CoA delta isomerase 1, mitochondrial (EC 5.3.3.8) (3,2-trans-enoyl-CoA isomerase) (Delta(3),Delta(2)-enoyl-CoA isomerase) (D3,D2-enoyl-CoA isomerase) (Dodecenoyl-CoA isomerase)	Eci1 Dci	P42125	-0.0112731	-0.113507	-0.173702	10	9	5	0.929914	0.0217141	0.032308				0	1	1	1	1	1
NADPH--cytochrome P450 reductase (CPR) (P450R) (EC 1.6.2.4)	Por	P37040	0.024766	0.0856087	-0.190698	13	12	5	0.929914	0.154312	0.161442				0	0	0	1	1	1
Tubulin-folding cofactor B (Cytoskeleton-associated protein 1) (Cytoskeleton-associated protein CKAPI) (Tubulin-specific chaperone B)	Tbcb Ckap1	Q9D1E6	-0.0238718	0.0376792	-0.319396	5	5	5	0.930893	0.806785	0.00286348				0	0	1	1	1	1
Prostaglandin reductase 2 (PRG-2) (EC 1.3.1.48) (15-oxoprostaglandin 13-reductase) (Zinc-binding alcohol dehydrogenase domain-containing protein 1)	Ptgr2 Zadh1	Q8VDQ1	-0.0255177	-0.0180636	0.0562381	3	4	5	0.937319	0.913946	0.27772				0	0	0	1	1	1
60S ribosomal protein L26 (Silica-induced gene 20 protein) (SIG-20)	Rpl26	P61255	0.0174496	0.0501408	0.393249	4	9	5	0.938374	0.59864	0.000494605				0	0	1	1	1	1
60S ribosomal protein L14	Rpl14	Q9CR57	-0.0860904	0.136865	0.322818	5	8	5	0.939611	0.30421	0.0214508				0	0	1	1	1	1
Voltage-dependent anion-selective channel protein 1 (VDAC-1) (mVDAC1) (Outer mitochondrial membrane protein porin 1) (Plasmalemmal porin) (Voltage-dependent anion-selective channel protein 5) (VDAC-5) (mVDAC5)	Vdac1 Vdac5	Q60932	-0.0219856	-0.253176	0.0416906	7	7	5	0.939611	0.0422296	0.622688				0	1	0	1	1	1
Dynein light chain 1, cytoplasmic (8 kDa dynein light chain) (DLC8) (Dynein light chain LC8-type 1) (Protein inhibitor of neuronal nitric oxide synthase) (PIN) (mPIN)	Dynll1 Dlc1 Dncl1 Dnclc1	P63168	0.0324278	-0.0500939	-0.458525	5	5	5	0.945273	0.615948	2.79622e-07				0	0	1	1	1	1
Dematin (Dematin actin-binding protein) (Erythrocyte membrane protein band 4.9)	Dmtn Epb4.9 Epb49	Q9WV69	0.0207701	-0.0333647	-0.17079	10	4	5	0.947312	0.734668	0.370022				0	0	0	1	1	1
Alpha-N-acetylgalactosaminidase (EC 3.2.1.49) (Alpha-galactosidase B)	Naga	Q9QWR8	0.0406734	0.305002	0.445665	1	5	5	0.948415	0.344398	0.0558167				0	0	0	1	1	1
Synapsin-2 (Synapsin II)	Syn2	Q64332	-0.0120538	-0.939317	-0.365347	27	7	5	0.948415	0.0233291	0.00182045				0	1	1	1	1	1
Solute carrier family 2, facilitated glucose transporter member 1 (Glucose transporter type 1, erythrocyte/brain) (GLUT-1) (GT1)	Slc2a1 Glut-1 Glut1	P17809	-0.0197373	0.0496242	-0.361919	5	5	5	0.949811	0.756152	0.000776587				0	0	1	1	1	1
Acylphosphatase-1 (EC 3.6.1.7) (Acylphosphatase, organ-common type isozyme) (Acylphosphate phosphohydrolase 1)	Acyp1 Acype	P56376	-0.012211	-0.36528	-0.399445	6	4	5	0.949811	0.105443	1.55849e-05				0	0	1	1	1	1
Pyridoxal phosphate homeostasis protein (PLP homeostasis protein) (Proline synthase co-transcribed bacterial homolog protein)	Prosc	Q9Z2Y8	0.0105513	-0.038127	-0.116527	8	4	5	0.949811	0.815849	0.244794				0	0	0	1	1	1
NADH dehydrogenase [ubiquinone] 1 alpha subcomplex subunit 12 (Complex I-B17.2) (CI-B17.2) (CIB17.2) (NADH-ubiquinone oxidoreductase subunit B17.2)	Ndufa12	Q7TMF3	-0.0148557	-0.233197	-0.264498	18	10	5	0.949811	0.0148761	0.0281715				0	1	1	1	1	1
Dynactin subunit 4 (Dynactin subunit p62)	Dctn4	Q8CBY8	0.0109972	0.0379987	-0.169071	11	11	5	0.958353	0.514361	0.0678688				0	0	0	1	1	1
Far upstream element-binding protein 2 (FUSE-binding protein 2) (KH type-splicing regulatory protein) (KSRP)	Khsrp Fubp2	Q3U0V1	-0.0133405	-0.018878	0.82425	10	12	5	0.963583	0.784563	3.18566e-06				0	0	1	1	1	1
Lysosome-associated membrane glycoprotein 2 (LAMP-2) (Lysosome-associated membrane protein 2) (CD107 antigen-like family member B) (Lysosomal membrane glycoprotein type B) (LGP-B) (CD antigen CD107b)	Lamp2 Lamp-2	P17047	-0.0131735	-0.0143199	0.487127	5	5	5	0.96405	0.966786	0.0142376				0	0	1	1	1	1
Methylglutaconyl-CoA hydratase, mitochondrial (EC 4.2.1.18) (AU-specific RNA-binding enoyl-CoA hydratase) (AU-binding enoyl-CoA hydratase) (muAUH)	Auh	Q9JLZ3	-0.00902121	-0.378178	-0.306287	12	9	5	0.977119	0.000770072	0.00697017				0	1	1	1	1	1
Nuclear transport factor 2 (NTF-2)	Nutf2 Ntf2	P61971	-0.0120567	0.0756145	-0.209064	3	4	5	0.980214	0.750931	0.0530372				0	0	0	1	1	1
ADP-ribosylation factor 6	Arf6	P62331	0.00501439	-0.239604	0.118087	5	5	5	0.9849	0.016704	0.285133				0	1	0	1	1	1
Coronin-1C (Coronin-3)	Coro1c	Q9WUM4	0.00567631	-0.158213	0.38052	13	10	5	0.985367	0.0908659	0.00688984				0	0	1	1	1	1
Cyclin-dependent kinase inhibitor 1B (Cyclin-dependent kinase inhibitor p27) (p27Kip1)	Cdkn1b	P46414	-0.0371543	-0.225873	0.155536	1	4	5	0.986415	0.0810592	0.2471				0	0	0	1	1	1
Beta-arrestin-1 (Arrestin beta-1)	Arrb1	Q8BWG8	-0.00650246	0.016454	0.02961	5	6	5	0.986415	0.877183	0.735449				0	0	0	1	1	1
Myristoylated alanine-rich C-kinase substrate (MARCKS)	Marcks Macs	P26645	0.00470682	0.0335368	0.443469	8	9	5	0.986415	0.875719	0.00272649				0	0	1	1	1	1
Transmembrane protein 43 (Protein LUMA)	Tmem43	Q9DBS1	-0.00965051	0.398223	0.621961	1	6	5	0.990125	0.0137488	3.35206e-05				0	1	1	1	1	1
Eukaryotic translation initiation factor 4H (eIF-4H) (Williams-Beuren syndrome chromosomal region 1 protein homolog)	Eif4h Wbscr1	Q9WUK2	0.00537849	-0.135918	-0.103433	5	5	5	0.990125	0.117446	0.383898				0	0	0	1	1	1
Phosphofurin acidic cluster sorting protein 2 (PACS-2) (PACS1-like protein)	Pacs2 Kiaa0602 Pacs1l	Q3V3Q7	-0.00253912	0.0405435	-0.109474	6	3	5	0.990125	0.69549	0.226975				0	0	0	1	1	1
Hepatoma-derived growth factor-related protein 3 (HRP-3)	Hdgfl3 Hdgfrp3	Q9JMG7	-0.0029879	0.0161713	-0.185988	3	6	5	0.994098	0.864055	0.0534456				0	0	0	1	1	1
Ubiquitin-conjugating enzyme E2 variant 1 (UEV-1) (CROC-1)	Ube2v1 Croc1	Q9CZY3	NA	0.145948	-0.250591	NA	1	5	NA	0.489505	7.5319e-05				0	0	1	0	1	1
P2X purinoceptor 7 (P2X7) (ATP receptor) (P2Z receptor) (Purinergic receptor)	P2rx7 P2x7	Q9Z1M0	NA	0.218249	-0.122648	NA	1	5	NA	0.718548	0.22358				0	0	0	0	1	1
HRAS-like suppressor 3 (HRSL3) (EC 3.1.1.32) (EC 3.1.1.4) (Adipose-specific phospholipase A2) (AdPLA) (Group XVI phospholipase A2) (H-rev 107 protein homolog)	Pla2g16 H-rev107 Hrasls3 Hrev107	Q8R3U1	NA	0.286027	-0.119318	NA	2	5	NA	0.584473	0.34142				0	0	0	0	1	1
Complement factor D (EC 3.4.21.46) (28 kDa adipocyte protein) (Adipsin) (C3 convertase activator) (Properdin factor D)	Cfd Adn Df	P03953	NA	0.423367	6.32768e-05	NA	3	5	NA	0.291952	0.999723				0	0	0	0	1	1
Prothrombin (EC 3.4.21.5) (Coagulation factor II) [Cleaved into: Activation peptide fragment 1; Activation peptide fragment 2; Thrombin light chain; Thrombin heavy chain]	F2 Cf2	P19221	NA	0.22044	0.184456	NA	3	5	NA	0.0683321	0.00594				0	0	1	0	1	1
Caveolin-2	Cav2	Q9WVC3	NA	0.229206	-0.267741	NA	4	5	NA	0.179455	0.00378856				0	0	1	0	1	1
Complement factor H (Protein beta-1-H)	Cfh Hf1	P06909	NA	0.201096	0.468221	NA	6	5	NA	0.171935	0.00377388				0	0	1	0	1	1
Ezrin (Cytovillin) (Villin-2) (p81)	Ezr Vil2	P26040	NA	0.207796	0.509624	NA	8	5	NA	0.0203047	0.000878643				0	1	1	0	1	1
Pleckstrin homology domain-containing family A member 7 (PH domain-containing family A member 7) (Heart adapter protein 1)	Plekha7 Hadp1	Q3UIL6	NA	NA	0.0541046	NA	NA	5	NA	NA	0.653156				0	0	0	0	0	1
Thrombospondin-4	Thbs4 Tsp4	Q9Z1T2	NA	NA	0.254988	NA	NA	5	NA	NA	0.0175198				0	0	1	0	0	1
Peptidyl-prolyl cis-trans isomerase FKBP1A (PPIase FKBP1A) (EC 5.2.1.8) (12 kDa FK506-binding protein) (12 kDa FKBP) (FKBP-12) (Calstabin-1) (FK506-binding protein 1A) (FKBP-1A) (Immunophilin FKBP12) (Rotamase)	Fkbp1a Fkbp1	P26883	-0.391984	0.104667	0.0527	7	9	6	0.0127365	0.19203	0.671056				1	0	0	1	1	1
Myc box-dependent-interacting protein 1 (Amphiphysin II) (Amphiphysin-like protein) (Bridging integrator 1) (SH3 domain-containing protein 9)	Bin1 Amphl Sh3p9	O08539	-0.125422	-0.376289	-0.291078	29	13	6	0.181102	0.00452781	0.0119719				0	1	1	1	1	1
26S proteasome non-ATPase regulatory subunit 7 (26S proteasome regulatory subunit RPN8) (26S proteasome regulatory subunit S12) (Mov34 protein) (Proteasome subunit p40)	Psmd7 Mov-34 Mov34	P26516	-0.20628	0.112757	0.457796	10	14	6	0.184398	0.0472156	0.00150838				0	1	1	1	1	1
40S ribosomal protein S13	Rps13	P62301	0.282134	0.101403	0.266255	6	9	6	0.19385	0.209705	0.00496672				0	0	1	1	1	1
Serine/threonine-protein kinase DCLK1 (EC 2.7.11.1) (Doublecortin-like and CAM kinase-like 1) (Doublecortin-like kinase 1)	Dclk1 Dcamkl1 Dclk	Q9JLM8	0.160804	0.22895	0.581293	9	12	6	0.202435	0.0042276	0.00104294				0	1	1	1	1	1
Tropomodulin-1 (Erythrocyte tropomodulin) (E-Tmod)	Tmod1 Tmod	P49813	-0.518668	0.134844	-0.0813902	2	8	6	0.210287	0.0648555	0.806764				0	0	0	1	1	1
Endophilin-A1 (Endophilin-1) (SH3 domain protein 2A) (SH3 domain-containing GRB2-like protein 2) (SH3p4)	Sh3gl2 Een1 Sh3d2a	Q62420	-0.198271	-1.03008	-0.758275	21	9	6	0.267123	0.00108389	7.81978e-06				0	1	1	1	1	1
SH3 domain-binding glutamic acid-rich-like protein	Sh3bgrl	Q9JJU8	-0.128494	0.437975	0.106638	4	7	6	0.274669	0.0131383	0.051006				0	1	0	1	1	1
40S ribosomal protein S2 (40S ribosomal protein S4) (Protein LLRep3)	Rps2 Llrep3 Rps4	P25444	0.142605	0.0180263	0.296499	11	16	6	0.306467	0.875664	0.000383067				0	0	1	1	1	1
Glia maturation factor beta (GMF-beta)	Gmfb	Q9CQI3	-0.134042	0.0431083	-0.113212	7	7	6	0.320637	0.760233	0.0576703				0	0	0	1	1	1
Excitatory amino acid transporter 1 (Glial high affinity glutamate transporter) (High-affinity neuronal glutamate transporter) (Sodium-dependent glutamate/aspartate transporter 1) (GLAST-1) (Solute carrier family 1 member 3)	Slc1a3 Eaat1 Gmt1	P56564	0.209898	-1.66105	0.192278	10	8	6	0.321233	0.00138713	0.0565235				0	1	0	1	1	1
Endoplasmic reticulum resident protein 29 (ERp29)	Erp29	P57759	-0.164395	-0.060611	0.0473997	5	8	6	0.322215	0.2394	0.516074				0	0	0	1	1	1
Protein S100-B (S-100 protein beta chain) (S-100 protein subunit beta) (S100 calcium-binding protein B)	S100b	P50114	-0.346158	-0.0956717	-0.0742791	8	7	6	0.322215	0.498403	0.508058				0	0	0	1	1	1
Delta(3,5)-Delta(2,4)-dienoyl-CoA isomerase, mitochondrial (EC 5.3.3.-)	Ech1	O35459	0.107422	-0.00728406	0.0725393	7	7	6	0.325742	0.945558	0.327063				0	0	0	1	1	1
60S acidic ribosomal protein P2	Rplp2	P99027	-0.427653	0.224968	0.24144	6	11	6	0.337847	0.100042	0.004456				0	0	1	1	1	1
Histone H1.1 (H1 VAR.3) (Histone H1a) (H1a)	Hist1h1a H1a H1f1	P43275	-0.38198	-0.189657	0.986226	5	6	6	0.343188	0.0364663	0.000999615				0	1	1	1	1	1
Cytochrome c oxidase subunit 5B, mitochondrial (Cytochrome c oxidase polypeptide Vb)	Cox5b	P19536	-0.249697	-0.303849	0.0665818	9	7	6	0.358521	0.047145	0.822757				0	1	0	1	1	1
Alpha-2-antiplasmin (Alpha-2-AP) (Alpha-2-plasmin inhibitor) (Alpha-2-PI) (Serpin F2)	Serpinf2 Pli	Q61247	-0.520289	0.194332	0.096573	1	5	6	0.381916	0.0390663	0.432257				0	1	0	1	1	1
Fatty acid-binding protein, heart (Fatty acid-binding protein 3) (Heart-type fatty acid-binding protein) (H-FABP) (Mammary-derived growth inhibitor) (MDGI)	Fabp3 Fabph1	P11404	-0.147146	-0.0233177	0.492972	8	7	6	0.382793	0.855641	0.00228065				0	0	1	1	1	1
Neutral cholesterol ester hydrolase 1 (NCEH) (EC 3.1.1.-) (Arylacetamide deacetylase-like 1) (Chlorpyrifos oxon-binding protein) (CPO-BP)	Nceh1 Aadacl1 Kiaa1363	Q8BLF1	0.143561	0.108695	0.155309	8	10	6	0.382793	0.0144783	0.15611				0	1	0	1	1	1
CD81 antigen (26 kDa cell surface protein TAPA-1) (Target of the antiproliferative antibody 1) (CD antigen CD81)	Cd81 Tapa1	P35762	0.340139	-0.0754689	-0.328635	5	5	6	0.391546	0.507102	0.000409175				0	0	1	1	1	1
D-dopachrome decarboxylase (EC 4.1.1.84) (D-dopachrome tautomerase)	Ddt	O35215	-0.170561	-0.167885	-0.306666	9	9	6	0.393522	0.0375203	1.38834e-05				0	1	1	1	1	1
Peptidyl-prolyl cis-trans isomerase FKBP4 (PPIase FKBP4) (EC 5.2.1.8) (52 kDa FK506-binding protein) (52 kDa FKBP) (FKBP-52) (59 kDa immunophilin) (p59) (FK506-binding protein 4) (FKBP-4) (FKBP59) (HSP-binding immunophilin) (HBI) (Immunophilin FKBP52) (Rotamase) [Cleaved into: Peptidyl-prolyl cis-trans isomerase FKBP4, N-terminally processed]	Fkbp4 Fkpb52	P30416	-0.145365	-0.202507	-0.225858	14	29	6	0.400986	4.43728e-07	0.00672303				0	1	1	1	1	1
Tripeptidyl-peptidase 2 (TPP-2) (EC 3.4.14.10) (Tripeptidyl aminopeptidase) (Tripeptidyl-peptidase II) (TPP-II)	Tpp2	Q64514	0.0932582	-0.0360128	-0.102378	27	41	6	0.408103	0.478335	0.272406				0	0	0	1	1	1
UBX domain-containing protein 6 (UBX domain-containing protein 1)	Ubxn6 Ubxd1 Ubxdc2	Q99PL6	-0.230043	-0.131658	-0.0942505	5	6	6	0.415116	0.112314	0.455395				0	0	0	1	1	1
Elongin-C (EloC) (Elongin 15 kDa subunit) (RNA polymerase II transcription factor SIII subunit C) (SIII p15) (Stromal membrane-associated protein SMAP1B homolog) (Transcription elongation factor B polypeptide 1)	Eloc Tceb1	P83940	-0.12864	-0.0209001	-0.194681	7	7	6	0.417525	0.831345	0.0627927				0	0	0	1	1	1
Visinin-like protein 1 (VILIP) (Neural visinin-like protein 1) (NVL-1) (NVP-1)	Vsnl1 Visl1	P62761	-0.133809	-0.855794	-1.42199	20	10	6	0.442636	0.000114693	1.30882e-11				0	1	1	1	1	1
Cytoplasmic dynein 1 intermediate chain 2 (Cytoplasmic dynein intermediate chain 2) (Dynein intermediate chain 2, cytosolic) (DH IC-2)	Dync1i2 Dnci2 Dncic2	O88487	0.181189	0.190472	0.0654566	6	9	6	0.474023	0.0276376	0.588348				0	1	0	1	1	1
Phosphoenolpyruvate carboxykinase [GTP], mitochondrial (PEPCK-M) (EC 4.1.1.32)	Pck2	Q8BH04	0.0621431	0.0345723	-0.00599031	9	15	6	0.48352	0.4732	0.958329				0	0	0	1	1	1
60S ribosomal protein L10a (CSA-19) (Neural precursor cell expressed developmentally down-regulated protein 6) (NEDD-6)	Rpl10a Nedd-6 Nedd6	P53026	-0.212461	0.102033	0.364591	9	10	6	0.515679	0.0879991	5.58012e-05				0	0	1	1	1	1
Ubiquitin-40S ribosomal protein S27a (Ubiquitin carboxyl extension protein 80) [Cleaved into: Ubiquitin; 40S ribosomal protein S27a]	Rps27a Uba80 Ubcep1	P62983	-0.477677	0.0508794	-0.603293	8	9	6	0.534964	0.761035	0.137443				0	0	0	1	1	1
Alpha-parvin (Actopaxin)	Parva Actp MNCb-0301	Q9EPC1	0.341985	0.203976	-0.0436457	4	8	6	0.538953	0.0226813	0.670413				0	1	0	1	1	1
ARF GTPase-activating protein GIT1 (ARF GAP GIT1) (G protein-coupled receptor kinase-interactor 1) (GRK-interacting protein 1)	Git1	Q68FF6	-0.352143	0.0494833	0.132465	7	11	6	0.569121	0.609398	0.0369658				0	0	1	1	1	1
Large proline-rich protein BAG6 (BAG family molecular chaperone regulator 6) (BCL2-associated athanogene 6) (BAG-6) (HLA-B-associated transcript 3) (Protein Scythe)	Bag6 Bat3	Q9Z1R2	0.091491	-0.0560505	-0.00780362	10	13	6	0.569121	0.137105	0.964534				0	0	0	1	1	1
NEDD8-conjugating enzyme Ubc12 (EC 6.3.2.-) (NEDD8 carrier protein) (NEDD8 protein ligase) (Ubiquitin-conjugating enzyme E2 M)	Ube2m Ubc-rs2 Ubc12	P61082	0.218262	-0.0522668	0.0137001	5	6	6	0.571355	0.456892	0.88277				0	0	0	1	1	1
Extended synaptotagmin-2 (E-Syt2)	Esyt2 D12Ertd551e Fam62b	Q3TZZ7	-0.251551	0.108648	-0.00794948	4	9	6	0.572716	0.173827	0.958832				0	0	0	1	1	1
Ras-related protein Rab-2A	Rab2a Rab2	P53994	-0.0824522	0.00919117	-0.0257408	9	10	6	0.577606	0.928953	0.889122				0	0	0	1	1	1
Thioredoxin (Trx) (ATL-derived factor) (ADF)	Txn Txn1	P10639	-0.268738	0.214546	0.366301	8	8	6	0.581277	0.0766823	0.000189014				0	0	1	1	1	1
Fumarylacetoacetase (FAA) (EC 3.7.1.2) (Beta-diketonase) (Fumarylacetoacetate hydrolase)	Fah	P35505	0.104506	0.178042	0.121568	14	9	6	0.581277	0.00452781	0.350007				0	1	0	1	1	1
Cyclin-dependent-like kinase 5 (EC 2.7.11.1) (CR6 protein kinase) (CRK6) (Cell division protein kinase 5) (Serine/threonine-protein kinase PSSALRE) (Tau protein kinase II catalytic subunit) (TPKII catalytic subunit)	Cdk5 Cdkn5 Crk6	P49615	0.0901773	-0.0513836	-0.277502	8	9	6	0.587126	0.455437	0.00779964				0	0	1	1	1	1
Large neutral amino acids transporter small subunit 1 (4F2 light chain) (4F2 LC) (4F2LC) (L-type amino acid transporter 1) (Solute carrier family 7 member 5)	Slc7a5 Lat1	Q9Z127	0.111335	-0.269402	-0.0484181	4	5	6	0.606414	0.130568	0.61034				0	0	0	1	1	1
Inter-alpha-trypsin inhibitor heavy chain H3 (ITI heavy chain H3) (ITI-HC3) (Inter-alpha-inhibitor heavy chain 3)	Itih3	Q61704	0.118969	-0.251184	0.0468265	8	4	6	0.606414	0.0126904	0.690693				0	1	0	1	1	1
Gephyrin [Includes: Molybdopterin adenylyltransferase (MPT adenylyltransferase) (EC 2.7.7.75) (Domain G); Molybdopterin molybdenumtransferase (MPT Mo-transferase) (EC 2.10.1.1) (Domain E)]	Gphn	Q8BUV3	0.0855374	-0.359112	0.0202979	28	11	6	0.615943	8.70807e-05	0.87328				0	1	0	1	1	1
Cytochrome b5	Cyb5a Cyb5	P56395	-0.13211	0.164937	-0.0538142	4	7	6	0.622598	0.157168	0.560895				0	0	0	1	1	1
Contactin-2 (Axonal glycoprotein TAG-1) (Axonin-1) (Transient axonal glycoprotein 1) (TAX-1)	Cntn2 Tax	Q61330	0.0465819	-0.437779	-0.567221	20	2	6	0.631226	0.319731	4.67159e-05				0	0	1	1	1	1
Tropomyosin alpha-3 chain (Gamma-tropomyosin) (Tropomyosin-3)	Tpm3 Tpm-5 Tpm5	P21107	-0.196969	0.253154	0.271274	4	5	6	0.638307	0.0174665	0.444283				0	1	0	1	1	1
Crk-like protein	Crkl Crkol	P47941	-0.0935778	-0.0542361	0.136854	7	6	6	0.650699	0.367382	0.420931				0	0	0	1	1	1
Acyl-protein thioesterase 2 (APT-2) (EC 3.1.2.-) (Lysophospholipase 2) (Lysophospholipase II) (LPL-II) (LysoPLA II) (mLyso II)	Lypla2	Q9WTL7	-0.0733558	-0.0209133	-0.189508	9	6	6	0.654625	0.80429	0.164748				0	0	0	1	1	1
Glutathione peroxidase 3 (GPx-3) (GSHPx-3) (EC 1.11.1.9) (Plasma glutathione peroxidase) (GPx-P) (GSHPx-P)	Gpx3	P46412	-0.443566	0.367136	0.00396503	2	5	6	0.655352	0.0489153	0.945451				0	1	0	1	1	1
C-terminal-binding protein 1 (CtBP1) (EC 1.1.1.-)	Ctbp1	O88712	0.0679356	-0.232952	0.285564	12	10	6	0.666733	0.0778769	0.00992235				0	0	1	1	1	1
Tyrosine-protein kinase Yes (EC 2.7.10.2) (Proto-oncogene c-Yes) (p61-Yes)	Yes1 Yes	Q04736	0.212564	-0.195857	-0.138162	3	4	6	0.672988	0.319731	0.0927089				0	0	0	1	1	1
Calcium/calmodulin-dependent protein kinase type II subunit beta (CaM kinase II subunit beta) (CaMK-II subunit beta) (EC 2.7.11.17)	Camk2b Camk2d	P28652	0.0592769	-0.316172	-0.334173	19	11	6	0.675052	0.231428	0.00153419				0	0	1	1	1	1
CDP-diacylglycerol--inositol 3-phosphatidyltransferase (EC 2.7.8.11) (Phosphatidylinositol synthase) (PI synthase) (PtdIns synthase)	Cdipt Pis1	Q8VDP6	-0.0766246	-0.119468	0.0128079	7	8	6	0.67789	0.189914	0.919234				0	0	0	1	1	1
Monofunctional C1-tetrahydrofolate synthase, mitochondrial (EC 6.3.4.3) (Formyltetrahydrofolate synthetase)	Mthfd1l Fthfsdc1	Q3V3R1	-0.0954366	-0.0498275	0.244102	11	13	6	0.683237	0.514361	0.0091061				0	0	1	1	1	1
EF-hand domain-containing protein D2 (Swiprosin-1)	Efhd2 Sws1	Q9D8Y0	-0.086887	-0.213908	1.06387	13	7	6	0.683237	0.248131	0.00619738				0	0	1	1	1	1
Sorting nexin-3 (SDP3 protein)	Snx3	O70492	-0.0990815	0.0892183	0.080197	5	7	6	0.685818	0.45378	0.367274				0	0	0	1	1	1
UV excision repair protein RAD23 homolog B (HR23B) (mHR23B) (XP-C repair-complementing complex 58 kDa protein) (p58)	Rad23b Mhr23b	P54728	-0.201969	0.101454	0.0388516	4	10	6	0.695414	0.162376	0.661487				0	0	0	1	1	1
Cytochrome c oxidase subunit 6B1 (Cytochrome c oxidase subunit VIb isoform 1) (COX VIb-1)	Cox6b1 Cox6b	P56391	-0.200411	-0.284656	-0.211413	7	5	6	0.703598	0.0288157	0.0383587				0	1	1	1	1	1
60S ribosomal protein L5	Rpl5	P47962	-0.103131	0.107012	0.460958	12	16	6	0.703598	0.0435989	6.08537e-06				0	1	1	1	1	1
Reticulon-3	Rtn3	Q9ES97	0.0626691	-0.150591	-0.340755	24	10	6	0.706728	0.0172559	0.00808038				0	1	1	1	1	1
Isoaspartyl peptidase/L-asparaginase (EC 3.4.19.5) (EC 3.5.1.1) (Asparaginase-like protein 1) (Beta-aspartyl-peptidase) (Isoaspartyl dipeptidase) (L-asparagine amidohydrolase) [Cleaved into: Isoaspartyl peptidase/L-asparaginase alpha chain; Isoaspartyl peptidase/L-asparaginase beta chain]	Asrgl1	Q8C0M9	-0.0821359	-0.419238	-0.383986	12	11	6	0.717181	0.00433421	0.0174549				0	1	1	1	1	1
Histone H1.5 (H1 VAR.5) (H1b)	Hist1h1b H1f5	P43276	-0.12487	-0.371748	0.848574	7	7	6	0.722216	0.525878	3.27894e-09				0	0	1	1	1	1
26S protease regulatory subunit 10B (26S proteasome AAA-ATPase subunit RPT4) (Proteasome 26S subunit ATPase 6) (Proteasome subunit p42)	Psmc6 Sug2	P62334	-0.0504885	-0.00688441	0.270931	13	15	6	0.722216	0.938148	0.00228065				0	0	1	1	1	1
60S ribosomal protein L8	Rpl8	P62918	0.0848135	0.105447	0.498767	7	16	6	0.737294	0.154074	3.35206e-05				0	0	1	1	1	1
Casein kinase II subunit alpha (CK II alpha) (EC 2.7.11.1)	Csnk2a1 Ckiia	Q60737	0.0556137	-0.135903	0.0524097	10	9	6	0.742766	0.248102	0.543685				0	0	0	1	1	1
Ras-related protein Rab-10	Rab10	P61027	0.0712474	0.0152177	-0.144142	12	13	6	0.745963	0.862603	0.307464				0	0	0	1	1	1
Eukaryotic translation initiation factor 3 subunit J-A (eIF3j-A) (Eukaryotic translation initiation factor 3 subunit 1-A) (eIF-3-alpha-A) (eIF3 p35)	Eif3j1 Eif3s1-1	Q3UGC7	-0.0980476	0.0296373	0.143078	5	6	6	0.750968	0.653157	0.229587				0	0	0	1	1	1
Septin-5 (Cell division control-related protein 1) (CDCrel-1) (Peanut-like protein 1)	Sept5 Pnutl1	Q9Z2Q6	0.0760955	-0.299283	0.153538	17	12	6	0.753775	0.040366	0.151024				0	1	0	1	1	1
Protein S100-A4 (Metastasin) (Metastatic cell protein) (PEL98) (Placental calcium-binding protein) (Protein 18A2) (Protein Mts1) (S100 calcium-binding protein A4)	S100a4 Capl Mts1	P07091	0.798772	0.841763	1.17156	1	5	6	0.75444	4.88287e-05	1.27455e-09				0	1	1	1	1	1
Superoxide dismutase [Cu-Zn] (EC 1.15.1.1)	Sod1	P08228	-0.17159	-0.0237882	-0.243601	8	8	6	0.76083	0.735549	0.00297939				0	0	1	1	1	1
Membrane primary amine oxidase (EC 1.4.3.21) (Copper amine oxidase) (Semicarbazide-sensitive amine oxidase) (SSAO) (Vascular adhesion protein 1) (VAP-1)	Aoc3 Vap1	O70423	-0.253502	0.364644	-0.0713867	1	3	6	0.763782	0.167641	0.321843				0	0	0	1	1	1
Growth factor receptor-bound protein 2 (Adapter protein GRB2) (SH2/SH3 adapter GRB2)	Grb2	Q60631	-0.0756675	-0.150967	0.105519	7	9	6	0.769106	0.0306619	0.26487				0	1	0	1	1	1
Glutamate--cysteine ligase regulatory subunit (GCS light chain) (Gamma-ECS regulatory subunit) (Gamma-glutamylcysteine synthetase regulatory subunit) (Glutamate--cysteine ligase modifier subunit)	Gclm Glclr	O09172	-0.0412886	-0.0276475	-0.52297	5	3	6	0.782819	0.805744	3.31097e-08				0	0	1	1	1	1
1-phosphatidylinositol 4,5-bisphosphate phosphodiesterase delta-1 (EC 3.1.4.11) (Phosphoinositide phospholipase C-delta-1) (Phospholipase C-delta-1) (PLC-delta-1)	Plcd1 Plcd	Q8R3B1	0.0992017	0.238608	0.406461	6	6	6	0.782819	0.0452598	2.34003e-06				0	1	1	1	1	1
40S ribosomal protein S20	Rps20	P60867	0.0725834	0.0566343	0.497069	5	7	6	0.794128	0.505824	6.1589e-08				0	0	1	1	1	1
COP9 signalosome complex subunit 5 (SGN5) (Signalosome subunit 5) (EC 3.4.-.-) (Jun activation domain-binding protein 1) (Kip1 C-terminus-interacting protein 2)	Cops5 Csn5 Jab1 Kic2	O35864	0.0428745	0.0146438	-0.195969	11	7	6	0.794128	0.855668	0.0804423				0	0	0	1	1	1
Guanine nucleotide-binding protein G(I)/G(S)/G(O) subunit gamma-2 (G gamma-I)	Gng2	P63213	-0.0787044	-0.0218432	-0.0984284	7	6	6	0.795423	0.78342	0.335326				0	0	0	1	1	1
Ubiquitin recognition factor in ER-associated degradation protein 1 (Ubiquitin fusion degradation protein 1 homolog) (UB fusion protein 1)	Ufd1 Ufd1l	P70362	-0.0987452	0.151851	-0.135478	4	7	6	0.798672	0.223566	0.0355499				0	0	1	1	1	1
Ras-related protein Rab-6B	Rab6b D9Bwg0185e	P61294	-0.0422021	-0.152212	-0.0923421	8	11	6	0.805658	0.0217141	0.340782				0	1	0	1	1	1
Voltage-dependent anion-selective channel protein 3 (VDAC-3) (mVDAC3) (Outer mitochondrial membrane protein porin 3)	Vdac3	Q60931	-0.0806434	-0.210243	-0.116283	13	12	6	0.805658	0.0102925	0.26024				0	1	0	1	1	1
Thioredoxin reductase 1, cytoplasmic (TR) (EC 1.8.1.9) (Thioredoxin reductase TR1)	Txnrd1 Trxr1	Q9JMH6	0.0844666	0.0417683	0.0295326	13	11	6	0.806644	0.588038	0.735449				0	0	0	1	1	1
Platelet-activating factor acetylhydrolase IB subunit beta (EC 3.1.1.47) (PAF acetylhydrolase 30 kDa subunit) (PAF-AH 30 kDa subunit) (PAF-AH subunit beta) (PAFAH subunit beta)	Pafah1b2 Pafahb	Q61206	-0.0531284	-0.00356513	-0.113307	13	9	6	0.808249	0.9643	0.055338				0	0	0	1	1	1
40S ribosomal protein S19	Rps19	Q9CZX8	0.0535591	0.114721	0.317318	9	15	6	0.810116	0.153721	0.00287733				0	0	1	1	1	1
Glycerol-3-phosphate phosphatase (G3PP) (EC 3.1.3.21) (Aspartate-based ubiquitous Mg(2+)-dependent phosphatase) (AUM) (EC 3.1.3.48) (Phosphoglycolate phosphatase) (PGP)	Pgp	Q8CHP8	0.0359815	-0.119008	-0.145064	10	9	6	0.813879	0.0586983	0.119701				0	0	0	1	1	1
Sorting nexin-2	Snx2	Q9CWK8	-0.0339903	0.196456	0.0398379	9	9	6	0.822568	0.0203873	0.650692				0	1	0	1	1	1
PHD finger protein 24	Phf24 Kiaa1045 N28178	Q80TL4	0.038435	-0.016498	-0.92981	10	14	6	0.836025	0.870401	3.72975e-10				0	0	1	1	1	1
TAR DNA-binding protein 43 (TDP-43)	Tardbp Tdp43	Q921F2	-0.0494665	0.0021642	0.571905	8	11	6	0.840079	0.983255	2.48019e-08				0	0	1	1	1	1
26S protease regulatory subunit 6B (26S proteasome AAA-ATPase subunit RPT3) (CIP21) (MB67-interacting protein) (MIP224) (Proteasome 26S subunit ATPase 4) (Tat-binding protein 7) (TBP-7)	Psmc4 Tbp7	P54775	-0.0471077	0.0545326	0.06029	10	16	6	0.844293	0.240561	0.805608				0	0	0	1	1	1
Xaa-Pro dipeptidase (X-Pro dipeptidase) (EC 3.4.13.9) (Imidodipeptidase) (Peptidase 4) (Peptidase D) (Proline dipeptidase) (Prolidase)	Pepd Pep4	Q11136	0.0769042	-0.00765018	-0.309665	9	9	6	0.848862	0.949111	0.000236541				0	0	1	1	1	1
Serine/threonine-protein phosphatase 2A 55 kDa regulatory subunit B alpha isoform (PP2A subunit B isoform B55-alpha) (PP2A subunit B isoform PR55-alpha) (PP2A subunit B isoform R2-alpha) (PP2A subunit B isoform alpha)	Ppp2r2a	Q6P1F6	-0.0385653	0.140734	0.234075	8	16	6	0.852172	0.00180431	0.0321557				0	1	1	1	1	1
Eukaryotic peptide chain release factor GTP-binding subunit ERF3A (Eukaryotic peptide chain release factor subunit 3a) (eRF3a) (G1 to S phase transition protein 1 homolog)	Gspt1 Erf3a	Q8R050	0.048474	0.104925	0.23485	7	9	6	0.855186	0.0828561	0.0487958				0	0	1	1	1	1
Lon protease homolog, mitochondrial (EC 3.4.21.-) (Lon protease-like protein) (LONP) (Mitochondrial ATP-dependent protease Lon) (Serine protease 15)	Lonp1 Prss15	Q8CGK3	-0.0335282	-0.148826	0.371403	21	13	6	0.85544	0.00868722	0.171237				0	1	0	1	1	1
ELAV-like protein 1 (Elav-like generic protein) (Hu-antigen R) (HuR) (MelG)	Elavl1 Elra Hua	P70372	-0.0242472	-0.115569	0.583331	7	7	6	0.856898	0.0587532	2.67411e-05				0	0	1	1	1	1
Nascent polypeptide-associated complex subunit alpha, muscle-specific form (Alpha-NAC, muscle-specific form) (skNAC)	Naca Gm1878	P70670	0.0379407	0.0767132	0.447455	5	7	6	0.857774	0.407968	0.00269918				0	0	1	1	1	1
Prostaglandin E synthase 3 (EC 5.3.99.3) (Cytosolic prostaglandin E2 synthase) (cPGES) (Hsp90 co-chaperone) (Progesterone receptor complex p23) (Sid 3177) (Telomerase-binding protein p23)	Ptges3 Sid3177 Tebp	Q9R0Q7	0.0557862	0.0167029	0.0396007	9	8	6	0.858017	0.786094	0.672733				0	0	0	1	1	1
2-iminobutanoate/2-iminopropanoate deaminase (EC 3.5.99.10) (Heat-responsive protein 12) (Reactive intermediate imine deaminase A homolog) (Translation inhibitor L-PSP ribonuclease) (EC 3.1.-.-)	Rida Hrp12	P52760	0.03941	-0.438633	-0.254719	8	6	6	0.85828	0.0709978	0.0205314				0	0	1	1	1	1
PRA1 family protein 3 (ADP-ribosylation factor-like protein 6-interacting protein 5) (ARL-6-interacting protein 5) (Aip-5) (Addicsin) (GTRAP3-18) (Glutamate transporter EAAC1-interacting protein) (Prenylated Rab acceptor protein 2) (Protein JWa)	Arl6ip5 Aip5 Jwa Pra2 Praf3	Q8R5J9	0.0426911	-0.0208028	-0.030822	6	7	6	0.860041	0.875673	0.714675				0	0	0	1	1	1
Glutathione peroxidase 1 (GPx-1) (GSHPx-1) (EC 1.11.1.9) (Cellular glutathione peroxidase) (Selenium-dependent glutathione peroxidase 1)	Gpx1	P11352	-0.0695783	0.209168	-0.189291	6	6	6	0.860479	0.0234236	0.264449				0	1	0	1	1	1
Rho-related GTP-binding protein RhoB	Rhob Arhb	P62746	0.0521758	-0.271722	-0.19554	8	5	6	0.865443	0.103482	0.00213843				0	0	1	1	1	1
Heterogeneous nuclear ribonucleoprotein D0 (hnRNP D0) (AU-rich element RNA-binding protein 1)	Hnrnpd Auf1 Hnrpd	Q60668	0.0439791	-0.15418	0.522757	8	10	6	0.866409	0.184686	9.32633e-07				0	0	1	1	1	1
Hydroxyacylglutathione hydrolase, mitochondrial (EC 3.1.2.6) (Glyoxalase II) (Glx II)	Hagh Glo2	Q99KB8	-0.0254799	-0.138133	-0.0612358	9	6	6	0.892977	0.115284	0.608701				0	0	0	1	1	1
26S protease regulatory subunit 7 (26S proteasome AAA-ATPase subunit RPT1) (Proteasome 26S subunit ATPase 2) (Protein MSS1)	Psmc2 Mss1	P46471	-0.0305789	0.0648657	0.27481	11	14	6	0.893308	0.1196	0.0021678				0	0	1	1	1	1
Cadherin-1 (ARC-1) (Epithelial cadherin) (E-cadherin) (Uvomorulin) (CD antigen CD324) [Cleaved into: E-Cad/CTF1; E-Cad/CTF2; E-Cad/CTF3]	Cdh1	P09803	0.131341	0.16772	-0.183032	1	5	6	0.894404	0.367141	0.0565406				0	0	0	1	1	1
Protein transport protein Sec31A (SEC31-like protein 1) (SEC31-related protein A)	Sec31a Sec31l1	Q3UPL0	0.0279722	0.155428	0.151971	10	22	6	0.910582	1.01726e-05	0.0321626				0	1	1	1	1	1
Succinate--CoA ligase [ADP/GDP-forming] subunit alpha, mitochondrial (EC 6.2.1.4) (EC 6.2.1.5) (Succinyl-CoA synthetase subunit alpha) (SCS-alpha)	Suclg1	Q9WUM5	-0.0571875	-0.184613	-0.0676685	11	13	6	0.910582	0.031431	0.485984				0	1	0	1	1	1
Serine/threonine-protein kinase Nek7 (EC 2.7.11.1) (Never in mitosis A-related kinase 7) (NimA-related protein kinase 7)	Nek7	Q9ES74	-0.0741123	0.0599421	-0.596188	3	6	6	0.913189	0.673663	6.70203e-08				0	0	1	1	1	1
Histone H3.2	Hist1h3b H3-53 H3.2 H3b; Hist1h3c H3-143; Hist1h3d H3-B; Hist1h3e H3-F; Hist1h3f H3.2-221 H3f; Hist2h3b H3.2-616; Hist2h3c1 H3.2-615 Hist2h3ca1; Hist2h3c2 H3.2-614 Hist2h3ca2	P84228	0.0842077	-0.314807	0.512705	3	6	6	0.924373	0.176198	0.000370904				0	0	1	1	1	1
Hsp90 co-chaperone Cdc37 (Hsp90 chaperone protein kinase-targeting subunit) (p50Cdc37) [Cleaved into: Hsp90 co-chaperone Cdc37, N-terminally processed]	Cdc37	Q61081	-0.0489945	-0.0357026	-0.0663095	7	7	6	0.924373	0.624775	0.221997				0	0	0	1	1	1
ATP-dependent 6-phosphofructokinase, liver type (ATP-PFK) (PFK-L) (EC 2.7.1.11) (6-phosphofructokinase type B) (Phosphofructo-1-kinase isozyme B) (PFK-B) (Phosphohexokinase)	Pfkl Pfk-l Pfkb	P12382	-0.0168252	-0.0466665	-0.398393	18	11	6	0.926593	0.451221	0.000189473				0	0	1	1	1	1
Oxysterol-binding protein-related protein 1 (ORP-1) (OSBP-related protein 1)	Osbpl1a Orp1 Orp1a Orp1l	Q91XL9	0.0212844	-0.200951	-0.329559	13	5	6	0.930893	0.0489315	2.14971e-05				0	1	1	1	1	1
Retinol-binding protein 1 (Cellular retinol-binding protein) (CRBP) (Cellular retinol-binding protein I) (CRBP-I) (mCRBPI)	Rbp1 Crbpi Rbp-1	Q00915	0.0237119	0.193504	-0.0371328	5	6	6	0.935932	0.0489315	0.807606				0	1	0	1	1	1
DCC-interacting protein 13-alpha (Dip13-alpha) (Adapter protein containing PH domain, PTB domain and leucine zipper motif 1)	Appl1 Dip13a Kiaa1428	Q8K3H0	0.0150112	-0.0645491	0.0488054	9	8	6	0.939611	0.359239	0.670708				0	0	0	1	1	1
40S ribosomal protein S11	Rps11	P62281	0.0252877	0.188632	0.421965	8	12	6	0.942367	0.00370287	7.9743e-06				0	1	1	1	1	1
Protein lin-7 homolog C (Lin-7C) (mLin7C) (Mammalian lin-seven protein 3) (MALS-3) (Vertebrate lin-7 homolog 3) (Veli-3)	Lin7c Mals3 Veli3	O88952	0.0208666	-0.111524	-0.00166261	5	5	6	0.948415	0.169504	0.989309				0	0	0	1	1	1
Calbindin (Calbindin D28) (D-28K) (PCD-29) (Spot 35 protein) (Vitamin D-dependent calcium-binding protein, avian-type)	Calb1	P12658	0.0299412	-1.49875	0.0922668	11	11	6	0.949811	0.000134032	0.608701				0	1	0	1	1	1
(E3-independent) E2 ubiquitin-conjugating enzyme UBE2O (EC 2.3.2.24) (E2/E3 hybrid ubiquitin-protein ligase UBE2O) (Ubiquitin carrier protein O) (Ubiquitin-conjugating enzyme E2 O) (Ubiquitin-conjugating enzyme E2 of 230 kDa) (Ubiquitin-conjugating enzyme E2-230K) (Ubiquitin-protein ligase O)	Ube2o Kiaa1734	Q6ZPJ3	-0.0147851	-0.160873	-0.723446	25	22	6	0.949811	0.00580469	2.48019e-08				0	1	1	1	1	1
Protein phosphatase 1F (EC 3.1.3.16) (Ca(2+)/calmodulin-dependent protein kinase phosphatase) (CaM-kinase phosphatase) (CaMKPase)	Ppm1f	Q8CGA0	-0.0124583	0.0885311	-0.146351	7	5	6	0.951971	0.479206	0.481204				0	0	0	1	1	1
Serine/threonine-protein phosphatase 2B catalytic subunit beta isoform (EC 3.1.3.16) (CAM-PRP catalytic subunit) (Calmodulin-dependent calcineurin A subunit beta isoform)	Ppp3cb Calnb	P48453	-0.00995563	-0.376905	-0.126047	11	7	6	0.957549	0.0203047	0.163877				0	1	0	1	1	1
Proteasome subunit alpha type-3 (EC 3.4.25.1) (Macropain subunit C8) (Multicatalytic endopeptidase complex subunit C8) (Proteasome component C8) (Proteasome subunit K)	Psma3	O70435	-0.0128514	-0.00884134	0.0552773	9	10	6	0.961199	0.927979	0.746567				0	0	0	1	1	1
COP9 signalosome complex subunit 6 (SGN6) (Signalosome subunit 6) (JAB1-containing signalosome subunit 6)	Cops6 Csn6	O88545	0.0154485	-0.0741979	-0.123923	8	8	6	0.964154	0.379998	0.105529				0	0	0	1	1	1
Dihydropyrimidinase-related protein 4 (DRP-4) (Collapsin response mediator protein 3) (CRMP-3) (UNC33-like phosphoprotein 4) (ULIP-4)	Dpysl4 Crmp3 Ulip4	O35098	-0.00572017	-0.266768	-0.641915	16	12	6	0.964154	0.318278	0.191157				0	0	0	1	1	1
Elongin-B (EloB) (Elongin 18 kDa subunit) (RNA polymerase II transcription factor SIII subunit B) (SIII p18) (Transcription elongation factor B polypeptide 2)	Elob Tceb2	P62869	0.0141638	0.0114803	-0.173836	9	8	6	0.977119	0.923276	0.0926373				0	0	0	1	1	1
Excitatory amino acid transporter 2 (GLT-1) (Sodium-dependent glutamate/aspartate transporter 2) (Solute carrier family 1 member 2)	Slc1a2 Eaat2 Glt1	P43006	0.00517345	-0.413311	-0.0655828	36	9	6	0.980582	0.274381	0.414385				0	0	0	1	1	1
60S ribosomal protein L10 (Protein QM homolog)	Rpl10 Qm	Q6ZWV3	0.00617522	0.0970317	0.282462	10	10	6	0.984648	0.174565	0.000293284				0	0	1	1	1	1
Sorting nexin-6 [Cleaved into: Sorting nexin-6, N-terminally processed]	Snx6	Q6P8X1	0.00770085	0.0392622	-0.031735	4	6	6	0.98708	0.625351	0.736448				0	0	0	1	1	1
cAMP-dependent protein kinase type I-alpha regulatory subunit [Cleaved into: cAMP-dependent protein kinase type I-alpha regulatory subunit, N-terminally processed]	Prkar1a	Q9DBC7	-0.00387012	0.0599798	0.403679	10	14	6	0.98708	0.511384	0.000282311				0	0	1	1	1	1
Mammalian ependymin-related protein 1 (MERP-1)	Epdr1 Epdr2 Merp1 Merp2	Q99M71	-0.00392116	0.151191	-0.374926	6	10	6	0.990125	0.0864376	0.000772557				0	0	1	1	1	1
Protein disulfide-isomerase TMX3 (EC 5.3.4.1) (Thioredoxin domain-containing protein 10) (Thioredoxin-related transmembrane protein 3)	Tmx3 Kiaa1830 Txndc10	Q8BXZ1	0.00185727	-0.0536892	0.031014	7	11	6	0.992761	0.309849	0.775519				0	0	0	1	1	1
Extracellular superoxide dismutase [Cu-Zn] (EC-SOD) (EC 1.15.1.1)	Sod3	O09164	NA	0.25171	-0.248421	NA	1	6	NA	0.805056	0.00200875				0	0	1	0	1	1
Extracellular matrix protein 1 (Secretory component p85)	Ecm1	Q61508	NA	-0.147709	-0.070234	NA	1	6	NA	0.632219	0.662929				0	0	0	0	1	1
Plexin domain-containing protein 2 (Tumor endothelial marker 7-related protein)	Plxdc2 Tem7r	Q9DC11	NA	0.311422	-0.152191	NA	1	6	NA	0.60855	0.0509169				0	0	0	0	1	1
[truncated: 2,439 more rows]

## Sheet: Pain vs Sham (PNS-enriched) 
PNS-enriched proteins (Pain/Sham)			Log2( Pain/Sham)		q-value (Benjamini Hochberg-corrected p-value)		n peptides		Legend:			Summary		PNS-enriched missing from Pain vs Sham; i.e. not consistently detected in all 6 replicates
Protein names	Gene names	Uniprot ID	DRG	SN	DRG	SN	DRG	SN	yellow higlights regulation based on one peptide					Q9WUD8
Serum albumin	Alb Alb-1 Alb1	P07724	0.405922	-0.0130118	5.21367e-26	0.912352	90	103	q < 0.05			# of detected PNS-enriched proteins: 400		Q9R0M5
Basement membrane-specific heparan sulfate proteoglycan core protein (HSPG) [Cleaved into: Endorepellin; LG3 peptide]	Hspg2	Q05793	0.243261	0.366361	9.07909e-22	3.80916e-38	130	156	NA = not detected			# of regulated (q < 0.05) PNS-enriched proteins: 114		Q9QY30
Filamin-B (FLN-B) (ABP-280-like protein) (Actin-binding-like protein) (Beta-filamin)	Flnb	Q80X90	0.256722	-0.0541388	1.19956e-17	0.0558406	86	106						Q9QXN0
Periostin (PN) (Osteoblast-specific factor 2) (OSF-2)	Postn Osf2	Q62009	0.587733	1.11257	3.63679e-11	2.85351e-31	16	24						Q9JLK7
Annexin A2 (Annexin II) (Annexin-2) (Calpactin I heavy chain) (Calpactin-1 heavy chain) (Chromobindin-8) (Lipocortin II) (Placental anticoagulant protein IV) (PAP-IV) (Protein I) (p36)	Anxa2 Anx2 Cal1h	P07356	0.315873	0.11008	5.56466e-10	0.055338	42	45						Q9JLB2
Myoglobin	Mb	P04247	0.542297	-0.103316	8.35113e-10	0.928678	9	1						Q9JI11
Carbonic anhydrase 3 (EC 4.2.1.1) (Carbonate dehydratase III) (Carbonic anhydrase III) (CA-III)	Ca3 Car3	P16015	0.502857	0.293048	9.36295e-10	1.56162e-08	16	25						Q9ERA0
Collagen alpha-1(XVIII) chain [Cleaved into: Endostatin]	Col18a1	P39061	0.424241	0.363677	2.46213e-09	2.51765e-07	15	14						Q9EPX2
Galectin-1 (Gal-1) (14 kDa lectin) (Beta-galactoside-binding lectin L-14-I) (Galaptin) (Lactose-binding lectin 1) (Lectin galactoside-binding soluble 1) (S-Lac lectin 1)	Lgals1 Gbp	P16045	0.632107	0.686278	1.32244e-08	5.44449e-11	13	14						Q9EPB5
Collagen alpha-1(XIV) chain	Col14a1	Q80X19	0.284375	0.111366	1.08885e-07	0.000707068	45	56						Q9D8L5
Integrin beta-4 (CD antigen CD104)	Itgb4	A2A863	0.235343	-0.200778	1.77037e-07	1.3678e-10	45	69						Q9D6P8
Fibronectin (FN) [Cleaved into: Anastellin]	Fn1	P11276	0.277356	0.60488	1.90015e-07	2.53948e-40	19	45						Q9CQT5
Integrin alpha-6 (CD49 antigen-like family member F) (VLA-6) (CD antigen CD49f) [Cleaved into: Integrin alpha-6 heavy chain; Integrin alpha-6 light chain]	Itga6	Q61739	0.260222	-0.153404	2.1411e-07	5.30142e-06	33	46						Q923Q2
Nidogen-1 (NID-1) (Entactin)	Nid1 Ent	P10493	0.174988	0.0752503	2.2139e-07	0.0492197	58	68						Q91ZR2
Prolargin (Proline-arginine-rich end leucine-rich repeat protein)	Prelp	Q9JK53	0.394549	-0.198608	6.63106e-07	4.04343e-07	23	25						Q91YN9
Periaxin	Prx	O55103	0.184103	-0.391397	3.4587e-06	1.6745e-35	122	135						Q91XC9
Lumican (Keratan sulfate proteoglycan lumican) (KSPG lumican)	Lum Lcn Ldc	P51885	0.40687	-0.121762	4.25588e-06	0.0123797	15	19						Q8VDS8
Decorin (Bone proteoglycan II) (PG-S2) (PG40)	Dcn	P28654	0.394745	0.0146738	1.87008e-05	0.91914	22	21						Q8R3I3
Biglycan (Bone/cartilage proteoglycan I) (PG-S1)	Bgn	P28653	0.425255	0.0267016	2.3716e-05	0.728897	13	15						Q8K296
Metalloreductase STEAP3 (EC 1.16.1.-) (Dudulin-2) (Protein nm1054) (Six-transmembrane epithelial antigen of prostate 3) (Tumor suppressor-activated pathway protein 6)	Steap3 Tsap6	Q8CI59	0.564591	0.839788	3.50248e-05	2.17553e-09	5	7						Q8K003
Protein S100-A4 (Metastasin) (Metastatic cell protein) (PEL98) (Placental calcium-binding protein) (Protein 18A2) (Protein Mts1) (S100 calcium-binding protein A4)	S100a4 Capl Mts1	P07091	0.841763	1.17156	4.88287e-05	1.27455e-09	5	6						Q8CHY6
Apolipoprotein A-IV (Apo-AIV) (ApoA-IV) (Apolipoprotein A4)	Apoa4	P06728	0.266192	0.269965	0.000125911	0.0031511	15	14						Q8CGA4
Mast cell carboxypeptidase A (MC-CPA) (EC 3.4.17.1) (Carboxypeptidase A3)	Cpa3	P15089	0.520678	-0.171129	0.000128482	0.244913	9	6						Q8CF89
Beta-2-glycoprotein 1 (APC inhibitor) (Activated protein C-binding protein) (Apolipoprotein H) (Apo-H) (Beta-2-glycoprotein I) (B2GPI) (Beta(2)GPI)	Apoh B2gp1	Q01339	0.352384	0.141805	0.00013051	0.265341	15	14						Q8C0K5
Annexin A1 (Annexin I) (Annexin-1) (Calpactin II) (Calpactin-2) (Chromobindin-9) (Lipocortin I) (Phospholipase A2 inhibitory protein) (p35)	Anxa1 Anx1 Lpc-1 Lpc1	P10107	0.496494	0.644322	0.000235427	8.05264e-17	9	18						Q8C008
Antithrombin-III (ATIII) (Serpin C1)	Serpinc1 At3	P32261	0.211145	0.0177057	0.000369582	0.776085	24	23						Q8BZZ3
Mast cell protease 4 (mMCP-4) (EC 3.4.21.-) (MSMCP) (Myonase) (Serosal mast cell protease)	Mcpt4	P21812	0.58065	-0.27247	0.000519115	0.0127605	8	9						Q8BZ00
Macrophage-capping protein (Actin regulatory protein CAP-G) (Actin-capping protein GCAP39) (Myc basic motif homolog 1)	Capg Mbh1	P24452	0.377394	0.216374	0.0007686	0.000192602	9	14						Q8BWW4
Plasminogen (EC 3.4.21.7) [Cleaved into: Plasmin heavy chain A; Activation peptide; Angiostatin; Plasmin heavy chain A, short form; Plasmin light chain B]	Plg	P20918	0.197971	0.14878	0.000890179	0.000460766	20	21						Q8BRK9
Collagen alpha-2(I) chain (Alpha-2 type I collagen)	Col1a2 Cola2	Q01149	-0.307994	0.617751	0.00195038	4.59712e-11	11	16						Q8BHS3
Mimecan (Osteoglycin)	Ogn Og	Q62000	0.255014	-0.236571	0.00195884	0.00323853	15	17						Q8BGD6
Laminin subunit beta-1 (Laminin B1 chain) (Laminin-1 subunit beta) (Laminin-10 subunit beta) (Laminin-12 subunit beta) (Laminin-2 subunit beta) (Laminin-6 subunit beta) (Laminin-8 subunit beta)	Lamb1 Lamb-1 Lamb1-1	P02469	0.114284	-0.0139656	0.0020965	0.598974	63	91						Q71KT5
Hydroxymethylglutaryl-CoA synthase, mitochondrial (HMG-CoA synthase) (EC 2.3.3.10) (3-hydroxy-3-methylglutaryl coenzyme A synthase)	Hmgcs2	P54869	0.207326	0.163184	0.00243888	0.250616	17	4						Q6ZQ88
EGF-containing fibulin-like extracellular matrix protein 1 (Fibulin-3) (FIBL-3)	Efemp1 Fbln3	Q8BPB5	0.367005	0.401907	0.00273819	0.000707068	7	7						Q6QIY3
Collagen alpha-1(I) chain (Alpha-1 type I collagen)	Col1a1 Cola1	P11087	-0.325842	0.652427	0.00321429	5.02487e-11	13	16						Q6NZN0
[truncated: 365 more rows]

## Sheet: GO_BP PNS-enriched
GO_Biological Process
[truncated: 163 more rows]

## Sheet: Pain vs Sham (SC-enriched)
SC-enriched proteins (Pain/Sham)			Log2( Pain/Sham)	q-value (Benjamini Hochberg-corrected p-value)	n peptides	Legend:			Summary		SC-enriched proteins missing from Pain vs Sham; i.e. not consistently detected in all 6 replicates
[truncated: 42 more rows]
