# Supplementary material for: Region-Resolved Quantitative Proteome Profiling Reveals Molecular Dynamics Associated With Chronic Pain in the PNS and Spinal Cord
Source: Front Mol Neurosci. 2018 Aug 14;11:259. doi: 10.3389/fnmol.2018.00259 (PMC6103001; doi:10.3389/fnmol.2018.00259)
Supplement: Supplementary Table 10 — Retrospective analysis of data on the DRG membrane proteome previously published by our laboratory. [file Table_10.XLSX]

## Sheet: SNI_CFA regulated proteins
DRG membrane proteome (Rouwette et al., 2016), reanalysed with our pan-spectral library
SNI				CFA				Summary
Protein names	Gene names	SNI (q < 0.05)		Protein names	Gene names	CFA (q < 0.05)			SNI (q <0.05)	CFA (q < 0.05)	overlap
Calcium-binding mitochondrial carrier protein SCaMC-2 (Small calcium-binding mitochondrial carrier protein 2) (Solute carrier family 25 member 25)	Slc25a25 Kiaa1896 Scamc2	A2ASZ8		Integrin beta-4 (CD antigen CD104)	Itgb4	A2A863		n	156	235	55
Glutaminase kidney isoform, mitochondrial (GLS) (EC 3.5.1.2)	Gls Gls1 Kiaa0838	D3Z7P3		Calcium-binding mitochondrial carrier protein SCaMC-2 (Small calcium-binding mitochondrial carrier protein 2) (Solute carrier family 25 member 25)	Slc25a25 Kiaa1896 Scamc2	A2ASZ8		% overlap	35.2564	23.4043
Voltage-dependent calcium channel subunit alpha-2/delta-1 (Voltage-gated calcium channel subunit alpha-2/delta-1) [Cleaved into: Voltage-dependent calcium channel subunit alpha-2-1; Voltage-dependent calcium channel subunit delta-1]	Cacna2d1 Cacna2	O08532		Calpain-2 catalytic subunit (EC 3.4.22.53) (80 kDa M-calpain subunit) (CALP80) (Calcium-activated neutral proteinase 2) (CANP 2) (Calpain M-type) (Calpain-2 large subunit) (Millimolar-calpain) (M-calpain)	Capn2	O08529
Complement component 1 Q subcomponent-binding protein, mitochondrial (GC1q-R protein) (Glycoprotein gC1qBP) (C1qBP)	C1qbp Gc1qbp	O35658		3-hydroxyacyl-CoA dehydrogenase type-2 (EC 1.1.1.35) (17-beta-hydroxysteroid dehydrogenase 10) (17-beta-HSD 10) (EC 1.1.1.51) (3-hydroxy-2-methylbutyryl-CoA dehydrogenase) (EC 1.1.1.178) (3-hydroxyacyl-CoA dehydrogenase type II) (Endoplasmic reticulum-associated amyloid beta-peptide-binding protein) (Mitochondrial ribonuclease P protein 2) (Mitochondrial RNase P protein 2) (Type II HADH)	Hsd17b10 Erab Hadh2	O08756		q-value (Benjamini Hochberg-corrected p-value)
39S ribosomal protein L23, mitochondrial (L23mt) (MRP-L23) (L23 mitochondrial-related protein)	Mrpl23 L23mrp	O35972		Glucosidase 2 subunit beta (80K-H protein) (Glucosidase II subunit beta) (Protein kinase C substrate 60.1 kDa protein heavy chain) (PKCSH)	Prkcsh	O08795
Caveolae-associated protein 1 (Cav-p60) (Cavin-1) (Polymerase I and transcript release factor)	Cavin1 Ptrf	O54724		Prohibitin-2 (B-cell receptor-associated protein BAP37) (Repressor of estrogen receptor activity)	Phb2 Bap Bcap37 Rea	O35129
Ectonucleoside triphosphate diphosphohydrolase 2 (NTPDase 2) (EC 3.6.1.-) (CD39 antigen-like 1) (Ecto-ATP diphosphohydrolase 2) (Ecto-ATPDase 2) (Ecto-ATPase 2)	Entpd2 Cd39l1	O55026		Chloride transport protein 6 (Chloride channel protein 6) (ClC-6)	Clcn6 Clc6	O35454
Periaxin	Prx	O55103		Complement component 1 Q subcomponent-binding protein, mitochondrial (GC1q-R protein) (Glycoprotein gC1qBP) (C1qBP)	C1qbp Gc1qbp	O35658
Band 4.1-like protein 2 (Generally expressed protein 4.1) (4.1G)	Epb41l2 Epb4.1l2	O70318		39S ribosomal protein L23, mitochondrial (L23mt) (MRP-L23) (L23 mitochondrial-related protein)	Mrpl23 L23mrp	O35972
Sortilin-related receptor (Gp250) (Low-density lipoprotein receptor relative with 11 ligand-binding repeats) (LDLR relative with 11 ligand-binding repeats) (LR11) (SorLA-1) (Sorting protein-related receptor containing LDLR class A repeats) (mSorLA)	Sorl1	O88307		BCL2/adenovirus E1B 19 kDa protein-interacting protein 3	Bnip3 Nip3	O55003
Potassium/sodium hyperpolarization-activated cyclic nucleotide-gated channel 2 (Brain cyclic nucleotide-gated channel 2) (BCNG-2) (Hyperpolarization-activated cation channel 1) (HAC-1)	Hcn2 Bcng2 Hac1	O88703		Sarcoplasmic/endoplasmic reticulum calcium ATPase 2 (SERCA2) (SR Ca(2+)-ATPase 2) (EC 3.6.3.8) (Calcium pump 2) (Calcium-transporting ATPase sarcoplasmic reticulum type, slow twitch skeletal muscle isoform) (Endoplasmic reticulum class 1/2 Ca(2+) ATPase)	Atp2a2	O55143
Hemoglobin subunit beta-1 (Beta-1-globin) (Hemoglobin beta-1 chain) (Hemoglobin beta-major chain)	Hbb-b1	P02088		Heme oxygenase 2 (HO-2) (EC 1.14.14.18)	Hmox2	O70252
Band 3 anion transport protein (Anion exchange protein 1) (AE 1) (Anion exchanger 1) (MEB3) (Solute carrier family 4 member 1) (CD antigen CD233)	Slc4a1 Ae1	P04919		Band 4.1-like protein 2 (Generally expressed protein 4.1) (4.1G)	Epb41l2 Epb4.1l2	O70318
Serum albumin	Alb Alb-1 Alb1	P07724		Syntaxin-7	Stx7 Syn7	O70439
Endoplasmin (94 kDa glucose-regulated protein) (GRP-94) (Endoplasmic reticulum resident protein 99) (ERp99) (Heat shock protein 90 kDa beta member 1) (Polymorphic tumor rejection antigen 1) (Tumor rejection antigen gp96)	Hsp90b1 Grp94 Tra-1 Tra1	P08113		Sortilin-related receptor (Gp250) (Low-density lipoprotein receptor relative with 11 ligand-binding repeats) (LDLR relative with 11 ligand-binding repeats) (LR11) (SorLA-1) (Sorting protein-related receptor containing LDLR class A repeats) (mSorLA)	Sorl1	O88307
Neurofilament light polypeptide (NF-L) (68 kDa neurofilament protein) (Neurofilament triplet L protein)	Nefl Nf68 Nfl	P08551		Vesicle transport through interaction with t-SNAREs homolog 1B (Vesicle transport v-SNARE protein Vti1-like 1) (Vti1-rp1)	Vti1b Vti1l1	O88384
Neurofilament medium polypeptide (NF-M) (160 kDa neurofilament protein) (Neurofilament 3) (Neurofilament triplet M protein)	Nefm Nef3 Nfm	P08553		Advillin (Actin-binding protein DOC6) (p92)	Avil Advil	O88398
Gelsolin (Actin-depolymerizing factor) (ADF) (Brevin)	Gsn Gsb	P13020		Ganglioside-induced differentiation-associated protein 1 (GDAP1)	Gdap1	O88741
Neural cell adhesion molecule 1 (N-CAM-1) (NCAM-1) (CD antigen CD56)	Ncam1 Ncam	P13595		ATP-dependent zinc metalloprotease YME1L1 (EC 3.4.24.-) (ATP-dependent metalloprotease FtsH1) (YME1-like protein 1)	Yme1l1	O88967
Lamin-B1	Lmnb1	P14733		Integral membrane protein 2B (Immature BRI2) (imBRI2) (Protein E25B) (Transmembrane protein BRI) (Bri) [Cleaved into: BRI2, membrane form (Mature BRI2) (mBRI2); BRI2 intracellular domain (BRI2 ICD); BRI2C, soluble form; Bri23 peptide (Bri2-23) (ABri23) (C-terminal peptide) (P23 peptide)]	Itm2b	O89051
60S acidic ribosomal protein P0 (60S ribosomal protein L10E)	Rplp0 Arbp	P14869		Keratin, type I cytoskeletal 10 (56 kDa cytokeratin) (Cytokeratin-10) (CK-10) (Keratin, type I cytoskeletal 59 kDa) (Keratin-10) (K10)	Krt10 Krt1-10	P02535
Microtubule-associated protein 1B (MAP-1B) (MAP1(X)) (MAP1.2) [Cleaved into: MAP1B heavy chain; MAP1 light chain LC1]	Map1b Mtap1b Mtap5	P14873		NADH-ubiquinone oxidoreductase chain 5 (EC 1.6.5.3) (NADH dehydrogenase subunit 5)	Mtnd5 mt-Nd5 Nd5	P03921
Peripherin	Prph Prph1	P15331		Heat shock protein HSP 90-alpha (Heat shock 86 kDa) (HSP 86) (HSP86) (Tumor-specific transplantation 86 kDa antigen) (TSTA)	Hsp90aa1 Hsp86 Hsp86-1 Hspca	P07901
Galectin-1 (Gal-1) (14 kDa lectin) (Beta-galactoside-binding lectin L-14-I) (Galaptin) (Lactose-binding lectin 1) (Lectin galactoside-binding soluble 1) (S-Lac lectin 1)	Lgals1 Gbp	P16045		Endoplasmin (94 kDa glucose-regulated protein) (GRP-94) (Endoplasmic reticulum resident protein 99) (ERp99) (Heat shock protein 90 kDa beta member 1) (Polymorphic tumor rejection antigen 1) (Tumor rejection antigen gp96)	Hsp90b1 Grp94 Tra-1 Tra1	P08113
2',3'-cyclic-nucleotide 3'-phosphodiesterase (CNP) (CNPase) (EC 3.1.4.37)	Cnp Cnp1	P16330		Neurofilament light polypeptide (NF-L) (68 kDa neurofilament protein) (Neurofilament triplet L protein)	Nefl Nf68 Nfl	P08551
Neurofilament heavy polypeptide (NF-H) (200 kDa neurofilament protein) (Neurofilament triplet H protein)	Nefh Kiaa0845 Nfh	P19246		Neurofilament medium polypeptide (NF-M) (160 kDa neurofilament protein) (Neurofilament 3) (Neurofilament triplet M protein)	Nefm Nef3 Nfm	P08553
Cytochrome c oxidase subunit 4 isoform 1, mitochondrial (Cytochrome c oxidase polypeptide IV) (Cytochrome c oxidase subunit IV isoform 1) (COX IV-1)	Cox4i1 Cox4 Cox4a	P19783		Integrin beta-1 (Fibronectin receptor subunit beta) (VLA-4 subunit beta) (CD antigen CD29)	Itgb1	P09055
Vimentin	Vim	P20152		Protein disulfide-isomerase (PDI) (EC 5.3.4.1) (Cellular thyroid hormone-binding protein) (Endoplasmic reticulum resident protein 59) (ER protein 59) (ERp59) (Prolyl 4-hydroxylase subunit beta) (p55)	P4hb Pdia1	P09103
Guanine nucleotide-binding protein subunit alpha-11 (G alpha-11) (G-protein subunit alpha-11)	Gna11 Gna-11	P21278		Superoxide dismutase [Mn], mitochondrial (EC 1.15.1.1)	Sod2 Sod-2	P09671
Multidrug resistance protein 1A (EC 3.6.3.44) (ATP-binding cassette sub-family B member 1A) (MDR1A) (Multidrug resistance protein 3) (P-glycoprotein 3)	Abcb1a Abcb4 Mdr1a Mdr3 Pgy-3 Pgy3	P21447		Heat shock protein HSP 90-beta (Heat shock 84 kDa) (HSP 84) (HSP84) (Tumor-specific transplantation 84 kDa antigen) (TSTA)	Hsp90ab1 Hsp84 Hsp84-1 Hspcb	P11499
Lamin-B2	Lmnb2	P21619		Gelsolin (Actin-depolymerizing factor) (ADF) (Brevin)	Gsn Gsb	P13020
Alpha-crystallin B chain (Alpha(B)-crystallin) (P23)	Cryab Crya2	P23927		Neural cell adhesion molecule 1 (N-CAM-1) (NCAM-1) (CD antigen CD56)	Ncam1 Ncam	P13595
Talin-1	Tln1 Tln	P26039		60S ribosomal protein L7	Rpl7	P14148
Myristoylated alanine-rich C-kinase substrate (MARCKS)	Marcks Macs	P26645		Calreticulin (CRP55) (Calregulin) (Endoplasmic reticulum resident protein 60) (ERp60) (HACBP)	Calr	P14211
Guanine nucleotide-binding protein subunit alpha-13 (G alpha-13) (G-protein subunit alpha-13)	Gna13 Gna-13	P27601		Lamin-B1	Lmnb1	P14733
Dipeptidyl peptidase 4 (EC 3.4.14.5) (Dipeptidyl peptidase IV) (DPP IV) (T-cell activation antigen CD26) (Thymocyte-activating molecule) (THAM) (CD antigen CD26) [Cleaved into: Dipeptidyl peptidase 4 membrane form (Dipeptidyl peptidase IV membrane form); Dipeptidyl peptidase 4 soluble form (Dipeptidyl peptidase IV soluble form)]	Dpp4 Cd26	P28843		Peripherin	Prph Prph1	P15331
Pyruvate dehydrogenase E1 component subunit alpha, somatic form, mitochondrial (EC 1.2.4.1) (PDHE1-A type I)	Pdha1 Pdha-1	P35486		2',3'-cyclic-nucleotide 3'-phosphodiesterase (CNP) (CNPase) (EC 3.1.4.37)	Cnp Cnp1	P16330
60S ribosomal protein L18	Rpl18	P35980		Hexokinase-1 (EC 2.7.1.1) (Hexokinase type I) (HK I) (Hexokinase, tumor isozyme)	Hk1	P17710
Septin-2 (Neural precursor cell expressed developmentally down-regulated protein 5) (NEDD-5)	Sept2 Nedd-5 Nedd5	P42208		Serpin H1 (47 kDa heat shock protein) (Collagen-binding protein) (Colligin) (Serine protease inhibitor J6)	Serpinh1 Cbp1 Hsp47	P19324
Histone H1.3 (H1 VAR.4) (H1d)	Hist1h1d H1f3	P43277		Endoplasmic reticulum chaperone BiP (EC 3.6.4.10) (78 kDa glucose-regulated protein) (GRP-78) (Binding-immunoglobulin protein) (BiP) (Heat shock protein 70 family protein 5) (HSP70 family protein 5) (Heat shock protein family A member 5) (Immunoglobulin heavy chain-binding protein)	Hspa5 Grp78	P20029
60S ribosomal protein L13 (A52)	Rpl13	P47963		Thioredoxin-dependent peroxide reductase, mitochondrial (EC 1.11.1.15) (Antioxidant protein 1) (AOP-1) (PRX III) (Perioredoxin-3) (Protein MER5)	Prdx3 Aop1 Mer5	P20108
Prelamin-A/C [Cleaved into: Lamin-A/C]	Lmna Lmn1	P48678		Myelin-associated glycoprotein (Siglec-4a)	Mag	P20917
Peroxisomal multifunctional enzyme type 2 (MFE-2) (17-beta-hydroxysteroid dehydrogenase 4) (17-beta-HSD 4) (D-bifunctional protein) (DBP) (Multifunctional protein 2) (MPF-2) [Cleaved into: (3R)-hydroxyacyl-CoA dehydrogenase (EC 1.1.1.n12); Enoyl-CoA hydratase 2 (EC 4.2.1.107) (EC 4.2.1.119) (3-alpha,7-alpha,12-alpha-trihydroxy-5-beta-cholest-24-enoyl-CoA hydratase)]	Hsd17b4 Edh17b4	P51660		Multidrug resistance protein 1A (EC 3.6.3.44) (ATP-binding cassette sub-family B member 1A) (MDR1A) (Multidrug resistance protein 3) (P-glycoprotein 3)	Abcb1a Abcb4 Mdr1a Mdr3 Pgy-3 Pgy3	P21447
V-type proton ATPase subunit d 1 (V-ATPase subunit d 1) (P39) (Physophilin) (V-ATPase 40 kDa accessory protein) (V-ATPase AC39 subunit) (Vacuolar proton pump subunit d 1)	Atp6v0d1 Atp6d	P51863		Protein-L-isoaspartate(D-aspartate) O-methyltransferase (PIMT) (EC 2.1.1.77) (L-isoaspartyl protein carboxyl methyltransferase) (Protein L-isoaspartyl/D-aspartyl methyltransferase) (Protein-beta-aspartate methyltransferase)	Pcmt1	P23506
NADH dehydrogenase [ubiquinone] iron-sulfur protein 6, mitochondrial (Complex I-13kD-A) (CI-13kD-A) (NADH-ubiquinone oxidoreductase 13 kDa-A subunit)	Ndufs6 Ip13	P52503		Myelin P2 protein	Pmp2	P24526
Solute carrier family 12 member 2 (Basolateral Na-K-Cl symporter) (Bumetanide-sensitive sodium-(potassium)-chloride cotransporter 1)	Slc12a2 Nkcc1	P55012		Splicing factor U2AF 65 kDa subunit (U2 auxiliary factor 65 kDa subunit) (U2 snRNP auxiliary factor large subunit)	U2af2 U2af65	P26369
Ras-related protein Rab-4A	Rab4a Rab4	P56371		Protein disulfide-isomerase A3 (EC 5.3.4.1) (58 kDa glucose-regulated protein) (58 kDa microsomal protein) (p58) (Disulfide isomerase ER-60) (Endoplasmic reticulum resident protein 57) (ER protein 57) (ERp57) (Endoplasmic reticulum resident protein 60) (ER protein 60) (ERp60)	Pdia3 Erp Erp60 Grp58	P27773
Cytochrome b5	Cyb5a Cyb5	P56395		Ornithine aminotransferase, mitochondrial (EC 2.6.1.13) (Ornithine--oxo-acid aminotransferase)	Oat	P29758
Dynamin-like 120 kDa protein, mitochondrial (EC 3.6.5.5) (Large GTP-binding protein) (LargeG) (Optic atrophy protein 1 homolog) [Cleaved into: Dynamin-like 120 kDa protein, form S1]	Opa1	P58281		Creatine kinase U-type, mitochondrial (EC 2.7.3.2) (Acidic-type mitochondrial creatine kinase) (Mia-CK) (Ubiquitous mitochondrial creatine kinase) (U-MtCK)	Ckmt1	P30275
Myelin proteolipid protein (PLP) (Lipophilin)	Plp1 Plp	P60202		Ras-related protein Rab-6A (Rab-6)	Rab6a Rab6 MNCb-1660	P35279
Ras-related protein Rab-8B	Rab8b	P61028		Calnexin	Canx	P35564
Heterogeneous nuclear ribonucleoprotein K (hnRNP K)	Hnrnpk Hnrpk	P61979		Adenylyl cyclase-associated protein 1 (CAP 1)	Cap1 Cap	P40124
Ras-related protein R-Ras2	Rras2	P62071		60S ribosomal protein L28	Rpl28	P41105
60S ribosomal protein L18a	Rpl18a	P62717		ATP-binding cassette sub-family A member 2 (ATP-binding cassette transporter 2) (ATP-binding cassette 2)	Abca2 Abc2	P41234
Histone H4	Hist1h4a; Hist1h4b H4-53; Hist1h4c H4-12; Hist1h4d; Hist1h4f; Hist1h4h; Hist1h4i; Hist1h4j; Hist1h4k; Hist1h4m; Hist2h4a Hist2h4; Hist4h4	P62806		Enoyl-CoA delta isomerase 1, mitochondrial (EC 5.3.3.8) (3,2-trans-enoyl-CoA isomerase) (Delta(3),Delta(2)-enoyl-CoA isomerase) (D3,D2-enoyl-CoA isomerase) (Dodecenoyl-CoA isomerase)	Eci1 Dci	P42125
Ras-related protein Rap-1A (Ras-related protein Krev-1)	Rap1a Krev-1	P62835		Aldehyde dehydrogenase, mitochondrial (EC 1.2.1.3) (AHD-M1) (ALDH class 2) (ALDH-E2) (ALDHI)	Aldh2 Ahd-1 Ahd1	P47738
Guanine nucleotide-binding protein G(I)/G(S)/G(T) subunit beta-1 (Transducin beta chain 1)	Gnb1	P62874		Metaxin-1 (Mitochondrial outer membrane import complex protein 1)	Mtx1 Mtx Mtxn	P47802
Guanine nucleotide-binding protein G(I)/G(S)/G(T) subunit beta-2 (G protein subunit beta-2) (Transducin beta chain 2)	Gnb2	P62880		Prelamin-A/C [Cleaved into: Lamin-A/C]	Lmna Lmn1	P48678
60S ribosomal protein L8	Rpl8	P62918		Caveolin-1	Cav1 Cav	P49817
Receptor of activated protein C kinase 1 (12-3) (Guanine nucleotide-binding protein subunit beta-2-like 1) (Receptor for activated C kinase) (Receptor of activated protein kinase C 1) (p205) [Cleaved into: Receptor of activated protein C kinase 1, N-terminally processed (Guanine nucleotide-binding protein subunit beta-2-like 1, N-terminally processed)]	Rack1 Gnb2-rs1 Gnb2l1	P68040		Estradiol 17-beta-dehydrogenase 8 (EC 1.1.1.62) (17-beta-hydroxysteroid dehydrogenase 8) (17-beta-HSD 8) (3-ketoacyl-[acyl-carrier-protein] reductase alpha subunit) (KAR alpha subunit) (3-oxoacyl-[acyl-carrier-protein] reductase) (EC 1.1.1.-) (Protein Ke6) (Ke-6) (Testosterone 17-beta-dehydrogenase 8) (EC 1.1.1.239)	Hsd17b8 H2-Ke6 Hke6	P50171
Histone H3.1	Hist1h3a H3a; Hist1h3g H3.1-221 H3g; Hist1h3h H3.1-291 H3h; Hist1h3i H3.1-I H3i	P68433		V-type proton ATPase subunit d 1 (V-ATPase subunit d 1) (P39) (Physophilin) (V-ATPase 40 kDa accessory protein) (V-ATPase AC39 subunit) (Vacuolar proton pump subunit d 1)	Atp6v0d1 Atp6d	P51863
Isocitrate dehydrogenase [NAD] subunit gamma 1, mitochondrial (Isocitric dehydrogenase subunit gamma) (NAD(+)-specific ICDH subunit gamma)	Idh3g	P70404		ADP/ATP translocase 2 (ADP,ATP carrier protein 2) (Adenine nucleotide translocator 2) (ANT 2) (Solute carrier family 25 member 5) [Cleaved into: ADP/ATP translocase 2, N-terminally processed]	Slc25a5 Ant2	P51881
Delta-sarcoglycan (Delta-SG) (35 kDa dystrophin-associated glycoprotein) (35DAG)	Sgcd	P82347		Calmegin (A2/6) (Calnexin-T) (MEG 1 antigen)	Clgn Meg1	P52194
Rho-related GTP-binding protein RhoG (Sid 10750)	Rhog Arhg Sid10750	P84096		NADH dehydrogenase [ubiquinone] iron-sulfur protein 6, mitochondrial (Complex I-13kD-A) (CI-13kD-A) (NADH-ubiquinone oxidoreductase 13 kDa-A subunit)	Ndufs6 Ip13	P52503
Sodium/potassium-transporting ATPase subunit beta-3 (Sodium/potassium-dependent ATPase subunit beta-3) (ATPB-3) (CD antigen CD298)	Atp1b3	P97370		Cytochrome c-type heme lyase (CCHL) (EC 4.4.1.17) (Holocytochrome c-type synthase)	Hccs Cchl	P53702
Aminopeptidase N (AP-N) (mAPN) (EC 3.4.11.2) (Alanyl aminopeptidase) (Aminopeptidase M) (AP-M) (Membrane protein p161) (Microsomal aminopeptidase) (CD antigen CD13)	Anpep Lap-1 Lap1	P97449		Isocitrate dehydrogenase [NADP], mitochondrial (IDH) (EC 1.1.1.42) (ICD-M) (IDP) (NADP(+)-specific ICDH) (Oxalosuccinate decarboxylase)	Idh2	P54071
ATP synthase-coupling factor 6, mitochondrial (ATPase subunit F6)	Atp5j	P97450		ATP-binding cassette sub-family D member 3 (68 kDa peroxisomal membrane protein) (PMP68) (70 kDa peroxisomal membrane protein) (PMP70)	Abcd3 Pmp70 Pxmp1	P55096
Collagen alpha-2(VI) chain	Col6a2	Q02788		Cytochrome c oxidase subunit 6B1 (Cytochrome c oxidase subunit VIb isoform 1) (COX VIb-1)	Cox6b1 Cox6b	P56391
ATP synthase subunit alpha, mitochondrial (ATP synthase F1 subunit alpha)	Atp5f1a Atp5a1	Q03265		Transmembrane 9 superfamily member 2	Tm9sf2	P58021
Collagen alpha-1(VI) chain	Col6a1	Q04857		Dynamin-like 120 kDa protein, mitochondrial (EC 3.6.5.5) (Large GTP-binding protein) (LargeG) (Optic atrophy protein 1 homolog) [Cleaved into: Dynamin-like 120 kDa protein, form S1]	Opa1	P58281
Hydroxysteroid dehydrogenase-like protein 2 (EC 1.-.-.-)	Hsdl2	Q2TPA8		Bcl-2-like protein 13 (Bcl2-L-13) (Bcl-rambo) (Protein Mil1)	Bcl2l13 Mil1	P59017
5'-nucleotidase domain-containing protein 3 (EC 3.1.3.-) (GRP94-neighboring nucleotidase)	Nt5dc3 Gnn	Q3UHB1		Heterogeneous nuclear ribonucleoprotein K (hnRNP K)	Hnrnpk Hnrpk	P61979
Epimerase family protein SDR39U1 (EC 1.1.1.-) (Short-chain dehydrogenase/reductase family 39U member 1)	Sdr39u1	Q5M8N4		14-3-3 protein gamma [Cleaved into: 14-3-3 protein gamma, N-terminally processed]	Ywhag	P61982
2-oxoglutarate dehydrogenase, mitochondrial (EC 1.2.4.2) (2-oxoglutarate dehydrogenase complex component E1) (OGDC-E1) (Alpha-ketoglutarate dehydrogenase)	Ogdh Kiaa4192	Q60597		Platelet-activating factor acetylhydrolase IB subunit alpha (Lissencephaly-1 protein) (LIS-1) (PAF acetylhydrolase 45 kDa subunit) (PAF-AH 45 kDa subunit) (PAF-AH alpha) (PAFAH alpha)	Pafah1b1 Lis-1 Lis1 Pafaha	P63005
Ceruloplasmin (EC 1.16.3.1) (Ferroxidase)	Cp	Q61147		14-3-3 protein zeta/delta (Protein kinase C inhibitor protein 1) (KCIP-1) (SEZ-2)	Ywhaz	P63101
Peroxiredoxin-2 (EC 1.11.1.15) (Thiol-specific antioxidant protein) (TSA) (Thioredoxin peroxidase 1) (Thioredoxin-dependent peroxide reductase 1)	Prdx2 Tdpx1 Tpx	Q61171		Tubulin alpha-1A chain (Alpha-tubulin 1) (Alpha-tubulin isotype M-alpha-1) (Tubulin alpha-1 chain) [Cleaved into: Detyrosinated tubulin alpha-1A chain]	Tuba1a Tuba1	P68369
Integrin alpha-6 (CD49 antigen-like family member F) (VLA-6) (CD antigen CD49f) [Cleaved into: Integrin alpha-6 heavy chain; Integrin alpha-6 light chain]	Itga6	Q61739		Isochorismatase domain-containing protein 2A	Isoc2a Isoc2	P85094
Macrophage mannose receptor 1 (MMR) (CD antigen CD206)	Mrc1	Q61830		ATP synthase-coupling factor 6, mitochondrial (ATPase subunit F6)	Atp5j	P97450
Myelin-oligodendrocyte glycoprotein	Mog	Q61885		Cytochrome b-c1 complex subunit 6, mitochondrial (Complex III subunit 6) (Complex III subunit VIII) (Cytochrome c1 non-heme 11 kDa protein) (Mitochondrial hinge protein) (Ubiquinol-cytochrome c reductase complex 11 kDa protein)	Uqcrh	P99028
Glycerol kinase (GK) (Glycerokinase) (EC 2.7.1.30) (ATP:glycerol 3-phosphotransferase)	Gk Gyk	Q64516		Peroxiredoxin-5, mitochondrial (EC 1.11.1.15) (Antioxidant enzyme B166) (AOEB166) (Liver tissue 2D-page spot 2D-0014IV) (PLP) (Peroxiredoxin V) (Prx-V) (Peroxisomal antioxidant enzyme) (Thioredoxin peroxidase PMP20)	Prdx5 Prdx6	P99029
Glycerol-3-phosphate dehydrogenase, mitochondrial (GPD-M) (GPDH-M) (EC 1.1.5.3) (Protein TISP38)	Gpd2 Gdm1	Q64521		Apolipoprotein A-I (Apo-AI) (ApoA-I) (Apolipoprotein A1) [Cleaved into: Proapolipoprotein A-I (ProapoA-I); Truncated apolipoprotein A-I]	Apoa1	Q00623
Nodal modulator 1	Nomo1	Q6GQT9		Ubiquitin-like modifier-activating enzyme 1 (EC 6.2.1.45) (Ubiquitin-activating enzyme E1) (Ubiquitin-activating enzyme E1 X) (Ubiquitin-like modifier-activating enzyme 1 X)	Uba1 Sbx Ube1 Ube1ax Ube1x	Q02053
Leucine-rich PPR motif-containing protein, mitochondrial (130 kDa leucine-rich protein) (LRP 130) (mLRP130)	Lrpprc Lrp130	Q6PB66		Nuclear factor 1 A-type (NF1-A) (Nuclear factor 1/A) (CCAAT-box-binding transcription factor) (CTF) (Nuclear factor I/A) (NF-I/A) (NFI-A) (TGGCA-binding protein)	Nfia	Q02780
Sodium/potassium-transporting ATPase subunit alpha-2 (Na(+)/K(+) ATPase alpha-2 subunit) (EC 3.6.3.9) (Na(+)/K(+) ATPase alpha(+) subunit) (Sodium pump subunit alpha-2)	Atp1a2	Q6PIE5		Nucleobindin-1 (CALNUC)	Nucb1 Nuc Nucb	Q02819
Choline transporter-like protein 1 (Solute carrier family 44 member 1) (CD antigen CD92)	Slc44a1 Cd92 Cdw92 Ctl1	Q6X893		Pyruvate carboxylase, mitochondrial (EC 6.4.1.1) (Pyruvic carboxylase) (PCB)	Pc Pcx	Q05920
40S ribosomal protein S9	Rps9	Q6ZWN5		Pentatricopeptide repeat domain-containing protein 3, mitochondrial (28S ribosomal protein S39, mitochondrial) (MRP-S39)	Ptcd3 Mrps39	Q14C51
Pyruvate dehydrogenase phosphatase regulatory subunit, mitochondrial (PDPr)	Pdpr Kiaa1990	Q7TSQ8		Transmembrane protein 104	Tmem104	Q3TB48
Calcium-dependent secretion activator 1 (Calcium-dependent activator protein for secretion 1) (CAPS-1)	Cadps Caps Caps1 Kiaa1121	Q80TJ1		NLR family member X1	Nlrx1	Q3TL44
Palmitoyltransferase ZDHHC17 (EC 2.3.1.225) (Huntingtin-interacting protein 14) (Zinc finger DHHC domain-containing protein 17) (DHHC-17)	Zdhhc17 Hip14 Kiaa0946	Q80TN5		Type 1 phosphatidylinositol 4,5-bisphosphate 4-phosphatase (Type 1 PtdIns-4,5-P2 4-Ptase) (EC 3.1.3.78) (PtdIns-4,5-P2 4-Ptase I) (Transmembrane protein 55B)	Pip4p1 Tmem55b	Q3TWL2
Mitochondrial Rho GTPase 1 (MIRO-1) (EC 3.6.5.-) (Ras homolog gene family member T1)	Rhot1 Arht1	Q8BG51		Extended synaptotagmin-1 (E-Syt1) (Membrane-bound C2 domain-containing protein)	Esyt1 Fam62a Mbc2	Q3U7R1
Calcium-binding mitochondrial carrier protein Aralar1 (Mitochondrial aspartate glutamate carrier 1) (Solute carrier family 25 member 12)	Slc25a12 Aralar1	Q8BH59		Monofunctional C1-tetrahydrofolate synthase, mitochondrial (EC 6.3.4.3) (Formyltetrahydrofolate synthetase)	Mthfd1l Fthfsdc1	Q3V3R1
Isoleucine--tRNA ligase, mitochondrial (EC 6.1.1.5) (Isoleucyl-tRNA synthetase) (IleRS)	Iars2	Q8BIJ6		Transmembrane protein 65	Tmem65	Q4VAE3
Coiled-coil domain-containing protein 126	Ccdc126	Q8BIS8		NADH dehydrogenase [ubiquinone] 1 alpha subcomplex assembly factor 2 (Mimitin) (Myc-induced mitochondrial protein) (MMTN) (NDUFA12-like protein)	Ndufaf2 Ndufa12l	Q59J78
Mitoguardin 2 (Protein FAM73B)	Miga2 Fam73b	Q8BK03		Solute carrier family 25 member 51 (Mitochondrial carrier triple repeat protein 1)	Slc25a51 Mcart1	Q5HZI9
Dihydrolipoyllysine-residue acetyltransferase component of pyruvate dehydrogenase complex, mitochondrial (EC 2.3.1.12) (Dihydrolipoamide acetyltransferase component of pyruvate dehydrogenase complex) (Pyruvate dehydrogenase complex component E2) (PDC-E2) (PDCE2)	Dlat	Q8BMF4		Zinc transporter 9 (ZnT-9) (GRIP1-associated coactivator 63) (GAC63) (Solute carrier family 30 member 9)	Slc30a9	Q5IRJ6
Cytoskeleton-associated protein 4 (63-kDa cytoskeleton-linking membrane protein) (Climp-63) (p63)	Ckap4	Q8BMK4		Epimerase family protein SDR39U1 (EC 1.1.1.-) (Short-chain dehydrogenase/reductase family 39U member 1)	Sdr39u1	Q5M8N4
Trifunctional enzyme subunit alpha, mitochondrial (TP-alpha) [Includes: Long-chain enoyl-CoA hydratase (EC 4.2.1.17); Long chain 3-hydroxyacyl-CoA dehydrogenase (EC 1.1.1.211)]	Hadha	Q8BMS1		DnaJ homolog subfamily C member 11	Dnajc11	Q5U458
Regulator of microtubule dynamics protein 2 (RMD-2) (mRMD-2) (Protein FAM82A1)	Rmdn2 Fam82a Fam82a1	Q8BSE0		Flotillin-2 (Epidermal surface antigen) (ESA) (Membrane component chromosome 17 surface marker 1 homolog)	Flot2 Esa1 M17s1	Q60634
Filamin-A (FLN-A) (Actin-binding protein 280) (ABP-280) (Alpha-filamin) (Endothelial actin-binding protein) (Filamin-1) (Non-muscle filamin)	Flna Fln Fln1	Q8BTM8		Voltage-dependent anion-selective channel protein 2 (VDAC-2) (mVDAC2) (Outer mitochondrial membrane protein porin 2) (Voltage-dependent anion-selective channel protein 6) (VDAC-6) (mVDAC6)	Vdac2 Vdac6	Q60930
Inactive hydroxysteroid dehydrogenase-like protein 1	Hsdl1	Q8BTX9		Voltage-dependent anion-selective channel protein 1 (VDAC-1) (mVDAC1) (Outer mitochondrial membrane protein porin 1) (Plasmalemmal porin) (Voltage-dependent anion-selective channel protein 5) (VDAC-5) (mVDAC5)	Vdac1 Vdac5	Q60932
Isoleucine--tRNA ligase, cytoplasmic (EC 6.1.1.5) (Isoleucyl-tRNA synthetase) (IRS) (IleRS)	Iars	Q8BU30		ATP-binding cassette sub-family B member 7, mitochondrial (ATP-binding cassette transporter 7) (ABC transporter 7 protein)	Abcb7 Abc7	Q61102
Choline transporter-like protein 2 (Solute carrier family 44 member 2)	Slc44a2 Ctl2	Q8BY89		Golgi apparatus protein 1 (E-selectin ligand 1) (ESL-1) (Selel) (Golgi sialoglycoprotein MG-160)	Glg1 Esl1 Mg160 Selel	Q61543
Nuclease EXOG, mitochondrial (EC 3.1.30.-) (Endonuclease G-like 1) (Endo G-like 1)	Exog Endogl1	Q8C163		28S ribosomal protein S31, mitochondrial (MRP-S31) (S31mt) (Imogen 38)	Mrps31 Imogn38	Q61733
MICOS complex subunit Mic60 (Mitochondrial inner membrane protein) (Mitofilin)	Immt Mic60	Q8CAQ8		Integrin alpha-6 (CD49 antigen-like family member F) (VLA-6) (CD antigen CD49f) [Cleaved into: Integrin alpha-6 heavy chain; Integrin alpha-6 light chain]	Itga6	Q61739
von Willebrand factor A domain-containing protein 8	Vwa8 Kiaa0564	Q8CC88		Macrophage mannose receptor 1 (MMR) (CD antigen CD206)	Mrc1	Q61830
Bifunctional glutamate/proline--tRNA ligase (Bifunctional aminoacyl-tRNA synthetase) [Includes: Glutamate--tRNA ligase (EC 6.1.1.17) (Glutamyl-tRNA synthetase) (GluRS); Proline--tRNA ligase (EC 6.1.1.15) (Prolyl-tRNA synthetase) (ProRS)]	Eprs Qprs	Q8CGC7		ATP-dependent RNA helicase DDX3X (EC 3.6.4.13) (D1Pas1-related sequence 2) (DEAD box RNA helicase DEAD3) (mDEAD3) (DEAD box protein 3, X-chromosomal) (Embryonic RNA helicase)	Ddx3x D1Pas1-rs2 Ddx3 Dead3 Erh	Q62167
Lon protease homolog, mitochondrial (EC 3.4.21.53) (Lon protease-like protein) (LONP) (Mitochondrial ATP-dependent protease Lon) (Serine protease 15)	Lonp1 Prss15	Q8CGK3		Translocon-associated protein subunit delta (TRAP-delta) (Signal sequence receptor subunit delta) (SSR-delta)	Ssr4	Q62186
Metalloreductase STEAP3 (EC 1.16.1.-) (Dudulin-2) (Protein nm1054) (Six-transmembrane epithelial antigen of prostate 3) (Tumor suppressor-activated pathway protein 6)	Steap3 Tsap6	Q8CI59		10 kDa heat shock protein, mitochondrial (Hsp10) (10 kDa chaperonin) (Chaperonin 10) (CPN10)	Hspe1	Q64433
AFG3-like protein 2 (EC 3.4.24.-)	Afg3l2	Q8JZQ2		Glycerol kinase (GK) (Glycerokinase) (EC 2.7.1.30) (ATP:glycerol 3-phosphotransferase)	Gk Gyk	Q64516
Elongation factor G, mitochondrial (EF-Gmt) (Elongation factor G 1, mitochondrial) (mEF-G 1) (Elongation factor G1)	Gfm1 Efg Efg1 Gfm	Q8K0D5		Glycerol-3-phosphate dehydrogenase, mitochondrial (GPD-M) (GPDH-M) (EC 1.1.5.3) (Protein TISP38)	Gpd2 Gdm1	Q64521
Reticulon-1 (Neuroendocrine-specific protein)	Rtn1 Nsp	Q8K0T0		Nodal modulator 1	Nomo1	Q6GQT9
Cell adhesion molecule 4 (Immunoglobulin superfamily member 4C) (IgSF4C) (Nectin-like protein 4) (NECL-4) (TSLC1-like protein 2)	Cadm4 Igsf4c Necl4 Tsll2	Q8R464		Protein CASC4 (Cancer susceptibility candidate gene 4 protein homolog)	Casc4	Q6P2L7
Myosin-9 (Cellular myosin heavy chain, type A) (Myosin heavy chain 9) (Myosin heavy chain, non-muscle IIa) (Non-muscle myosin heavy chain A) (NMMHC-A) (Non-muscle myosin heavy chain IIa) (NMMHC II-a) (NMMHC-IIA)	Myh9	Q8VDD5		UDP-glucose:glycoprotein glucosyltransferase 1 (UGT1) (EC 2.4.1.-) (UDP--Glc:glycoprotein glucosyltransferase) (UDP-glucose ceramide glucosyltransferase-like 1)	Uggt1 Gt Ugcgl1 Uggt Ugt1 Ugtr	Q6P5E4
NAD-dependent protein deacetylase sirtuin-2 (EC 3.5.1.-) (Regulatory protein SIR2 homolog 2) (SIR2-like protein 2) (mSIR2L2)	Sirt2 Sir2l2	Q8VDQ8		Leucine-rich PPR motif-containing protein, mitochondrial (130 kDa leucine-rich protein) (LRP 130) (mLRP130)	Lrpprc Lrp130	Q6PB66
Heterogeneous nuclear ribonucleoprotein U (hnRNP U) (Scaffold-attachment factor A) (SAF-A)	Hnrnpu Hnrpu	Q8VEK3		Sodium/potassium-transporting ATPase subunit alpha-2 (Na(+)/K(+) ATPase alpha-2 subunit) (EC 3.6.3.9) (Na(+)/K(+) ATPase alpha(+) subunit) (Sodium pump subunit alpha-2)	Atp1a2	Q6PIE5
Chondroitin sulfate proteoglycan 4 (Chondroitin sulfate proteoglycan NG2) (Proteoglycan AN2)	Cspg4 An2 Kiaa4232 Ng2	Q8VHY0		MICOS complex subunit Mic27 (Apolipoprotein O-like) (Protein FAM121A)	Apool Fam121a Mic27	Q78IK4
Sideroflexin-3	Sfxn3	Q91V61		Polypeptide N-acetylgalactosaminyltransferase 17 (EC 2.4.1.41) (Polypeptide GalNAc transferase-like protein 3) (GalNAc-T-like protein 3) (pp-GaNTase-like protein 3) (Protein-UDP acetylgalactosaminyltransferase-like protein 3) (UDP-GalNAc:polypeptide N-acetylgalactosaminyltransferase-like protein 3) (Williams-Beuren syndrome chromosomal region 17 protein homolog)	Galnt17 Wbscr17	Q7TT15
NADH-ubiquinone oxidoreductase 75 kDa subunit, mitochondrial (EC 1.6.5.3) (EC 1.6.99.3) (Complex I-75kD) (CI-75kD)	Ndufs1	Q91VD9		Mannosyl-oligosaccharide glucosidase (EC 3.2.1.106) (Glucosidase 1) (Glycoprotein-processing glucosidase I)	Mogs Gcs1	Q80UM7
Long-chain-fatty-acid--CoA ligase 6 (EC 6.2.1.3) (Long-chain acyl-CoA synthetase 6) (LACS 6)	Acsl6 Facl6	Q91WC3		Tudor and KH domain-containing protein (Tudor domain-containing protein 2)	Tdrkh Tdrd2	Q80VL1
Brain acid soluble protein 1 (22 kDa neuronal tissue-enriched acidic protein) (Neuronal axonal membrane protein NAP-22)	Basp1 Nap22	Q91XV3		Elongation factor Tu, mitochondrial	Tufm	Q8BFR5
NADH dehydrogenase [ubiquinone] flavoprotein 1, mitochondrial (EC 1.6.5.3) (EC 1.6.99.3) (Complex I-51kD) (CI-51kD) (NADH-ubiquinone oxidoreductase 51 kDa subunit)	Ndufv1	Q91YT0		Mitochondrial Rho GTPase 1 (MIRO-1) (EC 3.6.5.-) (Ras homolog gene family member T1)	Rhot1 Arht1	Q8BG51
Dystonin (Bullous pemphigoid antigen 1) (BPA) (Dystonia musculorum protein) (Hemidesmosomal plaque protein) (Microtubule actin cross-linking factor 2)	Dst Bpag1 Macf2	Q91ZU6		Sorting and assembly machinery component 50 homolog	Samm50	Q8BGH2
Prolow-density lipoprotein receptor-related protein 1 (LRP-1) (Alpha-2-macroglobulin receptor) (A2MR) (CD antigen CD91) [Cleaved into: Low-density lipoprotein receptor-related protein 1 85 kDa subunit (LRP-85); Low-density lipoprotein receptor-related protein 1 515 kDa subunit (LRP-515); Low-density lipoprotein receptor-related protein 1 intracellular domain (LRPICD)]	Lrp1 A2mr	Q91ZX7		Mitochondrial import inner membrane translocase subunit Tim29 (TIM29)	Timm29	Q8BGX2
Unconventional myosin-Va (Dilute myosin heavy chain, non-muscle)	Myo5a Dilute	Q99104		Calcium-binding mitochondrial carrier protein Aralar1 (Mitochondrial aspartate glutamate carrier 1) (Solute carrier family 25 member 12)	Slc25a12 Aralar1	Q8BH59
Trifunctional enzyme subunit beta, mitochondrial (TP-beta) [Includes: 3-ketoacyl-CoA thiolase (EC 2.3.1.16) (Acetyl-CoA acyltransferase) (Beta-ketothiolase)]	Hadhb	Q99JY0		Atlastin-1 (EC 3.6.5.-) (Spastic paraplegia 3A homolog)	Atl1 Spg3a	Q8BH66
Aconitate hydratase, mitochondrial (Aconitase) (EC 4.2.1.3) (Citrate hydro-lyase)	Aco2	Q99KI0		Protein phosphatase 1L (EC 3.1.3.16) (Protein phosphatase 1-like) (Protein phosphatase 2C isoform epsilon) (PP2C-epsilon)	Ppm1l Kiaa4175	Q8BHN0
NADH dehydrogenase [ubiquinone] iron-sulfur protein 5 (Complex I-15 kDa) (CI-15 kDa) (NADH-ubiquinone oxidoreductase 15 kDa subunit)	Ndufs5	Q99LY9		Neutral alpha-glucosidase AB (EC 3.2.1.84) (Alpha-glucosidase 2) (Glucosidase II subunit alpha)	Ganab G2an Kiaa0088	Q8BHN3
Putative ATP-dependent RNA helicase DHX30 (EC 3.6.4.13) (DEAH box protein 30)	Dhx30 Helg	Q99PU8		Protein lifeguard 3 (Responsive to centrifugal force and shear stress gene 1 protein) (Protein RECS1) (Transmembrane BAX inhibitor motif-containing protein 1)	Tmbim1 Lfg3 Recs1	Q8BJZ3
NADH dehydrogenase [ubiquinone] 1 alpha subcomplex subunit 5 (Complex I subunit B13) (Complex I-13kD-B) (CI-13kD-B) (NADH-ubiquinone oxidoreductase 13 kDa-B subunit)	Ndufa5	Q9CPP6		Pyruvate dehydrogenase protein X component, mitochondrial (Dihydrolipoamide dehydrogenase-binding protein of pyruvate dehydrogenase complex) (Lipoyl-containing pyruvate dehydrogenase complex component X)	Pdhx	Q8BKZ9
Cytosol aminopeptidase (EC 3.4.11.1) (Leucine aminopeptidase 3) (LAP-3) (Leucyl aminopeptidase) (Proline aminopeptidase) (EC 3.4.11.5) (Prolyl aminopeptidase)	Lap3 Lapep	Q9CPY7		Dihydrolipoyllysine-residue acetyltransferase component of pyruvate dehydrogenase complex, mitochondrial (EC 2.3.1.12) (Dihydrolipoamide acetyltransferase component of pyruvate dehydrogenase complex) (Pyruvate dehydrogenase complex component E2) (PDC-E2) (PDCE2)	Dlat	Q8BMF4
NADH dehydrogenase [ubiquinone] 1 alpha subcomplex subunit 2 (Complex I-B8) (CI-B8) (NADH-ubiquinone oxidoreductase B8 subunit)	Ndufa2	Q9CQ75		Inactive hydroxysteroid dehydrogenase-like protein 1	Hsdl1	Q8BTX9
Heat shock protein 75 kDa, mitochondrial (HSP 75) (TNFR-associated protein 1) (Tumor necrosis factor type 1 receptor-associated protein) (TRAP-1)	Trap1 Hsp75	Q9CQN1		3-ketoacyl-CoA thiolase, mitochondrial (EC 2.3.1.16) (Acetyl-CoA acyltransferase) (Beta-ketothiolase) (Mitochondrial 3-oxoacyl-CoA thiolase)	Acaa2	Q8BWT1
Cytochrome b-c1 complex subunit Rieske, mitochondrial (EC 1.10.2.2) (Complex III subunit 5) (Cytochrome b-c1 complex subunit 5) (Rieske iron-sulfur protein) (RISP) (Rieske protein UQCRFS1) (Ubiquinol-cytochrome c reductase iron-sulfur subunit) [Cleaved into: Cytochrome b-c1 complex subunit 9 (Su9) (Subunit 9) (8 kDa subunit 9) (Complex III subunit IX) (Cytochrome b-c1 complex subunit 11) (Ubiquin…	Uqcrfs1	Q9CR68		Protein disulfide-isomerase TMX3 (EC 5.3.4.1) (Thioredoxin domain-containing protein 10) (Thioredoxin-related transmembrane protein 3)	Tmx3 Kiaa1830 Txndc10	Q8BXZ1
Tubulin beta-2B chain	Tubb2b	Q9CWF2		Thioredoxin-related transmembrane protein 4 (Thioredoxin domain-containing protein 13)	Tmx4 D2Bwg1356e Kiaa1162 Txndc13	Q8C0L0
NADH dehydrogenase [ubiquinone] iron-sulfur protein 4, mitochondrial (Complex I-18 kDa) (CI-18 kDa) (Complex I-AQDQ) (CI-AQDQ) (NADH-ubiquinone oxidoreductase 18 kDa subunit)	Ndufs4	Q9CXZ1		Nuclease EXOG, mitochondrial (EC 3.1.30.-) (Endonuclease G-like 1) (Endo G-like 1)	Exog Endogl1	Q8C163
Cytochrome b-c1 complex subunit 1, mitochondrial (Complex III subunit 1) (Core protein I) (Ubiquinol-cytochrome-c reductase complex core protein 1)	Uqcrc1	Q9CZ13		ER membrane protein complex subunit 1	Emc1 Kiaa0090	Q8C7X2
60S ribosomal protein L15	Rpl15	Q9CZM2		MICOS complex subunit Mic60 (Mitochondrial inner membrane protein) (Mitofilin)	Immt Mic60	Q8CAQ8
Citrate synthase, mitochondrial (EC 2.3.3.1) (Citrate (Si)-synthase)	Cs	Q9CZU6		von Willebrand factor A domain-containing protein 8	Vwa8 Kiaa0564	Q8CC88
Pyruvate dehydrogenase E1 component subunit beta, mitochondrial (PDHE1-B) (EC 1.2.4.1)	Pdhb	Q9D051		Lon protease homolog, mitochondrial (EC 3.4.21.53) (Lon protease-like protein) (LONP) (Mitochondrial ATP-dependent protease Lon) (Serine protease 15)	Lonp1 Prss15	Q8CGK3
39S ribosomal protein L45, mitochondrial (L45mt) (MRP-L45)	Mrpl45	Q9D0Q7		Mitochondrial Rho GTPase 2 (MIRO-2) (EC 3.6.5.-) (Ras homolog gene family member T2)	Rhot2 Arht2	Q8JZN7
NADH dehydrogenase [ubiquinone] flavoprotein 2, mitochondrial (EC 1.6.5.3) (EC 1.6.99.3) (NADH-ubiquinone oxidoreductase 24 kDa subunit)	Ndufv2	Q9D6J6		AFG3-like protein 2 (EC 3.4.24.-)	Afg3l2	Q8JZQ2
Isobutyryl-CoA dehydrogenase, mitochondrial (EC 1.3.99.-) (Acyl-CoA dehydrogenase family member 8) (ACAD-8)	Acad8	Q9D7B6		Very-long-chain (3R)-3-hydroxyacyl-CoA dehydratase 3 (EC 4.2.1.134) (3-hydroxyacyl-CoA dehydratase 3) (HACD3) (Butyrate-induced protein 1) (B-ind1) (Protein-tyrosine phosphatase-like A domain-containing protein 1)	Hacd3 Ptplad1	Q8K2C9
ATP synthase subunit O, mitochondrial (Oligomycin sensitivity conferral protein) (OSCP)	Atp5o D12Wsu28e	Q9DB20		Presequence protease, mitochondrial (EC 3.4.24.-) (Pitrilysin metalloproteinase 1)	Pitrm1 Kiaa1104 Ntup1	Q8K411
Transmembrane protein 43 (Protein LUMA)	Tmem43	Q9DBS1		1-acyl-sn-glycerol-3-phosphate acyltransferase delta (EC 2.3.1.51) (1-acylglycerol-3-phosphate O-acyltransferase 4) (1-AGP acyltransferase 4) (1-AGPAT 4) (Lysophosphatidic acid acyltransferase delta) (LPAAT-delta)	Agpat4	Q8K4X7
NADH dehydrogenase [ubiquinone] iron-sulfur protein 3, mitochondrial (EC 1.6.5.3) (EC 1.6.99.3) (Complex I-30kD) (CI-30kD) (NADH-ubiquinone oxidoreductase 30 kDa subunit)	Ndufs3	Q9DCT2		Sarcoplasmic/endoplasmic reticulum calcium ATPase 1 (SERCA1) (SR Ca(2+)-ATPase 1) (EC 3.6.3.8) (Calcium pump 1) (Calcium-transporting ATPase sarcoplasmic reticulum type, fast twitch skeletal muscle isoform) (Endoplasmic reticulum class 1/2 Ca(2+) ATPase)	Atp2a1	Q8R429
Electron transfer flavoprotein subunit beta (Beta-ETF)	Etfb	Q9DCW4		Cell adhesion molecule 4 (Immunoglobulin superfamily member 4C) (IgSF4C) (Nectin-like protein 4) (NECL-4) (TSLC1-like protein 2)	Cadm4 Igsf4c Necl4 Tsll2	Q8R464
ATP synthase subunit d, mitochondrial (ATPase subunit d)	Atp5h	Q9DCX2		Receptor expression-enhancing protein 2	Reep2	Q8VCD6
VPS10 domain-containing receptor SorCS2	Sorcs2	Q9EPR5		Fibrinogen gamma chain	Fgg	Q8VCM7
Major vault protein (MVP)	Mvp	Q9EQK5		Heterogeneous nuclear ribonucleoprotein U (hnRNP U) (Scaffold-attachment factor A) (SAF-A)	Hnrnpu Hnrpu	Q8VEK3
Cell cycle exit and neuronal differentiation protein 1 (BM88 antigen)	Cend1 Bm88	Q9JKC6		Ras-related protein Rab-14	Rab14	Q91V41
Methylglutaconyl-CoA hydratase, mitochondrial (EC 4.2.1.18) (AU-specific RNA-binding enoyl-CoA hydratase) (AU-binding enoyl-CoA hydratase) (muAUH) (Itaconyl-CoA hydratase) (EC 4.2.1.56)	Auh	Q9JLZ3		Sideroflexin-3	Sfxn3	Q91V61
Plectin (PCN) (PLTN) (Plectin-1) (Plectin-6)	Plec Plec1	Q9QXS1		Long-chain-fatty-acid--CoA ligase 6 (EC 6.2.1.3) (Long-chain acyl-CoA synthetase 6) (LACS 6)	Acsl6 Facl6	Q91WC3
Succinate--CoA ligase [ADP/GDP-forming] subunit alpha, mitochondrial (EC 6.2.1.4) (EC 6.2.1.5) (Succinyl-CoA synthetase subunit alpha) (SCS-alpha)	Suclg1	Q9WUM5		Hemopexin	Hpx Hpxn	Q91X72
Acid ceramidase (AC) (ACDase) (Acid CDase) (EC 3.5.1.23) (Acylsphingosine deacylase) (N-acylsphingosine amidohydrolase) [Cleaved into: Acid ceramidase subunit alpha; Acid ceramidase subunit beta]	Asah1 Asah	Q9WV54		Cysteine-rich with EGF-like domain protein 1	Creld1	Q91XD7
Gamma-synuclein (Persyn)	Sncg Persyn	Q9Z0F7		Atlastin-3 (EC 3.6.5.-)	Atl3	Q91YH5
Succinate--CoA ligase [ADP-forming] subunit beta, mitochondrial (EC 6.2.1.5) (ATP-specific succinyl-CoA synthetase subunit beta) (A-SCS) (Succinyl-CoA synthetase beta-A chain) (SCS-betaA)	Sucla2	Q9Z2I9		Dolichyl-diphosphooligosaccharide--protein glycosyltransferase subunit 1 (Dolichyl-diphosphooligosaccharide--protein glycosyltransferase 67 kDa subunit) (Ribophorin I) (RPN-I) (Ribophorin-1)	Rpn1	Q91YQ5
				NADH dehydrogenase [ubiquinone] flavoprotein 1, mitochondrial (EC 1.6.5.3) (EC 1.6.99.3) (Complex I-51kD) (CI-51kD) (NADH-ubiquinone oxidoreductase 51 kDa subunit)	Ndufv1	Q91YT0
				Propionyl-CoA carboxylase alpha chain, mitochondrial (PCCase subunit alpha) (EC 6.4.1.3) (Propanoyl-CoA:carbon dioxide ligase subunit alpha)	Pcca	Q91ZA3
				Electron transfer flavoprotein-ubiquinone oxidoreductase, mitochondrial (ETF-QO) (ETF-ubiquinone oxidoreductase) (EC 1.5.5.1) (Electron-transferring-flavoprotein dehydrogenase) (ETF dehydrogenase)	Etfdh	Q921G7
				Fatty acyl-CoA reductase 1 (EC 1.2.1.84)	Far1	Q922J9
				Mitochondrial amidoxime reducing component 2 (mARC2) (EC 1.-.-.-) (Molybdenum cofactor sulfurase C-terminal domain-containing protein 2) (MOSC domain-containing protein 2) (Moco sulfurase C-terminal domain-containing protein 2)	Marc2 Mg87 Mosc2	Q922Q1
				Pyrroline-5-carboxylate reductase 2 (P5C reductase 2) (P5CR 2) (EC 1.5.1.2)	Pycr2	Q922Q4
				Leucine-rich repeat-containing protein 59 [Cleaved into: Leucine-rich repeat-containing protein 59, N-terminally processed]	Lrrc59	Q922Q8
				Protein disulfide-isomerase A6 (EC 5.3.4.1) (Thioredoxin domain-containing protein 7)	Pdia6 Txndc7	Q922R8
				ATPase family AAA domain-containing protein 3 (AAA-ATPase TOB3)	Atad3 Atad3a Kiaa1273	Q925I1
				Stomatin-like protein 2, mitochondrial (SLP-2) (mslp2)	Stoml2 Slp2	Q99JB2
				Aconitate hydratase, mitochondrial (Aconitase) (EC 4.2.1.3) (Citrate hydro-lyase)	Aco2	Q99KI0
				NADH dehydrogenase [ubiquinone] iron-sulfur protein 5 (Complex I-15 kDa) (CI-15 kDa) (NADH-ubiquinone oxidoreductase 15 kDa subunit)	Ndufs5	Q99LY9
				Reticulon-4 (Neurite outgrowth inhibitor) (Nogo protein)	Rtn4 Kiaa0886 Nogo	Q99P72
				NADH dehydrogenase [ubiquinone] 1 alpha subcomplex subunit 5 (Complex I subunit B13) (Complex I-13kD-B) (CI-13kD-B) (NADH-ubiquinone oxidoreductase 13 kDa-B subunit)	Ndufa5	Q9CPP6
				Cytochrome c oxidase subunit 6C (Cytochrome c oxidase polypeptide VIc)	Cox6c	Q9CPQ1
				Microsomal glutathione S-transferase 3 (Microsomal GST-3) (EC 2.5.1.18) (Microsomal GST-III)	Mgst3	Q9CPU4
				NADH dehydrogenase [ubiquinone] 1 subunit C2 (Complex I-B14.5b) (CI-B14.5b) (NADH-ubiquinone oxidoreductase subunit B14.5b)	Ndufc2	Q9CQ54
				Succinate dehydrogenase [ubiquinone] iron-sulfur subunit, mitochondrial (EC 1.3.5.1) (Iron-sulfur subunit of complex II) (Ip)	Sdhb	Q9CQA3
				NADH dehydrogenase [ubiquinone] 1 beta subcomplex subunit 4 (Complex I-B15) (CI-B15) (NADH-ubiquinone oxidoreductase B15 subunit)	Ndufb4	Q9CQC7
				NADH dehydrogenase [ubiquinone] 1 beta subcomplex subunit 5, mitochondrial (Complex I-SGDH) (CI-SGDH) (NADH-ubiquinone oxidoreductase SGDH subunit)	Ndufb5	Q9CQH3
				NADH dehydrogenase [ubiquinone] 1 beta subcomplex subunit 9 (Complex I-B22) (CI-B22) (NADH-ubiquinone oxidoreductase B22 subunit)	Ndufb9	Q9CQJ8
				Transmembrane protein 14C	Tmem14c	Q9CQN6
				Solute carrier family 25 member 46	Slc25a46	Q9CQS4
				Mitochondrial import inner membrane translocase subunit TIM14 (DnaJ homolog subfamily C member 19)	Dnajc19 Tim14 Timm14	Q9CQV7
				NADH dehydrogenase [ubiquinone] 1 beta subcomplex subunit 7 (Complex I-B18) (CI-B18) (NADH-ubiquinone oxidoreductase B18 subunit)	Ndufb7	Q9CR61
				Cytochrome b-c1 complex subunit Rieske, mitochondrial (EC 1.10.2.2) (Complex III subunit 5) (Cytochrome b-c1 complex subunit 5) (Rieske iron-sulfur protein) (RISP) (Rieske protein UQCRFS1) (Ubiquinol-cytochrome c reductase iron-sulfur subunit) [Cleaved into: Cytochrome b-c1 complex subunit 9 (Su9) (Subunit 9) (8 kDa subunit 9) (Complex III subunit IX) (Cytochrome b-c1 complex subunit 11) (Ubiquin…	Uqcrfs1	Q9CR68
				ATP synthase subunit s, mitochondrial (ATP synthase-coupling factor B) (Mitochondrial ATP synthase regulatory component factor B)	Atp5s Atpw	Q9CRA7
				MICOS complex subunit Mic19 (Coiled-coil-helix-coiled-coil-helix domain-containing protein 3)	Chchd3 Mic19	Q9CRB9
				OCIA domain-containing protein 1	Ociad1 Asrij	Q9CRD0
				ATP-binding cassette sub-family B member 8, mitochondrial	Abcb8	Q9CXJ4
				NADH dehydrogenase [ubiquinone] iron-sulfur protein 4, mitochondrial (Complex I-18 kDa) (CI-18 kDa) (Complex I-AQDQ) (CI-AQDQ) (NADH-ubiquinone oxidoreductase 18 kDa subunit)	Ndufs4	Q9CXZ1
				Very-long-chain enoyl-CoA reductase (EC 1.3.1.93) (Synaptic glycoprotein SC2) (Trans-2,3-enoyl-CoA reductase) (TER)	Tecr Gpsn2	Q9CY27
				Cytochrome b-c1 complex subunit 1, mitochondrial (Complex III subunit 1) (Core protein I) (Ubiquinol-cytochrome-c reductase complex core protein 1)	Uqcrc1	Q9CZ13
				Succinate dehydrogenase cytochrome b560 subunit, mitochondrial (Integral membrane protein CII-3) (QPs-1) (QPs1)	Sdhc	Q9CZB0
				Mitochondrial chaperone BCS1 (BCS1-like protein)	Bcs1l	Q9CZP5
				Mitochondrial import receptor subunit TOM70 (Mitochondrial precursor proteins import receptor) (Translocase of outer membrane 70 kDa subunit) (Translocase of outer mitochondrial membrane protein 70)	Tomm70 D16Wsu109e Tomm70a	Q9CZW5
				Uncharacterized aarF domain-containing protein kinase 1 (EC 2.7.11.-)	Adck1	Q9D0L4
				ES1 protein homolog, mitochondrial	D10Jhu81e	Q9D172
				NADH dehydrogenase [ubiquinone] 1 alpha subcomplex assembly factor 4 (Hormone-regulated proliferation-associated protein of 20 kDa homolog)	Ndufaf4 Hrpap20	Q9D1H6
				Caspase recruitment domain-containing protein 19 (Bcl10-interacting CARD protein) (BinCARD)	Card19	Q9D1I2
				Coiled-coil-helix-coiled-coil-helix domain-containing protein 2	Chchd2	Q9D1L0
				Complex I assembly factor TMEM126B, mitochondrial (Transmembrane protein 126B)	Tmem126b	Q9D1R1
				Dihydrolipoyllysine-residue succinyltransferase component of 2-oxoglutarate dehydrogenase complex, mitochondrial (EC 2.3.1.61) (2-oxoglutarate dehydrogenase complex component E2) (OGDC-E2) (Dihydrolipoamide succinyltransferase component of 2-oxoglutarate dehydrogenase complex) (E2K)	Dlst	Q9D2G2
				NADH dehydrogenase [ubiquinone] 1 beta subcomplex subunit 8, mitochondrial (Complex I-ASHI) (CI-ASHI) (NADH-ubiquinone oxidoreductase ASHI subunit)	Ndufb8	Q9D6J5
				NADH dehydrogenase [ubiquinone] flavoprotein 2, mitochondrial (EC 1.6.5.3) (EC 1.6.99.3) (NADH-ubiquinone oxidoreductase 24 kDa subunit)	Ndufv2	Q9D6J6
				Synaptojanin-2-binding protein (Activin receptor-interacting protein 2) (Activin receptor-interacting protein 4) (Mitochondrial outer membrane protein 25)	Synj2bp Arip2 Omp25	Q9D6K5
				28S ribosomal protein S9, mitochondrial (MRP-S9) (S9mt)	Mrps9	Q9D7N3
				NADH dehydrogenase [ubiquinone] 1 alpha subcomplex subunit 11 (Complex I-B14.7) (CI-B14.7) (NADH-ubiquinone oxidoreductase subunit B14.7)	Ndufa11	Q9D8B4
				Transmembrane protein 160	Tmem160	Q9D938
				39S ribosomal protein L12, mitochondrial (L12mt) (MRP-L12)	Mrpl12 Rpml12	Q9DB15
				Vesicular integral-membrane protein VIP36 (Lectin mannose-binding 2) (Vesicular integral-membrane protein 36) (VIP36)	Lman2	Q9DBH5
				Transmembrane protein 43 (Protein LUMA)	Tmem43	Q9DBS1
				STARD3 N-terminal-like protein (MLN64 N-terminal domain homolog)	Stard3nl Mentho	Q9DCI3
				NADH dehydrogenase [ubiquinone] 1 alpha subcomplex subunit 8 (Complex I-19kD) (CI-19kD) (Complex I-PGIV) (CI-PGIV) (NADH-ubiquinone oxidoreductase 19 kDa subunit)	Ndufa8	Q9DCJ5
				NADH dehydrogenase [ubiquinone] iron-sulfur protein 3, mitochondrial (EC 1.6.5.3) (EC 1.6.99.3) (Complex I-30kD) (CI-30kD) (NADH-ubiquinone oxidoreductase 30 kDa subunit)	Ndufs3	Q9DCT2
				ATP synthase subunit d, mitochondrial (ATPase subunit d)	Atp5h	Q9DCX2
				MICOS complex subunit Mic26 (Apolipoprotein O) (MICOS complex subunit Mic23) (Protein FAM121B)	Apoo Fam121b Mic23 Mic26	Q9DCZ4
				Phosphatidylinositide phosphatase SAC1 (EC 3.1.3.-) (Suppressor of actin mutations 1-like protein)	Sacm1l Kiaa0851 Sac1	Q9EP69
				Methylmalonate-semialdehyde dehydrogenase [acylating], mitochondrial (MMSDH) (Malonate-semialdehyde dehydrogenase [acylating]) (EC 1.2.1.18) (EC 1.2.1.27) (Aldehyde dehydrogenase family 6 member A1)	Aldh6a1	Q9EQ20
				Acylglycerol kinase, mitochondrial (EC 2.7.1.107) (EC 2.7.1.94) (Multiple substrate lipid kinase) (MuLK) (Multi-substrate lipid kinase)	Agk Mulk	Q9ESW4
				Transmembrane 9 superfamily member 3	Tm9sf3 Smbp	Q9ET30
				ATP-dependent Clp protease ATP-binding subunit clpX-like, mitochondrial	Clpx	Q9JHS4
				ATP-binding cassette sub-family B member 10, mitochondrial (ABC-mitochondrial erythroid protein) (ABC-me protein) (ATP-binding cassette transporter 10) (ABC transporter 10 protein)	Abcb10	Q9JI39
				28S ribosomal protein S34, mitochondrial (MRP-S34) (S34mt) (T-complex expressed gene 2 protein)	Mrps34 Tce2	Q9JIK9
				Cell cycle exit and neuronal differentiation protein 1 (BM88 antigen)	Cend1 Bm88	Q9JKC6
				Hypoxia up-regulated protein 1 (GRP-170) (140 kDa Ca(2+)-binding protein) (CBP-140)	Hyou1 Grp170	Q9JKR6
				Secretory carrier-associated membrane protein 4 (SC4) (Secretory carrier membrane protein 4)	Scamp4	Q9JKV5
				Methylglutaconyl-CoA hydratase, mitochondrial (EC 4.2.1.18) (AU-specific RNA-binding enoyl-CoA hydratase) (AU-binding enoyl-CoA hydratase) (muAUH) (Itaconyl-CoA hydratase) (EC 4.2.1.56)	Auh	Q9JLZ3
				Long-chain-fatty-acid--CoA ligase 4 (EC 6.2.1.3) (Long-chain acyl-CoA synthetase 4) (LACS 4) (mACS4)	Acsl4 Acs4 Facl4	Q9QUJ7
				Plectin (PCN) (PLTN) (Plectin-1) (Plectin-6)	Plec Plec1	Q9QXS1
				Calcium-binding mitochondrial carrier protein Aralar2 (Citrin) (Mitochondrial aspartate glutamate carrier 2) (Solute carrier family 25 member 13)	Slc25a13 Aralar2	Q9QXX4
				Vesicle-associated membrane protein-associated protein B (VAMP-B) (VAMP-associated protein B) (VAP-B) (VAMP-associated protein 33b)	Vapb	Q9QY76
				Alpha-adducin (Erythrocyte adducin subunit alpha)	Add1	Q9QYC0
				Mitochondrial dicarboxylate carrier (Solute carrier family 25 member 10)	Slc25a10 Dic	Q9QZD8
				Apoptosis-inducing factor 1, mitochondrial (EC 1.1.1.-) (Programmed cell death protein 8)	Aifm1 Aif Pdcd8	Q9Z0X1
				V-type proton ATPase 116 kDa subunit a isoform 1 (V-ATPase 116 kDa isoform a1) (Clathrin-coated vesicle/synaptic vesicle proton pump 116 kDa subunit) (Vacuolar adenosine triphosphatase subunit Ac116) (Vacuolar proton pump subunit 1) (Vacuolar proton translocating ATPase 116 kDa subunit a isoform 1)	Atp6v0a1 Atp6n1	Q9Z1G4
				Peroxisomal membrane protein 11B (Peroxin-11B) (Peroxisomal biogenesis factor 11B) (Protein PEX11 homolog beta) (PEX11-beta)	Pex11b	Q9Z210
				Mitochondrial proton/calcium exchanger protein (Leucine zipper-EF-hand-containing transmembrane protein 1)	Letm1	Q9Z2I0
				Mitochondrial carnitine/acylcarnitine carrier protein (Carnitine/acylcarnitine translocase) (CAC) (mCAC) (Solute carrier family 25 member 20)	Slc25a20 Cac Cact	Q9Z2Z6

## Sheet: Overlap_SNI_CFA
DRG membrane proteome (Rouwette et al., 2016), reanalysed with our pan-spectral library
Overlap between SNI and CFA regulated proteins; 55 proteins			CFA			SNI
Uniprot ID	Protein names	Gene names	Log2(CFA/Veh)	n	q-value	Log2 (SNI/Sham)	n	q-value		q-value (Benjamini Hochberg-corrected p-value)
A2ASZ8	Calcium-binding mitochondrial carrier protein SCaMC-2 (Small calcium-binding mitochondrial carrier protein 2) (Solute carrier family 25 member 25)	Slc25a25 Kiaa1896 Scamc2	-0.202108	15	0.0107435	-0.256374	15	1.37248e-05
O35658	Complement component 1 Q subcomponent-binding protein, mitochondrial (GC1q-R protein) (Glycoprotein gC1qBP) (C1qBP)	C1qbp Gc1qbp	-0.193821	5	0.0216824	0.147748	5	0.00232989
O35972	39S ribosomal protein L23, mitochondrial (L23mt) (MRP-L23) (L23 mitochondrial-related protein)	Mrpl23 L23mrp	-0.408514	4	5.0187e-05	0.138775	5	0.00172488
O70318	Band 4.1-like protein 2 (Generally expressed protein 4.1) (4.1G)	Epb41l2 Epb4.1l2	-0.103255	27	0.00125101	0.0976853	33	0.00192279
O88307	Sortilin-related receptor (Gp250) (Low-density lipoprotein receptor relative with 11 ligand-binding repeats) (LDLR relative with 11 ligand-binding repeats) (LR11) (SorLA-1) (Sorting protein-related receptor containing LDLR class A repeats) (mSorLA)	Sorl1	-0.0754563	31	0.0198034	-0.114221	36	0.000410183
P08113	Endoplasmin (94 kDa glucose-regulated protein) (GRP-94) (Endoplasmic reticulum resident protein 99) (ERp99) (Heat shock protein 90 kDa beta member 1) (Polymorphic tumor rejection antigen 1) (Tumor rejection antigen gp96)	Hsp90b1 Grp94 Tra-1 Tra1	0.377488	30	6.23435e-16	-0.0989816	36	0.000210006
P08551	Neurofilament light polypeptide (NF-L) (68 kDa neurofilament protein) (Neurofilament triplet L protein)	Nefl Nf68 Nfl	0.183287	19	0.0213709	-0.501719	21	1.06926e-10
P08553	Neurofilament medium polypeptide (NF-M) (160 kDa neurofilament protein) (Neurofilament 3) (Neurofilament triplet M protein)	Nefm Nef3 Nfm	0.240835	38	8.00794e-05	-0.54164	42	1.48825e-14
P13020	Gelsolin (Actin-depolymerizing factor) (ADF) (Brevin)	Gsn Gsb	0.151113	8	0.00336438	0.244684	11	4.17778e-06
P13595	Neural cell adhesion molecule 1 (N-CAM-1) (NCAM-1) (CD antigen CD56)	Ncam1 Ncam	0.100199	25	0.0317701	0.172852	31	0.000105643
P14733	Lamin-B1	Lmnb1	-0.127469	21	0.0177402	0.442615	21	8.16091e-12
P15331	Peripherin	Prph Prph1	0.178521	21	0.014044	-0.453791	26	2.95375e-09
P16330	2',3'-cyclic-nucleotide 3'-phosphodiesterase (CNP) (CNPase) (EC 3.1.4.37)	Cnp Cnp1	0.122828	27	0.0360243	0.287354	31	3.8171e-14
P21447	Multidrug resistance protein 1A (EC 3.6.3.44) (ATP-binding cassette sub-family B member 1A) (MDR1A) (Multidrug resistance protein 3) (P-glycoprotein 3)	Abcb1a Abcb4 Mdr1a Mdr3 Pgy-3 Pgy3	0.119766	8	0.0020244	0.212447	13	0.000198315
P48678	Prelamin-A/C [Cleaved into: Lamin-A/C]	Lmna Lmn1	-0.216799	25	1.1259e-11	0.430118	29	1.46612e-17
P51863	V-type proton ATPase subunit d 1 (V-ATPase subunit d 1) (P39) (Physophilin) (V-ATPase 40 kDa accessory protein) (V-ATPase AC39 subunit) (Vacuolar proton pump subunit d 1)	Atp6v0d1 Atp6d	-0.188524	4	0.00359626	0.229648	5	0.000290112
P52503	NADH dehydrogenase [ubiquinone] iron-sulfur protein 6, mitochondrial (Complex I-13kD-A) (CI-13kD-A) (NADH-ubiquinone oxidoreductase 13 kDa-A subunit)	Ndufs6 Ip13	-0.318023	4	3.27822e-05	0.469308	5	0.00141568
P58281	Dynamin-like 120 kDa protein, mitochondrial (EC 3.6.5.5) (Large GTP-binding protein) (LargeG) (Optic atrophy protein 1 homolog) [Cleaved into: Dynamin-like 120 kDa protein, form S1]	Opa1	-0.150146	35	3.05204e-05	-0.149582	33	1.33148e-08
P61979	Heterogeneous nuclear ribonucleoprotein K (hnRNP K)	Hnrnpk Hnrpk	-0.17902	11	0.00129505	0.178498	13	0.00201091
P97450	ATP synthase-coupling factor 6, mitochondrial (ATPase subunit F6)	Atp5j	-0.617596	3	0.000149859	0.542311	4	0.00239241
Q5M8N4	Epimerase family protein SDR39U1 (EC 1.1.1.-) (Short-chain dehydrogenase/reductase family 39U member 1)	Sdr39u1	-0.178322	5	0.0201222	-0.235013	5	0.000473394
Q61739	Integrin alpha-6 (CD49 antigen-like family member F) (VLA-6) (CD antigen CD49f) [Cleaved into: Integrin alpha-6 heavy chain; Integrin alpha-6 light chain]	Itga6	0.0957447	22	0.027458	0.210137	23	5.1754e-07
Q61830	Macrophage mannose receptor 1 (MMR) (CD antigen CD206)	Mrc1	-0.198445	14	4.55624e-05	0.226549	15	4.79827e-05
Q64516	Glycerol kinase (GK) (Glycerokinase) (EC 2.7.1.30) (ATP:glycerol 3-phosphotransferase)	Gk Gyk	-0.211162	9	0.000523187	-0.144633	9	0.00141752
Q64521	Glycerol-3-phosphate dehydrogenase, mitochondrial (GPD-M) (GPDH-M) (EC 1.1.5.3) (Protein TISP38)	Gpd2 Gdm1	-0.0741333	22	0.0328425	0.162892	26	2.64505e-09
Q6GQT9	Nodal modulator 1	Nomo1	0.223768	23	5.53648e-07	0.116587	25	0.000507699
Q6PB66	Leucine-rich PPR motif-containing protein, mitochondrial (130 kDa leucine-rich protein) (LRP 130) (mLRP130)	Lrpprc Lrp130	-0.163351	41	1.02562e-08	-0.13786	44	1.45763e-08
Q6PIE5	Sodium/potassium-transporting ATPase subunit alpha-2 (Na(+)/K(+) ATPase alpha-2 subunit) (EC 3.6.3.9) (Na(+)/K(+) ATPase alpha(+) subunit) (Sodium pump subunit alpha-2)	Atp1a2	0.159678	44	0.00112481	0.235491	48	1.43117e-13
Q8BG51	Mitochondrial Rho GTPase 1 (MIRO-1) (EC 3.6.5.-) (Ras homolog gene family member T1)	Rhot1 Arht1	-0.187311	14	1.45933e-07	-0.10483	15	0.000634637
Q8BH59	Calcium-binding mitochondrial carrier protein Aralar1 (Mitochondrial aspartate glutamate carrier 1) (Solute carrier family 25 member 12)	Slc25a12 Aralar1	-0.154505	35	3.88151e-06	-0.192715	37	5.80167e-11
Q8BMF4	Dihydrolipoyllysine-residue acetyltransferase component of pyruvate dehydrogenase complex, mitochondrial (EC 2.3.1.12) (Dihydrolipoamide acetyltransferase component of pyruvate dehydrogenase complex) (Pyruvate dehydrogenase complex component E2) (PDC-E2) (PDCE2)	Dlat	-0.166728	19	0.0328425	-0.130188	20	0.00135062
Q8BTX9	Inactive hydroxysteroid dehydrogenase-like protein 1	Hsdl1	-0.213562	12	0.000116586	-0.132325	12	0.000819266
Q8C163	Nuclease EXOG, mitochondrial (EC 3.1.30.-) (Endonuclease G-like 1) (Endo G-like 1)	Exog Endogl1	-0.305493	6	0.00290718	-0.196872	8	0.00309189
Q8CAQ8	MICOS complex subunit Mic60 (Mitochondrial inner membrane protein) (Mitofilin)	Immt Mic60	-0.118887	40	0.00362116	-0.110763	44	1.85542e-05
Q8CC88	von Willebrand factor A domain-containing protein 8	Vwa8 Kiaa0564	-0.206927	22	5.53648e-07	-0.14511	18	0.000100522
Q8CGK3	Lon protease homolog, mitochondrial (EC 3.4.21.53) (Lon protease-like protein) (LONP) (Mitochondrial ATP-dependent protease Lon) (Serine protease 15)	Lonp1 Prss15	-0.132486	9	0.00066239	-0.158786	8	0.000213646
Q8JZQ2	AFG3-like protein 2 (EC 3.4.24.-)	Afg3l2	-0.190913	23	4.16187e-08	-0.14518	23	0.000198376
Q8R464	Cell adhesion molecule 4 (Immunoglobulin superfamily member 4C) (IgSF4C) (Nectin-like protein 4) (NECL-4) (TSLC1-like protein 2)	Cadm4 Igsf4c Necl4 Tsll2	-0.148619	8	0.0150057	0.130098	7	0.000894359
Q8VEK3	Heterogeneous nuclear ribonucleoprotein U (hnRNP U) (Scaffold-attachment factor A) (SAF-A)	Hnrnpu Hnrpu	-0.185553	12	0.000181772	0.157768	14	0.000132451
Q91V61	Sideroflexin-3	Sfxn3	-0.237458	16	4.95997e-06	-0.133584	17	0.000927573
Q91WC3	Long-chain-fatty-acid--CoA ligase 6 (EC 6.2.1.3) (Long-chain acyl-CoA synthetase 6) (LACS 6)	Acsl6 Facl6	0.0965336	15	0.0357494	-0.101778	18	0.00136825
Q91YT0	NADH dehydrogenase [ubiquinone] flavoprotein 1, mitochondrial (EC 1.6.5.3) (EC 1.6.99.3) (Complex I-51kD) (CI-51kD) (NADH-ubiquinone oxidoreductase 51 kDa subunit)	Ndufv1	-0.100575	17	0.0322492	0.258429	20	2.74884e-08
Q99KI0	Aconitate hydratase, mitochondrial (Aconitase) (EC 4.2.1.3) (Citrate hydro-lyase)	Aco2	-0.113495	42	3.76852e-09	-0.196007	46	1.96025e-15
Q99LY9	NADH dehydrogenase [ubiquinone] iron-sulfur protein 5 (Complex I-15 kDa) (CI-15 kDa) (NADH-ubiquinone oxidoreductase 15 kDa subunit)	Ndufs5	-0.502944	3	0.0189287	0.823299	4	7.21452e-05
Q9CPP6	NADH dehydrogenase [ubiquinone] 1 alpha subcomplex subunit 5 (Complex I subunit B13) (Complex I-13kD-B) (CI-13kD-B) (NADH-ubiquinone oxidoreductase 13 kDa-B subunit)	Ndufa5	-0.469944	7	0.00108558	0.429117	7	3.91322e-05
Q9CR68	Cytochrome b-c1 complex subunit Rieske, mitochondrial (EC 1.10.2.2) (Complex III subunit 5) (Cytochrome b-c1 complex subunit 5) (Rieske iron-sulfur protein) (RISP) (Rieske protein UQCRFS1) (Ubiquinol-cytochrome c reductase iron-sulfur subunit) [Cleaved into: Cytochrome b-c1 complex subunit 9 (Su9) (Subunit 9) (8 kDa subunit 9) (Complex III subunit IX) (Cytochrome b-c1 complex subunit 11) (Ubiquin…	Uqcrfs1	-0.301084	14	1.8641e-09	0.145375	15	0.000205396
Q9CXZ1	NADH dehydrogenase [ubiquinone] iron-sulfur protein 4, mitochondrial (Complex I-18 kDa) (CI-18 kDa) (Complex I-AQDQ) (CI-AQDQ) (NADH-ubiquinone oxidoreductase 18 kDa subunit)	Ndufs4	-0.518198	5	0.00143669	0.923612	5	2.83386e-05
Q9CZ13	Cytochrome b-c1 complex subunit 1, mitochondrial (Complex III subunit 1) (Core protein I) (Ubiquinol-cytochrome-c reductase complex core protein 1)	Uqcrc1	-0.137303	26	0.0179817	-0.107226	25	0.000523284
Q9D6J6	NADH dehydrogenase [ubiquinone] flavoprotein 2, mitochondrial (EC 1.6.5.3) (EC 1.6.99.3) (NADH-ubiquinone oxidoreductase 24 kDa subunit)	Ndufv2	-0.677402	7	8.00794e-05	0.949079	7	4.10906e-07
Q9DBS1	Transmembrane protein 43 (Protein LUMA)	Tmem43	0.13006	7	0.0219451	0.268456	7	0.000302446
Q9DCT2	NADH dehydrogenase [ubiquinone] iron-sulfur protein 3, mitochondrial (EC 1.6.5.3) (EC 1.6.99.3) (Complex I-30kD) (CI-30kD) (NADH-ubiquinone oxidoreductase 30 kDa subunit)	Ndufs3	-0.457972	9	2.03159e-05	0.4809	11	3.95558e-09
Q9DCX2	ATP synthase subunit d, mitochondrial (ATPase subunit d)	Atp5h	-0.190228	13	0.00297137	-0.140624	13	0.00353235
Q9JKC6	Cell cycle exit and neuronal differentiation protein 1 (BM88 antigen)	Cend1 Bm88	-0.185875	10	0.00624739	-0.146576	11	0.000398613
Q9JLZ3	Methylglutaconyl-CoA hydratase, mitochondrial (EC 4.2.1.18) (AU-specific RNA-binding enoyl-CoA hydratase) (AU-binding enoyl-CoA hydratase) (muAUH) (Itaconyl-CoA hydratase) (EC 4.2.1.56)	Auh	-0.304917	7	0.000143347	-0.210254	7	0.000112784
Q9QXS1	Plectin (PCN) (PLTN) (Plectin-1) (Plectin-6)	Plec Plec1	0.0762513	116	0.000134524	-0.205471	148	5.39127e-23
